# Supplementary material for: NAGS, CPS1, and SLC25A13 (Citrin) at the Crossroads of Arginine and Pyrimidines Metabolism in Tumor Cells
Source: Int J Mol Sci. 2023 Apr 4;24(7):6754. doi: 10.3390/ijms24076754 (PMC10094985; doi:10.3390/ijms24076754)
Supplement: Supplementary file 1 [file ijms-24-06754-s001.zip]

Archive with 27 entries (23 files):
- ijms-2241907-supplementary/
- ijms-2241907-supplementary/Supplementary_Tables_Figures/
- ijms-2241907-supplementary/Supplementary_Tables_Figures/Supplementary_Figures.pdf
- ijms-2241907-supplementary/Supplementary_Tables_Figures/Supplementary_Table_S1.xlsx
- ijms-2241907-supplementary/Supplementary_Tables_Figures/Supplementary_Table_S10.xlsx
- ijms-2241907-supplementary/Supplementary_Tables_Figures/Supplementary_Table_S2.xlsx
- ijms-2241907-supplementary/Supplementary_Tables_Figures/Supplementary_Table_S3.xlsx
- ijms-2241907-supplementary/Supplementary_Tables_Figures/Supplementary_Table_S4.xlsx
- ijms-2241907-supplementary/Supplementary_Tables_Figures/Supplementary_Table_S5.xlsx
- ijms-2241907-supplementary/Supplementary_Tables_Figures/Supplementary_Table_S6.xlsx
- ijms-2241907-supplementary/Supplementary_Tables_Figures/Supplementary_Table_S7.xlsx
- ijms-2241907-supplementary/Supplementary_Tables_Figures/Supplementary_Table_S8.xlsx
- ijms-2241907-supplementary/Supplementary_Tables_Figures/Supplementary_Table_S9.xlsx
- ijms-2241907-supplementary/__MACOSX/
- ijms-2241907-supplementary/__MACOSX/._Supplementary_Tables_Figures
- ijms-2241907-supplementary/__MACOSX/Supplementary_Tables_Figures/
- ijms-2241907-supplementary/__MACOSX/Supplementary_Tables_Figures/._Supplementary_Figures.docx
- ijms-2241907-supplementary/__MACOSX/Supplementary_Tables_Figures/._Supplementary_Table_S1.xlsx
- ijms-2241907-supplementary/__MACOSX/Supplementary_Tables_Figures/._Supplementary_Table_S10.xlsx
- ijms-2241907-supplementary/__MACOSX/Supplementary_Tables_Figures/._Supplementary_Table_S2.xlsx
- ijms-2241907-supplementary/__MACOSX/Supplementary_Tables_Figures/._Supplementary_Table_S3.xlsx
- ijms-2241907-supplementary/__MACOSX/Supplementary_Tables_Figures/._Supplementary_Table_S4.xlsx
- ijms-2241907-supplementary/__MACOSX/Supplementary_Tables_Figures/._Supplementary_Table_S5.xlsx
- ijms-2241907-supplementary/__MACOSX/Supplementary_Tables_Figures/._Supplementary_Table_S6.xlsx
- ijms-2241907-supplementary/__MACOSX/Supplementary_Tables_Figures/._Supplementary_Table_S7.xlsx
- ijms-2241907-supplementary/__MACOSX/Supplementary_Tables_Figures/._Supplementary_Table_S8.xlsx
- ijms-2241907-supplementary/__MACOSX/Supplementary_Tables_Figures/._Supplementary_Table_S9.xlsx
