# Supplementary material for: NAGS, CPS1, and SLC25A13 (Citrin) at the Crossroads of Arginine and Pyrimidines Metabolism in Tumor Cells
Source: Int J Mol Sci. 2023 Apr 4;24(7):6754. doi: 10.3390/ijms24076754 (PMC10094985; doi:10.3390/ijms24076754)
Supplement: Supplementary file 1 [file ijms-24-06754-s001.zip › ijms-2241907-supplementary/Supplementary_Tables_Figures/Supplementary_Table_S1.xlsx]

## Sheet: Sample Numbers
Table S1.1. Number of tumor and matched normal tissue samples that were used for identification of differentially expressed genes.
Cancer	Number of Tumor Samples	Humber of Matched Normal Tissue Samples
ACC	79	Not available
BLCA	408	19
BRCA	1100	112
CESC	306	3
CHOL	36	9
COAD	459	41
COADRED	624	51
DLBC	48	Not available
ESCA	185	11
GBM	166	5
GBMLGG	696	5
HNSC	522	44
KICH	66	25
KIPAN	891	129
KIRC	534	72
KIRP	291	32
LAML	168	Not available
LGG	530	Not available
LIHC	373	50
LUAD	517	59
LUSC	501	51
MESO	87	Not available
OV	307	Not available
PAAD	179	4
PCPG	183	3
PRAD	498	52
READ	167	10
SARC	263	2
SKCM	472	Not available
STAD	415	35
STES	600	46
TGCT	156	Not available
THCA	509	59
THYM	120	2
UCEC	545	35
UCS	57	Not available
UVM	80	Not available

## Sheet: NAGS
Table S1.2. Differential NAGS gene expression in tumor and matched normal samples.
Cancer	Fold Change
ACC	NA
BLCA	4.13
BRCA	1.09
CESC	2.24
CHOL	0.0304
COAD	0.514
COADRED	0.557
DLBC	NA
ESCA	5.72
GBM	4.07
GBMLGG	3.15
HNSC	2.51
KICH	0.496
KIPAN	0.332
KIRC	0.403
KIRP	0.185
LAML	NA
LGG	NA
LIHC	0.911
LUAD	0.95
LUSC	0.517
MESO	NA
OV	NA
PAAD	1.54
PCPG	0.816
PRAD	0.558
READ	0.883
SARC	0.886
SKCM	0.965
STAD	1.87
STES	2.23
TGCT	NA
THCA	1.11
THYM	1.21
UCEC	0.922
UCS	NA
UVM	NA

## Sheet: CPS1
Table S1.3. Differential CPS1 gene expression in tumor and matched normal samples.
Cancer	Fold Change
ACC	NA
BLCA	0.399
BRCA	0.187
CESC	0.0603
CHOL	0.000251
COAD	1.5
COADRED	1.24
DLBC	NA
ESCA	0.782
GBM	2.17
GBMLGG	2.85
HNSC	0.371
KICH	0.128
KIPAN	0.204
KIRC	0.224
KIRP	0.113
LAML	NA
LGG	NA
LIHC	0.327
LUAD	1.15
LUSC	0.609
MESO	NA
OV	NA
PAAD	1.13
PCPG	2.24
PRAD	0.334
READ	0.746
SARC	4
SKCM	3.2
STAD	2.04
STES	1.46
TGCT	NA
THCA	0.222
THYM	0.481
UCEC	0.143
UCS	NA
UVM	NA

## Sheet: OTC
Table S1.4. Differential OTC gene expression in tumor and matched normal samples.
Cancer	Fold change
ACC	NA
BLCA	0.25
BRCA	0.335
CESC	0.0366
CHOL	0.00108
COAD	0.164
COADRED	0.154
DLBC	NA
ESCA	2.44
GBM	2.89
GBMLGG	3.9
HNSC	0.347
KICH	6.85
KIPAN	1.21
KIRC	0.796
KIRP	0.835
LAML	NA
LGG	NA
LIHC	0.393
LUAD	0.103
LUSC	0.0504
MESO	NA
OV	NA
PAAD	1.74
PCPG	1.28
PRAD	0.998
READ	0.158
SARC	0.449
SKCM	NA
STAD	0.254
STES	1.03
TGCT	NA
THCA	0.257
THYM	0.116
UCEC	0.196
UCS	NA
UVM	NA

## Sheet: ASS1
Table S1.5. Differential ASS1 gene expression in tumor and matched normal samples.
Cancer	Fold Change
ACC	N/A
BLCA	0.548
BRCA	0.538
CESC	1.7
CHOL	0.0548
COAD	0.987
COADRED	0.943
DLBC	N/A
ESCA	2.1
GBM	0.261
GBMLGG	0.163
HNSC	0.919
KICH	0.0267
KIPAN	0.192
KIRC	0.238
KIRP	0.0928
LAML	N/A
LGG	N/A
LIHC	0.211
LUAD	1.54
LUSC	0.997
MESO	N/A
OV	N/A
PAAD	1.17
PCPG	0.0544
PRAD	0.533
READ	0.854
SARC	0.108
SKCM	0.636
STAD	2.21
STES	2.13
TGCT	N/A
THCA	1.27
THYM	0.661
UCEC	0.875
UCS	N/A
UVM	N/A

## Sheet: ASL
Table S1.6. Differential ASL gene expression in tumor and matched normal samples.
Cancer	Fold Change
ACC	N/A
BLCA	1.48
BRCA	1.33
CESC	1.21
CHOL	0.145
COAD	0.684
COADRED	0.746
DLBC	N/A
ESCA	0.774
GBM	1.51
GBMLGG	0.801
HNSC	0.873
KICH	0.641
KIPAN	0.692
KIRC	0.816
KIRP	0.593
LAML	N/A
LGG	N/A
LIHC	0.526
LUAD	1
LUSC	0.602
MESO	N/A
OV	N/A
PAAD	1.83
PCPG	2.6
PRAD	1.32
READ	0.896
SARC	0.363
SKCM	1.45
STAD	0.825
STES	1.06
TGCT	N/A
THCA	0.971
THYM	0.991
UCEC	1.91
UCS	N/A
UVM	N/A

## Sheet: ARG1
Table S1.7. Differential ARG1 gene expression in tumor and matched normal samples.
Cancer	Fold Change
ACC	N/A
BLCA	1.32
BRCA	0.535
CESC	0.439
CHOL	0.000575
COAD	0.728
COADRED	0.745
DLBC	N/A
ESCA	1.05
GBM	1.37
GBMLGG	0.731
HNSC	0.179
KICH	0.491
KIPAN	1.22
KIRC	1.41
KIRP	1.1
LAML	N/A
LGG	N/A
LIHC	0.345
LUAD	0.343
LUSC	0.457
MESO	N/A
OV	N/A
PAAD	1.35
PCPG	0.395
PRAD	0.994
READ	0.488
SARC	1.03
SKCM	2.11
STAD	0.547
STES	0.681
TGCT	N/A
THCA	0.627
THYM	0.304
UCEC	1.07
UCS	N/A
UVM	N/A

## Sheet: ORNT
Table S1.8. Differential SLC25A15 gene expression in tumor and matched normal samples.
Cancer	Fold Change
ACC	NA
BLCA	1.83
BRCA	1.58
CESC	3.75
CHOL	0.07
COAD	2.08
COADRED	2.13
DLBC	NA
ESCA	1.07
GBM	2.57
GBMLGG	2.04
HNSC	1.04
KICH	1.36
KIPAN	0.453
KIRC	0.413
KIRP	0.564
LAML	NA
LGG	NA
LIHC	0.44
LUAD	1.73
LUSC	2
MESO	NA
OV	NA
PAAD	1.17
PCPG	0.839
PRAD	1.46
READ	1.98
SARC	1.18
SKCM	1.25
STAD	1.78
STES	1.61
TGCT	NA
THCA	0.217
THYM	1.04
UCEC	2.35
UCS	NA
UVM	NA

## Sheet: Citrin
Table S1.9. Differential SLC25A13 gene expression in tumor and matched normal samples.
Cancer	Fold Change
ACC	NA
BLCA	1.33
BRCA	1.11
CESC	2.16
CHOL	0.172
COAD	0.905
COADRED	0.915
DLBC	NA
ESCA	1.34
GBM	2.93
GBMLGG	2.1
HNSC	1.04
KICH	0.832
KIPAN	0.849
KIRC	0.759
KIRP	0.895
LAML	NA
LGG	NA
LIHC	0.65
LUAD	2
LUSC	2.1
MESO	NA
OV	NA
PAAD	1.14
PCPG	0.519
PRAD	1.2
READ	1.08
SARC	0.76
SKCM	1.74
STAD	1.53
STES	1.4
TGCT	NA
THCA	0.981
THYM	1.18
UCEC	1.89
UCS	NA
UVM	NA

## Sheet: All Together
Table S1.10. Differential expression of urea cycle genes in tumor and matched normal samples.
Cancer	NAGS	CPS1	OTC	ASS1	ASL	ARG1	ORNT	Citrin
BLCA	4.13	0.399	0.25	0.548	1.48	1.32	1.83	1.33
BRCA	1.09	0.187	0.335	0.538	1.33	0.535	1.58	1.11
CESC	2.24	0.0603	0.0366	1.7	1.21	0.439	3.75	2.16
CHOL	0.0304	0.000251	0.00108	0.0548	0.145	0.000575	0.07	0.172
COAD	0.514	1.5	0.164	0.987	0.684	0.728	2.08	0.905
COADRED	0.557	1.24	0.154	0.943	0.746	0.745	2.13	0.915
ESCA	5.72	0.782	2.44	2.1	0.774	1.05	1.07	1.34
GBM	4.07	2.17	2.89	0.261	1.51	1.37	2.57	2.93
GBMLGG	3.15	2.85	3.9	0.163	0.801	0.731	2.04	2.1
HNSC	2.51	0.371	0.347	0.919	0.873	0.179	1.04	1.04
KICH	0.496	0.128	6.85	0.0267	0.641	0.491	1.36	0.832
KIPAN	0.332	0.204	1.21	0.192	0.692	1.22	0.453	0.849
KIRC	0.403	0.224	0.796	0.238	0.816	1.41	0.413	0.759
KIRP	0.185	0.113	0.835	0.0928	0.593	1.1	0.564	0.895
LIHC	0.911	0.327	0.393	0.211	0.526	0.345	0.44	0.65
LUAD	0.95	1.15	0.103	1.54	1	0.343	1.73	2
LUSC	0.517	0.609	0.0504	0.997	0.602	0.457	2	2.1
PAAD	1.54	1.13	1.74	1.17	1.83	1.35	1.17	1.14
PCPG	0.816	2.24	1.28	0.0544	2.6	0.395	0.839	0.519
PRAD	0.558	0.334	0.998	0.533	1.32	0.994	1.46	1.2
READ	0.883	0.746	0.158	0.854	0.896	0.488	1.98	1.08
SARC	0.886	4	0.449	0.108	0.363	1.03	1.18	0.76
SKCM	0.965	3.2	0	0.636	1.45	2.11	1.25	1.74
STAD	1.87	2.04	0.254	2.21	0.825	0.547	1.78	1.53
STES	2.23	1.46	1.03	2.13	1.06	0.681	1.61	1.4
THCA	1.11	0.222	0.257	1.27	0.971	0.627	0.217	0.981
THYM	1.21	0.481	0.116	0.661	0.991	0.304	1.04	1.18
UCEC	0.922	0.143	0.196	0.875	1.91	1.07	2.35	1.89
