# Supplementary material for: NAGS, CPS1, and SLC25A13 (Citrin) at the Crossroads of Arginine and Pyrimidines Metabolism in Tumor Cells
Source: Int J Mol Sci. 2023 Apr 4;24(7):6754. doi: 10.3390/ijms24076754 (PMC10094985; doi:10.3390/ijms24076754)
Supplement: Supplementary file 1 [file ijms-24-06754-s001.zip › ijms-2241907-supplementary/Supplementary_Tables_Figures/Supplementary_Table_S10.xlsx]

## Sheet: NAGS_Patients
Table S10.1. Publicly available NAGS seqience variants (case reports, LOVD database and ClinVar database) found either in patients with NAGS deficency or individuals suspected of NAGS deficiency
NAGS_Publications	NAGS_LOVD_P_LP_VUS_CI	NAGS_ClinVar_P_LP_VUS_CI			NAGS_Unique cDNA Variants	NAGS_Unique Protein Variants
NM_153006.2:c.-3098C>T	NM_153006.2:c.-3064C>A	NM_153006.2:c.8C>G			NM_153006.2:c.-3098C>T
NM_153006.2:c.-3065A>C	NM_153006.2:c.55C>T	NM_153006.2:c.8C>T			NM_153006.2:c.-3065A>C
NM_153006.2:c.-3064C>A	NM_153006.2:c.182A>G	NM_153006.2:c.25G>A			NM_153006.2:c.-3064C>A
NM_153006.2:c.-3026C>T	NM_153006.2:c.278del	NM_153006.2:c.34del			NM_153006.2:c.-3026C>T
NM_153006.2:c.8C>G	NM_153006.2:c.374C>A	NM_153006.2:c.34G>C			NM_153006.2:c.278del	NP_694551.1:p.(Pro93GlnfsTer18)
NM_153006.2:c.8C>T	NM_153006.2:c.426+19G>A	NM_153006.2:c.102_103insAGATCGGAAGA			NM_153006.2:c.344C>T	NP_694551.1:p.(Ala115Val)
NM_153006.2:c.25G>A	NM_153006.2:c.499A>G	NM_153006.2:c.116C>T			NM_153006.2:c.426+3G>C	NP_694551.1:p.?
NM_153006.2:c.34del	NM_153006.2:c.518T>A	NM_153006.2:c.117G>C			NM_153006.2:c.427-222G>A	NP_694551.1:p.?
NM_153006.2:c.34G>C	NM_153006.2:c.545del	NM_153006.2:c.168C>T			NM_153006.2:c.427-218A>C	NP_694551.1:p.?
NM_153006.2:c.102_103insAGATCGGAAGA	NM_153006.2:c.572A>G	NM_153006.2:c.182A>G			NM_153006.2:c.499A>G	NP_694551.1:p.(Met167Val)
NM_153006.2:c.116C>T	NM_153006.2:c.598T>C	NM_153006.2:c.189C>T			NM_153006.2:c.518T>A	NP_694551.1:p.(Val173Glu)
NM_153006.2:c.190G>A	NM_153006.2:c.706G>T	NM_153006.2:c.190G>A			NM_153006.2:c.545del	NP_694551.1:p.(Ala182ValfsTer23)
NM_153006.2:c.246G>A	NM_153006.2:c.779C>T	NM_153006.2:c.201C>T			NM_153006.2:c.598T>C	NP_694551.1:p.(Cys200Arg)
NM_153006.2:c.278del	NM_153006.2:c.791C>T	NM_153006.2:c.210C>G			NM_153006.2:c.603G>C	NP_694551.1:p.(Lys201Asn)
NM_153006.2:c.344C>T	NM_153006.2:c.835G>A	NM_153006.2:c.216G>T			NM_153006.2:c.779C>T	NP_694551.1:p.(Pro260Leu)
NM_153006.2:c.374C>A	NM_153006.2:c.872T>A	NM_153006.2:c.246G>A			NM_153006.2:c.787G>T	NP_694551.1:p.(Glu263Ter)
NM_153006.2:c.424G>T	NM_153006.2:c.915+29C>T	NM_153006.2:c.284C>T			NM_153006.2:c.791C>T	NP_694551.1:p.(Thr264Met)
NM_153006.2:c.426+3G>C	NM_153006.2:c.916-2A>T	NM_153006.2:c.374C>A			NM_153006.2:c.835G>A	NP_694551.1:p.(Ala279Thr)
NM_153006.2:c.427-222G>A	NM_153006.2:c.916-57C>T	NM_153006.2:c.417C>T			NM_153006.2:c.872T>A	NP_694551.1:p.(Ile291Asn)
NM_153006.2:c.427-218A>C	NM_153006.2:c.935T>C	NM_153006.2:c.424G>T			NM_153006.2:c.916-2A>T	NP_694551.1:p.?
NM_153006.2:c.429G>A	NM_153006.2:c.971G>A	NM_153006.2:c.429G>A			NM_153006.2:c.929T>C	NP_694551.1:p.(Val310Ala)
NM_153006.2:c.499A>G	NM_153006.2:c.991C>T	NM_153006.2:c.435G>A			NM_153006.2:c.935T>C	NP_694551.1:p.(Leu312Pro)
NM_153006.2:c.504_505delinsTT	NM_153006.2:c.1025del	NM_153006.2:c.465C>T			NM_153006.2:c.971G>A	NP_694551.1:p.(Trp324Ter)
NM_153006.2:c.518T>A	NM_153006.2:c.1036insC	NM_153006.2:c.504_505delinsTT			NM_153006.2:c.991C>T	NP_694551.1:p.(Gln331Ter)
NM_153006.2:c.534G>A	NM_153006.2:c.1048G>A	NM_153006.2:c.534G>A			NM_153006.2:c.1025del	NP_694551.1:p.(Arg342ProfsTer50)
NM_153006.2:c.545del	NM_153006.2:c.1086T>C	NM_153006.2:c.569G>A			NM_153006.2:c.1036dup	NP_694551.1:p.(His346ProfsTer10)
NM_153006.2:c.569G>A	NM_153006.2:c.1096+20C>G	NM_153006.2:c.570G>A			NM_153006.2:c.1048G>A	NP_694551.1:p.(Val350Ile)
NM_153006.2:c.570G>A	NM_153006.2:c.1097-1G>C	NM_153006.2:c.583C>T			NM_153006.2:c.1080G>C	NP_694551.1:p.(Glu360Asp)
NM_153006.2:c.583C>T	NM_153006.2:c.1172T>G	NM_153006.2:c.612A>G			NM_153006.2:c.1097-1G>C	NP_694551.1:p.?
NM_153006.2:c.598T>C	NM_153006.2:c.1192A>T	NM_153006.2:c.614A>T			NM_153006.2:c.1097-2A>T	NP_694551.1:p.?
NM_153006.2:c.603G>C	NM_153006.2:c.1228T>C	NM_153006.2:c.618G>A			NM_153006.2:c.1172T>G	NP_694551.1:p.(Leu391Arg)
NM_153006.2:c.612A>G	NM_153006.2:c.1241G>C	NM_153006.2:c.622C>T			NM_153006.2:c.1192A>T	NP_694551.1:p.(Ser398Cys)
NM_153006.2:c.614A>T	NM_153006.2:c.1264G>T	NM_153006.2:c.630C>T			NM_153006.2:c.1228T>C	NP_694551.1:p.(Ser410Pro)
NM_153006.2:c.622C>T	NM_153006.2:c.1289T>C	NM_153006.2:c.645G>T			NM_153006.2:c.1241G>C	NP_694551.1:p.(Arg414Pro)
NM_153006.2:c.630C>T	NM_153006.2:c.1292C>T	NM_153006.2:c.681C>G			NM_153006.2:c.1264G>T	NP_694551.1:p.(Glu422Ter)
NM_153006.2:c.681C>G	NM_153006.2:c.1299G>C	NM_153006.2:c.715G>A			NM_153006.2:c.1289T>C	NP_694551.1:p.(Leu430Pro)
NM_153006.2:c.706G>T	NM_153006.2:c.1307dup	NM_153006.2:c.719C>T			NM_153006.2:c.1292C>T	NP_694551.1:p.(Thr431Ile)
NM_153006.2:c.715G>A	NM_153006.2:c.1313del	NM_153006.2:c.721G>A			NM_153006.2:c.1298A>G	NP_694551.1:p.(Glu433Gly)
NM_153006.2:c.719C>T	NM_153006.2:c.1313dup	NM_153006.2:c.722T>C			NM_153006.2:c.1299G>C	NP_694551.1:p.(Glu433Asp)
NM_153006.2:c.721G>A	NM_153006.2:c.1324C>G	NM_153006.2:c.744G>T			NM_153006.2:c.1307dup	NP_694551.1:p.(Thr439HisfsTer52)
NM_153006.2:c.722T>C	NM_153006.2:c.1370G>A	NM_153006.2:c.807C>T			NM_153006.2:c.1313del	NP_694551.1:p.(Gly438AlafsTer10)
NM_153006.2:c.744G>T	NM_153006.2:c.1446T>C	NM_153006.2:c.835G>A			NM_153006.2:c.1324C>G	NP_694551.1:p.(Leu442Val)
NM_153006.2:c.779C>T	NM_153006.2:c.1450T>C	NM_153006.2:c.853C>T			NM_153006.2:c.1370G>A	NP_694551.1:p.(Gly457Asp)
NM_153006.2:c.787G>T	NM_153006.2:c.1451+10G>A	NM_153006.2:c.858G>A			NM_153006.2:c.1450T>C	NP_694551.1:p.(Trp484Arg)
NM_153006.2:c.791C>T	NM_153006.2:c.1451+9T>C	NM_153006.2:c.904A>G			NM_153006.2:c.1451+5G>A	NP_694551.1:p.?
NM_153006.2:c.807C>T	NM_153006.2:c.1494G>A	NM_153006.2:c.915+29C>T			NM_153006.2:c.1464_1465del	NP_694551.1:p.(His488GlnfsTer2)
NM_153006.2:c.835G>A	NM_153006.2:c.1526G>A	NM_153006.2:c.916-3C>G			NM_153006.2:c.1494G>A	NP_694551.1:p.(Trp498Ter)
NM_153006.2:c.872T>A	NM_153006.2:c.1535A>G	NM_153006.2:c.916-2A>T			NM_153006.2:c.1526G>A	NP_694551.1:p.(Arg509Gln)
NM_153006.2:c.904A>G	NM_153006.2:c.1552G>A	NM_153006.2:c.939C>T			NM_153006.2:c.1535A>G	NP_694551.1:p.(Tyr512Cys)
NM_153006.2:c.916-2A>T	NM_153006.2:c.*3C>T	NM_153006.2:c.940G>A			NM_153006.2:c.1552G>A	NP_694551.1:p.(Ala518Thr)
NM_153006.2:c.916-3C>G		NM_153006.2:c.971G>A			NM_153006.2:c.706G>T	NP_694551.1:p.(Gly236Cys)
NM_153006.2:c.929T>C		NM_153006.2:c.975G>A			NM_153006.2:c.1313dup	NP_694551.1:p.(Thr439HisfsTer52)
NM_153006.2:c.935T>C		NM_153006.2:c.1025del			NM_153006.2:c.8C>G	NP_694551.1:p.(Thr3Arg)
NM_153006.2:c.971G>A		NM_153006.2:c.1086T>C			NM_153006.2:c.8C>T	NP_694551.1:p.(Thr3Met)
NM_153006.2:c.991C>T		NM_153006.2:c.1096+2T>G			NM_153006.2:c.25G>A	NP_694551.1:p.(Val9Ile)
NM_153006.2:c.1025del		NM_153006.2:c.1096+8C>T			NM_153006.2:c.34del	NP_694551.1:p.(Ala12GlnfsTer4)
NM_153006.2:c.1036dup		NM_153006.2:c.1096+20C>G			NM_153006.2:c.34G>C	NP_694551.1:p.(Ala12Pro)
NM_153006.2:c.1048G>A		NM_153006.2:c.1096+300G>A			NM_153006.2:c.102_103insAGATCGGAAGA	NP_694551.1:p.(Ala35ArgfsTer80)
NM_153006.2:c.1080G>C		NM_153006.2:c.1097-2A>G			NM_153006.2:c.116C>T	NP_694551.1:p.(Ala39Val)
NM_153006.2:c.1096+2T>G		NM_153006.2:c.1110G>C			NM_153006.2:c.190G>A	NP_694551.1:p.(Ala64Thr)
NM_153006.2:c.1097-1G>C		NM_153006.2:c.1113C>A			NM_153006.2:c.246G>A	NP_694551.1:p.(Pro82=)
NM_153006.2:c.1097-2A>T		NM_153006.2:c.1114A>T			NM_153006.2:c.374C>A	NP_694551.1:p.(Thr125Lys)
NM_153006.2:c.1097-2A>G		NM_153006.2:c.1152C>T			NM_153006.2:c.424G>T	NP_694551.1:p.(Glu142Ter)
NM_153006.2:c.1113C>A		NM_153006.2:c.1171C>G			NM_153006.2:c.429G>A	NP_694551.1:p.(Val143=)
NM_153006.2:c.1114A>T		NM_153006.2:c.1185C>T			NM_153006.2:c.504_505delinsTT	NP_694551.1:p.(Met169Leu)
NM_153006.2:c.1171C>G		NM_153006.2:c.1216G>A			NM_153006.2:c.534G>A	NP_694551.1:p.(Pro178=)
NM_153006.2:c.1172T>G		NM_153006.2:c.1219T>C			NM_153006.2:c.569G>A	NP_694551.1:p.(Trp190Ter)
NM_153006.2:c.1192A>T		NM_153006.2:c.1231C>A			NM_153006.2:c.570G>A	NP_694551.1:p.(Trp190Ter)
NM_153006.2:c.1216G>A		NM_153006.2:c.1234C>T			NM_153006.2:c.583C>T	NP_694551.1:p.(Gln195Ter)
NM_153006.2:c.1219T>C		NM_153006.2:c.1263C>G			NM_153006.2:c.612A>G	NP_694551.1:p.(Val204=)
NM_153006.2:c.1228T>C		NM_153006.2:c.1268+1G>A			NM_153006.2:c.614A>T	NP_694551.1:p.(Asp205Val)
NM_153006.2:c.1231C>A		NM_153006.2:c.1268+2T>C			NM_153006.2:c.622C>T	NP_694551.1:p.(Arg208Ter)
NM_153006.2:c.1234C>T		NM_153006.2:c.1268+11G>A			NM_153006.2:c.630C>T	NP_694551.1:p.(Asn210=)
NM_153006.2:c.1241G>C		NM_153006.2:c.1269-18G>A			NM_153006.2:c.681C>G	NP_694551.1:p.(Ala227=)
NM_153006.2:c.1263C>G		NM_153006.2:c.1270T>A			NM_153006.2:c.715G>A	NP_694551.1:p.(Val239Ile)
NM_153006.2:c.1264G>T		NM_153006.2:c.1274A>G			NM_153006.2:c.719C>T	NP_694551.1:p.(Ser240Leu)
NM_153006.2:c.1268+1G>A		NM_153006.2:c.1281C>G			NM_153006.2:c.721G>A	NP_694551.1:p.(Val241Met)
NM_153006.2:c.1268+2T>C		NM_153006.2:c.1289T>C			NM_153006.2:c.722T>C	NP_694551.1:p.(Val241Ala)
NM_153006.2:c.1270T>A		NM_153006.2:c.1292C>T			NM_153006.2:c.744G>T	NP_694551.1:p.(Trp248Cys)
NM_153006.2:c.1274A>G		NM_153006.2:c.1299G>C			NM_153006.2:c.807C>T	NP_694551.1:p.(Ser269=)
NM_153006.2:c.1281C>G		NM_153006.2:c.1302C>T			NM_153006.2:c.904A>G	NP_694551.1:p.(Ser302Gly)
NM_153006.2:c.1289T>C		NM_153006.2:c.1307dup			NM_153006.2:c.916-3C>G	NP_694551.1:p.?
NM_153006.2:c.1292C>T		NM_153006.2:c.1307T>G			NM_153006.2:c.1096+2T>G	NP_694551.1:p.?
NM_153006.2:c.1298A>G		NM_153006.2:c.1311G>T			NM_153006.2:c.1097-2A>G	NP_694551.1:p.?
NM_153006.2:c.1299G>C		NM_153006.2:c.1313del			NM_153006.2:c.1113C>A	NP_694551.1:p.(Phe371Leu)
NM_153006.2:c.1302C>T		NM_153006.2:c.1323C>G			NM_153006.2:c.1114A>T	NP_694551.1:p.(Lys372Ter)
NM_153006.2:c.1307dup		NM_153006.2:c.1368C>G			NM_153006.2:c.1171C>G	NP_694551.1:p.(Leu391Val)
NM_153006.2:c.1307T>G		NM_153006.2:c.1378C>G			NM_153006.2:c.1216G>A	NP_694551.1:p.(Asp406Asn)
NM_153006.2:c.1313del		NM_153006.2:c.1392G>A			NM_153006.2:c.1219T>C	NP_694551.1:p.(Tyr407His)
NM_153006.2:c.1313dup		NM_153006.2:c.1398G>A			NM_153006.2:c.1231C>A	NP_694551.1:p.(Leu411Met)
NM_153006.2:c.1323C>G		NM_153006.2:c.1407G>A			NM_153006.2:c.1234C>T	NP_694551.1:p.(Arg412Cys)
NM_153006.2:c.1324C>G		NM_153006.2:c.1446T>A			NM_153006.2:c.1263C>G	NP_694551.1:p.(Ser421=)
NM_153006.2:c.1370G>A		NM_153006.2:c.1450T>C			NM_153006.2:c.1268+1G>A	NP_694551.1:p.?
NM_153006.2:c.1378C>G		NM_153006.2:c.1451+9T>C			NM_153006.2:c.1268+2T>C	NP_694551.1:p.?
NM_153006.2:c.1446T>A		NM_153006.2:c.1451+211G>C			NM_153006.2:c.1270T>A	NP_694551.1:p.(Tyr424Asn)
NM_153006.2:c.1450T>C		NM_153006.2:c.1452-11C>T			NM_153006.2:c.1274A>G	NP_694551.1:p.(Asn425Ser)
NM_153006.2:c.1451+5G>A		NM_153006.2:c.1470T>C			NM_153006.2:c.1281C>G	NP_694551.1:p.(Ala427=)
NM_153006.2:c.1464_1465del		NM_153006.2:c.1479C>T			NM_153006.2:c.1302C>T	NP_694551.1:p.(Pro434=)
NM_153006.2:c.1494G>A		NM_153006.2:c.1554C>G			NM_153006.2:c.1307T>G	NP_694551.1:p.(Leu436Arg)
NM_153006.2:c.1526G>A		NM_153006.2:c.1597G>A			NM_153006.2:c.1323C>G	NP_694551.1:p.(Tyr441Ter)
NM_153006.2:c.1535A>G		NM_153006.2:c.*3C>T			NM_153006.2:c.1378C>G	NP_694551.1:p.(Leu460Val)
NM_153006.2:c.1552G>A		NM_153006.2:c.*43A>G			NM_153006.2:c.1446T>A	NP_694551.1:p.(Asn482Lys)
NM_153006.2:c.1554C>G		NM_153006.2:c.*90G>A			NM_153006.2:c.1554C>G	NP_694551.1:p.(Ala518=)
NM_153006.2:c.1597G>A		NM_153006.2:c.*115G>A			NM_153006.2:c.1597G>A	NP_694551.1:p.(Gly533Ser)
NM_153006.2:c.*115G>A		NM_153006.2:c.*211C>T			NM_153006.2:c.*43A>G	NP_694551.1:p.?
NM_153006.2:c.*382C>T		NM_153006.2:c.*382C>T			NM_153006.2:c.*90G>A	NP_694551.1:p.?
NM_153006.2:c.*43A>G					NM_153006.2:c.*115G>A	NP_694551.1:p.?
NM_153006.2:c.*90G>A					NM_153006.2:c.*382C>T	NP_694551.1:p.?

## Sheet: CPS1_Patients
Table S10.2. Publicly available CPS1 seqience variants (case reports, LOVD database and ClinVar database) found either in patients with CPS1 deficency or individuals suspected of NAGS deficiency
CPS1_Publications	CPS1_LOVD_P_LP_VUS_CI	CPS1_ClinVar_P_LP_VUS_CI			CPS1_Patients_Unique cDNA variants	CPS1_Patients Unique protein variants
NM_001875.4:c.125del	NM_001875.4:c.125del	NM_001875.4:c.-76A>G			NM_001875.4:c.-76A>G	NP_001866.2:p.?
NM_001875.4:c.127-26_127-24delinsCAG	NM_001875.4:c.128C>T	NM_001875.4:c.-4C>A			NM_001875.4:c.-4C>A	NP_001866.2:p.?
NM_001875.4:c.128C>T	NM_001875.4:c.130C>T	NM_001875.4:c.-3delinsTTCC			NM_001875.4:c.-3delinsTTCC	NP_001866.2:p.?
NM_001875.4:c.130C>T	NM_001875.4:c.154_160del	NM_001875.4:c.3G>T			NM_001875.4:c.3G>T	NP_001866.2:p.(Met1?)
NM_001875.4:c.154_160del	NM_001875.4:c.154G>A	NM_001875.4:c.5C>T			NM_001875.4:c.5C>T	NP_001866.2:p.(Thr2Met)
NM_001875.4:c.173G>A	NM_001875.4:c.173G>A	NM_001875.4:c.15G>C			NM_001875.4:c.15G>C	NP_001866.2:p.(Leu5Phe)
NM_001875.4:c.173G>T	NM_001875.4:c.194C>T	NM_001875.4:c.25A>T			NM_001875.4:c.25A>T	NP_001866.2:p.(Lys9Ter)
NM_001875.4:c.194C>T	NM_001875.4:c.212T>G	NM_001875.4:c.104G>A			NM_001875.4:c.104G>A	NP_001866.2:p.(Gly35Asp)
NM_001875.4:c.197C>T	NM_001875.4:c.236G>A	NM_001875.4:c.112C>T			NM_001875.4:c.112C>T	NP_001866.2:p.(Leu38Phe)
NM_001875.4:c.210_217dup	NM_001875.4:c.236+6T>C	NM_001875.4:c.121G>T			NM_001875.4:c.121G>T	NP_001866.2:p.(Val41Phe)
NM_001875.4:c.212T>G	NM_001875.4:c.256G>A	NM_001875.4:c.126+1G>A			NM_001875.4:c.125del	NP_001866.2:p.(Lys42ArgfsTer15)
NM_001875.4:c.236+4A>G	NM_001875.4:c.259C>T	NM_001875.4:c.130C>T			NM_001875.4:c.125del	NP_001866.2:p.(Lys42ArgfsTer15)
NM_001875.4:c.236+1G>A	NM_001875.4:c.265T>G	NM_001875.4:c.154G>A			NM_001875.4:c.126+1G>A	NP_001866.2:p.?
NM_001875.4:c.236+6T>C	NM_001875.4:c.267C>G	NM_001875.4:c.158G>C			NM_001875.4:c.127-26_127-24delinsCAG	NP_001866.2:p.?
NM_001875.4:c.236G>A	NM_001875.4:c.295C>A	NM_001875.4:c.167T>G			NM_001875.4:c.128C>T	NP_001866.2:p.(Ala43Val)
NM_001875.4:c.259C>T	NM_001875.4:c.306_311dup	NM_001875.4:c.209_216dup			NM_001875.4:c.130C>T	NP_001866.2:p.(Gln44Ter)
NM_001875.4:c.265T>G	NM_001875.4:c.368C>T	NM_001875.4:c.236+1G>T			NM_001875.4:c.154_160del	NP_001866.2:p.(Asp52LeufsTer3)
NM_001875.4:c.267C>G	NM_001875.4:c.406_409dup	NM_001875.4:c.254C>A			NM_001875.4:c.154G>A	NP_001866.2:p.(Asp52Asn)
NM_001875.4:c.296C>T	NM_001875.4:c.420C>A	NM_001875.4:c.259C>T			NM_001875.4:c.158G>C	NP_001866.2:p.(Gly53Ala)
NM_001875.4:c.306_311dup	NM_001875.4:c.471+1G>A	NM_001875.4:c.295C>A			NM_001875.4:c.167T>G	NP_001866.2:p.(Met56Arg)
NM_001875.4:c.323A>G	NM_001875.4:c.487G>A	NM_001875.4:c.301del			NM_001875.4:c.173G>A	NP_001866.2:p.(Gly58Asp)
NM_001875.4:c.368C>A	NM_001875.4:c.494A>G	NM_001875.4:c.302T>C			NM_001875.4:c.173G>T	NP_001866.2:p.(Gly58Val)
NM_001875.4:c.368C>T	NM_001875.4:c.527_528dup	NM_001875.4:c.303T>G			NM_001875.4:c.194C>T	NP_001866.2:p.(Ser65Phe)
NM_001875.4:c.406_409dup	NM_001875.4:c.529-3T>G	NM_001875.4:c.381+2T>C			NM_001875.4:c.197C>T	NP_001866.2:p.(Ser66Phe)
NM_001875.4:c.420C>A	NM_001875.4:c.622-7A>G	NM_001875.4:c.436A>G			NM_001875.4:c.209_216dup	NP_001866.2:p.(Phe73LysfsTer80)
NM_001875.4:c.446T>C	NM_001875.4:c.634T>A	NM_001875.4:c.449G>A			NM_001875.4:c.210_217dup	NP_001866.2:p.(Phe73Ter)
NM_001875.4:c.471+1G>A	NM_001875.4:c.671A>T	NM_001875.4:c.487G>T			NM_001875.4:c.212T>G	NP_001866.2:p.(Val71Gly)
NM_001875.4:c.478G>A	NM_001875.4:c.697C>T	NM_001875.4:c.520C>T			NM_001875.4:c.236+4A>G	NP_001866.2:p.?
NM_001875.4:c.494A>G	NM_001875.4:c.700del	NM_001875.4:c.528+2T>C			NM_001875.4:c.236+1G>A	NP_001866.2:p.?
NM_001875.4:c.520C>T	NM_001875.4:c.711+1G>A	NM_001875.4:c.586A>G			NM_001875.4:c.236+6T>C	NP_001866.2:p.?
NM_001875.4:c.527_528dup	NM_001875.4:c.711+686_1164+136del	NM_001875.4:c.593A>C			NM_001875.4:c.236G>A	NP_001866.2:p.(Gly79Glu)
NM_001875.4:c.528+1G>T	NM_001875.4:c.712C>T	NM_001875.4:c.594_595del			NM_001875.4:c.236+1G>T	NP_001866.2:p.?
NM_001875.4:c.529-3T>G	NM_001875.4:c.728A>C	NM_001875.4:c.637G>A			NM_001875.4:c.254C>A	NP_001866.2:p.(Thr85Asn)
NM_001875.4:c.562C>T	NM_001875.4:c.731del	NM_001875.4:c.655A>G			NM_001875.4:c.256G>A	NP_001866.2:p.(Asp86Asn)
NM_001875.4:c.623_711+1del	NM_001875.4:c.773G>A	NM_001875.4:c.697C>T			NM_001875.4:c.259C>T	NP_001866.2:p.(Pro87Ser)
NM_001875.4:c.622-24A>G	NM_001875.4:c.788G>A	NM_001875.4:c.711+1G>C			NM_001875.4:c.265T>G	NP_001866.2:p.(Tyr89Asp)
NM_001875.4:c.622-3C>G	NM_001875.4:c.840G>C	NM_001875.4:c.712C>T			NM_001875.4:c.267C>G	NP_001866.2:p.(Tyr89Ter)
NM_001875.4:c.622‐52_711+1416del	NM_001875.4:c.848del	NM_001875.4:c.713G>A			NM_001875.4:c.295C>A	NP_001866.2:p.(Pro99Thr)
NM_001875.4:c.622-7A>G	NM_001875.4:c.860del	NM_001875.4:c.731del			NM_001875.4:c.296C>T	NP_001866.2:p.(Pro99Leu)
NM_001875.4:c.634T>A	NM_001875.4:c.866del	NM_001875.4:c.763G>T			NM_001875.4:c.301del	NP_001866.2:p.(Ile101LeufsTer49)
NM_001875.4:c.671A>T	NM_001875.4:c.900_901insAG	NM_001875.4:c.773G>C			NM_001875.4:c.302T>C	NP_001866.2:p.(Ile101Thr)
NM_001875.4:c.697C>T	NM_001875.4:c.902G>A	NM_001875.4:c.785C>T			NM_001875.4:c.303T>G	NP_001866.2:p.(Ile101Met)
NM_001875.4:c.700del	NM_001875.4:c.911C>T	NM_001875.4:c.798del			NM_001875.4:c.306_311dup	NP_001866.2:p.(Asn103_Gly104dup)
NM_001875.4:c.711+1G>A	NM_001875.4:c.950G>A	NM_001875.4:c.840_840+5dup			NM_001875.4:c.323A>G	NP_001866.2:p.(Asp108Gly)
NM_001875.4:c.711+686_1164+136del	NM_001875.4:c.992T>C	NM_001875.4:c.856C>T			NM_001875.4:c.368C>A	NP_001866.2:p.(Ser123Tyr)
NM_001875.4:c.712-430_766del	NM_001875.4:c.1010A>G	NM_001875.4:c.883A>G			NM_001875.4:c.368C>T	NP_001866.2:p.(Ser123Phe)
NM_001875.4:c.712C>T	NM_001875.4:c.1063A>G	NM_001875.4:c.891C>A			NM_001875.4:c.381+2T>C	NP_001866.2:p.?
NM_001875.4:c.713G>C	NM_001875.4:c.1072G>C	NM_001875.4:c.902G>A			NM_001875.4:c.406_409dup	NP_001866.2:p.(Ser137IlefsTer2)
NM_001875.4:c.728A>C	NM_001875.4:c.1087-1G>T	NM_001875.4:c.937A>G			NM_001875.4:c.420C>A	NP_001866.2:p.(Tyr140Ter)
NM_001875.4:c.731del	NM_001875.4:c.1123C>T	NM_001875.4:c.945C>G			NM_001875.4:c.436A>G	NP_001866.2:p.(Thr146Ala)
NM_001875.4:c.773G>A	NM_001875.4:c.1145C>T	NM_001875.4:c.994A>T			NM_001875.4:c.446T>C	NP_001866.2:p.(Leu149Ser)
NM_001875.4:c.788G>A	NM_001875.4:c.1164+1G>A	NM_001875.4:c.1003C>T			NM_001875.4:c.449G>A	NP_001866.2:p.(Gly150Glu)
NM_001875.4:c.788G>C	NM_001875.4:c.1166A>G	NM_001875.4:c.1010A>G			NM_001875.4:c.471+1G>A	NP_001866.2:p.?
NM_001875.4:c.794C>T	NM_001875.4:c.1169T>G	NM_001875.4:c.1021T>G			NM_001875.4:c.478G>A	NP_001866.2:p.(Ala160Thr)
NM_001875.4:c.796G>A	NM_001875.4:c.1197_1198del	NM_001875.4:c.1039G>T			NM_001875.4:c.487G>T	NP_001866.2:p.(Gly163Ter)
NM_001875.4:c.840G>C	NM_001875.4:c.1201G>C	NM_001875.4:c.1063A>G			NM_001875.4:c.487G>A	NP_001866.2:p.(Gly163Arg)
NM_001875.4:c.841-212_1164+26del	NM_001875.4:c.1263+5G>C	NM_001875.4:c.1086+1G>A			NM_001875.4:c.494A>G	NP_001866.2:p.(Asp165Gly)
NM_001875.4:c.841-194_1086+77del	NM_001875.4:c.1289C>G	NM_001875.4:c.1087-1G>T			NM_001875.4:c.520C>T	NP_001866.2:p.(Arg174Trp)
NM_001875.4:c.848del	NM_001875.4:c.1291G>A	NM_001875.4:c.1092T>G			NM_001875.4:c.527_528dup	NP_001866.2:p.(Gly177ArgfsTer25)
NM_001875.4:c.850del	NM_001875.4:c.1295G>T	NM_001875.4:c.1109C>G			NM_001875.4:c.528+1G>T	NP_001866.2:p.?
NM_001875.4:c.860del	NM_001875.4:c.1312G>A	NM_001875.4:c.1110del			NM_001875.4:c.528+2T>C	NP_001866.2:p.?
NM_001875.4:c.866del	NM_001875.4:c.1312G>C	NM_001875.4:c.1145C>T			NM_001875.4:c.529-3T>G	NP_001866.2:p.?
NM_001875.4:c.872T>C	NM_001875.4:c.1348A>G	NM_001875.4:c.1154T>C			NM_001875.4:c.562C>T	NP_001866.2:p.(Gln188Ter)
NM_001875.4:c.900_901insAG	NM_001875.4:c.1370T>G	NM_001875.4:c.1187C>A			NM_001875.4:c.586A>G	NP_001866.2:p.(Asn196Asp)
NM_001875.4:c.902G>A	NM_001875.4:c.1390_1397del	NM_001875.4:c.1201G>C			NM_001875.4:c.593A>C	NP_001866.2:p.(Gln198Pro)
NM_001875.4:c.911C>T	NM_001875.4:c.1412C>T	NM_001875.4:c.1207del			NM_001875.4:c.594_595del	NP_001866.2:p.(Asn199PhefsTer4)
NM_001875.4:c.946A>G	NM_001875.4:c.1412C>A	NM_001875.4:c.1208C>G			NM_001875.4:c.622-24A>G	NP_001866.2:p.?
NM_001875.4:c.947G>T	NM_001875.4:c.1413dup	NM_001875.4:c.1291G>A			NM_001875.4:c.622-3C>G	NP_001866.2:p.?
NM_001875.4:c.950G>A	NM_001875.4:c.1432C>T	NM_001875.4:c.1307G>A			NM_001875.4:c.622‐52_711+1416del	NP_001866.2:p.(Asp208_Lys237del)
NM_001875.4:c.1010A>G	NM_001875.4:c.1492G>C	NM_001875.4:c.1312G>C			NM_001875.4:c.622-7A>G	NP_001866.2:p.(Lys207_Asp208insTrpGln)
NM_001875.4:c.1022T>C	NM_001875.4:c.1529del	NM_001875.4:c.1312G>A			NM_001875.4:c.622-7A>G	NP_001866.2:p.?
NM_001875.4:c.1063A>G	NM_001875.4:c.1549+1G>T	NM_001875.4:c.1323dup			NM_001875.4:c.623_711+1del	NP_001866.2:p.Asp208_Lys236del
NM_001875.4:c.1072G>C	NM_001875.4:c.1592T>A	NM_001875.4:c.1329C>G			NM_001875.4:c.634T>A	NP_001866.2:p.(Tyr212Asn)
NM_001875.4:c.1087-1G>T	NM_001875.4:c.1592T>G	NM_001875.4:c.1355T>C			NM_001875.4:c.637G>A	NP_001866.2:p.(Gly213Ser)
NM_001875.4:c.1123C>T	NM_001875.4:c.1615G>T	NM_001875.4:c.1363G>T			NM_001875.4:c.655A>G	NP_001866.2:p.(Lys219Glu)
NM_001875.4:c.1145C>T	NM_001875.4:c.1631C>T	NM_001875.4:c.1365A>C			NM_001875.4:c.671A>T	NP_001866.2:p.(Asp224Val)
NM_001875.4:c.1147G>T	NM_001875.4:c.1759C>T	NM_001875.4:c.1400C>T			NM_001875.4:c.697C>T	NP_001866.2:p.(Arg233Cys)
NM_001875.4:c.1164+1G>A	NM_001875.4:c.1760G>A	NM_001875.4:c.1413dup			NM_001875.4:c.700del	NP_001866.2:p.(Leu234CysfsTer2)
NM_001875.4:c.1166A>G	NM_001875.4:c.1760G>T	NM_001875.4:c.1478C>T			NM_001875.4:c.711+1G>A	NP_001866.2:p.?
NM_001875.4:c.1169T>G	NM_001875.4:c.1765G>A	NM_001875.4:c.1489A>T			NM_001875.4:c.711+686_1164+136del	NP_001866.2:p.?
NM_001875.4:c.1195_1196del	NM_001875.4:c.1770T>G	NM_001875.4:c.1520G>A			NM_001875.4:c.711+1G>C	NP_001866.2:p.?
NM_001875.4:c.1201G>C	NM_001875.4:c.1777G>C	NM_001875.4:c.1529del			NM_001875.4:c.711+686_1164+136del	NP_001866.2:p.(Arg238_Glu362del)
NM_001875.4:c.1263+5G>C	NM_001875.4:c.1790C>T	NM_001875.4:c.1571G>T			NM_001875.4:c.712-430_766del	NP_001866.2:p.?
NM_001875.4:c.1289C>G	NM_001875.4:c.1837-8A>G	NM_001875.4:c.1610C>A			NM_001875.4:c.712C>T	NP_001866.2:p.(Arg238Ter)
NM_001875.4:c.1291G>A	NM_001875.4:c.1864G>A	NM_001875.4:c.1627G>A			NM_001875.4:c.713G>C	NP_001866.2:p.(Arg238Pro)
NM_001875.4:c.1295G>T	NM_001875.4:c.1883G>A	NM_001875.4:c.1631C>T			NM_001875.4:c.713G>A	NP_001866.2:p.(Arg238Gln)
NM_001875.4:c.1312G>A	NM_001875.4:c.1895T>G	NM_001875.4:c.1648T>C			NM_001875.4:c.728A>C	NP_001866.2:p.(His243Pro)
NM_001875.4:c.1312G>C	NM_001875.4:c.1913G>C	NM_001875.4:c.1673A>G			NM_001875.4:c.731del	NP_001866.2:p.(Leu244Ter)
NM_001875.4:c.1348A>G	NM_001875.4:c.1918G>T	NM_001875.4:c.1693T>A			NM_001875.4:c.763G>T	NP_001866.2:p.(Glu255Ter)
NM_001875.4:c.1370T>G	NM_001875.4:c.1943G>A	NM_001875.4:c.1714G>A			NM_001875.4:c.773G>A	NP_001866.2:p.(Gly258Glu)
NM_001875.4:c.1390_1397del	NM_001875.4:c.1951G>A	NM_001875.4:c.1721T>G			NM_001875.4:c.773G>C	NP_001866.2:p.(Gly258Ala)
NM_001875.4:c.1405G>T	NM_001875.4:c.1961A>T	NM_001875.4:c.1727C>A			NM_001875.4:c.785C>T	NP_001866.2:p.(Ala262Val)
NM_001875.4:c.1412C>A	NM_001875.4:c.1974del	NM_001875.4:c.1730C>T			NM_001875.4:c.788G>A	NP_001866.2:p.(Gly263Glu)
NM_001875.4:c.1412C>T	NM_001875.4:c.1981+2T>G	NM_001875.4:c.1754T>C			NM_001875.4:c.788G>C	NP_001866.2:p.(Gly263Ala)
NM_001875.4:c.1413dup	NM_001875.4:c.2002C>G	NM_001875.4:c.1760G>A			NM_001875.4:c.794C>T	NP_001866.2:p.(Pro265Leu)
NM_001875.4:c.1424del	NM_001875.4:c.2021A>T	NM_001875.4:c.1775dup			NM_001875.4:c.796G>A	NP_001866.2:p.(Gly266Arg)
NM_001875.4:c.1432C>T	NM_001875.4:c.2022T>A	NM_001875.4:c.1790C>A			NM_001875.4:c.798del	NP_001866.2:p.(Asn267ThrfsTer8)
NM_001875.4:c.1440_1441del	NM_001875.4:c.2033A>C	NM_001875.4:c.1836+2T>C			NM_001875.4:c.840G>C	NP_001866.2:p.(Lys280Asn)
NM_001875.4:c.1454T>G	NM_001875.4:c.2093A>G	NM_001875.4:c.1864G>A			NM_001875.4:c.840_840+5dup	NP_001866.2:p.?
NM_001875.4:c.1492G>C	NM_001875.4:c.2117_2151dup	NM_001875.4:c.1895T>G			NM_001875.4:c.841-212_1164+26del	NP_001866.2:p.?
NM_001875.4:c.1529del	NM_001875.4:c.2148T>A	NM_001875.4:c.1905A>T			NM_001875.4:c.841-194_1086+77del	NP_001866.2:p.?
NM_001875.4:c.1547del	NM_001875.4:c.2153G>A	NM_001875.4:c.1912C>T			NM_001875.4:c.848del	NP_001866.2:p.(Glu283GlyfsTer16)
NM_001875.4:c.1549+124_2391+800del	NM_001875.4:c.2161C>T	NM_001875.4:c.1913G>C			NM_001875.4:c.850del	NP_001866.2:p.(Ser284ValfsTer15)
NM_001875.4:c.1549+1G>T	NM_001875.4:c.2162G>A	NM_001875.4:c.1918G>T			NM_001875.4:c.856C>T	NP_001866.2:p.(Arg286Cys)
NM_001875.4:c.1592T>A	NM_001875.4:c.2170G>C	NM_001875.4:c.1926del			NM_001875.4:c.860del	NP_001866.2:p.(Lys287ArgfsTer12)
NM_001875.4:c.1592T>G	NM_001875.4:c.2170_2173delinsCCA	NM_001875.4:c.1932T>A			NM_001875.4:c.866del	NP_001866.2:p.(Pro289HisfsTer10)
NM_001875.4:c.1615G>T	NM_001875.4:c.2173del	NM_001875.4:c.1949T>C			NM_001875.4:c.872T>C	NP_001866.2:p.(Phe291Ser)
NM_001875.4:c.1631C>T	NM_001875.4:c.2176G>A	NM_001875.4:c.1982-1G>C			NM_001875.4:c.883A>G	NP_001866.2:p.(Thr295Ala)
NM_001875.4:c.1642C>T	NM_001875.4:c.2227del	NM_001875.4:c.2011A>G			NM_001875.4:c.891C>A	NP_001866.2:p.(Asn297Lys)
NM_001875.4:c.1708-3C>G	NM_001875.4:c.2252del	NM_001875.4:c.2048C>G			NM_001875.4:c.900_901insAG	NP_001866.2:p.(Gly301ArgfsTer24)
NM_001875.4:c.1718C>A	NM_001875.4:c.2283_2287delinsA	NM_001875.4:c.2066G>A			NM_001875.4:c.902G>A	NP_001866.2:p.(Gly301Glu)
NM_001875.4:c.1759C>T	NM_001875.4:c.2300A>T	NM_001875.4:c.2072T>A			NM_001875.4:c.911C>T	NP_001866.2:p.(Ala304Val)
NM_001875.4:c.1760G>A	NM_001875.4:c.2321C>T	NM_001875.4:c.2116A>G			NM_001875.4:c.937A>G	NP_001866.2:p.(Met313Val)
NM_001875.4:c.1760G>T	NM_001875.4:c.2338del	NM_001875.4:c.2140G>T			NM_001875.4:c.945C>G	NP_001866.2:p.(Asn315Lys)
NM_001875.4:c.1763C>T	NM_001875.4:c.2339G>A	NM_001875.4:c.2148T>A			NM_001875.4:c.946A>G	NP_001866.2:p.(Arg316Gly)
NM_001875.4:c.1765G>A	NM_001875.4:c.2359C>T	NM_001875.4:c.2152A>T			NM_001875.4:c.947G>T	NP_001866.2:p.(Arg316Ile)
NM_001875.4:c.1770T>G	NM_001875.4:c.2376G>C	NM_001875.4:c.2153G>A			NM_001875.4:c.950G>A	NP_001866.2:p.(Gly317Glu)
NM_001875.4:c.1777G>C	NM_001875.4:c.2396T>C	NM_001875.4:c.2161C>T			NM_001875.4:c.992T>C	NP_001866.2:p.(Phe331Ser)
NM_001875.4:c.1778dup	NM_001875.4:c.2405del	NM_001875.4:c.2186C>T			NM_001875.4:c.994A>T	NP_001866.2:p.(Ile332Phe)
NM_001875.4:c.1790C>T	NM_001875.4:c.2407C>A	NM_001875.4:c.2193-1G>T			NM_001875.4:c.1003C>T	NP_001866.2:p.(Gln335Ter)
NM_001875.4:c.1799G>A	NM_001875.4:c.2407C>G	NM_001875.4:c.2201T>A			NM_001875.4:c.1010A>G	NP_001866.2:p.(His337Arg)
NM_001875.4:c.1812_1813del	NM_001875.4:c.2407C>T	NM_001875.4:c.2227del			NM_001875.4:c.1021T>G	NP_001866.2:p.(Leu341Val)
NM_001875.4:c.1837-8A>G	NM_001875.4:c.2413T>C	NM_001875.4:c.2236C>A			NM_001875.4:c.1022T>C	NP_001866.2:p.(Leu341Ser)
NM_001875.4:c.1837-8A>G	NM_001875.4:c.2414T>C	NM_001875.4:c.2275T>A			NM_001875.4:c.1039G>T	NP_001866.2:p.(Ala347Ser)
NM_001875.4:c.1864G>A	NM_001875.4:c.2429A>G	NM_001875.4:c.2283_2287delinsA			NM_001875.4:c.1063A>G	NP_001866.2:p.(Asn355Asp)
NM_001875.4:c.1883G>A	NM_001875.4:c.2440C>T	NM_001875.4:c.2339G>A			NM_001875.4:c.1072G>C	NP_001866.2:p.(Asp358His)
NM_001875.4:c.1895T>G	NM_001875.4:c.2446T>C	NM_001875.4:c.2359C>T			NM_001875.4:c.1086+1G>A	NP_001866.2:p.?
NM_001875.4:c.1910T>C	NM_001875.4:c.2493_2494insT	NM_001875.4:c.2375del			NM_001875.4:c.1087-1G>T	NP_001866.2:p.?
NM_001875.4:c.1913G>C	NM_001875.4:c.2494delinsAA	NM_001875.4:c.2376G>C			NM_001875.4:c.1092T>G	NP_001866.2:p.(Ile364Met)
NM_001875.4:c.1918G>T	NM_001875.4:c.2528T>C	NM_001875.4:c.2391+1G>A			NM_001875.4:c.1109C>G	NP_001866.2:p.(Pro370Arg)
NM_001875.4:c.1923_1925del	NM_001875.4:c.2548C>T	NM_001875.4:c.2391G>T			NM_001875.4:c.1110del	NP_001866.2:p.(Phe371SerfsTer15)
NM_001875.4:c.1933_1940del	NM_001875.4:c.2549G>A	NM_001875.4:c.2392-1G>T			NM_001875.4:c.1123C>T	NP_001866.2:p.(Gln375Ter)
NM_001875.4:c.1943G>A	NM_001875.4:c.2623A>G	NM_001875.4:c.2407C>A			NM_001875.4:c.1145C>T	NP_001866.2:p.(Pro382Leu)
NM_001875.4:c.1951G>A	NM_001875.4:c.2719_2721delinsCC	NM_001875.4:c.2407C>G			NM_001875.4:c.1147G>T	NP_001866.2:p.(Gly383Trp)
NM_001875.4:c.1958T>G	NM_001875.4:c.2732G>A	NM_001875.4:c.2407C>T			NM_001875.4:c.1154T>C	NP_001866.2:p.(Ile385Thr)
NM_001875.4:c.1961A>T	NM_001875.4:c.2732G>T	NM_001875.4:c.2415T>G			NM_001875.4:c.1164+1G>A	NP_001866.2:p.?
NM_001875.4:c.1974del	NM_001875.4:c.2738C>T	NM_001875.4:c.2419G>T			NM_001875.4:c.1166A>G	NP_001866.2:p.(Tyr389Cys)
NM_001875.4:c.1981+2T>G	NM_001875.4:c.2740G>C	NM_001875.4:c.2429A>G			NM_001875.4:c.1169T>G	NP_001866.2:p.(Leu390Arg)
NM_001875.4:c.1981G>C	NM_001875.4:c.2741A>G	NM_001875.4:c.2440C>T			NM_001875.4:c.1187C>A	NP_001866.2:p.(Ser396Ter)
NM_001875.4:c.1981G>T	NM_001875.4:c.2752T>C	NM_001875.4:c.2441G>A			NM_001875.4:c.1195_1196del	NP_001866.2:p.(Lys399GlufsTer22)
NM_001875.4:c.2021A>T	NM_001875.4:c.2795G>C	NM_001875.4:c.2446T>C			NM_001875.4:c.1197_1198del	NP_001866.2:p.(Lys400ArgfsTer21)
NM_001875.4:c.2022T>A	NM_001875.4:c.2798del	NM_001875.4:c.2458A>G			NM_001875.4:c.1201G>C	NP_001866.2:p.(Gly401Arg)
NM_001875.4:c.2023del	NM_001875.4:c.2809_2810del	NM_001875.4:c.2537C>T			NM_001875.4:c.1207del	NP_001866.2:p.(Ala403LeufsTer13)
NM_001875.4:c.2033A>C	NM_001875.4:c.2845G>A	NM_001875.4:c.2548C>G			NM_001875.4:c.1208C>G	NP_001866.2:p.(Ala403Gly)
NM_001875.4:c.2055_2058del	NM_001875.4:c.2873T>C	NM_001875.4:c.2549G>A			NM_001875.4:c.1263+5G>C	NP_001866.2:p.?
NM_001875.4:c.2079_2080insCATTCATTCATTCATT	NM_001875.4:c.2876A>G	NM_001875.4:c.2556T>A			NM_001875.4:c.1289C>G	NP_001866.2:p.(Ser430Ter)
NM_001875.4:c.2093A>G	NM_001875.4:c.2876_2877del	NM_001875.4:c.2596G>T			NM_001875.4:c.1291G>A	NP_001866.2:p.(Gly431Arg)
NM_001875.4:c.2099A>T	NM_001875.4:c.2883_2895del	NM_001875.4:c.2616C>A			NM_001875.4:c.1295G>T	NP_001866.2:p.(Gly432Val)
NM_001875.4:c.2115_2216ins35	NM_001875.4:c.2885A>G	NM_001875.4:c.2633T>A			NM_001875.4:c.1307G>A	NP_001866.2:p.(Gly436Asp)
NM_001875.4:c.2148T>A	NM_001875.4:c.2893C>T	NM_001875.4:c.2634del			NM_001875.4:c.1312G>A	NP_001866.2:p.(Ala438Thr)
NM_001875.4:c.2153G>A	NM_001875.4:c.2895+1G>A	NM_001875.4:c.2644C>T			NM_001875.4:c.1312G>C	NP_001866.2:p.(Ala438Pro)
NM_001875.4:c.2161C>T	NM_001875.4:c.2895+429_2960‐281del	NM_001875.4:c.2693C>A			NM_001875.4:c.1323dup	NP_001866.2:p.(Asp442Ter)
NM_001875.4:c.2162G>A	NM_001875.4:c.2933T>A	NM_001875.4:c.2720C>A			NM_001875.4:c.1329C>G	NP_001866.2:p.(Tyr443Ter)
NM_001875.4:c.2170_2173delinsCCA	NM_001875.4:c.2938G>A	NM_001875.4:c.2732G>A			NM_001875.4:c.1348A>G	NP_001866.2:p.(Lys450Glu)
NM_001875.4:c.2170G>C	NM_001875.4:c.2944G>A	NM_001875.4:c.2738C>A			NM_001875.4:c.1355T>C	NP_001866.2:p.(Met452Thr)
NM_001875.4:c.2171_2175del	NM_001875.4:c.2945G>A	NM_001875.4:c.2738C>T			NM_001875.4:c.1363G>T	NP_001866.2:p.(Glu455Ter)
NM_001875.4:c.2173del	NM_001875.4:c.2945G>T	NM_001875.4:c.2740G>C			NM_001875.4:c.1365A>C	NP_001866.2:p.(Glu455Asp)
NM_001875.4:c.2176G>A	NM_001875.4:c.2950T>C	NM_001875.4:c.2749A>G			NM_001875.4:c.1370T>G	NP_001866.2:p.(Val457Gly)
NM_001875.4:c.2180C>T	NM_001875.4:c.2959G>T	NM_001875.4:c.2773G>T			NM_001875.4:c.1390_1397del	NP_001866.2:p.(Pro464CysfsTer7)
NM_001875.4:c.2227del	NM_001875.4:c.2975T>C	NM_001875.4:c.2809_2810del			NM_001875.4:c.1400C>T	NP_001866.2:p.(Ala467Val)
NM_001875.4:c.2252del	NM_001875.4:c.2993C>T	NM_001875.4:c.2810T>A			NM_001875.4:c.1405G>T	NP_001866.2:p.(Val469Phe)
NM_001875.4:c.2283_2287delinsA	NM_001875.4:c.2996_2998del	NM_001875.4:c.2845G>A			NM_001875.4:c.1412C>A	NP_001866.2:p.(Thr471Asn)
NM_001875.4:c.2300A>T	NM_001875.4:c.3010C>T	NM_001875.4:c.2853C>A			NM_001875.4:c.1412C>T	NP_001866.2:p.(Thr471Ile)
NM_001875.4:c.2308G>T	NM_001875.4:c.3037_3039del	NM_001875.4:c.2883_2895del			NM_001875.4:c.1413dup	NP_001866.2:p.(Asn472GlnfsTer2)
NM_001875.4:c.2314A>C	NM_001875.4:c.3044dup	NM_001875.4:c.2909A>G			NM_001875.4:c.1424del	NP_001866.2:p.(Gly475AlafsTer2)
NM_001875.4:c.2321C>T	NM_001875.4:c.3047A>G	NM_001875.4:c.2932G>T			NM_001875.4:c.1432C>T	NP_001866.2:p.(Gln478Ter)
NM_001875.4:c.2328G>T	NM_001875.4:c.3049C>G	NM_001875.4:c.2944G>A			NM_001875.4:c.1440_1441del	NP_001866.2:p.(Thr481CysfsTer58)
NM_001875.4:c.2338del	NM_001875.4:c.3050C>T	NM_001875.4:c.2945G>A			NM_001875.4:c.1454T>G	NP_001866.2:p.(Leu485Arg)
NM_001875.4:c.2339G>A	NM_001875.4:c.3065C>T	NM_001875.4:c.2945G>T			NM_001875.4:c.1478C>T	NP_001866.2:p.(Thr493Ile)
NM_001875.4:c.2359C>T	NM_001875.4:c.3093C>A	NM_001875.4:c.2957T>C			NM_001875.4:c.1489A>T	NP_001866.2:p.(Lys497Ter)
NM_001875.4:c.2376G>C	NM_001875.4:c.3101A>G	NM_001875.4:c.2959G>T			NM_001875.4:c.1492G>C	NP_001866.2:p.(Ala498Pro)
NM_001875.4:c.2405del	NM_001875.4:c.3159_3161del	NM_001875.4:c.2959+1del			NM_001875.4:c.1520G>A	NP_001866.2:p.(Gly507Asp)
NM_001875.4:c.2407C>A	NM_001875.4:c.3161T>G	NM_001875.4:c.2982G>C			NM_001875.4:c.1529del	NP_001866.2:p.(Gly510AlafsTer5)
NM_001875.4:c.2407C>G	NM_001875.4:c.3176A>G	NM_001875.4:c.2985T>A			NM_001875.4:c.1547del	NP_001866.2:p.(Cys516LeufsTer16)
NM_001875.4:c.2407C>T	NM_001875.4:c.3185del	NM_001875.4:c.2993C>T			NM_001875.4:c.1549+124_2391+800del	NP_001866.2:p.?
NM_001875.4:c.2413T>C	NM_001875.4:c.3194C>A	NM_001875.4:c.3047A>G			NM_001875.4:c.1549+1G>T	NP_001866.2:p.?
NM_001875.4:c.2414T>C	NM_001875.4:c.3265C>T	NM_001875.4:c.3069C>G			NM_001875.4:c.1571G>T	NP_001866.2:p.(Gly524Val)
NM_001875.4:c.2429A>G	NM_001875.4:c.3266G>T	NM_001875.4:c.3112G>C			NM_001875.4:c.1592T>A	NP_001866.2:p.(Val531Glu)
NM_001875.4:c.2440C>T	NM_001875.4:c.3308A>G	NM_001875.4:c.3125A>C			NM_001875.4:c.1592T>G	NP_001866.2:p.(Val531Gly)
NM_001875.4:c.2445G>A	NM_001875.4:c.3317G>A	NM_001875.4:c.3127A>G			NM_001875.4:c.1610C>A	NP_001866.2:p.(Ser537Ter)
NM_001875.4:c.2446T>C	NM_001875.4:c.3337-4_3341dup	NM_001875.4:c.3132C>A			NM_001875.4:c.1615G>T	NP_001866.2:p.(Glu539Ter)
NM_001875.4:c.2494_2495insT	NM_001875.4:c.3337-1G>T	NM_001875.4:c.3133C>T			NM_001875.4:c.1627G>A	NP_001866.2:p.(Ala543Thr)
NM_001875.4:c.2494delinsAA	NM_001875.4:c.3358_3359del	NM_001875.4:c.3141+1G>A			NM_001875.4:c.1631C>T	NP_001866.2:p.(Thr544Met)
NM_001875.4:c.2528T>C	NM_001875.4:c.3422T>G	NM_001875.4:c.3147T>A			NM_001875.4:c.1642C>T	NP_001866.2:p.(Gln548Ter)
NM_001875.4:c.2537C>T	NM_001875.4:c.3464C>A	NM_001875.4:c.3173G>C			NM_001875.4:c.1648T>C	NP_001866.2:p.(Phe550Leu)
NM_001875.4:c.2548C>T	NM_001875.4:c.3464C>T	NM_001875.4:c.3185del			NM_001875.4:c.1673A>G	NP_001866.2:p.(Asn558Ser)
NM_001875.4:c.2549G>A	NM_001875.4:c.3484del	NM_001875.4:c.3194C>A			NM_001875.4:c.1693T>A	NP_001866.2:p.(Phe565Ile)
NM_001875.4:c.2611A>C	NM_001875.4:c.3520C>T	NM_001875.4:c.3250G>C			NM_001875.4:c.1708-3C>G	NP_001866.2:p.?
NM_001875.4:c.2623A>G	NM_001875.4:c.3558+1G>C	NM_001875.4:c.3265C>T			NM_001875.4:c.1714G>A	NP_001866.2:p.(Asp572Asn)
NM_001875.4:c.2719_2721delinsCC	NM_001875.4:c.3559-2A>G	NM_001875.4:c.3272T>G			NM_001875.4:c.1718C>A	NP_001866.2:p.(Ala573Glu)
NM_001875.4:c.2732G>A	NM_001875.4:c.3584A>C	NM_001875.4:c.3313C>T			NM_001875.4:c.1721T>G	NP_001866.2:p.(Leu574Arg)
NM_001875.4:c.2732G>T	NM_001875.4:c.3607T>C	NM_001875.4:c.3336+1G>A			NM_001875.4:c.1727C>A	NP_001866.2:p.(Ala576Glu)
NM_001875.4:c.2738C>T	NM_001875.4:c.3608C>T	NM_001875.4:c.3349G>T			NM_001875.4:c.1730C>T	NP_001866.2:p.(Ala577Val)
NM_001875.4:c.2740G>C	NM_001875.4:c.3613G>A	NM_001875.4:c.3358_3359del			NM_001875.4:c.1754T>C	NP_001866.2:p.(Met585Thr)
NM_001875.4:c.2741A>G	NM_001875.4:c.3643A>G	NM_001875.4:c.3375del			NM_001875.4:c.1759C>T	NP_001866.2:p.(Arg587Cys)
NM_001875.4:c.2752T>C	NM_001875.4:c.3680_3681insTTTC	NM_001875.4:c.3395A>G			NM_001875.4:c.1760G>A	NP_001866.2:p.(Arg587His)
NM_001875.4:c.2795G>C	NM_001875.4:c.3683G>A	NM_001875.4:c.3428T>C			NM_001875.4:c.1760G>T	NP_001866.2:p.(Arg587Leu)
NM_001875.4:c.2798del	NM_001875.4:c.3687G>T	NM_001875.4:c.3443T>A			NM_001875.4:c.1763C>T	NP_001866.2:p.(Ser588Phe)
NM_001875.4:c.2809_2810del	NM_001875.4:c.3691G>C	NM_001875.4:c.3457G>T			NM_001875.4:c.1765G>A	NP_001866.2:p.(Ala589Thr)
NM_001875.4:c.2845G>A	NM_001875.4:c.3723C>A	NM_001875.4:c.3464C>T			NM_001875.4:c.1770T>G	NP_001866.2:p.(Tyr590Ter)
NM_001875.4:c.2866_2870del	NM_001875.4:c.3756+1G>A	NM_001875.4:c.3466A>T			NM_001875.4:c.1775dup	NP_001866.2:p.(Gly594TrpfsTer42)
NM_001875.4:c.2873T>C	NM_001875.4:c.3765G>C	NM_001875.4:c.3472G>A			NM_001875.4:c.1777G>C	NP_001866.2:p.(Gly593Arg)
NM_001875.4:c.2876_2877del	NM_001875.4:c.3784C>T	NM_001875.4:c.3486_3496del			NM_001875.4:c.1778dup	NP_001866.2:p.(Gly594TrpfsTer42)
NM_001875.4:c.2876A>G	NM_001875.4:c.3785G>A	NM_001875.4:c.3517G>C			NM_001875.4:c.1790C>T	NP_001866.2:p.(Ser597Leu)
NM_001875.4:c.2883_2895del	NM_001875.4:c.3785G>C	NM_001875.4:c.3521G>A			NM_001875.4:c.1790C>A	NP_001866.2:p.(Ser597Ter)
NM_001875.4:c.2885A>G	NM_001875.4:c.3820G>C	NM_001875.4:c.3523G>A			NM_001875.4:c.1799G>A	NP_001866.2:p.(Cys600Tyr)
NM_001875.4:c.2891G>A	NM_001875.4:c.3869_3870insCC	NM_001875.4:c.3552T>G			NM_001875.4:c.1812_1813del	NP_001866.2:p.(Glu604AspfsTer31)
NM_001875.4:c.2893C>T	NM_001875.4:c.3968_3969dup	NM_001875.4:c.3558_3558+1dup			NM_001875.4:c.1836+2T>C	NP_001866.2:p.?
NM_001875.4:c.2895+1G>A	NM_001875.4:c.3969dup	NM_001875.4:c.3558+1G>C			NM_001875.4:c.1837-8A>G	NP_001866.2:p.?
NM_001875.4:c.2895+429_2960‐281del	NM_001875.4:c.3972del	NM_001875.4:c.3559-2A>G			NM_001875.4:c.1864G>A	NP_001866.2:p.(Val622Met)
NM_001875.4:c.2895+429_2960‐281del	NM_001875.4:c.3979T>C	NM_001875.4:c.3596C>A			NM_001875.4:c.1883G>A	NP_001866.2:p.(Gly628Asp)
NM_001875.4:c.2896G>T	NM_001875.4:c.3991T>C	NM_001875.4:c.3608C>T			NM_001875.4:c.1895T>G	NP_001866.2:p.(Ile632Arg)
NM_001875.4:c.2933T>A	NM_001875.4:c.3998G>A	NM_001875.4:c.3610G>T			NM_001875.4:c.1905A>T	NP_001866.2:p.(Glu635Asp)
NM_001875.4:c.2938G>A	NM_001875.4:c.4052T>G	NM_001875.4:c.3626T>C			NM_001875.4:c.1910T>C	NP_001866.2:p.(Val637Ala)
NM_001875.4:c.2944G>A	NM_001875.4:c.4088_4099del	NM_001875.4:c.3637C>T			NM_001875.4:c.1912C>T	NP_001866.2:p.(Arg638Ter)
NM_001875.4:c.2945G>A	NM_001875.4:c.4101+2T>C	NM_001875.4:c.3643A>G			NM_001875.4:c.1913G>C	NP_001866.2:p.(Arg638Pro)
NM_001875.4:c.2945G>T	NM_001875.4:c.4102-239A>G	NM_001875.4:c.3682C>T			NM_001875.4:c.1918G>T	NP_001866.2:p.(Ala640Ser)
NM_001875.4:c.2950T>C	NM_001875.4:c.4112G>T	NM_001875.4:c.3683G>A			NM_001875.4:c.1923_1925del	NP_001866.2:p.(Asp642del)
NM_001875.4:c.2957T>C	NM_001875.4:c.4132G>A	NM_001875.4:c.3701T>A			NM_001875.4:c.1926del	NP_001866.2:p.(Asp642GlufsTer39)
NM_001875.4:c.2959G>T	NM_001875.4:c.4142T>C	NM_001875.4:c.3724G>A			NM_001875.4:c.1932T>A	NP_001866.2:p.(Cys644Ter)
NM_001875.4:c.2960-18A>G	NM_001875.4:c.4148del	NM_001875.4:c.3768T>A			NM_001875.4:c.1933_1940del	NP_001866.2:p.(Val645LeufsTer2)
NM_001875.4:c.2975T>C	NM_001875.4:c.4172C>T	NM_001875.4:c.3784C>T			NM_001875.4:c.1943G>A	NP_001866.2:p.(Cys648Tyr)
NM_001875.4:c.2993C>T	NM_001875.4:c.4192C>G	NM_001875.4:c.3785G>A			NM_001875.4:c.1949T>C	NP_001866.2:p.(Met650Thr)
NM_001875.4:c.2996_2998del	NM_001875.4:c.4232C>T	NM_001875.4:c.3796T>C			NM_001875.4:c.1951G>A	NP_001866.2:p.(Glu651Lys)
NM_001875.4:c.3037_3039del	NM_001875.4:c.4274+2T>C	NM_001875.4:c.3857A>T			NM_001875.4:c.1958T>G	NP_001866.2:p.(Val653Gly)
NM_001875.4:c.3037_3039del	NM_001875.4:c.4316C>T	NM_001875.4:c.3874C>T			NM_001875.4:c.1961A>T	NP_001866.2:p.(Asp654Val)
NM_001875.4:c.3038T>A	NM_001875.4:c.4327A>G	NM_001875.4:c.3903del			NM_001875.4:c.1974del	NP_001866.2:p.(His659ThrfsTer22)
NM_001875.4:c.3044dup	NM_001875.4:c.4349A>C	NM_001875.4:c.3915T>A			NM_001875.4:c.1981+2T>G	NP_001866.2:p.?
NM_001875.4:c.3047A>G	NM_001875.4:c.4357C>T	NM_001875.4:c.3952T>G			NM_001875.4:c.1981G>C	NP_001866.2:p.(Gly661Arg)
NM_001875.4:c.3050C>T	NM_001875.4:c.4358G>A	NM_001875.4:c.3980G>A			NM_001875.4:c.1981G>T	NP_001866.2:p.(Gly661Cys)
NM_001875.4:c.3065C>T	NM_001875.4:c.4385C>G	NM_001875.4:c.4002+2T>A			NM_001875.4:c.1982-1G>C	NP_001866.2:p.?
NM_001875.4:c.3069C>A	NM_001875.4:c.4401dup	NM_001875.4:c.4003-1G>C			NM_001875.4:c.2002C>G	NP_001866.2:p.(Pro668Ala)
NM_001875.4:c.3092A>G	NM_001875.4:c.4404+1G>A	NM_001875.4:c.4003-2A>T			NM_001875.4:c.2011A>G	NP_001866.2:p.(Thr671Ala)
NM_001875.4:c.3093C>A	NM_001875.4:c.4405-9T>G	NM_001875.4:c.4019A>G			NM_001875.4:c.2021A>T	NP_001866.2:p.(Asn674Ile)
NM_001875.4:c.3101A>G	NM_001875.4:c.4471T>C	NM_001875.4:c.4056del			NM_001875.4:c.2022T>A	NP_001866.2:p.(Asn674Lys)
NM_001875.4:c.3118A>T		NM_001875.4:c.4066A>T			NM_001875.4:c.2023del	NP_001866.2:p.(Ala675ProfsTer6)
NM_001875.4:c.3134A>G		NM_001875.4:c.4075C>T			NM_001875.4:c.2033A>C	NP_001866.2:p.(Gln678Pro)
NM_001875.4:c.3136C>T		NM_001875.4:c.4094G>A			NM_001875.4:c.2048C>G	NP_001866.2:p.(Thr683Ser)
NM_001875.4:c.3159_3161del		NM_001875.4:c.4099C>T			NM_001875.4:c.2055_2058del	NP_001866.2:p.(Ile685MetfsTer30)
NM_001875.4:c.3161T>C		NM_001875.4:c.4101+2T>C			NM_001875.4:c.2066G>A	NP_001866.2:p.(Arg689His)
NM_001875.4:c.3161T>G		NM_001875.4:c.4112G>A			NM_001875.4:c.2072T>A	NP_001866.2:p.(Leu691Ter)
NM_001875.4:c.3176A>G		NM_001875.4:c.4126G>A			NM_001875.4:c.2079_2080insCATTCATTCATTCATT	NP_001866.2:p.(Val694HisfsTer8)
NM_001875.4:c.3185del		NM_001875.4:c.4172C>T			NM_001875.4:c.2093A>G	NP_001866.2:p.(Asn698Ser)
NM_001875.4:c.3194C>A		NM_001875.4:c.4232C>T			NM_001875.4:c.2099A>T	NP_001866.2:p.(Gln700Leu)
NM_001875.4:c.3265C>T		NM_001875.4:c.4252C>T			NM_001875.4:c.2115_2216ins35	NP_001866.2:p.(Ala717AalafsTer28)
NM_001875.4:c.3266G>T		NM_001875.4:c.4274+2T>C			NM_001875.4:c.2116A>G	NP_001866.2:p.(Thr706Ala)
NM_001875.4:c.3308A>G		NM_001875.4:c.4357C>T			NM_001875.4:c.2117_2151dup	NP_001866.2:p.(Arg718ProfsTer10)
NM_001875.4:c.3317G>A		NM_001875.4:c.4373A>T			NM_001875.4:c.2140G>T	NP_001866.2:p.(Glu714Ter)
NM_001875.4:c.3337-1G>T		NM_001875.4:c.4382T>A			NM_001875.4:c.2148T>A	NP_001866.2:p.(Asn716Lys)
NM_001875.4:c.3341_3342insTTAAAATGA		NM_001875.4:c.4412A>T			NM_001875.4:c.2152A>T	NP_001866.2:p.(Arg718Ter)
NM_001875.4:c.3358_3359del		NM_001875.4:c.4471T>C			NM_001875.4:c.2153G>A	NP_001866.2:p.(Arg718Lys)
NM_001875.4:c.3380T>A		NM_001875.4:c.*5G>A			NM_001875.4:c.2161C>T	NP_001866.2:p.(Arg721Ter)
NM_001875.4:c.3402G>C		NM_001875.4:c.*74T>C			NM_001875.4:c.2162G>A	NP_001866.2:p.(Arg721Gln)
NM_001875.4:c.3404+1G>C		NM_001875.4:c.*187C>T			NM_001875.4:c.2170_2173delinsCCA	NP_001866.2:p.(Ala724ProfsTer20)
NM_001875.4:c.3405-8T>C		NM_001875.4:c.*235A>T			NM_001875.4:c.2170G>C	NP_001866.2:p.(Ala724Pro)
NM_001875.4:c.3422T>G		NM_001875.4:c.*274G>A			NM_001875.4:c.2171_2175del	NP_001866.2:p.(Ala724GlyfsTer26)
NM_001875.4:c.3443T>A		NM_001875.4:c.*311A>G			NM_001875.4:c.2173del	NP_001866.2:p.(Leu725TrpfsTer19)
NM_001875.4:c.3464C>A		NM_001875.4:c.*387C>T			NM_001875.4:c.2176G>A	NP_001866.2:p.(Ala726Thr)
NM_001875.4:c.3464C>T		NM_001875.4:c.*424A>C			NM_001875.4:c.2180C>T	NP_001866.2:p.(Ser727Leu)
NM_001875.4:c.3484del		NM_001875.4:c.*427C>T			NM_001875.4:c.2186C>T	NP_001866.2:p.(Ala729Val)
NM_001875.4:c.3485del		NM_001875.4:c.*739T>G			NM_001875.4:c.2193-1G>T	NP_001866.2:p.?
NM_001875.4:c.3500C>G		NM_001875.4:c.*747A>G			NM_001875.4:c.2201T>A	NP_001866.2:p.(Leu734Ter)
NM_001875.4:c.3520C>T		NM_001875.4:c.*777A>G			NM_001875.4:c.2227del	NP_001866.2:p.(Leu743Ter)
NM_001875.4:c.3558+1G>C		NM_001875.4:c.*808G>T			NM_001875.4:c.2236C>A	NP_001866.2:p.(Pro746Thr)
NM_001875.4:c.3559-2A>G		NM_001875.4:c.*848G>A			NM_001875.4:c.2252del	NP_001866.2:p.(Lys751ArgfsTer42)
NM_001875.4:c.3559-745A>G		NM_001875.4:c.*913G>T			NM_001875.4:c.2275T>A	NP_001866.2:p.(Ser759Thr)
NM_001875.4:c.3559G>T		NM_001875.4:c.*976C>T			NM_001875.4:c.2283_2287delinsA	NP_001866.2:p.(Cys761Ter)
NM_001875.4:c.3582A>C		NM_001875.4:c.*1040C>T			NM_001875.4:c.2300A>T	NP_001866.2:p.(Asp767Val)
NM_001875.4:c.3584A>C		NM_001875.4:c.*1068G>T			NM_001875.4:c.2308G>T	NP_001866.2:p.(Val770Phe)
NM_001875.4:c.3589G>A		NM_001875.4:c.*1087T>C			NM_001875.4:c.2314A>C	NP_001866.2:p.(Lys772Gln)
NM_001875.4:c.3607T>C		NM_001875.4:c.*1117A>G			NM_001875.4:c.2321C>T	NP_001866.2:p.(Pro774Leu)
NM_001875.4:c.3608C>T					NM_001875.4:c.2328G>T	NP_001866.2:p.(Trp776Cys)
NM_001875.4:c.3613G>A					NM_001875.4:c.2338del	NP_001866.2:p.(Arg780ValfsTer13)
NM_001875.4:c.3632C>G					NM_001875.4:c.2339G>A	NP_001866.2:p.(Arg780His)
NM_001875.4:c.3643A>G					NM_001875.4:c.2359C>T	NP_001866.2:p.(Arg787Ter)
NM_001875.4:c.3680_3681insTTTC					NM_001875.4:c.2375del	NP_001866.2:p.(Met792ArgfsTer4)
NM_001875.4:c.3683G>A					NM_001875.4:c.2376G>C	NP_001866.2:p.(Met792Ile)
NM_001875.4:c.3691G>C					NM_001875.4:c.2391+1G>A	NP_001866.2:p.?
NM_001875.4:c.3713G>A					NM_001875.4:c.2391G>T	NP_001866.2:p.(Glu797Asp)
NM_001875.4:c.3723C>A					NM_001875.4:c.2392-1G>T	NP_001866.2:p.?
NM_001875.4:c.3734T>A					NM_001875.4:c.2396T>C	NP_001866.2:p.(Met799Thr)
NM_001875.4:c.3756+1G>A					NM_001875.4:c.2405del	NP_001866.2:p.(Gly802ValfsTer19)
NM_001875.4:c.3760A>T					NM_001875.4:c.2407C>A	NP_001866.2:p.(Arg803Ser)
NM_001875.4:c.3761T>G					NM_001875.4:c.2407C>G	NP_001866.2:p.(Arg803Gly)
NM_001875.4:c.3765G>C					NM_001875.4:c.2407C>T	NP_001866.2:p.(Arg803Cys)
NM_001875.4:c.3775A>T					NM_001875.4:c.2413T>C	NP_001866.2:p.(Phe805Leu)
NM_001875.4:c.3784C>G					NM_001875.4:c.2414T>C	NP_001866.2:p.(Phe805Ser)
NM_001875.4:c.3784C>T					NM_001875.4:c.2415T>G	NP_001866.2:p.(Phe805Leu)
NM_001875.4:c.3785G>A					NM_001875.4:c.2419G>T	NP_001866.2:p.(Glu807Ter)
NM_001875.4:c.3785G>C					NM_001875.4:c.2429A>G	NP_001866.2:p.(Gln810Arg)
NM_001875.4:c.3788C>A					NM_001875.4:c.2440C>T	NP_001866.2:p.(Arg814Trp)
NM_001875.4:c.3806del					NM_001875.4:c.2441G>A	NP_001866.2:p.(Arg814Gln)
NM_001875.4:c.3820G>C					NM_001875.4:c.2445G>A	NP_001866.2:p.(Met815Ile)
NM_001875.4:c.3869_3870insCC					NM_001875.4:c.2446T>C	NP_001866.2:p.(Cys816Arg)
NM_001875.4:c.3910_3913del					NM_001875.4:c.2458A>G	NP_001866.2:p.(Ile820Val)
NM_001875.4:c.3927+2T>A					NM_001875.4:c.2493_2494insT	NP_001866.2:p.(Glu832Ter)
NM_001875.4:c.3928-4A>G					NM_001875.4:c.2494_2495insT	NP_001866.2:p.(Glu832ValfsTer5)
NM_001875.4:c.3929C>A					NM_001875.4:c.2494delinsAA	NP_001866.2:p.(Glu832LysfsTer5)
NM_001875.4:c.3935dup					NM_001875.4:c.2528T>C	NP_001866.2:p.(Leu843Ser)
NM_001875.4:c.3945G>A					NM_001875.4:c.2537C>T	NP_001866.2:p.(Pro846Leu)
NM_001875.4:c.3949C>T					NM_001875.4:c.2548C>T	NP_001866.2:p.(Arg850Cys)
NM_001875.4:c.3953T>A					NM_001875.4:c.2548C>G	NP_001866.2:p.(Arg850Gly)
NM_001875.4:c.3959A>T					NM_001875.4:c.2549G>A	NP_001866.2:p.(Arg850His)
NM_001875.4:c.3968_3969dup					NM_001875.4:c.2556T>A	NP_001866.2:p.(Tyr852Ter)
NM_001875.4:c.3969dup					NM_001875.4:c.2596G>T	NP_001866.2:p.(Glu866Ter)
NM_001875.4:c.3968_3969dup					NM_001875.4:c.2611A>C	NP_001866.2:p.(Thr871Pro)
NM_001875.4:c.3972del					NM_001875.4:c.2616C>A	NP_001866.2:p.(Tyr872Ter)
NM_001875.4:c.3979del					NM_001875.4:c.2623A>G	NP_001866.2:p.(Lys875Glu)
NM_001875.4:c.3979T>C					NM_001875.4:c.2633T>A	NP_001866.2:p.(Leu878Ter)
NM_001875.4:c.3980G>A					NM_001875.4:c.2634del	NP_001866.2:p.(Leu878PhefsTer8)
NM_001875.4:c.3991T>C					NM_001875.4:c.2644C>T	NP_001866.2:p.(Arg882Cys)
NM_001875.4:c.3998G>A					NM_001875.4:c.2693C>A	NP_001866.2:p.(Ser898Tyr)
NM_001875.4:c.4002+1G>A					NM_001875.4:c.2719_2721delinsCC	NP_001866.2:p.(Ala907ProfsTer25)
NM_001875.4:c.4088_4099del					NM_001875.4:c.2720C>A	NP_001866.2:p.(Ala907Glu)
NM_001875.4:c.4101+2T>C					NM_001875.4:c.2732G>A	NP_001866.2:p.(Gly911Glu)
NM_001875.4:c.4102-1G>A					NM_001875.4:c.2732G>T	NP_001866.2:p.(Gly911Val)
NM_001875.4:c.4102-239A>G					NM_001875.4:c.2738C>T	NP_001866.2:p.(Ser913Leu)
NM_001875.4:c.4112G>T					NM_001875.4:c.2738C>A	NP_001866.2:p.(Ser913Ter)
NM_001875.4:c.4132G>A					NM_001875.4:c.2740G>C	NP_001866.2:p.(Asp914His)
NM_001875.4:c.4142T>C					NM_001875.4:c.2741A>G	NP_001866.2:p.(Asp914Gly)
NM_001875.4:c.4148del					NM_001875.4:c.2749A>G	NP_001866.2:p.(Ile917Val)
NM_001875.4:c.4162-2A>G					NM_001875.4:c.2752T>C	NP_001866.2:p.(Ser918Pro)
NM_001875.4:c.4172C>T					NM_001875.4:c.2773G>T	NP_001866.2:p.(Glu925Ter)
NM_001875.4:c.4192C>G					NM_001875.4:c.2795G>C	NP_001866.2:p.(Arg932Thr)
NM_001875.4:c.4229G>A					NM_001875.4:c.2798del	NP_001866.2:p.(Leu933Ter)
NM_001875.4:c.4232C>T					NM_001875.4:c.2809_2810del	NP_001866.2:p.(Ile937ProfsTer5)
NM_001875.4:c.4316C>T					NM_001875.4:c.2810T>A	NP_001866.2:p.(Ile937Asn)
NM_001875.4:c.4327A>G					NM_001875.4:c.2845G>A	NP_001866.2:p.(Ala949Thr)
NM_001875.4:c.4357C>T					NM_001875.4:c.2853C>A	NP_001866.2:p.(Tyr951Ter)
NM_001875.4:c.4358G>A					NM_001875.4:c.2866_2870del	NP_001866.2:p.(Asn956SerfsTer11)
NM_001875.4:c.4385C>G					NM_001875.4:c.2873T>C	NP_001866.2:p.(Leu958Pro)
NM_001875.4:c.4401dup					NM_001875.4:c.2876_2877del	NP_001866.2:p.(Tyr959CysfsTer9)
NM_001875.4:c.4404+1G>A					NM_001875.4:c.2876A>G	NP_001866.2:p.(Tyr959Cys)
NM_001875.4:c.4404+3A>G					NM_001875.4:c.2883_2895del	NP_001866.2:p.(Tyr962SerfsTer11)
NM_001875.4:c.4405-9T>G					NM_001875.4:c.2885A>G	NP_001866.2:p.(Tyr962Cys)
NM_001875.4:c.4405-9T>G					NM_001875.4:c.2891G>A	NP_001866.2:p.(Gly964Asp)
NM_001875.4:c.4451A>T					NM_001875.4:c.2893C>T	NP_001866.2:p.(Gln965Ter)
NM_001875.4:c.4471T>C					NM_001875.4:c.2895+1G>A	NP_001866.2:p.?
					NM_001875.4:c.2895+429_2960‐281del	NP_001866.2:p.(Glu966AlafsTer27)
					NM_001875.4:c.2896G>T	NP_001866.2:p.(Glu966Ter)
					NM_001875.4:c.2909A>G	NP_001866.2:p.(Asn970Ser)
					NM_001875.4:c.2932G>T	NP_001866.2:p.(Val978Leu)
					NM_001875.4:c.2933T>A	NP_001866.2:p.(Val978Glu)
					NM_001875.4:c.2938G>A	NP_001866.2:p.(Gly980Ser)
					NM_001875.4:c.2944G>A	NP_001866.2:p.(Gly982Ser)
					NM_001875.4:c.2945G>A	NP_001866.2:p.(Gly982Asp)
					NM_001875.4:c.2945G>T	NP_001866.2:p.(Gly982Val)
					NM_001875.4:c.2950T>C	NP_001866.2:p.(Tyr984His)
					NM_001875.4:c.2957T>C	NP_001866.2:p.(Ile986Thr)
					NM_001875.4:c.2959G>T	NP_001866.2:p.(Gly987Cys)
					NM_001875.4:c.2959+1del	NP_001866.2:p.?
					NM_001875.4:c.2960-18A>G	NP_001866.2:p.?
					NM_001875.4:c.2975T>C	NP_001866.2:p.(Phe992Ser)
					NM_001875.4:c.2982G>C	NP_001866.2:p.(Trp994Cys)
					NM_001875.4:c.2985T>A	NP_001866.2:p.(Cys995Ter)
					NM_001875.4:c.2993C>T	NP_001866.2:p.(Ser998Phe)
					NM_001875.4:c.2996_2998del	NP_001866.2:p.(Ser999del)
					NM_001875.4:c.3010C>T	NP_001866.2:p.(Arg1004Cys)
					NM_001875.4:c.3037_3039del	NP_001866.2:p.(Val1013del)
					NM_001875.4:c.3038T>A	NP_001866.2:p.(Val1013Glu)
					NM_001875.4:c.3044dup	NP_001866.2:p.(Cys1015TrpfsTer4)
					NM_001875.4:c.3047A>G	NP_001866.2:p.(Asn1016Ser)
					NM_001875.4:c.3049C>G	NP_001866.2:p.(Pro1017Ala)
					NM_001875.4:c.3050C>T	NP_001866.2:p.(Pro1017Leu)
					NM_001875.4:c.3065C>T	NP_001866.2:p.(Thr1022Ile)
					NM_001875.4:c.3069C>A	NP_001866.2:p.(Asp1023Glu)
					NM_001875.4:c.3069C>G	NP_001866.2:p.(Asp1023Glu)
					NM_001875.4:c.3092A>G	NP_001866.2:p.(Tyr1031Cys)
					NM_001875.4:c.3093C>A	NP_001866.2:p.(Tyr1031Ter)
					NM_001875.4:c.3101A>G	NP_001866.2:p.(Glu1034Gly)
					NM_001875.4:c.3112G>C	NP_001866.2:p.(Glu1038Gln)
					NM_001875.4:c.3118A>T	NP_001866.2:p.(Ile1040Phe)
					NM_001875.4:c.3125A>C	NP_001866.2:p.(Asp1042Ala)
					NM_001875.4:c.3127A>G	NP_001866.2:p.(Ile1043Val)
					NM_001875.4:c.3132C>A	NP_001866.2:p.(Tyr1044Ter)
					NM_001875.4:c.3133C>T	NP_001866.2:p.(His1045Tyr)
					NM_001875.4:c.3134A>G	NP_001866.2:p.(His1045Arg)
					NM_001875.4:c.3136C>T	NP_001866.2:p.(Gln1046Ter)
					NM_001875.4:c.3141+1G>A	NP_001866.2:p.?
					NM_001875.4:c.3147T>A	NP_001866.2:p.(Cys1049Ter)
					NM_001875.4:c.3159_3161del	NP_001866.2:p.(Ile1054del)
					NM_001875.4:c.3161T>C	NP_001866.2:p.(Ile1054Thr)
					NM_001875.4:c.3161T>G	NP_001866.2:p.(Ile1054Arg)
					NM_001875.4:c.3173G>C	NP_001866.2:p.(Gly1058Ala)
					NM_001875.4:c.3176A>G	NP_001866.2:p.(Gln1059Arg)
					NM_001875.4:c.3185del	NP_001866.2:p.(Asn1062ThrfsTer38)
					NM_001875.4:c.3194C>A	NP_001866.2:p.(Ala1065Glu)
					NM_001875.4:c.3250G>C	NP_001866.2:p.(Asp1084His)
					NM_001875.4:c.3265C>T	NP_001866.2:p.(Arg1089Cys)
					NM_001875.4:c.3266G>T	NP_001866.2:p.(Arg1089Leu)
					NM_001875.4:c.3272T>G	NP_001866.2:p.(Ile1091Ser)
					NM_001875.4:c.3308A>G	NP_001866.2:p.(Gln1103Arg)
					NM_001875.4:c.3313C>T	NP_001866.2:p.(Pro1105Ser)
					NM_001875.4:c.3317G>A	NP_001866.2:p.(Trp1106Ter)
					NM_001875.4:c.3336+1G>A	NP_001866.2:p.?
					NM_001875.4:c.3337-1G>T	NP_001866.2:p.?
					NM_001875.4:c.3337-4_3341dup	NP_001866.2:p.(Glu114delinsAspTER)
					NM_001875.4:c.3341_3342insTTAAAATGA	NP_001866.2:p.(Asn1113_Glu1114insAspTer)
					NM_001875.4:c.3349G>T	NP_001866.2:p.(Glu1117Ter)
					NM_001875.4:c.3358_3359del	NP_001866.2:p.(Lys1120ValfsTer25)
					NM_001875.4:c.3375del	NP_001866.2:p.(Cys1126AlafsTer3)
					NM_001875.4:c.3380T>A	NP_001866.2:p.(Leu1127Ter)
					NM_001875.4:c.3395A>G	NP_001866.2:p.(Tyr1132Cys)
					NM_001875.4:c.3402G>C	NP_001866.2:p.(Leu1134Phe)
					NM_001875.4:c.3404+1G>C	NP_001866.2:p.?
					NM_001875.4:c.3405-8T>C	NP_001866.2:p.?
					NM_001875.4:c.3422T>G	NP_001866.2:p.(Val1141Gly)
					NM_001875.4:c.3428T>C	NP_001866.2:p.(Phe1143Ser)
					NM_001875.4:c.3443T>A	NP_001866.2:p.(Met1148Lys)
					NM_001875.4:c.3457G>T	NP_001866.2:p.(Glu1153Ter)
					NM_001875.4:c.3464C>A	NP_001866.2:p.(Ala1155Glu)
					NM_001875.4:c.3464C>T	NP_001866.2:p.(Ala1155Val)
					NM_001875.4:c.3466A>T	NP_001866.2:p.(Thr1156Ser)
					NM_001875.4:c.3472G>A	NP_001866.2:p.(Val1158Ile)
					NM_001875.4:c.3484del	NP_001866.2:p.(His1162ThrfsTer5)
					NM_001875.4:c.3485del	NP_001866.2:p.(His1162ProfsTer5)
					NM_001875.4:c.3486_3496del	NP_001866.2:p.(Pro1163AspfsTer5)
					NM_001875.4:c.3500C>G	NP_001866.2:p.(Thr1167Arg)
					NM_001875.4:c.3517G>C	NP_001866.2:p.(Ala1173Pro)
					NM_001875.4:c.3520C>T	NP_001866.2:p.(Arg1174Ter)
					NM_001875.4:c.3521G>A	NP_001866.2:p.(Arg1174Gln)
					NM_001875.4:c.3523G>A	NP_001866.2:p.(Glu1175Lys)
					NM_001875.4:c.3552T>G	NP_001866.2:p.(Asp1184Glu)
					NM_001875.4:c.3558+1G>C	NP_001866.2:p.?
					NM_001875.4:c.3558_3558+1dup	NP_001866.2:p.?
					NM_001875.4:c.3559-2A>G	NP_001866.2:p.?
					NM_001875.4:c.3559-745A>G	NP_001866.2:p.?
					NM_001875.4:c.3559G>T	NP_001866.2:p.(Val1187Phe)
					NM_001875.4:c.3582A>C	NP_001866.2:p.(Glu1194Asp)
					NM_001875.4:c.3584A>C	NP_001866.2:p.(His1195Pro)
					NM_001875.4:c.3589G>A	NP_001866.2:p.(Glu1197Lys)
					NM_001875.4:c.3596C>A	NP_001866.2:p.(Ala1199Glu)
					NM_001875.4:c.3607T>C	NP_001866.2:p.(Ser1203Pro)
					NM_001875.4:c.3608C>T	NP_001866.2:p.(Ser1203Leu)
					NM_001875.4:c.3610G>T	NP_001866.2:p.(Gly1204Ter)
					NM_001875.4:c.3613G>A	NP_001866.2:p.(Asp1205Asn)
					NM_001875.4:c.3626T>C	NP_001866.2:p.(Met1209Thr)
					NM_001875.4:c.3632C>G	NP_001866.2:p.(Pro1211Arg)
					NM_001875.4:c.3637C>T	NP_001866.2:p.(Gln1213Ter)
					NM_001875.4:c.3643A>G	NP_001866.2:p.(Ile1215Val)
					NM_001875.4:c.3680_3681insTTTC	NP_001866.2:p.(Arg1228PhefsTer24)
					NM_001875.4:c.3682C>T	NP_001866.2:p.(Arg1228Trp)
					NM_001875.4:c.3683G>A	NP_001866.2:p.(Arg1228Gln)
					NM_001875.4:c.3687G>T	NP_001866.2:p.(Lys1229Asn)
					NM_001875.4:c.3691G>C	NP_001866.2:p.(Ala1231Pro)
					NM_001875.4:c.3701T>A	NP_001866.2:p.(Phe1234Tyr)
					NM_001875.4:c.3713G>A	NP_001866.2:p.(Gly1238Asp)
					NM_001875.4:c.3723C>A	NP_001866.2:p.(Asn1241Lys)
					NM_001875.4:c.3724G>A	NP_001866.2:p.(Val1242Ile)
					NM_001875.4:c.3734T>A	NP_001866.2:p.(Leu1245His)
					NM_001875.4:c.3756+1G>A	NP_001866.2:p.?
					NM_001875.4:c.3760A>T	NP_001866.2:p.(Ile1254Phe)
					NM_001875.4:c.3761T>G	NP_001866.2:p.(Ile1254Ser)
					NM_001875.4:c.3765G>C	NP_001866.2:p.(Glu1255Asp)
					NM_001875.4:c.3768T>A	NP_001866.2:p.(Cys1256Ter)
					NM_001875.4:c.3775A>T	NP_001866.2:p.(Arg1259Ter)
					NM_001875.4:c.3784C>G	NP_001866.2:p.(Arg1262Gly)
					NM_001875.4:c.3784C>T	NP_001866.2:p.(Arg1262Ter)
					NM_001875.4:c.3785G>A	NP_001866.2:p.(Arg1262Gln)
					NM_001875.4:c.3785G>C	NP_001866.2:p.(Arg1262Pro)
					NM_001875.4:c.3788C>A	NP_001866.2:p.(Ser1263Tyr)
					NM_001875.4:c.3796T>C	NP_001866.2:p.(Phe1266Leu)
					NM_001875.4:c.3806del	NP_001866.2:p.(Lys1269ArgfsTer14)
					NM_001875.4:c.3820G>C	NP_001866.2:p.(Asp1274His)
					NM_001875.4:c.3857A>T	NP_001866.2:p.(Glu1286Val)
					NM_001875.4:c.3869_3870insCC	NP_001866.2:p.(Glu1290AspfsTer12)
					NM_001875.4:c.3874C>T	NP_001866.2:p.(His1292Tyr)
					NM_001875.4:c.3903del	NP_001866.2:p.(Pro1302LeufsTer17)
					NM_001875.4:c.3910_3913del	NP_001866.2:p.(Asp1304MetfsTer14)
					NM_001875.4:c.3915T>A	NP_001866.2:p.(Tyr1305Ter)
					NM_001875.4:c.3927+2T>A	NP_001866.2:p.?
					NM_001875.4:c.3928-4A>G	NP_001866.2:p.?
					NM_001875.4:c.3929C>A	NP_001866.2:p.(Ala1310Asp)
					NM_001875.4:c.3935dup	NP_001866.2:p.(Met1312IlefsTer11)
					NM_001875.4:c.3945G>A	NP_001866.2:p.(Trp1315Ter)
					NM_001875.4:c.3949C>T	NP_001866.2:p.(Arg1317Trp)
					NM_001875.4:c.3952T>G	NP_001866.2:p.(Leu1318Val)
					NM_001875.4:c.3953T>A	NP_001866.2:p.(Leu1318Ter)
					NM_001875.4:c.3959A>T	NP_001866.2:p.(Asp1320Val)
					NM_001875.4:c.3968_3969dup	NP_001866.2:p.(Ile1324ProfsTer3)
					NM_001875.4:c.3969dup	NP_001866.2:p.(Ile1324HisfsTer5)
					NM_001875.4:c.3972del	NP_001866.2:p.(Leu1325Ter)
					NM_001875.4:c.3979del	NP_001866.2:p.(Cys1327ValfsTer21)
					NM_001875.4:c.3979T>C	NP_001866.2:p.(Cys1327Arg)
					NM_001875.4:c.3980G>A	NP_001866.2:p.(Cys1327Tyr)
					NM_001875.4:c.3991T>C	NP_001866.2:p.(Ser1331Pro)
					NM_001875.4:c.3998G>A	NP_001866.2:p.(Gly1333Glu)
					NM_001875.4:c.4002+1G>A	NP_001866.2:p.?
					NM_001875.4:c.4002+2T>A	NP_001866.2:p.?
					NM_001875.4:c.4003-1G>C	NP_001866.2:p.?
					NM_001875.4:c.4003-2A>T	NP_001866.2:p.?
					NM_001875.4:c.4019A>G	NP_001866.2:p.(Glu1340Gly)
					NM_001875.4:c.4052T>G	NP_001866.2:p.(Leu1351Arg)
					NM_001875.4:c.4056del	NP_001866.2:p.(Thr1353GlnfsTer11)
					NM_001875.4:c.4066A>T	NP_001866.2:p.(Lys1356Ter)
					NM_001875.4:c.4075C>T	NP_001866.2:p.(Gln1359Ter)
					NM_001875.4:c.4088_4099del	NP_001866.2:p.(Leu1363_Ile1366del)
					NM_001875.4:c.4094G>A	NP_001866.2:p.(Gly1365Asp)
					NM_001875.4:c.4099C>T	NP_001866.2:p.(Gln1367Ter)
					NM_001875.4:c.4101+2T>C	NP_001866.2:p.?
					NM_001875.4:c.4102-1G>A	NP_001866.2:p.?
					NM_001875.4:c.4102-239A>G	NP_001866.2:p.(Gln1368SerfsTer15)
					NM_001875.4:c.4102-239A>G	NP_001866.2:p.?
					NM_001875.4:c.4112G>T	NP_001866.2:p.(Arg1371Leu)
					NM_001875.4:c.4112G>A	NP_001866.2:p.(Arg1371Gln)
					NM_001875.4:c.4126G>A	NP_001866.2:p.(Gly1376Ser)
					NM_001875.4:c.4132G>A	NP_001866.2:p.(Ala1378Thr)
					NM_001875.4:c.4142T>C	NP_001866.2:p.(Leu1381Ser)
					NM_001875.4:c.4148del	NP_001866.2:p.(Asn1383MetfsTer44)
					NM_001875.4:c.4162-2A>G	NP_001866.2:p.?
					NM_001875.4:c.4172C>T	NP_001866.2:p.(Thr1391Met)
					NM_001875.4:c.4192C>G	NP_001866.2:p.(Leu1398Val)
					NM_001875.4:c.4229G>A	NP_001866.2:p.(Trp1410Ter)
					NM_001875.4:c.4232C>T	NP_001866.2:p.(Pro1411Leu)
					NM_001875.4:c.4252C>T	NP_001866.2:p.(Pro1418Ser)
					NM_001875.4:c.4274+2T>C	NP_001866.2:p.?
					NM_001875.4:c.4316C>T	NP_001866.2:p.(Pro1439Leu)
					NM_001875.4:c.4327A>G	NP_001866.2:p.(Thr1443Ala)
					NM_001875.4:c.4349A>C	NP_001866.2:p.(Tyr1450Ser)
					NM_001875.4:c.4357C>T	NP_001866.2:p.(Arg1453Trp)
					NM_001875.4:c.4358G>A	NP_001866.2:p.(Arg1453Gln)
					NM_001875.4:c.4373A>T	NP_001866.2:p.(Asp1458Val)
					NM_001875.4:c.4382T>A	NP_001866.2:p.(Ile1461Asn)
					NM_001875.4:c.4385C>G	NP_001866.2:p.(Pro1462Arg)
					NM_001875.4:c.4401dup	NP_001866.2:p.(Gln1468SerfsTer8)
					NM_001875.4:c.4404+1G>A	NP_001866.2:p.?
					NM_001875.4:c.4404+3A>G	NP_001866.2:p.?
					NM_001875.4:c.4405-9T>G	NP_001866.2:p.?
					NM_001875.4:c.4412A>T	NP_001866.2:p.(Lys1471Ile)
					NM_001875.4:c.4451A>T	NP_001866.2:p.(Asp1484Val)
					NM_001875.4:c.4471T>C	NP_001866.2:p.(Tyr1491His)
					NM_001875.4:c.*5G>A	NP_001866.2:p.?
					NM_001875.4:c.*74T>C	NP_001866.2:p.?
					NM_001875.4:c.*187C>T	NP_001866.2:p.?
					NM_001875.4:c.*235A>T	NP_001866.2:p.?
					NM_001875.4:c.*274G>A	NP_001866.2:p.?
					NM_001875.4:c.*311A>G	NP_001866.2:p.?
					NM_001875.4:c.*387C>T	NP_001866.2:p.?
					NM_001875.4:c.*424A>C	NP_001866.2:p.?
					NM_001875.4:c.*427C>T	NP_001866.2:p.?
					NM_001875.4:c.*739T>G	NP_001866.2:p.?
					NM_001875.4:c.*747A>G	NP_001866.2:p.?
					NM_001875.4:c.*777A>G	NP_001866.2:p.?
					NM_001875.4:c.*808G>T	NP_001866.2:p.?
					NM_001875.4:c.*848G>A	NP_001866.2:p.?
					NM_001875.4:c.*913G>T	NP_001866.2:p.?
					NM_001875.4:c.*976C>T	NP_001866.2:p.?
					NM_001875.4:c.*1040C>T	NP_001866.2:p.?
					NM_001875.4:c.*1068G>T	NP_001866.2:p.?
					NM_001875.4:c.*1087T>C	NP_001866.2:p.?
					NM_001875.4:c.*1117A>G	NP_001866.2:p.?

## Sheet: Citrin_Patients
Table S10.3. Publicly available citrin seqience variants (case reports, LOVD database and ClinVar database) found either in patients with citrin deficency or individuals suspected of NAGS deficiency
Citrin_Publications	Citrin_LOVD_P_LP_VUS_CI	Citrin_ClinVar_P_LP_VUS_CI			Citrin_Patients_Unique cDNA variants	Citrin_Patients Unique protein variants
NM_014251.2:c.2T>C	NM_014251.2:c.-1C>T	NM_014251.2:c.-127G>A			NM_014251.2:c.-127G>A	NP_055066.1:p.?
NM_014251.2:c.15G>A	NM_014251.2:c.15G>A	NM_014251.2:c.-115G>T			NM_014251.2:c.-115G>T	NP_055066.1:p.?
NM_014251.2:c.69+5G>A	NM_014251.2:c.46G>T	NM_014251.2:c.-107G>A			NM_014251.2:c.-107G>A	NP_055066.1:p.?
NM_014251.2:c.72T>A	NM_014251.2:c.127C>T	NM_014251.2:c.-99C>A			NM_014251.2:c.-99C>A	NP_055066.1:p.?
NM_014251.2:c.124del	NM_014251.2:c.193G>A	NM_014251.2:c.-97CCG[6]			NM_014251.2:c.-97CCG[6]	NP_055066.1:p.?
NM_014251.2:c.135G>C	NM_014251.2:c.550C>T	NM_014251.2:c.-10G>A			NM_014251.2:c.-10G>A	NP_055066.1:p.?
NM_014251.2:c.329-1684_468+3868del	NM_014251.2:c.615+5G>A	NM_014251.2:c.2T>C			NM_014251.2:c.-1C>T	NP_055066.1:p.?
NM_014251.2:c.401T>A	NM_014251.2:c.615+1G>C	NM_014251.2:c.6G>T			NM_014251.2:c.2T>C	NP_055066.1:p.(Met1?)
NM_014251.2:c.475C>T	NM_014251.2:c.674C>A	NM_014251.2:c.15G>A			NM_014251.2:c.2T>C	NP_055066.1:p.(Met1?)
NM_014251.2:c.495del	NM_014251.2:c.852_855del	NM_014251.2:c.15+5C>T			NM_014251.2:c.6G>T	NP_055066.1:p.(Ala2=)
NM_014251.2:c.550C>T	NM_014251.2:c.1063C>T	NM_014251.2:c.16-4A>G			NM_014251.2:c.15G>A	NP_055066.1:p.(Lys5=)
NM_014251.2:c.615+5G>A	NM_014251.2:c.1070A>G	NM_014251.2:c.66_67insC			NM_014251.2:c.15+5C>T	NP_055066.1:p.?
NM_014251.2:c.640C>T	NM_014251.2:c.1078C>T	NM_014251.2:c.69+5G>A			NM_014251.2:c.16-4A>G	NP_055066.1:p.?
NM_014251.2:c.650del	NM_014251.2:c.1146del	NM_014251.2:c.70-1G>A			NM_014251.2:c.46G>T	NP_055066.1:p.(Glu16Ter)
NM_014251.2:c.674C>A	NM_014251.2:c.1177G>A	NM_014251.2:c.73G>A			NM_014251.2:c.66_67insC	NP_055066.1:p.(Lys23GlnfsTer6)
NM_014251.2:c.736del	NM_014251.2:c.1177+1G>A	NM_014251.2:c.79A>G			NM_014251.2:c.69+5G>A	NP_055066.1:p.?
NM_014251.2:c.775C>T	NM_014251.2:c.1189C>T	NM_014251.2:c.90C>T			NM_014251.2:c.70-1G>A	NP_055066.1:p.?
NM_014251.2:c.790G>A	NM_014251.2:c.1311+1G>A	NM_014251.2:c.107C>G			NM_014251.2:c.72T>A	NP_055066.1:p.(Tyr24Ter)
NM_014251.2:c.845_848+1del	NM_014251.2:c.1311+2T>G	NM_014251.2:c.135G>C			NM_014251.2:c.73G>A	NP_055066.1:p.(Ala25Thr)
NM_014251.2:c.852_855del	NM_014251.2:c.1336A>C	NM_014251.2:c.158C>T			NM_014251.2:c.79A>G	NP_055066.1:p.(Ile27Val)
NM_014251.2:c.869T>C	NM_014251.2:c.1375del	NM_014251.2:c.173_174del			NM_014251.2:c.90C>T	NP_055066.1:p.(Asn30=)
NM_014251.2:c.889G>T	NM_014251.2:c.1465T>C	NM_014251.2:c.173T>C			NM_014251.2:c.107C>G	NP_055066.1:p.(Ser36Cys)
NM_014251.2:c.1019_1177del	NM_014251.2:c.1478A>G	NM_014251.2:c.185G>A			NM_014251.2:c.124del	NP_055066.1:p.(Thr42LeufsTer4)
NM_014251.2:c.1063C>G	NM_014251.2:c.1591+1G>T	NM_014251.2:c.276del			NM_014251.2:c.127C>T	NP_055066.1:p.(Arg43Ter)
NM_014251.2:c.1064G>A	NM_014251.2:c.1591+4020_1591+4021ins[T;1453-5411_1591+4020]	NM_014251.2:c.318A>G			NM_014251.2:c.135G>C	NP_055066.1:p.(Leu45Phe)
NM_014251.2:c.1078C>T	NM_014251.2:c.1592G>A	NM_014251.2:c.328+1G>T			NM_014251.2:c.158C>T	NP_055066.1:p.(Pro53Leu)
NM_014251.2:c.1092_1095del	NM_014251.2:c.1638_1660dup	NM_014251.2:c.332A>G			NM_014251.2:c.173_174del	NP_055066.1:p.(Val58GlyfsTer24)
NM_014251.2:c.1095del	NM_014251.2:c.1666_1842-31del	NM_014251.2:c.408A>G			NM_014251.2:c.173T>C	NP_055066.1:p.(Val58Ala)
NM_014251.2:c.1177+1G>A	NM_014251.2:c.1751-5_1751-4insGATTTCTCCATTTTTTTTTTTTTTTTTNNNNNNNNNNGTCCCCCCGCCCCCCGAGCCCGAACCCCTTTCCACTGCCAACACCTCACCTCGCCCCCGCCGCCATCTTCCTCCTCCCTTGGCAGCCCCGCCCCCC	NM_014251.2:c.415G>A			NM_014251.2:c.185G>A	NP_055066.1:p.(Ser62Asn)
NM_014251.2:c.1177G>A	NM_014251.2:c.1763G>A	NM_014251.2:c.420del			NM_014251.2:c.193G>A	NP_055066.1:p.(Val65Met)
NM_014251.2:c.1231G>A	NM_014251.2:c.1793T>G	NM_014251.2:c.421G>A			NM_014251.2:c.276del	NP_055066.1:p.(Phe92LeufsTer3)
NM_014251.2:c.1311+1G>A	NM_014251.2:c.1799dup	NM_014251.2:c.429_430del			NM_014251.2:c.318A>G	NP_055066.1:p.(Glu106=)
NM_014251.2:c.1354G>A	NM_014251.2:c.1801G>A	NM_014251.2:c.454A>G			NM_014251.2:c.328+1G>T	NP_055066.1:p.?
NM_014251.2:c.1357A>G	NM_014251.2:c.1801G>T	NM_014251.2:c.468+1G>C			NM_014251.2:c.329-1684_468+3868del	NP_055066.1:p.?
NM_014251.2:c.1399C>T	NM_014251.2:c.1813C>T	NM_014251.2:c.475C>T			NM_014251.2:c.332A>G	NP_055066.1:p.(Asp111Gly)
NM_014251.2:c.1453-1G>A		NM_014251.2:c.486C>T			NM_014251.2:c.401T>A	NP_055066.1:p.(Val134Glu)
NM_014251.2:c.1478A>G		NM_014251.2:c.493C>T			NM_014251.2:c.408A>G	NP_055066.1:p.(Leu136=)
NM_014251.2:c.1610_1612delinsAT		NM_014251.2:c.495del			NM_014251.2:c.415G>A	NP_055066.1:p.(Gly139Arg)
NM_014251.2:c.1638_1660dup		NM_014251.2:c.508C>T			NM_014251.2:c.420del	NP_055066.1:p.(Glu141LysfsTer6)
NM_014251.2:c.1645C>T		NM_014251.2:c.550C>T			NM_014251.2:c.421G>A	NP_055066.1:p.(Glu141Lys)
NM_014251.2:c.1664_1686dup		NM_014251.2:c.571del			NM_014251.2:c.429_430del	NP_055066.1:p.(Arg144ThrfsTer30)
NM_014251.2:c.1750+2T>C		NM_014251.2:c.571C>T			NM_014251.2:c.454A>G	NP_055066.1:p.(Thr152Ala)
NM_014251.2:c.1750_1751[insNM_138459.3:2672_24;1750+72_1751-4dup]		NM_014251.2:c.607_611dup			NM_014251.2:c.468+1G>C	NP_055066.1:p.?
NM_014251.2:c.1751_5_1751-4ins(2684)		NM_014251.2:c.614C>T			NM_014251.2:c.475C>T	NP_055066.1:p.(Gln159Ter)
NM_014251.2:c.1762C>T		NM_014251.2:c.615+1G>C			NM_014251.2:c.486C>T	NP_055066.1:p.(His162=)
NM_014251.2:c.1775A>C		NM_014251.2:c.615+5G>A			NM_014251.2:c.493C>T	NP_055066.1:p.(Gln165Ter)
NM_014251.2:c.1801G>T		NM_014251.2:c.616-11A>G			NM_014251.2:c.495del	NP_055066.1:p.(Ala166ProfsTer30)
NM_014251.2:c.1813C>T		NM_014251.2:c.633A>C			NM_014251.2:c.508C>T	NP_055066.1:p.(Arg170Trp)
NM_014251.2:c.1841+3_1841+4del		NM_014251.2:c.635C>T			NM_014251.2:c.550C>T	NP_055066.1:p.(Arg184Ter)
		NM_014251.2:c.666A>C			NM_014251.2:c.571del	NP_055066.1:p.(Arg191AlafsTer5)
		NM_014251.2:c.674C>A			NM_014251.2:c.571C>T	NP_055066.1:p.(Arg191Cys)
		NM_014251.2:c.699del			NM_014251.2:c.607_611dup	NP_055066.1:p.(Ala205Ter)
		NM_014251.2:c.701G>C			NM_014251.2:c.614C>T	NP_055066.1:p.(Ala205Val)
		NM_014251.2:c.711T>C			NM_014251.2:c.615+5G>A	NP_055066.1:p.?
		NM_014251.2:c.756G>A			NM_014251.2:c.615+1G>C	NP_055066.1:p.?
		NM_014251.2:c.775C>T			NM_014251.2:c.616-11A>G	NP_055066.1:p.?
		NM_014251.2:c.790G>A			NM_014251.2:c.633A>C	NP_055066.1:p.(Thr211=)
		NM_014251.2:c.792del			NM_014251.2:c.635C>T	NP_055066.1:p.(Ser212Phe)
		NM_014251.2:c.809A>G			NM_014251.2:c.640C>T	NP_055066.1:p.(Gln214Ter)
		NM_014251.2:c.848+9G>T			NM_014251.2:c.650del	NP_055066.1:p.(Phe217SerfsTer33)
		NM_014251.2:c.848+3A>C			NM_014251.2:c.666A>C	NP_055066.1:p.(Gly222=)
		NM_014251.2:c.848+1G>T			NM_014251.2:c.674C>A	NP_055066.1:p.(Ser225Ter)
		NM_014251.2:c.848G>A			NM_014251.2:c.699del	NP_055066.1:p.(Arg234GlufsTer16)
		NM_014251.2:c.848+10del			NM_014251.2:c.701G>C	NP_055066.1:p.(Arg234Thr)
		NM_014251.2:c.852_855del			NM_014251.2:c.711T>C	NP_055066.1:p.(Tyr237=)
		NM_014251.2:c.874C>T			NM_014251.2:c.736del	NP_055066.1:p.(Asp246MetfsTer4)
		NM_014251.2:c.882T>C			NM_014251.2:c.756G>A	NP_055066.1:p.(Glu252=)
		NM_014251.2:c.922G>A			NM_014251.2:c.775C>T	NP_055066.1:p.(Gln259Ter)
		NM_014251.2:c.934-2A>T			NM_014251.2:c.790G>A	NP_055066.1:p.(Val264Ile)
		NM_014251.2:c.955C>T			NM_014251.2:c.792del	NP_055066.1:p.(Thr265HisfsTer11)
		NM_014251.2:c.960A>G			NM_014251.2:c.809A>G	NP_055066.1:p.(Asp270Gly)
		NM_014251.2:c.980_981del			NM_014251.2:c.845_848+1del	NP_055066.1:p.?
		NM_014251.2:c.1019-6T>C			NM_014251.2:c.848+9G>T	NP_055066.1:p.?
		NM_014251.2:c.1048G>A			NM_014251.2:c.848+3A>C	NP_055066.1:p.?
		NM_014251.2:c.1063C>T			NM_014251.2:c.848+1G>T	NP_055066.1:p.?
		NM_014251.2:c.1063C>G			NM_014251.2:c.848G>A	NP_055066.1:p.(Gly283Glu)
		NM_014251.2:c.1064G>A			NM_014251.2:c.848+10del	NP_055066.1:p.?
		NM_014251.2:c.1078C>T			NM_014251.2:c.852_855del	NP_055066.1:p.(Met285ProfsTer2)
		NM_014251.2:c.1088G>T			NM_014251.2:c.869T>C	NP_055066.1:p.(Ile290Thr)
		NM_014251.2:c.1121del			NM_014251.2:c.874C>T	NP_055066.1:p.(Arg292Trp)
		NM_014251.2:c.1147C>T			NM_014251.2:c.882T>C	NP_055066.1:p.(Ala294=)
		NM_014251.2:c.1151A>T			NM_014251.2:c.889G>T	NP_055066.1:p.(Glu297Ter)
		NM_014251.2:c.1173dup			NM_014251.2:c.922G>A	NP_055066.1:p.(Ala308Thr)
		NM_014251.2:c.1177+1G>A			NM_014251.2:c.934-2A>T	NP_055066.1:p.?
		NM_014251.2:c.1177+5G>A			NM_014251.2:c.955C>T	NP_055066.1:p.(Arg319Ter)
		NM_014251.2:c.1196T>A			NM_014251.2:c.960A>G	NP_055066.1:p.(Pro320=)
		NM_014251.2:c.1230A>C			NM_014251.2:c.980_981del	NP_055066.1:p.(Glu327ValfsTer45)
		NM_014251.2:c.1230+11T>C			NM_014251.2:c.1019_1177del	NP_055066.1:p.(Ala340_Arg392del)
		NM_014251.2:c.1231G>A			NM_014251.2:c.1019-6T>C	NP_055066.1:p.?
		NM_014251.2:c.1231-1G>A			NM_014251.2:c.1048G>A	NP_055066.1:p.(Asp350Asn)
		NM_014251.2:c.1236C>T			NM_014251.2:c.1063C>G	NP_055066.1:p.(Arg355Gly)
		NM_014251.2:c.1267G>A			NM_014251.2:c.1063C>T	NP_055066.1:p.(Arg355Ter)
		NM_014251.2:c.1275G>A			NM_014251.2:c.1064G>A	NP_055066.1:p.(Arg355Gln)
		NM_014251.2:c.1311+3A>G			NM_014251.2:c.1070A>G	NP_055066.1:p.(Gln357Arg)
		NM_014251.2:c.1311+1G>A			NM_014251.2:c.1078C>T	NP_055066.1:p.(Arg360Ter)
		NM_014251.2:c.1311C>A			NM_014251.2:c.1088G>T	NP_055066.1:p.(Gly363Val)
		NM_014251.2:c.1311C>T			NM_014251.2:c.1092_1095del	NP_055066.1:p.(Phe365TrpfsTer42)
		NM_014251.2:c.1312-12del			NM_014251.2:c.1095del	NP_055066.1:p.(Phe365LeufsTer43)
		NM_014251.2:c.1313C>T			NM_014251.2:c.1121del	NP_055066.1:p.(Ser374ThrfsTer34)
		NM_014251.2:c.1336A>C			NM_014251.2:c.1146del	NP_055066.1:p.(Arg383AlafsTer25)
		NM_014251.2:c.1354G>A			NM_014251.2:c.1147C>T	NP_055066.1:p.(Arg383Cys)
		NM_014251.2:c.1375del			NM_014251.2:c.1151A>T	NP_055066.1:p.(Tyr384Phe)
		NM_014251.2:c.1393G>T			NM_014251.2:c.1173dup	NP_055066.1:p.(Arg392Ter)
		NM_014251.2:c.1399C>T			NM_014251.2:c.1177+1G>A	NP_055066.1:p.?
		NM_014251.2:c.1419C>T			NM_014251.2:c.1177G>A	NP_055066.1:p.(Gly393Ser)
		NM_014251.2:c.1420G>A			NM_014251.2:c.1177+5G>A	NP_055066.1:p.?
		NM_014251.2:c.1434G>T			NM_014251.2:c.1189C>T	NP_055066.1:p.(Gln397Ter)
		NM_014251.2:c.1449C>A			NM_014251.2:c.1196T>A	NP_055066.1:p.(Leu399Ter)
		NM_014251.2:c.1453-1G>A			NM_014251.2:c.1230A>C	NP_055066.1:p.(Thr410=)
		NM_014251.2:c.1495A>G			NM_014251.2:c.1230+11T>C	NP_055066.1:p.?
		NM_014251.2:c.1505C>T			NM_014251.2:c.1231G>A	NP_055066.1:p.(Val411Met)
		NM_014251.2:c.1506G>A			NM_014251.2:c.1231-1G>A	NP_055066.1:p.?
		NM_014251.2:c.1547G>A			NM_014251.2:c.1236C>T	NP_055066.1:p.(Asn412=)
		NM_014251.2:c.1592G>A			NM_014251.2:c.1267G>A	NP_055066.1:p.(Asp423Asn)
		NM_014251.2:c.1618C>T			NM_014251.2:c.1275G>A	NP_055066.1:p.(Ser425=)
		NM_014251.2:c.1637C>T			NM_014251.2:c.1311+1G>A	NP_055066.1:p.?
		NM_014251.2:c.1638G>A			NM_014251.2:c.1311+2T>G	NP_055066.1:p.?
		NM_014251.2:c.1638_1660dup			NM_014251.2:c.1311+3A>G	NP_055066.1:p.?
		NM_014251.2:c.1653_1655del			NM_014251.2:c.1311C>A	NP_055066.1:p.(Cys437Ter)
		NM_014251.2:c.1658G>A			NM_014251.2:c.1311C>T	NP_055066.1:p.(Cys437=)
		NM_014251.2:c.1660G>A			NM_014251.2:c.1312-12del	NP_055066.1:p.?
		NM_014251.2:c.1664_1665insAGATTACAGGTGGCTGCCCGGGG			NM_014251.2:c.1313C>T	NP_055066.1:p.(Ala438Val)
		NM_014251.2:c.1665C>T			NM_014251.2:c.1336A>C	NP_055066.1:p.(Thr446Pro)
		NM_014251.2:c.1666_1842-31del			NM_014251.2:c.1354G>A	NP_055066.1:p.(Val452Ile)
		NM_014251.2:c.1677C>G			NM_014251.2:c.1357A>G	NP_055066.1:p.(Lys453Glu)
		NM_014251.2:c.1680C>T			NM_014251.2:c.1375del	NP_055066.1:p.(Ala459GlnfsTer49)
		NM_014251.2:c.1712del			NM_014251.2:c.1393G>T	NP_055066.1:p.(Gly465Cys)
		NM_014251.2:c.1750+1G>C			NM_014251.2:c.1399C>T	NP_055066.1:p.(Arg467Ter)
		NM_014251.2:c.1750_1751[insNM_138459.3:2672_24;1750+72_1751-4dup]			NM_014251.2:c.1419C>T	NP_055066.1:p.(Val473=)
		NM_014251.2:c.1751-5_1751-4insGATTTCTCCATTTTTTTTTTTTTTTTTNNNNNNNNNNGTCCCCCCGCCCCCCGAGCCCGAACCCCTTTCCACTGCCAACACCTCACCTCGCCCCCGCCGCCATCTTCCTCCTCCCTTGGCAGCCCCGCCCCCC			NM_014251.2:c.1420G>A	NP_055066.1:p.(Val474Met)
		NM_014251.2:c.1751-12_1751-10del			NM_014251.2:c.1434G>T	NP_055066.1:p.(Gly478=)
		NM_014251.2:c.1754G>A			NM_014251.2:c.1449C>A	NP_055066.1:p.(Tyr483Ter)
		NM_014251.2:c.1762C>T			NM_014251.2:c.1453-1G>A	NP_055066.1:p.?
		NM_014251.2:c.1763G>A			NM_014251.2:c.1465T>C	NP_055066.1:p.(Cys489Arg)
		NM_014251.2:c.1797T>A			NM_014251.2:c.1478A>G	NP_055066.1:p.(Asp493Gly)
		NM_014251.2:c.1799dup			NM_014251.2:c.1495A>G	NP_055066.1:p.(Ile499Val)
		NM_014251.2:c.1801G>A			NM_014251.2:c.1505C>T	NP_055066.1:p.(Pro502Leu)
		NM_014251.2:c.1801G>T			NM_014251.2:c.1506G>A	NP_055066.1:p.(Pro502=)
		NM_014251.2:c.1813C>T			NM_014251.2:c.1547G>A	NP_055066.1:p.(Gly516Glu)
		NM_014251.2:c.1823A>G			NM_014251.2:c.1591+1G>T	NP_055066.1:p.?
		NM_014251.2:c.1833del			NM_014251.2:c.1591+4020_1591+4021ins[T;1453-5411_1591+4020]	NP_055066.1:p.(Met532CysfsTer29)
		NM_014251.2:c.1910T>C			NM_014251.2:c.1592G>A	NP_055066.1:p.(Gly531Asp)
		NM_014251.2:c.1916del			NM_014251.2:c.1610_1612delinsAT	NP_055066.1:p.(Leu537TyrfsTer2)
		NM_014251.2:c.1945G>C			NM_014251.2:c.1618C>T	NP_055066.1:p.(Pro540Ser)
		NM_014251.2:c.1958A>G			NM_014251.2:c.1637C>T	NP_055066.1:p.(Thr546Met)
		NM_014251.2:c.*191T>C			NM_014251.2:c.1638_1660dup	NP_055066.1:p.(Ala554GlyfsTer17)
		NM_014251.2:c.*280G>T			NM_014251.2:c.1638G>A	NP_055066.1:p.(Thr546=)
		NM_014251.2:c.*310C>T			NM_014251.2:c.1645C>T	NP_055066.1:p.(Gln549Ter)
		NM_014251.2:c.*330G>T			NM_014251.2:c.1653_1655del	NP_055066.1:p.(Ala552del)
		NM_014251.2:c.*40C>T			NM_014251.2:c.1658G>A	NP_055066.1:p.(Arg553Gln)
		NM_014251.2:c.*507T>C			NM_014251.2:c.1660G>A	NP_055066.1:p.(Ala554Thr)
		NM_014251.2:c.*517A>G			NM_014251.2:c.1664_1686dup	NP_055066.1:p.(Ile563AlafsTer8)
		NM_014251.2:c.*570G>A			NM_014251.2:c.1664_1665insAGATTACAGGTGGCTGCCCGGGG	NP_055066.1:p.(Gln556AspfsTer15)
		NM_014251.2:c.*622C>T			NM_014251.2:c.1665C>T	NP_055066.1:p.(Gly555=)
		NM_014251.2:c.*72G>A			NM_014251.2:c.1666_1842-31del	NP_055066.1:p.?
		NM_014251.2:c.*729G>A			NM_014251.2:c.1677C>G	NP_055066.1:p.(Tyr559Ter)
		NM_014251.2:c.*750T>C			NM_014251.2:c.1680C>T	NP_055066.1:p.(Ser560=)
		NM_014251.2:c.*792C>T			NM_014251.2:c.1712del	NP_055066.1:p.(Arg571LeufsTer25)
		NM_014251.2:c.*881T>G			NM_014251.2:c.1750+2T>C	NP_055066.1:p.?
		NM_014251.2:c.*909C>G			NM_014251.2:c.1750_1751[insNM_138459.3:2672_24;1750+72_1751-4dup]	NP_055066.1:p.?
		NM_014251.2:c.*93G>A			NM_014251.2:c.1750+1G>C	NP_055066.1:p.?
					NM_014251.2:c.1751-5_1751-4insGATTTCTCCATTTTTTTTTTTTTTTTTNNNNNNNNNNGTCCCCCCGCCCCCCGAGCCCGAACCCCTTTCCACTGCCAACACCTCACCTCGCCCCCGCCGCCATCTTCCTCCTCCCTTGGCAGCCCCGCCCCCC	NP_055066.1:p.?
					NM_014251.2:c.1751-12_1751-10del	NP_055066.1:p.?
					NM_014251.2:c.1754G>A	NP_055066.1:p.(Arg585His)
					NM_014251.2:c.1762C>T	NP_055066.1:p.(Arg588Ter)
					NM_014251.2:c.1763G>A	NP_055066.1:p.(Arg588Gln)
					NM_014251.2:c.1775A>C	NP_055066.1:p.(Gln592Pro)
					NM_014251.2:c.1793T>G	NP_055066.1:p.(Leu598Arg)
					NM_014251.2:c.1797T>A	NP_055066.1:p.(Thr599=)
					NM_014251.2:c.1799dup	NP_055066.1:p.(Tyr600Ter)
					NM_014251.2:c.1801G>T	NP_055066.1:p.(Glu601Ter)
					NM_014251.2:c.1801G>A	NP_055066.1:p.(Glu601Lys)
					NM_014251.2:c.1813C>T	NP_055066.1:p.(Arg605Ter)
					NM_014251.2:c.1823A>G	NP_055066.1:p.(Tyr608Cys)
					NM_014251.2:c.1833del	NP_055066.1:p.(Phe611LeufsTer4)
					NM_014251.2:c.1841+3_1841+4del	NP_055066.1:p.?
					NM_014251.2:c.1910T>C	NP_055066.1:p.(Val637Ala)
					NM_014251.2:c.1916del	NP_055066.1:p.(Gly639AlafsTer61)
					NM_014251.2:c.1945G>C	NP_055066.1:p.(Gly649Arg)
					NM_014251.2:c.1958A>G	NP_055066.1:p.(Lys653Arg)
					NM_014251.2:c.*191T>C	NP_055066.1:p.?
					NM_014251.2:c.*280G>T	NP_055066.1:p.?
					NM_014251.2:c.*310C>T	NP_055066.1:p.?
					NM_014251.2:c.*330G>T	NP_055066.1:p.?
					NM_014251.2:c.*40C>T	NP_055066.1:p.?
					NM_014251.2:c.*507T>C	NP_055066.1:p.?
					NM_014251.2:c.*517A>G	NP_055066.1:p.?
					NM_014251.2:c.*570G>A	NP_055066.1:p.?
					NM_014251.2:c.*622C>T	NP_055066.1:p.?
					NM_014251.2:c.*72G>A	NP_055066.1:p.?
					NM_014251.2:c.*729G>A	NP_055066.1:p.?
					NM_014251.2:c.*750T>C	NP_055066.1:p.?
					NM_014251.2:c.*792C>T	NP_055066.1:p.?
					NM_014251.2:c.*881T>G	NP_055066.1:p.?
					NM_014251.2:c.*909C>G	NP_055066.1:p.?
					NM_014251.2:c.*93G>A	NP_055066.1:p.?

## Sheet: NAGS_gnomAD
Table S10.4. NAGS sequence variants found in gnomAD
NAGS_cDNA_Change	NAGS_Protein_Change
NM_153006.2:c.-74C>T
NM_153006.2:c.-63C>A
NM_153006.2:c.-63C>T
NM_153006.2:c.-58dup
NM_153006.2:c.-37G>T
NM_153006.2:c.-19G>A
NM_153006.2:c.-18C>T
NM_153006.2:c.-10G>T
NM_153006.2:c.-3_-1delGTC
NM_153006.2:c.2T>C	NP_694551.1:p.(Met1?)
NM_153006.2:c.7A>G	NP_694551.1:p.(Thr3Ala)
NM_153006.2:c.8C>T	NP_694551.1:p.(Thr3Met)
NM_153006.2:c.11C>A	NP_694551.1:p.(Ala4Glu)
NM_153006.2:c.11C>G	NP_694551.1:p.(Ala4Gly)
NM_153006.2:c.30G>C	NP_694551.1:p.(Leu10=)
NM_153006.2:c.33G>A	NP_694551.1:p.(Arg11=)
NM_153006.2:c.60A>G	NP_694551.1:p.(Arg20=)
NM_153006.2:c.64C>G	NP_694551.1:p.(Arg22Gly)
NM_153006.2:c.64C>T	NP_694551.1:p.(Arg22Trp)
NM_153006.2:c.65G>C	NP_694551.1:p.(Arg22Pro)
NM_153006.2:c.72C>G	NP_694551.1:p.(Gly24=)
NM_153006.2:c.80G>A	NP_694551.1:p.(Gly27Asp)
NM_153006.2:c.89G>A	NP_694551.1:p.(Arg30Lys)
NM_153006.2:c.93G>C	NP_694551.1:p.(Leu31=)
NM_153006.2:c.103G>A	NP_694551.1:p.(Ala35Thr)
NM_153006.2:c.104C>T	NP_694551.1:p.(Ala35Val)
NM_153006.2:c.107G>A	NP_694551.1:p.(Arg36Gln)
NM_153006.2:c.115G>A	NP_694551.1:p.(Ala39Thr)
NM_153006.2:c.117G>A	NP_694551.1:p.(Ala39=)
NM_153006.2:c.117G>C	NP_694551.1:p.(Ala39=)
NM_153006.2:c.125G>T	NP_694551.1:p.(Gly42Val)
NM_153006.2:c.132C>T	NP_694551.1:p.(Ser44=)
NM_153006.2:c.137G>A	NP_694551.1:p.(Gly46Glu)
NM_153006.2:c.139C>A	NP_694551.1:p.(Arg47Ser)
NM_153006.2:c.154G>A	NP_694551.1:p.(Ala52Thr)
NM_153006.2:c.154G>T	NP_694551.1:p.(Ala52Ser)
NM_153006.2:c.161C>T	NP_694551.1:p.(Ser54Leu)
NM_153006.2:c.172C>T	NP_694551.1:p.(Pro58Ser)
NM_153006.2:c.177G>A	NP_694551.1:p.(Pro59=)
NM_153006.2:c.180C>A	NP_694551.1:p.(Pro60=)
NM_153006.2:c.182A>G	NP_694551.1:p.(Glu61Gly)
NM_153006.2:c.182A>T	NP_694551.1:p.(Glu61Val)
NM_153006.2:c.183G>A	NP_694551.1:p.(Glu61=)
NM_153006.2:c.184G>A	NP_694551.1:p.(Glu62Lys)
NM_153006.2:c.190G>A	NP_694551.1:p.(Ala64Thr)
NM_153006.2:c.191C>A	NP_694551.1:p.(Ala64Glu)
NM_153006.2:c.191C>T	NP_694551.1:p.(Ala64Val)
NM_153006.2:c.193G>A	NP_694551.1:p.(Gly65Ser)
NM_153006.2:c.195C>A	NP_694551.1:p.(Gly65=)
NM_153006.2:c.195C>T	NP_694551.1:p.(Gly65=)
NM_153006.2:c.196G>A	NP_694551.1:p.(Ala66Thr)
NM_153006.2:c.198G>A	NP_694551.1:p.(Ala66=)
NM_153006.2:c.199G>A	NP_694551.1:p.(Asp67Asn)
NM_153006.2:c.201C>A	NP_694551.1:p.(Asp67Glu)
NM_153006.2:c.201C>T	NP_694551.1:p.(Asp67=)
NM_153006.2:c.202G>C	NP_694551.1:p.(Asp68His)
NM_153006.2:c.204C>T	NP_694551.1:p.(Asp68=)
NM_153006.2:c.210C>G	NP_694551.1:p.(Ser70=)
NM_153006.2:c.210C>T	NP_694551.1:p.(Ser70=)
NM_153006.2:c.216G>A	NP_694551.1:p.(Ser72=)
NM_153006.2:c.216G>T	NP_694551.1:p.(Ser72=)
NM_153006.2:c.225C>T	NP_694551.1:p.(Ala75=)
NM_153006.2:c.228G>A	NP_694551.1:p.(Glu76=)
NM_153006.2:c.234G>A	NP_694551.1:p.(Pro78=)
NM_153006.2:c.235T>C	NP_694551.1:p.(Ser79Pro)
NM_153006.2:c.236C>A	NP_694551.1:p.(Ser79Ter)
NM_153006.2:c.236C>T	NP_694551.1:p.(Ser79Leu)
NM_153006.2:c.246G>A	NP_694551.1:p.(Pro82=)
NM_153006.2:c.251C>T	NP_694551.1:p.(Pro84Leu)
NM_153006.2:c.256C>T	NP_694551.1:p.(Pro86Ser)
NM_153006.2:c.257C>T	NP_694551.1:p.(Pro86Leu)
NM_153006.2:c.260C>T	NP_694551.1:p.(Pro87Leu)
NM_153006.2:c.273G>A	NP_694551.1:p.(Glu91=)
NM_153006.2:c.279dup	NP_694551.1:p.(Glu94ArgfsTer202)
NM_153006.2:c.280G>A	NP_694551.1:p.(Glu94Lys)
NM_153006.2:c.284C>T	NP_694551.1:p.(Pro95Leu)
NM_153006.2:c.286C>T	NP_694551.1:p.(Pro96Ser)
NM_153006.2:c.290C>T	NP_694551.1:p.(Ser97Leu)
NM_153006.2:c.291G>A	NP_694551.1:p.(Ser97=)
NM_153006.2:c.293G>T	NP_694551.1:p.(Gly98Val)
NM_153006.2:c.296G>C	NP_694551.1:p.(Arg99Pro)
NM_153006.2:c.296G>T	NP_694551.1:p.(Arg99Leu)
NM_153006.2:c.297C>T	NP_694551.1:p.(Arg99=)
NM_153006.2:c.299C>A	NP_694551.1:p.(Ser100Ter)
NM_153006.2:c.299C>G	NP_694551.1:p.(Ser100Trp)
NM_153006.2:c.300G>A	NP_694551.1:p.(Ser100=)
NM_153006.2:c.309G>A	NP_694551.1:p.(Gln103=)
NM_153006.2:c.309G>T	NP_694551.1:p.(Gln103His)
NM_153006.2:c.310C>A	NP_694551.1:p.(Arg104=)
NM_153006.2:c.316A>T	NP_694551.1:p.(Ile106Phe)
NM_153006.2:c.338G>T	NP_694551.1:p.(Cys113Phe)
NM_153006.2:c.341G>C	NP_694551.1:p.(Gly114Ala)
NM_153006.2:c.347G>A	NP_694551.1:p.(Ser116Asn)
NM_153006.2:c.350C>T	NP_694551.1:p.(Pro117Leu)
NM_153006.2:c.351T>G	NP_694551.1:p.(Pro117=)
NM_153006.2:c.362G>A	NP_694551.1:p.(Arg121His)
NM_153006.2:c.362G>T	NP_694551.1:p.(Arg121Leu)
NM_153006.2:c.363C>T	NP_694551.1:p.(Arg121=)
NM_153006.2:c.369G>A	NP_694551.1:p.(Trp123Ter)
NM_153006.2:c.373A>C	NP_694551.1:p.(Thr125Pro)
NM_153006.2:c.374C>A	NP_694551.1:p.(Thr125Lys)
NM_153006.2:c.375G>A	NP_694551.1:p.(Thr125=)
NM_153006.2:c.386C>G	NP_694551.1:p.(Thr129Ser)
NM_153006.2:c.393T>A	NP_694551.1:p.(His131Gln)
NM_153006.2:c.414C>T	NP_694551.1:p.(Phe138=)
NM_153006.2:c.417C>T	NP_694551.1:p.(Ala139=)
NM_153006.2:c.420C>T	NP_694551.1:p.(Val140=)
NM_153006.2:c.426+11C>A	NP_694551.1:p.?
NM_153006.2:c.426+15G>C	NP_694551.1:p.?
NM_153006.2:c.426+16C>T	NP_694551.1:p.?
NM_153006.2:c.426+19G>A	NP_694551.1:p.?
NM_153006.2:c.426+30C>G	NP_694551.1:p.?
NM_153006.2:c.426+33C>A	NP_694551.1:p.?
NM_153006.2:c.426+33C>T	NP_694551.1:p.?
NM_153006.2:c.426+36G>A	NP_694551.1:p.?
NM_153006.2:c.426+40A>T	NP_694551.1:p.?
NM_153006.2:c.426+51C>T	NP_694551.1:p.?
NM_153006.2:c.426+52G>A	NP_694551.1:p.?
NM_153006.2:c.426+52G>T	NP_694551.1:p.?
NM_153006.2:c.426+6C>T	NP_694551.1:p.?
NM_153006.2:c.426+73G>A	NP_694551.1:p.?
NM_153006.2:c.427-21T>C	NP_694551.1:p.?
NM_153006.2:c.427-26C>G	NP_694551.1:p.?
NM_153006.2:c.427-27G>A	NP_694551.1:p.?
NM_153006.2:c.427-34G>T	NP_694551.1:p.?
NM_153006.2:c.427-35C>A	NP_694551.1:p.?
NM_153006.2:c.427-35C>T	NP_694551.1:p.?
NM_153006.2:c.427-39G>T	NP_694551.1:p.?
NM_153006.2:c.427-43C>T	NP_694551.1:p.?
NM_153006.2:c.427-46C>T	NP_694551.1:p.?
NM_153006.2:c.427-4G>A	NP_694551.1:p.?
NM_153006.2:c.427-4G>T	NP_694551.1:p.?
NM_153006.2:c.427-50C>A	NP_694551.1:p.?
NM_153006.2:c.427-9C>T	NP_694551.1:p.?
NM_153006.2:c.429G>A	NP_694551.1:p.(Val143=)
NM_153006.2:c.433G>A	NP_694551.1:p.(Glu145Lys)
NM_153006.2:c.435G>A	NP_694551.1:p.(Glu145=)
NM_153006.2:c.436G>A	NP_694551.1:p.(Glu146Lys)
NM_153006.2:c.441G>T	NP_694551.1:p.(Val147=)
NM_153006.2:c.443T>C	NP_694551.1:p.(Leu148Pro)
NM_153006.2:c.450C>T	NP_694551.1:p.(Cys150=)
NM_153006.2:c.452A>C	NP_694551.1:p.(Gln151Pro)
NM_153006.2:c.458del	NP_694551.1:p.(Gly153AlafsTer17)
NM_153006.2:c.458G>T	NP_694551.1:p.(Gly153Val)
NM_153006.2:c.459C>A	NP_694551.1:p.(Gly153=)
NM_153006.2:c.459C>T	NP_694551.1:p.(Gly153=)
NM_153006.2:c.465C>A	NP_694551.1:p.(Ser155=)
NM_153006.2:c.465C>T	NP_694551.1:p.(Ser155=)
NM_153006.2:c.467G>A	NP_694551.1:p.(Ser156Asn)
NM_153006.2:c.468T>A	NP_694551.1:p.(Ser156Arg)
NM_153006.2:c.475T>G	NP_694551.1:p.(Phe159Val)
NM_153006.2:c.480C>T	NP_694551.1:p.(Ala160=)
NM_153006.2:c.486C>A	NP_694551.1:p.(Ala162=)
NM_153006.2:c.496C>T	NP_694551.1:p.(Arg166Cys)
NM_153006.2:c.499A>G	NP_694551.1:p.(Met167Val)
NM_153006.2:c.502G>A	NP_694551.1:p.(Asp168Asn)
NM_153006.2:c.504C>T	NP_694551.1:p.(Asp168=)
NM_153006.2:c.505A>T	NP_694551.1:p.(Met169Leu)
NM_153006.2:c.517G>C	NP_694551.1:p.(Val173Leu)
NM_153006.2:c.523C>A	NP_694551.1:p.(Leu175Met)
NM_153006.2:c.532C>T	NP_694551.1:p.(Pro178Ser)
NM_153006.2:c.534G>A	NP_694551.1:p.(Pro178=)
NM_153006.2:c.536C>T	NP_694551.1:p.(Ala179Val)
NM_153006.2:c.538C>A	NP_694551.1:p.(Pro180Thr)
NM_153006.2:c.539C>T	NP_694551.1:p.(Pro180Leu)
NM_153006.2:c.541A>G	NP_694551.1:p.(Thr181Ala)
NM_153006.2:c.543G>C	NP_694551.1:p.(Thr181=)
NM_153006.2:c.547C>T	NP_694551.1:p.(Pro183Ser)
NM_153006.2:c.548C>T	NP_694551.1:p.(Pro183Leu)
NM_153006.2:c.554G>A	NP_694551.1:p.(Gly185Asp)
NM_153006.2:c.567C>T	NP_694551.1:p.(Phe189=)
NM_153006.2:c.570G>T	NP_694551.1:p.(Trp190Cys)
NM_153006.2:c.572A>G	NP_694551.1:p.(Glu191Gly)
NM_153006.2:c.573G>A	NP_694551.1:p.(Glu191=)
NM_153006.2:c.581C>A	NP_694551.1:p.(Ala194Glu)
NM_153006.2:c.583C>T	NP_694551.1:p.(Gln195Ter)
NM_153006.2:c.586C>A	NP_694551.1:p.(Leu196Met)
NM_153006.2:c.596G>C	NP_694551.1:p.(Ser199Thr)
NM_153006.2:c.600C>T	NP_694551.1:p.(Cys200=)
NM_153006.2:c.604G>A	NP_694551.1:p.(Val202Met)
NM_153006.2:c.611T>C	NP_694551.1:p.(Val204Ala)
NM_153006.2:c.612A>G	NP_694551.1:p.(Val204=)
NM_153006.2:c.618G>A	NP_694551.1:p.(Ala206=)
NM_153006.2:c.622C>A	NP_694551.1:p.(Arg208=)
NM_153006.2:c.622C>T	NP_694551.1:p.(Arg208Ter)
NM_153006.2:c.626A>C	NP_694551.1:p.(His209Pro)
NM_153006.2:c.642T>G	NP_694551.1:p.(Ala214=)
NM_153006.2:c.643G>C	NP_694551.1:p.(Val215Leu)
NM_153006.2:c.645G>T	NP_694551.1:p.(Val215=)
NM_153006.2:c.649T>C	NP_694551.1:p.(Phe217Leu)
NM_153006.2:c.662G>A	NP_694551.1:p.(Gly221Glu)
NM_153006.2:c.665C>T	NP_694551.1:p.(Ser222Phe)
NM_153006.2:c.673C>T	NP_694551.1:p.(Arg225Cys)
NM_153006.2:c.675C>A	NP_694551.1:p.(Arg225=)
NM_153006.2:c.681C>T	NP_694551.1:p.(Ala227=)
NM_153006.2:c.682G>A	NP_694551.1:p.(Glu228Lys)
NM_153006.2:c.686C>G	NP_694551.1:p.(Pro229Arg)
NM_153006.2:c.688G>A	NP_694551.1:p.(Ala230Thr)
NM_153006.2:c.688G>T	NP_694551.1:p.(Ala230Ser)
NM_153006.2:c.696T>C	NP_694551.1:p.(His232=)
NM_153006.2:c.698C>G	NP_694551.1:p.(Ala233Gly)
NM_153006.2:c.700A>C	NP_694551.1:p.(Ser234Arg)
NM_153006.2:c.701+10C>T	NP_694551.1:p.?
NM_153006.2:c.701+17C>T	NP_694551.1:p.?
NM_153006.2:c.701+19C>G	NP_694551.1:p.?
NM_153006.2:c.701+20G>A	NP_694551.1:p.?
NM_153006.2:c.701+28G>A	NP_694551.1:p.?
NM_153006.2:c.701+30C>T	NP_694551.1:p.?
NM_153006.2:c.701+35G>C	NP_694551.1:p.?
NM_153006.2:c.701+36A>G	NP_694551.1:p.?
NM_153006.2:c.701+38C>A	NP_694551.1:p.?
NM_153006.2:c.701+38C>T	NP_694551.1:p.?
NM_153006.2:c.701+39G>A	NP_694551.1:p.?
NM_153006.2:c.701+50C>T	NP_694551.1:p.?
NM_153006.2:c.701+52C>A	NP_694551.1:p.?
NM_153006.2:c.702-13G>A	NP_694551.1:p.?
NM_153006.2:c.702-17C>T	NP_694551.1:p.?
NM_153006.2:c.702-20G>A	NP_694551.1:p.?
NM_153006.2:c.702-25C>T	NP_694551.1:p.?
NM_153006.2:c.702-26T>A	NP_694551.1:p.?
NM_153006.2:c.702-27C>G	NP_694551.1:p.?
NM_153006.2:c.702-29C>A	NP_694551.1:p.?
NM_153006.2:c.702-30del	NP_694551.1:p.?
NM_153006.2:c.702-30G>A	NP_694551.1:p.?
NM_153006.2:c.702-32G>A	NP_694551.1:p.?
NM_153006.2:c.702-40C>A	NP_694551.1:p.?
NM_153006.2:c.702-41G>A	NP_694551.1:p.?
NM_153006.2:c.702-45G>C	NP_694551.1:p.?
NM_153006.2:c.702-46G>A	NP_694551.1:p.?
NM_153006.2:c.702-47C>T	NP_694551.1:p.?
NM_153006.2:c.702-50G>C	NP_694551.1:p.?
NM_153006.2:c.702-51C>T	NP_694551.1:p.?
NM_153006.2:c.705C>T	NP_694551.1:p.(Tyr235=)
NM_153006.2:c.706G>A	NP_694551.1:p.(Gly236Ser)
NM_153006.2:c.706G>C	NP_694551.1:p.(Gly236Arg)
NM_153006.2:c.706G>T	NP_694551.1:p.(Gly236Cys)
NM_153006.2:c.707G>A	NP_694551.1:p.(Gly236Asp)
NM_153006.2:c.708C>A	NP_694551.1:p.(Gly236=)
NM_153006.2:c.709G>A	NP_694551.1:p.(Gly237Ser)
NM_153006.2:c.713T>C	NP_694551.1:p.(Ile238Thr)
NM_153006.2:c.714C>A	NP_694551.1:p.(Ile238=)
NM_153006.2:c.714C>T	NP_694551.1:p.(Ile238=)
NM_153006.2:c.715G>A	NP_694551.1:p.(Val239Ile)
NM_153006.2:c.719C>A	NP_694551.1:p.(Ser240Ter)
NM_153006.2:c.719C>T	NP_694551.1:p.(Ser240Leu)
NM_153006.2:c.720G>T	NP_694551.1:p.(Ser240=)
NM_153006.2:c.721G>T	NP_694551.1:p.(Val241Leu)
NM_153006.2:c.722T>C	NP_694551.1:p.(Val241Ala)
NM_153006.2:c.723G>A	NP_694551.1:p.(Val241=)
NM_153006.2:c.725A>G	NP_694551.1:p.(Glu242Gly)
NM_153006.2:c.739C>T	NP_694551.1:p.(Gln247Ter)
NM_153006.2:c.753G>C	NP_694551.1:p.(Glu251Asp)
NM_153006.2:c.755C>T	NP_694551.1:p.(Ser252Leu)
NM_153006.2:c.756G>A	NP_694551.1:p.(Ser252=)
NM_153006.2:c.758G>A	NP_694551.1:p.(Gly253Asp)
NM_153006.2:c.762C>T	NP_694551.1:p.(Ser254=)
NM_153006.2:c.771C>A	NP_694551.1:p.(Ile257=)
NM_153006.2:c.781A>G	NP_694551.1:p.(Ile261Val)
NM_153006.2:c.782T>A	NP_694551.1:p.(Ile261Asn)
NM_153006.2:c.783C>A	NP_694551.1:p.(Ile261=)
NM_153006.2:c.783C>G	NP_694551.1:p.(Ile261Met)
NM_153006.2:c.791C>T	NP_694551.1:p.(Thr264Met)
NM_153006.2:c.793G>A	NP_694551.1:p.(Ala265Thr)
NM_153006.2:c.795C>T	NP_694551.1:p.(Ala265=)
NM_153006.2:c.798G>A	NP_694551.1:p.(Ala266=)
NM_153006.2:c.799C>A	NP_694551.1:p.(Arg267Ser)
NM_153006.2:c.801C>A	NP_694551.1:p.(Arg267=)
NM_153006.2:c.807C>T	NP_694551.1:p.(Ser269=)
NM_153006.2:c.808G>C	NP_694551.1:p.(Val270Leu)
NM_153006.2:c.810G>A	NP_694551.1:p.(Val270=)
NM_153006.2:c.818A>G	NP_694551.1:p.(Asp273Gly)
NM_153006.2:c.819C>T	NP_694551.1:p.(Asp273=)
NM_153006.2:c.826G>A	NP_694551.1:p.(Glu276Lys)
NM_153006.2:c.829G>C	NP_694551.1:p.(Val277Leu)
NM_153006.2:c.831G>A	NP_694551.1:p.(Val277=)
NM_153006.2:c.831G>T	NP_694551.1:p.(Val277=)
NM_153006.2:c.834C>T	NP_694551.1:p.(Thr278=)
NM_153006.2:c.836C>T	NP_694551.1:p.(Ala279Val)
NM_153006.2:c.837G>A	NP_694551.1:p.(Ala279=)
NM_153006.2:c.840G>A	NP_694551.1:p.(Ser280=)
NM_153006.2:c.840G>T	NP_694551.1:p.(Ser280=)
NM_153006.2:c.844G>A	NP_694551.1:p.(Ala282Thr)
NM_153006.2:c.852G>A	NP_694551.1:p.(Ala284=)
NM_153006.2:c.853C>T	NP_694551.1:p.(Leu285=)
NM_153006.2:c.858G>A	NP_694551.1:p.(Arg286=)
NM_153006.2:c.871A>G	NP_694551.1:p.(Ile291Val)
NM_153006.2:c.876C>G	NP_694551.1:p.(Phe292Leu)
NM_153006.2:c.877C>G	NP_694551.1:p.(Leu293Val)
NM_153006.2:c.877C>T	NP_694551.1:p.(Leu293Phe)
NM_153006.2:c.879C>G	NP_694551.1:p.(Leu293=)
NM_153006.2:c.880A>T	NP_694551.1:p.(Asn294Tyr)
NM_153006.2:c.881A>G	NP_694551.1:p.(Asn294Ser)
NM_153006.2:c.883A>C	NP_694551.1:p.(Asn295His)
NM_153006.2:c.886A>G	NP_694551.1:p.(Thr296Ala)
NM_153006.2:c.891C>T	NP_694551.1:p.(Gly297=)
NM_153006.2:c.892G>A	NP_694551.1:p.(Gly298Ser)
NM_153006.2:c.894C>T	NP_694551.1:p.(Gly298=)
NM_153006.2:c.897G>A	NP_694551.1:p.(Leu299=)
NM_153006.2:c.899G>A	NP_694551.1:p.(Arg300His)
NM_153006.2:c.899G>C	NP_694551.1:p.(Arg300Pro)
NM_153006.2:c.899G>T	NP_694551.1:p.(Arg300Leu)
NM_153006.2:c.900C>T	NP_694551.1:p.(Arg300=)
NM_153006.2:c.901G>A	NP_694551.1:p.(Asp301Asn)
NM_153006.2:c.901G>C	NP_694551.1:p.(Asp301His)
NM_153006.2:c.902A>G	NP_694551.1:p.(Asp301Gly)
NM_153006.2:c.904A>G	NP_694551.1:p.(Ser302Gly)
NM_153006.2:c.906C>T	NP_694551.1:p.(Ser302=)
NM_153006.2:c.909T>G	NP_694551.1:p.(Ser303Arg)
NM_153006.2:c.911A>G	NP_694551.1:p.(His304Arg)
NM_153006.2:c.912T>C	NP_694551.1:p.(His304=)
NM_153006.2:c.915+10T>C	NP_694551.1:p.?
NM_153006.2:c.915+14_915+17del	NP_694551.1:p.?
NM_153006.2:c.915+18A>G	NP_694551.1:p.?
NM_153006.2:c.915+1G>T	NP_694551.1:p.?
NM_153006.2:c.915+24C>A	NP_694551.1:p.?
NM_153006.2:c.915+29C>T	NP_694551.1:p.?
NM_153006.2:c.915+33G>A	NP_694551.1:p.?
NM_153006.2:c.915+37A>T	NP_694551.1:p.?
NM_153006.2:c.915+46_915+57del	NP_694551.1:p.?
NM_153006.2:c.915+48C>T	NP_694551.1:p.?
NM_153006.2:c.915+50C>T	NP_694551.1:p.?
NM_153006.2:c.915+55G>T	NP_694551.1:p.?
NM_153006.2:c.915+5G>A	NP_694551.1:p.?
NM_153006.2:c.915+6_915+7insAA	NP_694551.1:p.?
NM_153006.2:c.915+6del	NP_694551.1:p.?
NM_153006.2:c.915+74G>A	NP_694551.1:p.?
NM_153006.2:c.915+9C>T	NP_694551.1:p.?
NM_153006.2:c.915G>T	NP_694551.1:p.(Lys305Asn)
NM_153006.2:c.916-30G>T	NP_694551.1:p.?
NM_153006.2:c.916-35T>C	NP_694551.1:p.?
NM_153006.2:c.916-37G>T	NP_694551.1:p.?
NM_153006.2:c.916-38G>A	NP_694551.1:p.?
NM_153006.2:c.916-39C>T	NP_694551.1:p.?
NM_153006.2:c.916-43G>C	NP_694551.1:p.?
NM_153006.2:c.916-44C>T	NP_694551.1:p.?
NM_153006.2:c.916-51G>T	NP_694551.1:p.?
NM_153006.2:c.916-53G>T	NP_694551.1:p.?
NM_153006.2:c.916-57T>C	NP_694551.1:p.?
NM_153006.2:c.916-60G>A	NP_694551.1:p.?
NM_153006.2:c.916-70A>C	NP_694551.1:p.?
NM_153006.2:c.916-9C>T	NP_694551.1:p.?
NM_153006.2:c.916G>C	NP_694551.1:p.(Val306Leu)
NM_153006.2:c.923G>C	NP_694551.1:p.(Ser308Thr)
NM_153006.2:c.927C>G	NP_694551.1:p.(Asn309Lys)
NM_153006.2:c.928G>A	NP_694551.1:p.(Val310Met)
NM_153006.2:c.936G>A	NP_694551.1:p.(Leu312=)
NM_153006.2:c.939C>T	NP_694551.1:p.(Pro313=)
NM_153006.2:c.940G>A	NP_694551.1:p.(Ala314Thr)
NM_153006.2:c.942C>T	NP_694551.1:p.(Ala314=)
NM_153006.2:c.943G>A	NP_694551.1:p.(Asp315Asn)
NM_153006.2:c.955G>A	NP_694551.1:p.(Val319Met)
NM_153006.2:c.956T>C	NP_694551.1:p.(Val319Ala)
NM_153006.2:c.958del	NP_694551.1:p.(Cys320AlafsTer6)
NM_153006.2:c.961A>C	NP_694551.1:p.(Asn321His)
NM_153006.2:c.962A>T	NP_694551.1:p.(Asn321Ile)
NM_153006.2:c.965C>T	NP_694551.1:p.(Ala322Val)
NM_153006.2:c.967G>A	NP_694551.1:p.(Glu323Lys)
NM_153006.2:c.972_975dup	NP_694551.1:p.(Ser326GlyfsTer31)
NM_153006.2:c.975G>A	NP_694551.1:p.(Val325=)
NM_153006.2:c.981A>T	NP_694551.1:p.(Thr327=)
NM_153006.2:c.988C>T	NP_694551.1:p.(Arg330Trp)
NM_153006.2:c.989G>C	NP_694551.1:p.(Arg330Pro)
NM_153006.2:c.991C>T	NP_694551.1:p.(Gln331Ter)
NM_153006.2:c.1000C>A	NP_694551.1:p.(Arg334=)
NM_153006.2:c.1001G>A	NP_694551.1:p.(Arg334Gln)
NM_153006.2:c.1003C>T	NP_694551.1:p.(Leu335Phe)
NM_153006.2:c.1010T>C	NP_694551.1:p.(Val337Ala)
NM_153006.2:c.1015G>T	NP_694551.1:p.(Val339Leu)
NM_153006.2:c.1016T>G	NP_694551.1:p.(Val339Gly)
NM_153006.2:c.1021A>T	NP_694551.1:p.(Ser341Cys)
NM_153006.2:c.1032C>A	NP_694551.1:p.(Pro344=)
NM_153006.2:c.1038C>T	NP_694551.1:p.(His346=)
NM_153006.2:c.1039T>G	NP_694551.1:p.(Ser347Ala)
NM_153006.2:c.1044G>C	NP_694551.1:p.(Ser348=)
NM_153006.2:c.1047C>T	NP_694551.1:p.(Ala349=)
NM_153006.2:c.1056C>T	NP_694551.1:p.(Thr352=)
NM_153006.2:c.1057G>A	NP_694551.1:p.(Ala353Thr)
NM_153006.2:c.1057G>T	NP_694551.1:p.(Ala353Ser)
NM_153006.2:c.1058C>T	NP_694551.1:p.(Ala353Val)
NM_153006.2:c.1059C>A	NP_694551.1:p.(Ala353=)
NM_153006.2:c.1060G>A	NP_694551.1:p.(Ala354Thr)
NM_153006.2:c.1062T>C	NP_694551.1:p.(Ala354=)
NM_153006.2:c.1067C>T	NP_694551.1:p.(Thr356Met)
NM_153006.2:c.1069C>G	NP_694551.1:p.(Leu357Val)
NM_153006.2:c.1086T>C	NP_694551.1:p.(Phe362=)
NM_153006.2:c.1092C>A	NP_694551.1:p.(Asn364Lys)
NM_153006.2:c.1096+12G>A	NP_694551.1:p.?
NM_153006.2:c.1096+14G>C	NP_694551.1:p.?
NM_153006.2:c.1096+16G>C	NP_694551.1:p.?
NM_153006.2:c.1096+19C>T	NP_694551.1:p.?
NM_153006.2:c.1096+20C>G	NP_694551.1:p.?
NM_153006.2:c.1096+25_1096+55del	NP_694551.1:p.?
NM_153006.2:c.1096+34C>A	NP_694551.1:p.?
NM_153006.2:c.1096+34C>G	NP_694551.1:p.?
NM_153006.2:c.1096+35G>A	NP_694551.1:p.?
NM_153006.2:c.1096+35G>C	NP_694551.1:p.?
NM_153006.2:c.1096+36G>A	NP_694551.1:p.?
NM_153006.2:c.1096+37G>A	NP_694551.1:p.?
NM_153006.2:c.1096+39G>A	NP_694551.1:p.?
NM_153006.2:c.1096+40T>C	NP_694551.1:p.?
NM_153006.2:c.1096+51_1096+52del	NP_694551.1:p.?
NM_153006.2:c.1096+51C>A	NP_694551.1:p.?
NM_153006.2:c.1096+58G>T	NP_694551.1:p.?
NM_153006.2:c.1096+5G>A	NP_694551.1:p.?
NM_153006.2:c.1096+6G>A	NP_694551.1:p.?
NM_153006.2:c.1096+8C>T	NP_694551.1:p.?
NM_153006.2:c.1096+9G>A	NP_694551.1:p.?
NM_153006.2:c.1097-16C>T	NP_694551.1:p.?
NM_153006.2:c.1097-18C>T	NP_694551.1:p.?
NM_153006.2:c.1097-19C>T	NP_694551.1:p.?
NM_153006.2:c.1097-24T>G	NP_694551.1:p.?
NM_153006.2:c.1097-27G>A	NP_694551.1:p.?
NM_153006.2:c.1097-29C>T	NP_694551.1:p.?
NM_153006.2:c.1097-38C>T	NP_694551.1:p.?
NM_153006.2:c.1097-3C>A	NP_694551.1:p.?
NM_153006.2:c.1097-40G>A	NP_694551.1:p.?
NM_153006.2:c.1097-44A>T	NP_694551.1:p.?
NM_153006.2:c.1097-5_1097-3del	NP_694551.1:p.?
NM_153006.2:c.1097-65G>A	NP_694551.1:p.?
NM_153006.2:c.1097-68C>A	NP_694551.1:p.?
NM_153006.2:c.1100C>T	NP_694551.1:p.(Ser367Phe)
NM_153006.2:c.1101C>T	NP_694551.1:p.(Ser367=)
NM_153006.2:c.1106C>T	NP_694551.1:p.(Thr369Ile)
NM_153006.2:c.1107C>G	NP_694551.1:p.(Thr369=)
NM_153006.2:c.1107C>T	NP_694551.1:p.(Thr369=)
NM_153006.2:c.1108C>A	NP_694551.1:p.(Leu370Met)
NM_153006.2:c.1108C>T	NP_694551.1:p.(Leu370=)
NM_153006.2:c.1108del	NP_694551.1:p.(Leu370CysfsTer22)
NM_153006.2:c.1113C>A	NP_694551.1:p.(Phe371Leu)
NM_153006.2:c.1121C>G	NP_694551.1:p.(Ala374Gly)
NM_153006.2:c.1123G>A	NP_694551.1:p.(Glu375Lys)
NM_153006.2:c.1139T>A	NP_694551.1:p.(Val380Glu)
NM_153006.2:c.1140G>T	NP_694551.1:p.(Val380=)
NM_153006.2:c.1152C>T	NP_694551.1:p.(Asp384=)
NM_153006.2:c.1154A>G	NP_694551.1:p.(Lys385Arg)
NM_153006.2:c.1161C>T	NP_694551.1:p.(Asp387=)
NM_153006.2:c.1168C>T	NP_694551.1:p.(Arg390Cys)
NM_153006.2:c.1171C>G	NP_694551.1:p.(Leu391Val)
NM_153006.2:c.1174G>C	NP_694551.1:p.(Val392Leu)
NM_153006.2:c.1175T>A	NP_694551.1:p.(Val392Glu)
NM_153006.2:c.1175T>C	NP_694551.1:p.(Val392Ala)
NM_153006.2:c.1178A>G	NP_694551.1:p.(Asp393Gly)
NM_153006.2:c.1179C>T	NP_694551.1:p.(Asp393=)
NM_153006.2:c.1181C>A	NA
NM_153006.2:c.1182G>A	NP_694551.1:p.(Leu394=)
NM_153006.2:c.1183G>A	NP_694551.1:p.(Val395Ile)
NM_153006.2:c.1185dup	NP_694551.1:p.(Asn396GlnfsTer95)
NM_153006.2:c.1186A>G	NP_694551.1:p.(Asn396Asp)
NM_153006.2:c.1188C>T	NP_694551.1:p.(Asn396=)
NM_153006.2:c.1189C>T	NA
NM_153006.2:c.1189G>A	NP_694551.1:p.(Ala397Thr)
NM_153006.2:c.1191C>T	NP_694551.1:p.(Ala397=)
NM_153006.2:c.1192A>T	NP_694551.1:p.(Ser398Cys)
NM_153006.2:c.1197C>T	NP_694551.1:p.(Phe399=)
NM_153006.2:c.1198G>A	NP_694551.1:p.(Gly400Ser)
NM_153006.2:c.1199G>C	NP_694551.1:p.(Gly400Ala)
NM_153006.2:c.1203G>A	NP_694551.1:p.(Lys401=)
NM_153006.2:c.1213G>A	NP_694551.1:p.(Asp405Asn)
NM_153006.2:c.1216G>A	NP_694551.1:p.(Asp406Asn)
NM_153006.2:c.1219T>G	NP_694551.1:p.(Tyr407Asp)
NM_153006.2:c.1231C>A	NP_694551.1:p.(Leu411Met)
NM_153006.2:c.1234C>T	NP_694551.1:p.(Arg412Cys)
NM_153006.2:c.1242G>A	NP_694551.1:p.(Arg414=)
NM_153006.2:c.1248C>G	NP_694551.1:p.(His416Gln)
NM_153006.2:c.1248C>T	NP_694551.1:p.(His416=)
NM_153006.2:c.1252A>G	NP_694551.1:p.(Ile418Val)
NM_153006.2:c.1253T>C	NP_694551.1:p.(Ile418Thr)
NM_153006.2:c.1258G>A	NP_694551.1:p.(Val420Ile)
NM_153006.2:c.1262C>G	NP_694551.1:p.(Ser421Cys)
NM_153006.2:c.1263C>G	NP_694551.1:p.(Ser421=)
NM_153006.2:c.1263C>T	NP_694551.1:p.(Ser421=)
NM_153006.2:c.1264G>A	NP_694551.1:p.(Glu422Lys)
NM_153006.2:c.1264G>T	NP_694551.1:p.(Glu422Ter)
NM_153006.2:c.1265A>C	NP_694551.1:p.(Glu422Ala)
NM_153006.2:c.1267G>A	NP_694551.1:p.(Gly423Arg)
NM_153006.2:c.1268+10C>T	NP_694551.1:p.?
NM_153006.2:c.1268+11G>A	NP_694551.1:p.?
NM_153006.2:c.1268+14C>A	NP_694551.1:p.?
NM_153006.2:c.1268+17C>T	NP_694551.1:p.?
NM_153006.2:c.1268+23G>A	NP_694551.1:p.?
NM_153006.2:c.1268+26G>A	NP_694551.1:p.?
NM_153006.2:c.1268+2T>C	NP_694551.1:p.?
NM_153006.2:c.1268+35G>A	NP_694551.1:p.?
NM_153006.2:c.1268+36G>C	NP_694551.1:p.?
NM_153006.2:c.1268+37del	NP_694551.1:p.?
NM_153006.2:c.1268+38dup	NP_694551.1:p.?
NM_153006.2:c.1268+41T>C	NP_694551.1:p.?
NM_153006.2:c.1268+43G>C	NP_694551.1:p.?
NM_153006.2:c.1268+48G>T	NP_694551.1:p.?
NM_153006.2:c.1268+5G>T	NP_694551.1:p.?
NM_153006.2:c.1268+9G>A	NP_694551.1:p.?
NM_153006.2:c.1269-1G>C	NP_694551.1:p.?
NM_153006.2:c.1269-36G>A	NP_694551.1:p.?
NM_153006.2:c.1269-37G>A	NP_694551.1:p.?
NM_153006.2:c.1269-40C>T	NP_694551.1:p.?
NM_153006.2:c.1269-43G>C	NP_694551.1:p.?
NM_153006.2:c.1272C>G	NP_694551.1:p.(Tyr424Ter)
NM_153006.2:c.1274A>G	NP_694551.1:p.(Asn425Ser)
NM_153006.2:c.1275C>T	NP_694551.1:p.(Asn425=)
NM_153006.2:c.1280C>T	NP_694551.1:p.(Ala427Val)
NM_153006.2:c.1281C>G	NP_694551.1:p.(Ala427=)
NM_153006.2:c.1283C>T	NP_694551.1:p.(Ala428Val)
NM_153006.2:c.1289T>C	NP_694551.1:p.(Leu430Pro)
NM_153006.2:c.1290G>C	NP_694551.1:p.(Leu430=)
NM_153006.2:c.1292C>T	NP_694551.1:p.(Thr431Ile)
NM_153006.2:c.1294A>G	NP_694551.1:p.(Met432Val)
NM_153006.2:c.1295T>C	NP_694551.1:p.(Met432Thr)
NM_153006.2:c.1299G>A	NP_694551.1:p.(Glu433=)
NM_153006.2:c.1300C>A	NP_694551.1:p.(Pro434Thr)
NM_153006.2:c.1302C>T	NP_694551.1:p.(Pro434=)
NM_153006.2:c.1303G>A	NP_694551.1:p.(Val435Ile)
NM_153006.2:c.1306C>G	NP_694551.1:p.(Leu436Val)
NM_153006.2:c.1308G>T	NP_694551.1:p.(Leu436=)
NM_153006.2:c.1309G>A	NP_694551.1:p.(Gly437Arg)
NM_153006.2:c.1311G>T	NP_694551.1:p.(Gly437=)
NM_153006.2:c.1313G>A	NP_694551.1:p.(Gly438Asp)
NM_153006.2:c.1314C>T	NP_694551.1:p.(Gly438=)
NM_153006.2:c.1317C>A	NP_694551.1:p.(Thr439=)
NM_153006.2:c.1317C>T	NP_694551.1:p.(Thr439=)
NM_153006.2:c.1318C>G	NP_694551.1:p.(Pro440Ala)
NM_153006.2:c.1324C>G	NP_694551.1:p.(Leu442Val)
NM_153006.2:c.1327G>A	NP_694551.1:p.(Asp443Asn)
NM_153006.2:c.1336G>A	NP_694551.1:p.(Val446Met)
NM_153006.2:c.1340T>G	NP_694551.1:p.(Val447Gly)
NM_153006.2:c.1343G>A	NP_694551.1:p.(Ser448Asn)
NM_153006.2:c.1343G>C	NP_694551.1:p.(Ser448Thr)
NM_153006.2:c.1352G>A	NP_694551.1:p.(Arg451His)
NM_153006.2:c.1362A>G	NP_694551.1:p.(Gln454=)
NM_153006.2:c.1367C>T	NP_694551.1:p.(Ser456Phe)
NM_153006.2:c.1368C>G	NP_694551.1:p.(Ser456=)
NM_153006.2:c.1369G>A	NP_694551.1:p.(Gly457Ser)
NM_153006.2:c.1378C>T	NP_694551.1:p.(Leu460=)
NM_153006.2:c.1386G>A	NP_694551.1:p.(Glu462=)
NM_153006.2:c.1390C>T	NP_694551.1:p.(Leu464=)
NM_153006.2:c.1391T>A	NP_694551.1:p.(Leu464Gln)
NM_153006.2:c.1392G>A	NP_694551.1:p.(Leu464=)
NM_153006.2:c.1393C>T	NP_694551.1:p.(Arg465Trp)
NM_153006.2:c.1397G>A	NP_694551.1:p.(Arg466Gln)
NM_153006.2:c.1398G>A	NP_694551.1:p.(Arg466=)
NM_153006.2:c.1411C>A	NP_694551.1:p.(Leu471Ile)
NM_153006.2:c.1413T>C	NP_694551.1:p.(Leu471=)
NM_153006.2:c.1416C>T	NP_694551.1:p.(Phe472=)
NM_153006.2:c.1419G>A	NP_694551.1:p.(Trp473Ter)
NM_153006.2:c.1423T>G	NP_694551.1:p.(Ser475Ala)
NM_153006.2:c.1427G>A	NP_694551.1:p.(Arg476Gln)
NM_153006.2:c.1427G>C	NP_694551.1:p.(Arg476Pro)
NM_153006.2:c.1432A>C	NP_694551.1:p.(Thr478Pro)
NM_153006.2:c.1434C>G	NP_694551.1:p.(Thr478=)
NM_153006.2:c.1438C>G	NP_694551.1:p.(Pro480Ala)
NM_153006.2:c.1439C>G	NP_694551.1:p.(Pro480Arg)
NM_153006.2:c.1446T>A	NP_694551.1:p.(Asn482Lys)
NM_153006.2:c.1446T>C	NP_694551.1:p.(Asn482=)
NM_153006.2:c.1451+10G>A	NP_694551.1:p.?
NM_153006.2:c.1451+14C>T	NP_694551.1:p.?
NM_153006.2:c.1451+20G>C	NP_694551.1:p.?
NM_153006.2:c.1451+21C>T	NP_694551.1:p.?
NM_153006.2:c.1451+26_1451+27insC	NP_694551.1:p.?
NM_153006.2:c.1451+26G>A	NP_694551.1:p.?
NM_153006.2:c.1451+27G>A	NP_694551.1:p.?
NM_153006.2:c.1451+27G>C	NP_694551.1:p.?
NM_153006.2:c.1451+28C>T	NP_694551.1:p.?
NM_153006.2:c.1451+31_1451+32del	NP_694551.1:p.?
NM_153006.2:c.1451+31G>T	NP_694551.1:p.?
NM_153006.2:c.1451+33C>T	NP_694551.1:p.?
NM_153006.2:c.1451+36T>G	NP_694551.1:p.?
NM_153006.2:c.1451+37G>T	NP_694551.1:p.?
NM_153006.2:c.1451+46C>A	NP_694551.1:p.?
NM_153006.2:c.1451+49C>T	NP_694551.1:p.?
NM_153006.2:c.1451+57C>T	NP_694551.1:p.?
NM_153006.2:c.1451+6T>C	NP_694551.1:p.?
NM_153006.2:c.1451+9T>C	NP_694551.1:p.?
NM_153006.2:c.1452-11C>T	NP_694551.1:p.?
NM_153006.2:c.1452-12C>T	NP_694551.1:p.?
NM_153006.2:c.1452-13T>G	NP_694551.1:p.?
NM_153006.2:c.1452-19A>G	NP_694551.1:p.?
NM_153006.2:c.1452-21_1452-12dup	NP_694551.1:p.?
NM_153006.2:c.1452-21A>C	NP_694551.1:p.?
NM_153006.2:c.1452-25T>A	NP_694551.1:p.?
NM_153006.2:c.1452-27T>C	NP_694551.1:p.?
NM_153006.2:c.1452-36T>C	NP_694551.1:p.?
NM_153006.2:c.1452-38C>T	NP_694551.1:p.?
NM_153006.2:c.1452-40G>C	NP_694551.1:p.?
NM_153006.2:c.1452-43C>T	NP_694551.1:p.?
NM_153006.2:c.1452-46G>C	NP_694551.1:p.?
NM_153006.2:c.1452-4C>G	NP_694551.1:p.?
NM_153006.2:c.1452-7C>A	NP_694551.1:p.?
NM_153006.2:c.1452-7C>T	NP_694551.1:p.?
NM_153006.2:c.1452-9C>A	NP_694551.1:p.?
NM_153006.2:c.1452-9C>G	NP_694551.1:p.?
NM_153006.2:c.1461A>G	NP_694551.1:p.(Lys487=)
NM_153006.2:c.1473C>T	NP_694551.1:p.(Gly491=)
NM_153006.2:c.1479C>T	NP_694551.1:p.(Phe493=)
NM_153006.2:c.1481C>G	NP_694551.1:p.(Ser494Cys)
NM_153006.2:c.1484A>G	NP_694551.1:p.(Asn495Ser)
NM_153006.2:c.1486A>T	NP_694551.1:p.(Lys496Ter)
NM_153006.2:c.1489C>T	NP_694551.1:p.(Gln497Ter)
NM_153006.2:c.1491G>C	NP_694551.1:p.(Gln497His)
NM_153006.2:c.1493G>A	NP_694551.1:p.(Trp498Ter)
NM_153006.2:c.1495A>G	NP_694551.1:p.(Ile499Val)
NM_153006.2:c.1497C>T	NP_694551.1:p.(Ile499=)
NM_153006.2:c.1500C>G	NP_694551.1:p.(Phe500Leu)
NM_153006.2:c.1502_1504del	NP_694551.1:p.(Phe501del)
NM_153006.2:c.1514T>G	NP_694551.1:p.(Leu505Arg)
NM_153006.2:c.1525C>T	NP_694551.1:p.(Arg509Trp)
NM_153006.2:c.1526G>A	NP_694551.1:p.(Arg509Gln)
NM_153006.2:c.1535A>G	NP_694551.1:p.(Tyr512Cys)
NM_153006.2:c.1536dup	NP_694551.1:p.(Glu513Ter)
NM_153006.2:c.1547A>G	NP_694551.1:p.(Asn516Ser)
NM_153006.2:c.1551C>T	NP_694551.1:p.(His517=)
NM_153006.2:c.1552G>A	NP_694551.1:p.(Ala518Thr)
NM_153006.2:c.1554C>G	NP_694551.1:p.(Ala518=)
NM_153006.2:c.1557G>A	NP_694551.1:p.(Lys519=)
NM_153006.2:c.1559G>A	NP_694551.1:p.(Gly520Glu)
NM_153006.2:c.1563G>A	NP_694551.1:p.(Leu521=)
NM_153006.2:c.1567G>T	NP_694551.1:p.(Asp523Tyr)
NM_153006.2:c.1571C>G	NP_694551.1:p.(Ser524Cys)
NM_153006.2:c.1580A>T	NP_694551.1:p.(Lys527Met)
NM_153006.2:c.1583C>T	NP_694551.1:p.(Pro528Leu)
NM_153006.2:c.1589C>G	NP_694551.1:p.(Ser530Cys)
NM_153006.2:c.1590T>C	NP_694551.1:p.(Ser530=)
NM_153006.2:c.1593C>G	NP_694551.1:p.(Asp531Glu)
NM_153006.2:c.1594C>G	NP_694551.1:p.(Pro532Ala)
NM_153006.2:c.1595C>T	NP_694551.1:p.(Pro532Leu)
NM_153006.2:c.1597G>A	NP_694551.1:p.(Gly533Ser)
NM_153006.2:c.1598G>A	NP_694551.1:p.(Gly533Asp)
NM_153006.2:c.*14C>A	NP_694551.1:p.?
NM_153006.2:c.*14C>T	NP_694551.1:p.?
NM_153006.2:c.*17T>C	NP_694551.1:p.?
NM_153006.2:c.*18A>G	NP_694551.1:p.?
NM_153006.2:c.*3C>A	NP_694551.1:p.?
NM_153006.2:c.*3C>T	NP_694551.1:p.?
NM_153006.2:c.*31T>C	NP_694551.1:p.?
NM_153006.2:c.*39G>A	NP_694551.1:p.?
NM_153006.2:c.*40T>C	NP_694551.1:p.?
NM_153006.2:c.*41G>A	NP_694551.1:p.?
NM_153006.2:c.*43A>G	NP_694551.1:p.?
NM_153006.2:c.*71C>T	NP_694551.1:p.?
NM_153006.2:c.*72C>T	NP_694551.1:p.?
NM_153006.2:c.*9A>G	NP_694551.1:p.?

## Sheet: CPS1_gnomAD
Table S10.5. CPS1 sequence variants found in gnomAD
CPS1_cDNA Change	CPS1 Protein Change
NM_001875.4:c.-62C>G	NP_001866.2:p.?
NM_001875.4:c.-51_-50del	NP_001866.2:p.?
NM_001875.4:c.-50T>C	NP_001866.2:p.?
NM_001875.4:c.-47del	NP_001866.2:p.?
NM_001875.4:c.-47C>T	NP_001866.2:p.?
NM_001875.4:c.-46A>G	NP_001866.2:p.?
NM_001875.4:c.-46A>C	NP_001866.2:p.?
NM_001875.4:c.-35G>C	NP_001866.2:p.?
NM_001875.4:c.-29T>G	NP_001866.2:p.?
NM_001875.4:c.-19T>G	NP_001866.2:p.?
NM_001875.4:c.-12C>G	NP_001866.2:p.?
NM_001875.4:c.-4_-3insTTC	NP_001866.2:p.?
NM_001875.4:c.-4C>A	NP_001866.2:p.?
NM_001875.4:c.5C>T	NP_001866.2:p.(Thr2Met)
NM_001875.4:c.6G>A	NP_001866.2:p.(Thr2=)
NM_001875.4:c.8G>T	NP_001866.2:p.(Arg3Met)
NM_001875.4:c.11T>C	NP_001866.2:p.(Ile4Thr)
NM_001875.4:c.17C>T	NP_001866.2:p.(Thr6Ile)
NM_001875.4:c.18A>C	NP_001866.2:p.(Thr6=)
NM_001875.4:c.19G>C	NP_001866.2:p.(Ala7Pro)
NM_001875.4:c.31G>A	NP_001866.2:p.(Val11Met)
NM_001875.4:c.39A>C	NP_001866.2:p.(Thr13=)
NM_001875.4:c.41T>C	NP_001866.2:p.(Leu14Pro)
NM_001875.4:c.45G>A	NP_001866.2:p.(Lys15=)
NM_001875.4:c.46A>C	NP_001866.2:p.(Thr16Pro)
NM_001875.4:c.49G>A	NP_001866.2:p.(Gly17Ser)
NM_001875.4:c.58T>C	NP_001866.2:p.(Phe20Leu)
NM_001875.4:c.70A>G	NP_001866.2:p.(Thr24Ala)
NM_001875.4:c.71C>T	NP_001866.2:p.(Thr24Ile)
NM_001875.4:c.74C>A	NP_001866.2:p.(Ala25Glu)
NM_001875.4:c.74C>T	NP_001866.2:p.(Ala25Val)
NM_001875.4:c.78C>T	NP_001866.2:p.(His26=)
NM_001875.4:c.80A>G	NP_001866.2:p.(Gln27Arg)
NM_001875.4:c.84A>G	NP_001866.2:p.(Lys28=)
NM_001875.4:c.92T>A	NP_001866.2:p.(Phe31Tyr)
NM_001875.4:c.109A>C	NP_001866.2:p.(Arg37=)
NM_001875.4:c.111G>C	NP_001866.2:p.(Arg37Ser)
NM_001875.4:c.112C>T	NP_001866.2:p.(Leu38Phe)
NM_001875.4:c.115C>A	NP_001866.2:p.(Leu39Ile)
NM_001875.4:c.115C>T	NP_001866.2:p.(Leu39Phe)
NM_001875.4:c.116T>A	NP_001866.2:p.(Leu39His)
NM_001875.4:c.119C>T	NP_001866.2:p.(Ser40Phe)
NM_001875.4:c.121G>T	NP_001866.2:p.(Val41Phe)
NM_001875.4:c.125A>G	NP_001866.2:p.(Lys42Arg)
NM_001875.4:c.126+3A>G	NP_001866.2:p.?
NM_001875.4:c.126+8C>G	NP_001866.2:p.?
NM_001875.4:c.126+13T>C	NP_001866.2:p.?
NM_001875.4:c.126+18T>G	NP_001866.2:p.?
NM_001875.4:c.126+18T>A	NP_001866.2:p.?
NM_001875.4:c.126+19G>T	NP_001866.2:p.?
NM_001875.4:c.126+24T>C	NP_001866.2:p.?
NM_001875.4:c.126+33A>G	NP_001866.2:p.?
NM_001875.4:c.126+35T>A	NP_001866.2:p.?
NM_001875.4:c.126+35T>C	NP_001866.2:p.?
NM_001875.4:c.126+36A>G	NP_001866.2:p.?
NM_001875.4:c.126+40G>A	NP_001866.2:p.?
NM_001875.4:c.126+49T>C	NP_001866.2:p.?
NM_001875.4:c.126+51G>A	NP_001866.2:p.?
NM_001875.4:c.127-68A>G	NP_001866.2:p.?
NM_001875.4:c.127-67C>T	NP_001866.2:p.?
NM_001875.4:c.127-51G>A	NP_001866.2:p.?
NM_001875.4:c.127-40A>G	NP_001866.2:p.?
NM_001875.4:c.127-36T>C	NP_001866.2:p.?
NM_001875.4:c.127-34T>C	NP_001866.2:p.?
NM_001875.4:c.127-33A>G	NP_001866.2:p.?
NM_001875.4:c.127-21T>A	NP_001866.2:p.?
NM_001875.4:c.127-16G>A	NP_001866.2:p.?
NM_001875.4:c.127-12C>T	NP_001866.2:p.?
NM_001875.4:c.127-6C>A	NP_001866.2:p.?
NM_001875.4:c.135A>G	NP_001866.2:p.(Thr45=)
NM_001875.4:c.150G>A	NP_001866.2:p.(Leu50=)
NM_001875.4:c.154G>A	NP_001866.2:p.(Asp52Asn)
NM_001875.4:c.155A>G	NP_001866.2:p.(Asp52Gly)
NM_001875.4:c.158G>A	NP_001866.2:p.(Gly53Glu)
NM_001875.4:c.158G>C	NP_001866.2:p.(Gly53Ala)
NM_001875.4:c.161C>T	NP_001866.2:p.(Thr54Ile)
NM_001875.4:c.165_166dup	NP_001866.2:p.(Met56ArgfsTer2)
NM_001875.4:c.167T>G	NP_001866.2:p.(Met56Arg)
NM_001875.4:c.177C>T	NP_001866.2:p.(Tyr59=)
NM_001875.4:c.186C>T	NP_001866.2:p.(Gly62=)
NM_001875.4:c.191C>A	NP_001866.2:p.(Pro64Gln)
NM_001875.4:c.192A>G	NP_001866.2:p.(Pro64=)
NM_001875.4:c.194C>T	NP_001866.2:p.(Ser65Phe)
NM_001875.4:c.195C>T	NP_001866.2:p.(Ser65=)
NM_001875.4:c.206G>T	NP_001866.2:p.(Gly69Val)
NM_001875.4:c.211G>A	NP_001866.2:p.(Val71Met)
NM_001875.4:c.215T>A	NP_001866.2:p.(Val72Asp)
NM_001875.4:c.221A>G	NP_001866.2:p.(Asn74Ser)
NM_001875.4:c.224C>A	NP_001866.2:p.(Thr75Asn)
NM_001875.4:c.227G>A	NP_001866.2:p.(Gly76Asp)
NM_001875.4:c.229C>G	NP_001866.2:p.(Leu77Val)
NM_001875.4:c.234A>G	NP_001866.2:p.(Gly78=)
NM_001875.4:c.236G>A	NP_001866.2:p.(Gly79Glu)
NM_001875.4:c.236+8A>T	NP_001866.2:p.?
NM_001875.4:c.236+15T>C	NP_001866.2:p.?
NM_001875.4:c.236+18A>G	NP_001866.2:p.?
NM_001875.4:c.236+21G>T	NP_001866.2:p.?
NM_001875.4:c.236+21G>A	NP_001866.2:p.?
NM_001875.4:c.236+24T>C	NP_001866.2:p.?
NM_001875.4:c.236+27T>C	NP_001866.2:p.?
NM_001875.4:c.236+30T>C	NP_001866.2:p.?
NM_001875.4:c.236+33C>T	NP_001866.2:p.?
NM_001875.4:c.236+40A>G	NP_001866.2:p.?
NM_001875.4:c.237-66_237-64del	NP_001866.2:p.?
NM_001875.4:c.237-62del	NP_001866.2:p.?
NM_001875.4:c.237-47T>A	NP_001866.2:p.?
NM_001875.4:c.237-44T>G	NP_001866.2:p.?
NM_001875.4:c.237-40A>G	NP_001866.2:p.?
NM_001875.4:c.237-39T>C	NP_001866.2:p.?
NM_001875.4:c.237-36A>G	NP_001866.2:p.?
NM_001875.4:c.237-34T>G	NP_001866.2:p.?
NM_001875.4:c.237-33A>T	NP_001866.2:p.?
NM_001875.4:c.237-32T>C	NP_001866.2:p.?
NM_001875.4:c.237-24T>A	NP_001866.2:p.?
NM_001875.4:c.237-14del	NP_001866.2:p.?
NM_001875.4:c.237-14G>A	NP_001866.2:p.?
NM_001875.4:c.237-12A>G	NP_001866.2:p.?
NM_001875.4:c.237-4C>T	NP_001866.2:p.?
NM_001875.4:c.237-4C>A	NP_001866.2:p.?
NM_001875.4:c.237G>T	NP_001866.2:p.(Gly79=)
NM_001875.4:c.250A>G	NP_001866.2:p.(Ile84Val)
NM_001875.4:c.250A>T	NP_001866.2:p.(Ile84Phe)
NM_001875.4:c.254C>T	NP_001866.2:p.(Thr85Ile)
NM_001875.4:c.256G>A	NP_001866.2:p.(Asp86Asn)
NM_001875.4:c.261T>A	NP_001866.2:p.(Pro87=)
NM_001875.4:c.266A>G	NP_001866.2:p.(Tyr89Cys)
NM_001875.4:c.268A>C	NP_001866.2:p.(Lys90Gln)
NM_001875.4:c.274C>A	NP_001866.2:p.(Gln92Lys)
NM_001875.4:c.280C>G	NP_001866.2:p.(Leu94Val)
NM_001875.4:c.283A>T	NP_001866.2:p.(Thr95Ser)
NM_001875.4:c.285A>G	NP_001866.2:p.(Thr95=)
NM_001875.4:c.286A>G	NP_001866.2:p.(Met96Val)
NM_001875.4:c.293A>T	NP_001866.2:p.(Asn98Ile)
NM_001875.4:c.295C>A	NP_001866.2:p.(Pro99Thr)
NM_001875.4:c.296C>T	NP_001866.2:p.(Pro99Leu)
NM_001875.4:c.301A>G	NP_001866.2:p.(Ile101Val)
NM_001875.4:c.302T>C	NP_001866.2:p.(Ile101Thr)
NM_001875.4:c.306_311dup	NP_001866.2:p.(Asn103_Gly104dup)
NM_001875.4:c.310G>A	NP_001866.2:p.(Gly104Ser)
NM_001875.4:c.311G>A	NP_001866.2:p.(Gly104Asp)
NM_001875.4:c.314G>A	NP_001866.2:p.(Gly105Glu)
NM_001875.4:c.317C>T	NP_001866.2:p.(Ala106Val)
NM_001875.4:c.321T>C	NP_001866.2:p.(Pro107=)
NM_001875.4:c.322G>A	NP_001866.2:p.(Asp108Asn)
NM_001875.4:c.325A>G	NP_001866.2:p.(Thr109Ala)
NM_001875.4:c.330T>G	NP_001866.2:p.(Thr110=)
NM_001875.4:c.334C>T	NP_001866.2:p.(Leu112=)
NM_001875.4:c.334C>G	NP_001866.2:p.(Leu112Val)
NM_001875.4:c.343C>A	NP_001866.2:p.(Leu115Met)
NM_001875.4:c.346G>A	NP_001866.2:p.(Gly116Arg)
NM_001875.4:c.347G>A	NP_001866.2:p.(Gly116Glu)
NM_001875.4:c.348A>T	NP_001866.2:p.(Gly116=)
NM_001875.4:c.348A>G	NP_001866.2:p.(Gly116=)
NM_001875.4:c.357A>G	NP_001866.2:p.(Lys119=)
NM_001875.4:c.378C>T	NP_001866.2:p.(Ile126=)
NM_001875.4:c.381+3A>G	NP_001866.2:p.?
NM_001875.4:c.381+7C>T	NP_001866.2:p.?
NM_001875.4:c.381+9A>G	NP_001866.2:p.?
NM_001875.4:c.381+13G>A	NP_001866.2:p.?
NM_001875.4:c.381+14T>G	NP_001866.2:p.?
NM_001875.4:c.381+15G>A	NP_001866.2:p.?
NM_001875.4:c.381+17C>T	NP_001866.2:p.?
NM_001875.4:c.381+27A>T	NP_001866.2:p.?
NM_001875.4:c.381+32C>T	NP_001866.2:p.?
NM_001875.4:c.381+36T>C	NP_001866.2:p.?
NM_001875.4:c.381+42G>A	NP_001866.2:p.?
NM_001875.4:c.381+43A>G	NP_001866.2:p.?
NM_001875.4:c.381+44G>A	NP_001866.2:p.?
NM_001875.4:c.381+48A>G	NP_001866.2:p.?
NM_001875.4:c.381+50T>A	NP_001866.2:p.?
NM_001875.4:c.381+52G>C	NP_001866.2:p.?
NM_001875.4:c.381+56T>C	NP_001866.2:p.?
NM_001875.4:c.381+73A>G	NP_001866.2:p.?
NM_001875.4:c.382-40C>T	NP_001866.2:p.?
NM_001875.4:c.382-39T>C	NP_001866.2:p.?
NM_001875.4:c.382-29C>T	NP_001866.2:p.?
NM_001875.4:c.382-26T>C	NP_001866.2:p.?
NM_001875.4:c.382-16C>T	NP_001866.2:p.?
NM_001875.4:c.382-10G>A	NP_001866.2:p.?
NM_001875.4:c.382-7T>A	NP_001866.2:p.?
NM_001875.4:c.382-6T>G	NP_001866.2:p.?
NM_001875.4:c.387A>C	NP_001866.2:p.(Ser129=)
NM_001875.4:c.388G>A	NP_001866.2:p.(Gly130Ser)
NM_001875.4:c.390T>A	NP_001866.2:p.(Gly130=)
NM_001875.4:c.391T>G	NP_001866.2:p.(Leu131Val)
NM_001875.4:c.398T>G	NP_001866.2:p.(Val133Gly)
NM_001875.4:c.402G>A	NP_001866.2:p.(Leu134=)
NM_001875.4:c.403G>T	NP_001866.2:p.(Asp135Tyr)
NM_001875.4:c.404A>G	NP_001866.2:p.(Asp135Gly)
NM_001875.4:c.408T>C	NP_001866.2:p.(Tyr136=)
NM_001875.4:c.409A>T	NP_001866.2:p.(Ser137Cys)
NM_001875.4:c.417C>T	NP_001866.2:p.(Asp139=)
NM_001875.4:c.419A>G	NP_001866.2:p.(Tyr140Cys)
NM_001875.4:c.420C>T	NP_001866.2:p.(Tyr140=)
NM_001875.4:c.432G>C	NP_001866.2:p.(Leu144=)
NM_001875.4:c.436A>G	NP_001866.2:p.(Thr146Ala)
NM_001875.4:c.441G>A	NP_001866.2:p.(Lys147=)
NM_001875.4:c.442A>G	NP_001866.2:p.(Ser148Gly)
NM_001875.4:c.447dup	NP_001866.2:p.(Gly150ArgfsTer22)
NM_001875.4:c.449G>A	NP_001866.2:p.(Gly150Glu)
NM_001875.4:c.450G>T	NP_001866.2:p.(Gly150=)
NM_001875.4:c.450G>A	NP_001866.2:p.(Gly150=)
NM_001875.4:c.469A>G	NP_001866.2:p.(Lys157Glu)
NM_001875.4:c.471G>A	NP_001866.2:p.(Lys157=)
NM_001875.4:c.471+10G>A	NP_001866.2:p.?
NM_001875.4:c.471+13A>G	NP_001866.2:p.?
NM_001875.4:c.471+21T>C	NP_001866.2:p.?
NM_001875.4:c.471+23C>T	NP_001866.2:p.?
NM_001875.4:c.471+27A>G	NP_001866.2:p.?
NM_001875.4:c.471+33T>G	NP_001866.2:p.?
NM_001875.4:c.471+35A>C	NP_001866.2:p.?
NM_001875.4:c.471+37G>C	NP_001866.2:p.?
NM_001875.4:c.471+40G>T	NP_001866.2:p.?
NM_001875.4:c.471+40G>C	NP_001866.2:p.?
NM_001875.4:c.471+72C>T	NP_001866.2:p.?
NM_001875.4:c.472-49G>A	NP_001866.2:p.?
NM_001875.4:c.472-48G>A	NP_001866.2:p.?
NM_001875.4:c.472-42dup	NP_001866.2:p.?
NM_001875.4:c.472-43A>G	NP_001866.2:p.?
NM_001875.4:c.472-43A>C	NP_001866.2:p.?
NM_001875.4:c.472-42A>G	NP_001866.2:p.?
NM_001875.4:c.472-40C>A	NP_001866.2:p.?
NM_001875.4:c.472-37C>T	NP_001866.2:p.?
NM_001875.4:c.472-35C>T	NP_001866.2:p.?
NM_001875.4:c.472-27A>G	NP_001866.2:p.?
NM_001875.4:c.472-19T>C	NP_001866.2:p.?
NM_001875.4:c.472-17C>T	NP_001866.2:p.?
NM_001875.4:c.472-17C>A	NP_001866.2:p.?
NM_001875.4:c.472-16A>C	NP_001866.2:p.?
NM_001875.4:c.472-8dup	NP_001866.2:p.?
NM_001875.4:c.472-8del	NP_001866.2:p.?
NM_001875.4:c.472-14T>C	NP_001866.2:p.?
NM_001875.4:c.472-5T>G	NP_001866.2:p.?
NM_001875.4:c.472-5T>C	NP_001866.2:p.?
NM_001875.4:c.472-4A>G	NP_001866.2:p.?
NM_001875.4:c.472-3T>C	NP_001866.2:p.?
NM_001875.4:c.481A>G	NP_001866.2:p.(Ile161Val)
NM_001875.4:c.486T>C	NP_001866.2:p.(Tyr162=)
NM_001875.4:c.487G>A	NP_001866.2:p.(Gly163Arg)
NM_001875.4:c.492G>A	NP_001866.2:p.(Val164=)
NM_001875.4:c.495C>T	NP_001866.2:p.(Asp165=)
NM_001875.4:c.496A>G	NP_001866.2:p.(Thr166Ala)
NM_001875.4:c.504G>C	NP_001866.2:p.(Met168Ile)
NM_001875.4:c.506T>A	NP_001866.2:p.(Leu169Gln)
NM_001875.4:c.513A>G	NP_001866.2:p.(Lys171=)
NM_001875.4:c.514A>G	NP_001866.2:p.(Ile172Val)
NM_001875.4:c.518T>A	NP_001866.2:p.(Ile173Asn)
NM_001875.4:c.521G>C	NP_001866.2:p.(Arg174Pro)
NM_001875.4:c.524A>G	NP_001866.2:p.(Asp175Gly)
NM_001875.4:c.528+1G>T	NP_001866.2:p.?
NM_001875.4:c.528+4T>C	NP_001866.2:p.?
NM_001875.4:c.528+12_528+14del	NP_001866.2:p.?
NM_001875.4:c.528+9A>G	NP_001866.2:p.?
NM_001875.4:c.528+10T>A	NP_001866.2:p.?
NM_001875.4:c.528+13T>A	NP_001866.2:p.?
NM_001875.4:c.528+16T>G	NP_001866.2:p.?
NM_001875.4:c.528+19G>T	NP_001866.2:p.?
NM_001875.4:c.528+39_528+40dup	NP_001866.2:p.?
NM_001875.4:c.528+37C>T	NP_001866.2:p.?
NM_001875.4:c.528+38G>A	NP_001866.2:p.?
NM_001875.4:c.528+57_528+64dup	NP_001866.2:p.?
NM_001875.4:c.528+63_528+64del	NP_001866.2:p.?
NM_001875.4:c.528+59_528+64dup	NP_001866.2:p.?
NM_001875.4:c.528+63_528+64dup	NP_001866.2:p.?
NM_001875.4:c.528+61_528+64dup	NP_001866.2:p.?
NM_001875.4:c.528+61_528+64del	NP_001866.2:p.?
NM_001875.4:c.528+41T>G	NP_001866.2:p.?
NM_001875.4:c.528+44_528+45insGG	NP_001866.2:p.?
NM_001875.4:c.528+64G>A	NP_001866.2:p.?
NM_001875.4:c.528+71C>G	NP_001866.2:p.?
NM_001875.4:c.529-51A>C	NP_001866.2:p.?
NM_001875.4:c.529-51A>G	NP_001866.2:p.?
NM_001875.4:c.529-47C>G	NP_001866.2:p.?
NM_001875.4:c.529-46T>C	NP_001866.2:p.?
NM_001875.4:c.529-41C>T	NP_001866.2:p.?
NM_001875.4:c.529-40G>A	NP_001866.2:p.?
NM_001875.4:c.529-38T>C	NP_001866.2:p.?
NM_001875.4:c.529-36C>T	NP_001866.2:p.?
NM_001875.4:c.529-34T>C	NP_001866.2:p.?
NM_001875.4:c.529-33C>T	NP_001866.2:p.?
NM_001875.4:c.529-27A>C	NP_001866.2:p.?
NM_001875.4:c.529-23G>C	NP_001866.2:p.?
NM_001875.4:c.529-11dup	NP_001866.2:p.?
NM_001875.4:c.529-15T>G	NP_001866.2:p.?
NM_001875.4:c.529-11T>A	NP_001866.2:p.?
NM_001875.4:c.529-7T>C	NP_001866.2:p.?
NM_001875.4:c.529-5_529-4del	NP_001866.2:p.?
NM_001875.4:c.529-4A>T	NP_001866.2:p.?
NM_001875.4:c.529-2A>G	NP_001866.2:p.?
NM_001875.4:c.534C>T	NP_001866.2:p.(Thr178=)
NM_001875.4:c.535A>G	NP_001866.2:p.(Met179Val)
NM_001875.4:c.542G>C	NP_001866.2:p.(Gly181Ala)
NM_001875.4:c.549T>G	NP_001866.2:p.(Ile183Met)
NM_001875.4:c.550G>C	NP_001866.2:p.(Glu184Gln)
NM_001875.4:c.550G>A	NP_001866.2:p.(Glu184Lys)
NM_001875.4:c.554T>C	NP_001866.2:p.(Phe185Ser)
NM_001875.4:c.563A>T	NP_001866.2:p.(Gln188Leu)
NM_001875.4:c.563A>G	NP_001866.2:p.(Gln188Arg)
NM_001875.4:c.579G>A	NP_001866.2:p.(Val193=)
NM_001875.4:c.581A>C	NP_001866.2:p.(Asp194Ala)
NM_001875.4:c.586A>G	NP_001866.2:p.(Asn196Asp)
NM_001875.4:c.587A>G	NP_001866.2:p.(Asn196Ser)
NM_001875.4:c.590A>G	NP_001866.2:p.(Lys197Arg)
NM_001875.4:c.593A>G	NP_001866.2:p.(Gln198Arg)
NM_001875.4:c.594G>A	NP_001866.2:p.(Gln198=)
NM_001875.4:c.605C>G	NP_001866.2:p.(Ala202Gly)
NM_001875.4:c.609G>C	NP_001866.2:p.(Glu203Asp)
NM_001875.4:c.616A>G	NP_001866.2:p.(Thr206Ala)
NM_001875.4:c.617C>T	NP_001866.2:p.(Thr206Ile)
NM_001875.4:c.621+1G>A	NP_001866.2:p.?
NM_001875.4:c.621+4_621+6dup	NP_001866.2:p.?
NM_001875.4:c.621+5G>C	NP_001866.2:p.?
NM_001875.4:c.621+6G>A	NP_001866.2:p.?
NM_001875.4:c.621+14C>G	NP_001866.2:p.?
NM_001875.4:c.621+14C>A	NP_001866.2:p.?
NM_001875.4:c.621+27A>G	NP_001866.2:p.?
NM_001875.4:c.621+30T>A	NP_001866.2:p.?
NM_001875.4:c.621+32T>C	NP_001866.2:p.?
NM_001875.4:c.621+43A>C	NP_001866.2:p.?
NM_001875.4:c.621+48G>A	NP_001866.2:p.?
NM_001875.4:c.621+50C>A	NP_001866.2:p.?
NM_001875.4:c.621+57G>A	NP_001866.2:p.?
NM_001875.4:c.622-54T>G	NP_001866.2:p.?
NM_001875.4:c.622-51G>T	NP_001866.2:p.?
NM_001875.4:c.622-30C>G	NP_001866.2:p.?
NM_001875.4:c.622-29C>T	NP_001866.2:p.?
NM_001875.4:c.622-24A>G	NP_001866.2:p.?
NM_001875.4:c.622-21C>G	NP_001866.2:p.?
NM_001875.4:c.622-15T>G	NP_001866.2:p.?
NM_001875.4:c.622-5G>A	NP_001866.2:p.?
NM_001875.4:c.624T>C	NP_001866.2:p.(Asp208=)
NM_001875.4:c.627C>T	NP_001866.2:p.(Val209=)
NM_001875.4:c.636C>T	NP_001866.2:p.(Tyr212=)
NM_001875.4:c.637G>A	NP_001866.2:p.(Gly213Ser)
NM_001875.4:c.655A>G	NP_001866.2:p.(Lys219Glu)
NM_001875.4:c.658G>T	NP_001866.2:p.(Val220Leu)
NM_001875.4:c.659T>C	NP_001866.2:p.(Val220Ala)
NM_001875.4:c.667G>A	NP_001866.2:p.(Val223Ile)
NM_001875.4:c.690T>C	NP_001866.2:p.(Asn230=)
NM_001875.4:c.692T>C	NP_001866.2:p.(Val231Ala)
NM_001875.4:c.697C>T	NP_001866.2:p.(Arg233Cys)
NM_001875.4:c.698G>T	NP_001866.2:p.(Arg233Leu)
NM_001875.4:c.698G>A	NP_001866.2:p.(Arg233His)
NM_001875.4:c.711G>T	NP_001866.2:p.(Lys237Asn)
NM_001875.4:c.711G>A	NP_001866.2:p.(Lys237=)
NM_001875.4:c.711+7A>C	NP_001866.2:p.?
NM_001875.4:c.711+9T>C	NP_001866.2:p.?
NM_001875.4:c.711+29G>A	NP_001866.2:p.?
NM_001875.4:c.711+31G>A	NP_001866.2:p.?
NM_001875.4:c.711+33T>A	NP_001866.2:p.?
NM_001875.4:c.711+37C>T	NP_001866.2:p.?
NM_001875.4:c.711+38A>G	NP_001866.2:p.?
NM_001875.4:c.711+38A>T	NP_001866.2:p.?
NM_001875.4:c.711+44A>C	NP_001866.2:p.?
NM_001875.4:c.711+49T>C	NP_001866.2:p.?
NM_001875.4:c.711+68T>C	NP_001866.2:p.?
NM_001875.4:c.712-71A>T	NP_001866.2:p.?
NM_001875.4:c.712-59dup	NP_001866.2:p.?
NM_001875.4:c.712-61A>G	NP_001866.2:p.?
NM_001875.4:c.712-48G>T	NP_001866.2:p.?
NM_001875.4:c.712-48G>C	NP_001866.2:p.?
NM_001875.4:c.712-46A>C	NP_001866.2:p.?
NM_001875.4:c.712-38_712-37del	NP_001866.2:p.?
NM_001875.4:c.712-38A>G	NP_001866.2:p.?
NM_001875.4:c.712-37T>C	NP_001866.2:p.?
NM_001875.4:c.712-36G>A	NP_001866.2:p.?
NM_001875.4:c.712-28A>G	NP_001866.2:p.?
NM_001875.4:c.712-21A>G	NP_001866.2:p.?
NM_001875.4:c.712-17T>A	NP_001866.2:p.?
NM_001875.4:c.712-16T>C	NP_001866.2:p.?
NM_001875.4:c.712-15G>A	NP_001866.2:p.?
NM_001875.4:c.712-11C>T	NP_001866.2:p.?
NM_001875.4:c.712-10T>G	NP_001866.2:p.?
NM_001875.4:c.712-4C>T	NP_001866.2:p.?
NM_001875.4:c.712C>T	NP_001866.2:p.(Arg238Ter)
NM_001875.4:c.713G>A	NP_001866.2:p.(Arg238Gln)
NM_001875.4:c.721G>A	NP_001866.2:p.(Glu241Lys)
NM_001875.4:c.723A>C	NP_001866.2:p.(Glu241Asp)
NM_001875.4:c.726G>A	NP_001866.2:p.(Val242=)
NM_001875.4:c.728A>G	NP_001866.2:p.(His243Arg)
NM_001875.4:c.728A>C	NP_001866.2:p.(His243Pro)
NM_001875.4:c.729C>G	NP_001866.2:p.(His243Gln)
NM_001875.4:c.731del	NP_001866.2:p.(Leu244Ter)
NM_001875.4:c.732A>G	NP_001866.2:p.(Leu244=)
NM_001875.4:c.733G>A	NP_001866.2:p.(Val245Ile)
NM_001875.4:c.744C>A	NP_001866.2:p.(Asn248Lys)
NM_001875.4:c.746A>C	NP_001866.2:p.(His249Pro)
NM_001875.4:c.748G>T	NP_001866.2:p.(Asp250Tyr)
NM_001875.4:c.754A>G	NP_001866.2:p.(Thr252Ala)
NM_001875.4:c.760A>G	NP_001866.2:p.(Met254Val)
NM_001875.4:c.763G>A	NP_001866.2:p.(Glu255Lys)
NM_001875.4:c.764A>C	NP_001866.2:p.(Glu255Ala)
NM_001875.4:c.765G>A	NP_001866.2:p.(Glu255=)
NM_001875.4:c.771T>C	NP_001866.2:p.(Asp257=)
NM_001875.4:c.773G>C	NP_001866.2:p.(Gly258Ala)
NM_001875.4:c.774G>A	NP_001866.2:p.(Gly258=)
NM_001875.4:c.783C>T	NP_001866.2:p.(Ile261=)
NM_001875.4:c.784G>A	NP_001866.2:p.(Ala262Thr)
NM_001875.4:c.785C>T	NP_001866.2:p.(Ala262Val)
NM_001875.4:c.786G>A	NP_001866.2:p.(Ala262=)
NM_001875.4:c.788G>A	NP_001866.2:p.(Gly263Glu)
NM_001875.4:c.789A>G	NP_001866.2:p.(Gly263=)
NM_001875.4:c.791G>T	NP_001866.2:p.(Gly264Val)
NM_001875.4:c.791G>A	NP_001866.2:p.(Gly264Glu)
NM_001875.4:c.794C>T	NP_001866.2:p.(Pro265Leu)
NM_001875.4:c.795G>A	NP_001866.2:p.(Pro265=)
NM_001875.4:c.796G>T	NP_001866.2:p.(Gly266Trp)
NM_001875.4:c.797G>A	NP_001866.2:p.(Gly266Glu)
NM_001875.4:c.798G>A	NP_001866.2:p.(Gly266=)
NM_001875.4:c.802C>G	NP_001866.2:p.(Pro268Ala)
NM_001875.4:c.807T>C	NP_001866.2:p.(Ala269=)
NM_001875.4:c.813A>C	NP_001866.2:p.(Ala271=)
NM_001875.4:c.817C>G	NP_001866.2:p.(Pro273Ala)
NM_001875.4:c.819A>G	NP_001866.2:p.(Pro273=)
NM_001875.4:c.825T>G	NP_001866.2:p.(Ile275Met)
NM_001875.4:c.828G>T	NP_001866.2:p.(Gln276His)
NM_001875.4:c.831T>C	NP_001866.2:p.(Asn277=)
NM_001875.4:c.831T>A	NP_001866.2:p.(Asn277Lys)
NM_001875.4:c.834C>T	NP_001866.2:p.(Val278=)
NM_001875.4:c.835A>G	NP_001866.2:p.(Arg279Gly)
NM_001875.4:c.837A>G	NP_001866.2:p.(Arg279=)
NM_001875.4:c.840_840+5dup	NP_001866.2:p.?
NM_001875.4:c.840G>T	NP_001866.2:p.(Lys280Asn)
NM_001875.4:c.840+1G>C	NP_001866.2:p.?
NM_001875.4:c.840+3G>A	NP_001866.2:p.?
NM_001875.4:c.840+6A>G	NP_001866.2:p.?
NM_001875.4:c.840+9A>G	NP_001866.2:p.?
NM_001875.4:c.840+10A>G	NP_001866.2:p.?
NM_001875.4:c.840+11C>T	NP_001866.2:p.?
NM_001875.4:c.840+15G>T	NP_001866.2:p.?
NM_001875.4:c.840+23G>A	NP_001866.2:p.?
NM_001875.4:c.840+25G>A	NP_001866.2:p.?
NM_001875.4:c.840+27A>G	NP_001866.2:p.?
NM_001875.4:c.840+32T>C	NP_001866.2:p.?
NM_001875.4:c.840+42G>C	NP_001866.2:p.?
NM_001875.4:c.840+46G>A	NP_001866.2:p.?
NM_001875.4:c.840+48T>C	NP_001866.2:p.?
NM_001875.4:c.840+51C>T	NP_001866.2:p.?
NM_001875.4:c.840+52G>A	NP_001866.2:p.?
NM_001875.4:c.840+52G>T	NP_001866.2:p.?
NM_001875.4:c.840+61C>T	NP_001866.2:p.?
NM_001875.4:c.841-50C>T	NP_001866.2:p.?
NM_001875.4:c.841-34A>G	NP_001866.2:p.?
NM_001875.4:c.841-29T>C	NP_001866.2:p.?
NM_001875.4:c.841-19A>C	NP_001866.2:p.?
NM_001875.4:c.841-18A>G	NP_001866.2:p.?
NM_001875.4:c.841-13C>A	NP_001866.2:p.?
NM_001875.4:c.841-10C>T	NP_001866.2:p.?
NM_001875.4:c.841-8del	NP_001866.2:p.?
NM_001875.4:c.841-9C>A	NP_001866.2:p.?
NM_001875.4:c.841-8T>C	NP_001866.2:p.?
NM_001875.4:c.841-7G>A	NP_001866.2:p.?
NM_001875.4:c.851G>A	NP_001866.2:p.(Ser284Asn)
NM_001875.4:c.856C>T	NP_001866.2:p.(Arg286Cys)
NM_001875.4:c.857G>A	NP_001866.2:p.(Arg286His)
NM_001875.4:c.864G>A	NP_001866.2:p.(Glu288=)
NM_001875.4:c.865C>G	NP_001866.2:p.(Pro289Ala)
NM_001875.4:c.867A>G	NP_001866.2:p.(Pro289=)
NM_001875.4:c.870G>A	NP_001866.2:p.(Leu290=)
NM_001875.4:c.875G>C	NP_001866.2:p.(Gly292Ala)
NM_001875.4:c.877A>G	NP_001866.2:p.(Ile293Val)
NM_001875.4:c.879C>T	NP_001866.2:p.(Ile293=)
NM_001875.4:c.882T>C	NP_001866.2:p.(Ser294=)
NM_001875.4:c.883A>G	NP_001866.2:p.(Thr295Ala)
NM_001875.4:c.902G>A	NP_001866.2:p.(Gly301Glu)
NM_001875.4:c.906G>C	NP_001866.2:p.(Leu302Phe)
NM_001875.4:c.907G>C	NP_001866.2:p.(Ala303Pro)
NM_001875.4:c.907G>T	NP_001866.2:p.(Ala303Ser)
NM_001875.4:c.911C>T	NP_001866.2:p.(Ala304Val)
NM_001875.4:c.923C>T	NP_001866.2:p.(Thr308Ile)
NM_001875.4:c.924C>T	NP_001866.2:p.(Thr308=)
NM_001875.4:c.926A>C	NP_001866.2:p.(Tyr309Ser)
NM_001875.4:c.926A>G	NP_001866.2:p.(Tyr309Cys)
NM_001875.4:c.930G>A	NP_001866.2:p.(Lys310=)
NM_001875.4:c.930G>T	NP_001866.2:p.(Lys310Asn)
NM_001875.4:c.937A>G	NP_001866.2:p.(Met313Val)
NM_001875.4:c.942C>A	NP_001866.2:p.(Ala314=)
NM_001875.4:c.945C>T	NP_001866.2:p.(Asn315=)
NM_001875.4:c.947+5G>C	NP_001866.2:p.?
NM_001875.4:c.947+7T>A	NP_001866.2:p.?
NM_001875.4:c.947+14A>T	NP_001866.2:p.?
NM_001875.4:c.947+19T>C	NP_001866.2:p.?
NM_001875.4:c.947+21C>T	NP_001866.2:p.?
NM_001875.4:c.947+24A>T	NP_001866.2:p.?
NM_001875.4:c.947+24A>G	NP_001866.2:p.?
NM_001875.4:c.947+26A>G	NP_001866.2:p.?
NM_001875.4:c.947+32C>T	NP_001866.2:p.?
NM_001875.4:c.947+34A>G	NP_001866.2:p.?
NM_001875.4:c.947+38C>G	NP_001866.2:p.?
NM_001875.4:c.947+39T>G	NP_001866.2:p.?
NM_001875.4:c.947+42C>T	NP_001866.2:p.?
NM_001875.4:c.947+44T>A	NP_001866.2:p.?
NM_001875.4:c.947+44T>C	NP_001866.2:p.?
NM_001875.4:c.947+45A>G	NP_001866.2:p.?
NM_001875.4:c.947+46C>T	NP_001866.2:p.?
NM_001875.4:c.947+50C>G	NP_001866.2:p.?
NM_001875.4:c.948-75A>G	NP_001866.2:p.?
NM_001875.4:c.948-72T>C	NP_001866.2:p.?
NM_001875.4:c.948-70del	NP_001866.2:p.?
NM_001875.4:c.948-71T>C	NP_001866.2:p.?
NM_001875.4:c.948-66G>A	NP_001866.2:p.?
NM_001875.4:c.948-64A>C	NP_001866.2:p.?
NM_001875.4:c.948-44T>C	NP_001866.2:p.?
NM_001875.4:c.948-42C>T	NP_001866.2:p.?
NM_001875.4:c.948-40C>G	NP_001866.2:p.?
NM_001875.4:c.948-37T>C	NP_001866.2:p.?
NM_001875.4:c.948-34C>T	NP_001866.2:p.?
NM_001875.4:c.948-33T>C	NP_001866.2:p.?
NM_001875.4:c.948-32T>G	NP_001866.2:p.?
NM_001875.4:c.948-29C>A	NP_001866.2:p.?
NM_001875.4:c.948-22C>A	NP_001866.2:p.?
NM_001875.4:c.948-22C>G	NP_001866.2:p.?
NM_001875.4:c.948-21T>G	NP_001866.2:p.?
NM_001875.4:c.948-21T>C	NP_001866.2:p.?
NM_001875.4:c.948-15T>A	NP_001866.2:p.?
NM_001875.4:c.948-8C>T	NP_001866.2:p.?
NM_001875.4:c.948-6C>T	NP_001866.2:p.?
NM_001875.4:c.948-4C>T	NP_001866.2:p.?
NM_001875.4:c.950G>A	NP_001866.2:p.(Gly317Glu)
NM_001875.4:c.952C>A	NP_001866.2:p.(Gln318Lys)
NM_001875.4:c.967T>C	NP_001866.2:p.(Leu323=)
NM_001875.4:c.972T>G	NP_001866.2:p.(Asn324Lys)
NM_001875.4:c.975C>G	NP_001866.2:p.(Ile325Met)
NM_001875.4:c.977C>T	NP_001866.2:p.(Thr326Ile)
NM_001875.4:c.979A>G	NP_001866.2:p.(Asn327Asp)
NM_001875.4:c.981C>T	NP_001866.2:p.(Asn327=)
NM_001875.4:c.983A>G	NP_001866.2:p.(Lys328Arg)
NM_001875.4:c.984A>G	NP_001866.2:p.(Lys328=)
NM_001875.4:c.988G>T	NP_001866.2:p.(Ala330Ser)
NM_001875.4:c.994A>T	NP_001866.2:p.(Ile332Phe)
NM_001875.4:c.996T>C	NP_001866.2:p.(Ile332=)
NM_001875.4:c.1014C>G	NP_001866.2:p.(Gly338=)
NM_001875.4:c.1016A>G	NP_001866.2:p.(Tyr339Cys)
NM_001875.4:c.1018G>A	NP_001866.2:p.(Ala340Thr)
NM_001875.4:c.1021T>G	NP_001866.2:p.(Leu341Val)
NM_001875.4:c.1026C>A	NP_001866.2:p.(Asp342Glu)
NM_001875.4:c.1028A>T	NP_001866.2:p.(Asn343Ile)
NM_001875.4:c.1028A>G	NP_001866.2:p.(Asn343Ser)
NM_001875.4:c.1029C>T	NP_001866.2:p.(Asn343=)
NM_001875.4:c.1030A>T	NP_001866.2:p.(Thr344Ser)
NM_001875.4:c.1030A>G	NP_001866.2:p.(Thr344Ala)
NM_001875.4:c.1031C>T	NP_001866.2:p.(Thr344Ile)
NM_001875.4:c.1032C>T	NP_001866.2:p.(Thr344=)
NM_001875.4:c.1036C>T	NP_001866.2:p.(Pro346Ser)
NM_001875.4:c.1039G>T	NP_001866.2:p.(Ala347Ser)
NM_001875.4:c.1044C>T	NP_001866.2:p.(Gly348=)
NM_001875.4:c.1052_1053insGTTGTGA	NP_001866.2:p.(Phe353Ter)
NM_001875.4:c.1054_1055insCG	NP_001866.2:p.(Leu352ProfsTer4)
NM_001875.4:c.1056_1057insG	NP_001866.2:p.(Phe353ValfsTer10)
NM_001875.4:c.1057_1058insGGAAATCG	NP_001866.2:p.(Phe353TrpfsTer5)
NM_001875.4:c.1060G>C	NP_001866.2:p.(Val354Leu)
NM_001875.4:c.1068C>G	NP_001866.2:p.(Val356=)
NM_001875.4:c.1070A>G	NP_001866.2:p.(Asn357Ser)
NM_001875.4:c.1071C>T	NP_001866.2:p.(Asn357=)
NM_001875.4:c.1072G>A	NP_001866.2:p.(Asp358Asn)
NM_001875.4:c.1072G>C	NP_001866.2:p.(Asp358His)
NM_001875.4:c.1075C>G	NP_001866.2:p.(Gln359Glu)
NM_001875.4:c.1086+5A>G	NP_001866.2:p.?
NM_001875.4:c.1086+8A>G	NP_001866.2:p.?
NM_001875.4:c.1086+12C>A	NP_001866.2:p.?
NM_001875.4:c.1086+14A>G	NP_001866.2:p.?
NM_001875.4:c.1086+19C>A	NP_001866.2:p.?
NM_001875.4:c.1086+23T>C	NP_001866.2:p.?
NM_001875.4:c.1086+27G>C	NP_001866.2:p.?
NM_001875.4:c.1086+31G>T	NP_001866.2:p.?
NM_001875.4:c.1086+31G>A	NP_001866.2:p.?
NM_001875.4:c.1086+42C>T	NP_001866.2:p.?
NM_001875.4:c.1086+43G>A	NP_001866.2:p.?
NM_001875.4:c.1086+46G>A	NP_001866.2:p.?
NM_001875.4:c.1086+48G>A	NP_001866.2:p.?
NM_001875.4:c.1086+49C>A	NP_001866.2:p.?
NM_001875.4:c.1086+51T>C	NP_001866.2:p.?
NM_001875.4:c.1086+73G>A	NP_001866.2:p.?
NM_001875.4:c.1087-51T>G	NP_001866.2:p.?
NM_001875.4:c.1087-49G>C	NP_001866.2:p.?
NM_001875.4:c.1087-43C>G	NP_001866.2:p.?
NM_001875.4:c.1087-43C>T	NP_001866.2:p.?
NM_001875.4:c.1087-43C>A	NP_001866.2:p.?
NM_001875.4:c.1087-37_1087-36del	NP_001866.2:p.?
NM_001875.4:c.1087-36A>G	NP_001866.2:p.?
NM_001875.4:c.1087-34A>G	NP_001866.2:p.?
NM_001875.4:c.1087-30G>A	NP_001866.2:p.?
NM_001875.4:c.1087-7C>T	NP_001866.2:p.?
NM_001875.4:c.1088G>A	NP_001866.2:p.(Gly363Glu)
NM_001875.4:c.1090A>G	NP_001866.2:p.(Ile364Val)
NM_001875.4:c.1092T>G	NP_001866.2:p.(Ile364Met)
NM_001875.4:c.1098T>G	NP_001866.2:p.(His366Gln)
NM_001875.4:c.1099G>A	NP_001866.2:p.(Glu367Lys)
NM_001875.4:c.1100A>C	NP_001866.2:p.(Glu367Ala)
NM_001875.4:c.1101G>C	NP_001866.2:p.(Glu367Asp)
NM_001875.4:c.1102A>T	NP_001866.2:p.(Ser368Cys)
NM_001875.4:c.1105A>C	NP_001866.2:p.(Lys369Gln)
NM_001875.4:c.1109C>A	NP_001866.2:p.(Pro370His)
NM_001875.4:c.1109C>G	NP_001866.2:p.(Pro370Arg)
NM_001875.4:c.1110C>T	NP_001866.2:p.(Pro370=)
NM_001875.4:c.1112T>C	NP_001866.2:p.(Phe371Ser)
NM_001875.4:c.1113C>G	NP_001866.2:p.(Phe371Leu)
NM_001875.4:c.1116C>T	NP_001866.2:p.(Phe372=)
NM_001875.4:c.1117G>A	NP_001866.2:p.(Ala373Thr)
NM_001875.4:c.1121_1124del	NP_001866.2:p.(Val374GlyfsTer11)
NM_001875.4:c.1122G>T	NP_001866.2:p.(Val374=)
NM_001875.4:c.1122G>A	NP_001866.2:p.(Val374=)
NM_001875.4:c.1131C>T	NP_001866.2:p.(His377=)
NM_001875.4:c.1134A>C	NP_001866.2:p.(Pro378=)
NM_001875.4:c.1136A>T	NP_001866.2:p.(Glu379Val)
NM_001875.4:c.1137G>C	NP_001866.2:p.(Glu379Asp)
NM_001875.4:c.1143C>T	NP_001866.2:p.(Thr381=)
NM_001875.4:c.1145C>T	NP_001866.2:p.(Pro382Leu)
NM_001875.4:c.1146G>A	NP_001866.2:p.(Pro382=)
NM_001875.4:c.1153A>G	NP_001866.2:p.(Ile385Val)
NM_001875.4:c.1154T>C	NP_001866.2:p.(Ile385Thr)
NM_001875.4:c.1160C>A	NP_001866.2:p.(Thr387Asn)
NM_001875.4:c.1164+3A>G	NP_001866.2:p.?
NM_001875.4:c.1164+4C>G	NP_001866.2:p.?
NM_001875.4:c.1164+4C>T	NP_001866.2:p.?
NM_001875.4:c.1164+5G>C	NP_001866.2:p.?
NM_001875.4:c.1164+5G>A	NP_001866.2:p.?
NM_001875.4:c.1164+13G>C	NP_001866.2:p.?
NM_001875.4:c.1164+16G>A	NP_001866.2:p.?
NM_001875.4:c.1164+24T>C	NP_001866.2:p.?
NM_001875.4:c.1164+25T>G	NP_001866.2:p.?
NM_001875.4:c.1164+25T>C	NP_001866.2:p.?
NM_001875.4:c.1164+26A>T	NP_001866.2:p.?
NM_001875.4:c.1164+31T>G	NP_001866.2:p.?
NM_001875.4:c.1164+33C>A	NP_001866.2:p.?
NM_001875.4:c.1164+34A>C	NP_001866.2:p.?
NM_001875.4:c.1164+35A>G	NP_001866.2:p.?
NM_001875.4:c.1164+39A>G	NP_001866.2:p.?
NM_001875.4:c.1164+41A>C	NP_001866.2:p.?
NM_001875.4:c.1164+42A>C	NP_001866.2:p.?
NM_001875.4:c.1164+44T>C	NP_001866.2:p.?
NM_001875.4:c.1164+47A>G	NP_001866.2:p.?
NM_001875.4:c.1164+47A>C	NP_001866.2:p.?
NM_001875.4:c.1164+52T>C	NP_001866.2:p.?
NM_001875.4:c.1165-75C>T	NP_001866.2:p.?
NM_001875.4:c.1165-73G>A	NP_001866.2:p.?
NM_001875.4:c.1165-69A>C	NP_001866.2:p.?
NM_001875.4:c.1165-62G>A	NP_001866.2:p.?
NM_001875.4:c.1165-41A>C	NP_001866.2:p.?
NM_001875.4:c.1165-37T>C	NP_001866.2:p.?
NM_001875.4:c.1165-36T>C	NP_001866.2:p.?
NM_001875.4:c.1165-36T>G	NP_001866.2:p.?
NM_001875.4:c.1165-36T>A	NP_001866.2:p.?
NM_001875.4:c.1165-25A>T	NP_001866.2:p.?
NM_001875.4:c.1165-20T>C	NP_001866.2:p.?
NM_001875.4:c.1165-18G>A	NP_001866.2:p.?
NM_001875.4:c.1165-13T>C	NP_001866.2:p.?
NM_001875.4:c.1165-5dup	NP_001866.2:p.?
NM_001875.4:c.1165-5T>C	NP_001866.2:p.?
NM_001875.4:c.1165-4C>T	NP_001866.2:p.?
NM_001875.4:c.1165-2A>G	NP_001866.2:p.?
NM_001875.4:c.1178C>G	NP_001866.2:p.(Ser393Cys)
NM_001875.4:c.1200A>G	NP_001866.2:p.(Lys400=)
NM_001875.4:c.1201G>A	NP_001866.2:p.(Gly401Arg)
NM_001875.4:c.1201G>C	NP_001866.2:p.(Gly401Arg)
NM_001875.4:c.1205A>G	NP_001866.2:p.(Lys402Arg)
NM_001875.4:c.1208C>G	NP_001866.2:p.(Ala403Gly)
NM_001875.4:c.1211C>T	NP_001866.2:p.(Thr404Ile)
NM_001875.4:c.1214C>A	NP_001866.2:p.(Thr405Asn)
NM_001875.4:c.1214C>T	NP_001866.2:p.(Thr405Ile)
NM_001875.4:c.1216A>G	NP_001866.2:p.(Ile406Val)
NM_001875.4:c.1220C>T	NP_001866.2:p.(Thr407Ile)
NM_001875.4:c.1221A>G	NP_001866.2:p.(Thr407=)
NM_001875.4:c.1223C>T	NP_001866.2:p.(Ser408Leu)
NM_001875.4:c.1226T>C	NP_001866.2:p.(Val409Ala)
NM_001875.4:c.1227C>T	NP_001866.2:p.(Val409=)
NM_001875.4:c.1229T>C	NP_001866.2:p.(Leu410Ser)
NM_001875.4:c.1232C>T	NP_001866.2:p.(Pro411Leu)
NM_001875.4:c.1233G>A	NP_001866.2:p.(Pro411=)
NM_001875.4:c.1237C>T	NP_001866.2:p.(Pro413Ser)
NM_001875.4:c.1242A>C	NP_001866.2:p.(Ala414=)
NM_001875.4:c.1242A>G	NP_001866.2:p.(Ala414=)
NM_001875.4:c.1245A>G	NP_001866.2:p.(Leu415=)
NM_001875.4:c.1255C>T	NP_001866.2:p.(Arg419Trp)
NM_001875.4:c.1256G>T	NP_001866.2:p.(Arg419Leu)
NM_001875.4:c.1256G>A	NP_001866.2:p.(Arg419Gln)
NM_001875.4:c.1257G>A	NP_001866.2:p.(Arg419=)
NM_001875.4:c.1258G>A	NP_001866.2:p.(Val420Ile)
NM_001875.4:c.1263+3C>T	NP_001866.2:p.?
NM_001875.4:c.1263+5G>A	NP_001866.2:p.?
NM_001875.4:c.1263+8T>A	NP_001866.2:p.?
NM_001875.4:c.1263+13del	NP_001866.2:p.?
NM_001875.4:c.1263+10T>G	NP_001866.2:p.?
NM_001875.4:c.1263+14C>G	NP_001866.2:p.?
NM_001875.4:c.1263+30G>T	NP_001866.2:p.?
NM_001875.4:c.1263+42G>T	NP_001866.2:p.?
NM_001875.4:c.1263+45C>T	NP_001866.2:p.?
NM_001875.4:c.1263+46C>T	NP_001866.2:p.?
NM_001875.4:c.1263+51A>G	NP_001866.2:p.?
NM_001875.4:c.1263+74G>A	NP_001866.2:p.?
NM_001875.4:c.1264-70C>T	NP_001866.2:p.?
NM_001875.4:c.1264-52T>C	NP_001866.2:p.?
NM_001875.4:c.1264-43dup	NP_001866.2:p.?
NM_001875.4:c.1264-47C>T	NP_001866.2:p.?
NM_001875.4:c.1264-32T>G	NP_001866.2:p.?
NM_001875.4:c.1264-29T>C	NP_001866.2:p.?
NM_001875.4:c.1264-26_1264-25del	NP_001866.2:p.?
NM_001875.4:c.1264-28A>G	NP_001866.2:p.?
NM_001875.4:c.1264-26C>A	NP_001866.2:p.?
NM_001875.4:c.1264-22G>A	NP_001866.2:p.?
NM_001875.4:c.1264-20C>A	NP_001866.2:p.?
NM_001875.4:c.1264-20C>T	NP_001866.2:p.?
NM_001875.4:c.1264-17T>C	NP_001866.2:p.?
NM_001875.4:c.1264-6T>A	NP_001866.2:p.?
NM_001875.4:c.1264-4A>G	NP_001866.2:p.?
NM_001875.4:c.1264-3T>C	NP_001866.2:p.?
NM_001875.4:c.1264G>T	NP_001866.2:p.(Val422Phe)
NM_001875.4:c.1265T>G	NP_001866.2:p.(Val422Gly)
NM_001875.4:c.1275C>T	NP_001866.2:p.(Val425=)
NM_001875.4:c.1279A>C	NP_001866.2:p.(Ile427Leu)
NM_001875.4:c.1287A>T	NP_001866.2:p.(Gly429=)
NM_001875.4:c.1291G>A	NP_001866.2:p.(Gly431Arg)
NM_001875.4:c.1303A>G	NP_001866.2:p.(Ile435Val)
NM_001875.4:c.1309C>T	NP_001866.2:p.(Gln437Ter)
NM_001875.4:c.1312G>T	NP_001866.2:p.(Ala438Ser)
NM_001875.4:c.1312G>A	NP_001866.2:p.(Ala438Thr)
NM_001875.4:c.1327T>A	NP_001866.2:p.(Tyr443Asn)
NM_001875.4:c.1332A>G	NP_001866.2:p.(Ser444=)
NM_001875.4:c.1337C>T	NP_001866.2:p.(Ser446Phe)
NM_001875.4:c.1345G>A	NP_001866.2:p.(Val449Ile)
NM_001875.4:c.1352_1359+1del	NP_001866.2:p.?
NM_001875.4:c.1359G>A	NP_001866.2:p.(Lys453=)
NM_001875.4:c.1359+4A>G	NP_001866.2:p.?
NM_001875.4:c.1359+7G>A	NP_001866.2:p.?
NM_001875.4:c.1359+14A>G	NP_001866.2:p.?
NM_001875.4:c.1359+17C>G	NP_001866.2:p.?
NM_001875.4:c.1359+19T>C	NP_001866.2:p.?
NM_001875.4:c.1359+23A>G	NP_001866.2:p.?
NM_001875.4:c.1359+32A>G	NP_001866.2:p.?
NM_001875.4:c.1359+35C>T	NP_001866.2:p.?
NM_001875.4:c.1359+39C>A	NP_001866.2:p.?
NM_001875.4:c.1359+48G>A	NP_001866.2:p.?
NM_001875.4:c.1359+51T>C	NP_001866.2:p.?
NM_001875.4:c.1359+66_1359+68del	NP_001866.2:p.?
NM_001875.4:c.1359+64A>G	NP_001866.2:p.?
NM_001875.4:c.1360-73C>G	NP_001866.2:p.?
NM_001875.4:c.1360-60T>C	NP_001866.2:p.?
NM_001875.4:c.1360-59G>T	NP_001866.2:p.?
NM_001875.4:c.1360-58T>C	NP_001866.2:p.?
NM_001875.4:c.1360-45_1360-43del	NP_001866.2:p.?
NM_001875.4:c.1360-50C>T	NP_001866.2:p.?
NM_001875.4:c.1360-50C>G	NP_001866.2:p.?
NM_001875.4:c.1360-48C>A	NP_001866.2:p.?
NM_001875.4:c.1360-48C>T	NP_001866.2:p.?
NM_001875.4:c.1360-42T>C	NP_001866.2:p.?
NM_001875.4:c.1360-40G>T	NP_001866.2:p.?
NM_001875.4:c.1360-38C>T	NP_001866.2:p.?
NM_001875.4:c.1360-37C>T	NP_001866.2:p.?
NM_001875.4:c.1360-36A>G	NP_001866.2:p.?
NM_001875.4:c.1360-32A>C	NP_001866.2:p.?
NM_001875.4:c.1360-29C>T	NP_001866.2:p.?
NM_001875.4:c.1360-27T>C	NP_001866.2:p.?
NM_001875.4:c.1360-27T>A	NP_001866.2:p.?
NM_001875.4:c.1360-24A>G	NP_001866.2:p.?
NM_001875.4:c.1360-22T>A	NP_001866.2:p.?
NM_001875.4:c.1360-11G>C	NP_001866.2:p.?
NM_001875.4:c.1360-8T>C	NP_001866.2:p.?
NM_001875.4:c.1360-7C>T	NP_001866.2:p.?
NM_001875.4:c.1360-6T>G	NP_001866.2:p.?
NM_001875.4:c.1363_1364del	NP_001866.2:p.(Glu455LysfsTer18)
NM_001875.4:c.1362A>G	NP_001866.2:p.(Glu454=)
NM_001875.4:c.1364A>G	NP_001866.2:p.(Glu455Gly)
NM_001875.4:c.1365A>C	NP_001866.2:p.(Glu455Asp)
NM_001875.4:c.1367A>G	NP_001866.2:p.(Asn456Ser)
NM_001875.4:c.1368T>C	NP_001866.2:p.(Asn456=)
NM_001875.4:c.1378G>A	NP_001866.2:p.(Val460Ile)
NM_001875.4:c.1389C>T	NP_001866.2:p.(Asn463=)
NM_001875.4:c.1400C>T	NP_001866.2:p.(Ala467Val)
NM_001875.4:c.1401A>G	NP_001866.2:p.(Ala467=)
NM_001875.4:c.1414A>G	NP_001866.2:p.(Asn472Asp)
NM_001875.4:c.1416T>C	NP_001866.2:p.(Asn472=)
NM_001875.4:c.1423G>A	NP_001866.2:p.(Gly475Ser)
NM_001875.4:c.1425C>T	NP_001866.2:p.(Gly475=)
NM_001875.4:c.1430A>G	NP_001866.2:p.(Lys477Arg)
NM_001875.4:c.1433A>T	NP_001866.2:p.(Gln478Leu)
NM_001875.4:c.1436C>A	NP_001866.2:p.(Ala479Glu)
NM_001875.4:c.1436C>T	NP_001866.2:p.(Ala479Val)
NM_001875.4:c.1437G>A	NP_001866.2:p.(Ala479=)
NM_001875.4:c.1440_1441del	NP_001866.2:p.(Thr481CysfsTer58)
NM_001875.4:c.1438G>A	NP_001866.2:p.(Asp480Asn)
NM_001875.4:c.1440T>C	NP_001866.2:p.(Asp480=)
NM_001875.4:c.1448A>G	NP_001866.2:p.(Tyr483Cys)
NM_001875.4:c.1451T>C	NP_001866.2:p.(Phe484Ser)
NM_001875.4:c.1458C>T	NP_001866.2:p.(Pro486=)
NM_001875.4:c.1458C>A	NP_001866.2:p.(Pro486=)
NM_001875.4:c.1463C>T	NP_001866.2:p.(Thr488Ile)
NM_001875.4:c.1465C>G	NP_001866.2:p.(Pro489Ala)
NM_001875.4:c.1468C>T	NP_001866.2:p.(Gln490Ter)
NM_001875.4:c.1478C>T	NP_001866.2:p.(Thr493Ile)
NM_001875.4:c.1481A>G	NP_001866.2:p.(Glu494Gly)
NM_001875.4:c.1482G>A	NP_001866.2:p.(Glu494=)
NM_001875.4:c.1486A>T	NP_001866.2:p.(Ile496Phe)
NM_001875.4:c.1487T>C	NP_001866.2:p.(Ile496Thr)
NM_001875.4:c.1491G>A	NP_001866.2:p.(Lys497=)
NM_001875.4:c.1495G>C	NP_001866.2:p.(Glu499Gln)
NM_001875.4:c.1501C>G	NP_001866.2:p.(Pro501Ala)
NM_001875.4:c.1505A>G	NP_001866.2:p.(Asp502Gly)
NM_001875.4:c.1509G>T	NP_001866.2:p.(Gly503=)
NM_001875.4:c.1510T>C	NP_001866.2:p.(Leu504=)
NM_001875.4:c.1513A>G	NP_001866.2:p.(Ile505Val)
NM_001875.4:c.1516C>T	NP_001866.2:p.(Leu506=)
NM_001875.4:c.1521C>A	NP_001866.2:p.(Gly507=)
NM_001875.4:c.1523T>C	NP_001866.2:p.(Met508Thr)
NM_001875.4:c.1529del	NP_001866.2:p.(Gly510AlafsTer5)
NM_001875.4:c.1530C>A	NP_001866.2:p.(Gly510=)
NM_001875.4:c.1538C>G	NP_001866.2:p.(Ala513Gly)
NM_001875.4:c.1549+12T>C	NP_001866.2:p.?
NM_001875.4:c.1549+18T>A	NP_001866.2:p.?
NM_001875.4:c.1549+20A>G	NP_001866.2:p.?
NM_001875.4:c.1549+21T>C	NP_001866.2:p.?
NM_001875.4:c.1549+29T>A	NP_001866.2:p.?
NM_001875.4:c.1549+40G>A	NP_001866.2:p.?
NM_001875.4:c.1549+42A>G	NP_001866.2:p.?
NM_001875.4:c.1549+45G>T	NP_001866.2:p.?
NM_001875.4:c.1549+46_1549+47del	NP_001866.2:p.?
NM_001875.4:c.1549+74C>G	NP_001866.2:p.?
NM_001875.4:c.1550-46C>G	NP_001866.2:p.?
NM_001875.4:c.1550-36G>T	NP_001866.2:p.?
NM_001875.4:c.1550-30A>G	NP_001866.2:p.?
NM_001875.4:c.1550-20C>A	NP_001866.2:p.?
NM_001875.4:c.1550-17_1550-13del	NP_001866.2:p.?
NM_001875.4:c.1550-17A>G	NP_001866.2:p.?
NM_001875.4:c.1550-16T>C	NP_001866.2:p.?
NM_001875.4:c.1550-13G>T	NP_001866.2:p.?
NM_001875.4:c.1550-13G>A	NP_001866.2:p.?
NM_001875.4:c.1550-12G>T	NP_001866.2:p.?
NM_001875.4:c.1550-9C>A	NP_001866.2:p.?
NM_001875.4:c.1550-5T>C	NP_001866.2:p.?
NM_001875.4:c.1550-5T>G	NP_001866.2:p.?
NM_001875.4:c.1558C>T	NP_001866.2:p.(Leu520=)
NM_001875.4:c.1560A>G	NP_001866.2:p.(Leu520=)
NM_001875.4:c.1567A>G	NP_001866.2:p.(Arg523Gly)
NM_001875.4:c.1569A>G	NP_001866.2:p.(Arg523=)
NM_001875.4:c.1570G>C	NP_001866.2:p.(Gly524Arg)
NM_001875.4:c.1571G>T	NP_001866.2:p.(Gly524Val)
NM_001875.4:c.1576C>T	NP_001866.2:p.(Leu526Phe)
NM_001875.4:c.1578C>T	NP_001866.2:p.(Leu526=)
NM_001875.4:c.1582G>A	NP_001866.2:p.(Glu528Lys)
NM_001875.4:c.1582G>C	NP_001866.2:p.(Glu528Gln)
NM_001875.4:c.1587T>C	NP_001866.2:p.(Tyr529=)
NM_001875.4:c.1589G>T	NP_001866.2:p.(Gly530Val)
NM_001875.4:c.1590T>C	NP_001866.2:p.(Gly530=)
NM_001875.4:c.1591G>T	NP_001866.2:p.(Val531Leu)
NM_001875.4:c.1600C>T	NP_001866.2:p.(Leu534=)
NM_001875.4:c.1612G>A	NP_001866.2:p.(Val538Ile)
NM_001875.4:c.1613T>C	NP_001866.2:p.(Val538Ala)
NM_001875.4:c.1624A>C	NP_001866.2:p.(Met542Leu)
NM_001875.4:c.1627G>A	NP_001866.2:p.(Ala543Thr)
NM_001875.4:c.1630A>T	NP_001866.2:p.(Thr544Ser)
NM_001875.4:c.1631C>T	NP_001866.2:p.(Thr544Met)
NM_001875.4:c.1632G>A	NP_001866.2:p.(Thr544=)
NM_001875.4:c.1638C>A	NP_001866.2:p.(Asp546Glu)
NM_001875.4:c.1639A>T	NP_001866.2:p.(Arg547Trp)
NM_001875.4:c.1650T>C	NP_001866.2:p.(Phe550=)
NM_001875.4:c.1655A>G	NP_001866.2:p.(Asp552Gly)
NM_001875.4:c.1657A>G	NP_001866.2:p.(Lys553Glu)
NM_001875.4:c.1659A>G	NP_001866.2:p.(Lys553=)
NM_001875.4:c.1662A>G	NP_001866.2:p.(Leu554=)
NM_001875.4:c.1663A>T	NP_001866.2:p.(Asn555Tyr)
NM_001875.4:c.1665T>C	NP_001866.2:p.(Asn555=)
NM_001875.4:c.1667A>G	NP_001866.2:p.(Glu556Gly)
NM_001875.4:c.1669A>T	NP_001866.2:p.(Ile557Phe)
NM_001875.4:c.1672A>G	NP_001866.2:p.(Asn558Asp)
NM_001875.4:c.1678A>G	NP_001866.2:p.(Lys560Glu)
NM_001875.4:c.1680G>C	NP_001866.2:p.(Lys560Asn)
NM_001875.4:c.1682T>C	NP_001866.2:p.(Ile561Thr)
NM_001875.4:c.1684G>T	NP_001866.2:p.(Ala562Ser)
NM_001875.4:c.1687C>T	NP_001866.2:p.(Pro563Ser)
NM_001875.4:c.1689A>C	NP_001866.2:p.(Pro563=)
NM_001875.4:c.1693T>A	NP_001866.2:p.(Phe565Ile)
NM_001875.4:c.1695T>G	NP_001866.2:p.(Phe565Leu)
NM_001875.4:c.1699G>C	NP_001866.2:p.(Val567Leu)
NM_001875.4:c.1699G>A	NP_001866.2:p.(Val567Met)
NM_001875.4:c.1705T>A	NP_001866.2:p.(Ser569Thr)
NM_001875.4:c.1706C>A	NP_001866.2:p.(Ser569Ter)
NM_001875.4:c.1706C>T	NP_001866.2:p.(Ser569Leu)
NM_001875.4:c.1707G>T	NP_001866.2:p.(Ser569=)
NM_001875.4:c.1707G>A	NP_001866.2:p.(Ser569=)
NM_001875.4:c.1707+3A>G	NP_001866.2:p.?
NM_001875.4:c.1707+5G>T	NP_001866.2:p.?
NM_001875.4:c.1707+6G>T	NP_001866.2:p.?
NM_001875.4:c.1707+6G>A	NP_001866.2:p.?
NM_001875.4:c.1707+11T>G	NP_001866.2:p.?
NM_001875.4:c.1707+15dup	NP_001866.2:p.?
NM_001875.4:c.1707+14G>T	NP_001866.2:p.?
NM_001875.4:c.1707+16T>C	NP_001866.2:p.?
NM_001875.4:c.1707+17T>A	NP_001866.2:p.?
NM_001875.4:c.1707+20G>C	NP_001866.2:p.?
NM_001875.4:c.1707+25A>G	NP_001866.2:p.?
NM_001875.4:c.1707+26C>G	NP_001866.2:p.?
NM_001875.4:c.1707+29G>A	NP_001866.2:p.?
NM_001875.4:c.1707+30G>A	NP_001866.2:p.?
NM_001875.4:c.1707+31G>A	NP_001866.2:p.?
NM_001875.4:c.1707+33A>G	NP_001866.2:p.?
NM_001875.4:c.1707+37T>C	NP_001866.2:p.?
NM_001875.4:c.1707+40G>T	NP_001866.2:p.?
NM_001875.4:c.1707+45G>A	NP_001866.2:p.?
NM_001875.4:c.1707+45G>C	NP_001866.2:p.?
NM_001875.4:c.1707+47G>C	NP_001866.2:p.?
NM_001875.4:c.1707+52A>G	NP_001866.2:p.?
NM_001875.4:c.1707+55G>A	NP_001866.2:p.?
NM_001875.4:c.1707+82_1707+84del	NP_001866.2:p.?
NM_001875.4:c.1708-61G>A	NP_001866.2:p.?
NM_001875.4:c.1708-60T>A	NP_001866.2:p.?
NM_001875.4:c.1708-57T>A	NP_001866.2:p.?
NM_001875.4:c.1708-51C>T	NP_001866.2:p.?
NM_001875.4:c.1708-44T>G	NP_001866.2:p.?
NM_001875.4:c.1708-42T>C	NP_001866.2:p.?
NM_001875.4:c.1708-36G>C	NP_001866.2:p.?
NM_001875.4:c.1708-35C>T	NP_001866.2:p.?
NM_001875.4:c.1708-27dup	NP_001866.2:p.?
NM_001875.4:c.1708-25G>C	NP_001866.2:p.?
NM_001875.4:c.1708-19T>A	NP_001866.2:p.?
NM_001875.4:c.1708-16T>C	NP_001866.2:p.?
NM_001875.4:c.1708-14G>C	NP_001866.2:p.?
NM_001875.4:c.1708-5G>A	NP_001866.2:p.?
NM_001875.4:c.1714G>T	NP_001866.2:p.(Asp572Tyr)
NM_001875.4:c.1714G>A	NP_001866.2:p.(Asp572Asn)
NM_001875.4:c.1716T>C	NP_001866.2:p.(Asp572=)
NM_001875.4:c.1724A>G	NP_001866.2:p.(Lys575Arg)
NM_001875.4:c.1725G>A	NP_001866.2:p.(Lys575=)
NM_001875.4:c.1739T>C	NP_001866.2:p.(Ile580Thr)
NM_001875.4:c.1740T>G	NP_001866.2:p.(Ile580Met)
NM_001875.4:c.1747C>G	NP_001866.2:p.(Pro583Ala)
NM_001875.4:c.1747C>T	NP_001866.2:p.(Pro583Ser)
NM_001875.4:c.1749A>C	NP_001866.2:p.(Pro583=)
NM_001875.4:c.1764C>A	NP_001866.2:p.(Ser588=)
NM_001875.4:c.1764C>T	NP_001866.2:p.(Ser588=)
NM_001875.4:c.1765G>A	NP_001866.2:p.(Ala589Thr)
NM_001875.4:c.1773A>C	NP_001866.2:p.(Ala591=)
NM_001875.4:c.1782G>T	NP_001866.2:p.(Gly594=)
NM_001875.4:c.1784T>G	NP_001866.2:p.(Leu595Ter)
NM_001875.4:c.1786G>A	NP_001866.2:p.(Gly596Ser)
NM_001875.4:c.1795A>T	NP_001866.2:p.(Ile599Phe)
NM_001875.4:c.1801C>T	NP_001866.2:p.(Pro601Ser)
NM_001875.4:c.1801C>A	NP_001866.2:p.(Pro601Thr)
NM_001875.4:c.1805A>G	NP_001866.2:p.(Asn602Ser)
NM_001875.4:c.1816T>C	NP_001866.2:p.(Leu606=)
NM_001875.4:c.1818G>C	NP_001866.2:p.(Leu606Phe)
NM_001875.4:c.1823A>G	NP_001866.2:p.(Asp608Gly)
NM_001875.4:c.1829G>A	NP_001866.2:p.(Ser610Asn)
NM_001875.4:c.1832_1833del	NP_001866.2:p.(Thr611LysfsTer24)
NM_001875.4:c.1836+3A>G	NP_001866.2:p.?
NM_001875.4:c.1836+7A>G	NP_001866.2:p.?
NM_001875.4:c.1836+11T>C	NP_001866.2:p.?
NM_001875.4:c.1836+15A>G	NP_001866.2:p.?
NM_001875.4:c.1836+16G>C	NP_001866.2:p.?
NM_001875.4:c.1836+22A>G	NP_001866.2:p.?
NM_001875.4:c.1836+24T>C	NP_001866.2:p.?
NM_001875.4:c.1836+25C>G	NP_001866.2:p.?
NM_001875.4:c.1836+32A>G	NP_001866.2:p.?
NM_001875.4:c.1836+41dup	NP_001866.2:p.?
NM_001875.4:c.1836+37A>T	NP_001866.2:p.?
NM_001875.4:c.1836+39A>C	NP_001866.2:p.?
NM_001875.4:c.1836+46C>T	NP_001866.2:p.?
NM_001875.4:c.1836+47T>C	NP_001866.2:p.?
NM_001875.4:c.1836+49G>A	NP_001866.2:p.?
NM_001875.4:c.1836+49G>C	NP_001866.2:p.?
NM_001875.4:c.1836+55C>A	NP_001866.2:p.?
NM_001875.4:c.1836+57T>G	NP_001866.2:p.?
NM_001875.4:c.1836+67G>C	NP_001866.2:p.?
NM_001875.4:c.1836+68A>G	NP_001866.2:p.?
NM_001875.4:c.1836+75T>A	NP_001866.2:p.?
NM_001875.4:c.1837-74G>T	NP_001866.2:p.?
NM_001875.4:c.1837-59T>C	NP_001866.2:p.?
NM_001875.4:c.1837-52dup	NP_001866.2:p.?
NM_001875.4:c.1837-41C>T	NP_001866.2:p.?
NM_001875.4:c.1837-37T>C	NP_001866.2:p.?
NM_001875.4:c.1837-35C>T	NP_001866.2:p.?
NM_001875.4:c.1837-31C>T	NP_001866.2:p.?
NM_001875.4:c.1837-24A>G	NP_001866.2:p.?
NM_001875.4:c.1837-22A>G	NP_001866.2:p.?
NM_001875.4:c.1837-20C>A	NP_001866.2:p.?
NM_001875.4:c.1837-14T>C	NP_001866.2:p.?
NM_001875.4:c.1837-2A>G	NP_001866.2:p.?
NM_001875.4:c.1838C>A	NP_001866.2:p.(Ala613Asp)
NM_001875.4:c.1838C>T	NP_001866.2:p.(Ala613Val)
NM_001875.4:c.1844C>G	NP_001866.2:p.(Ala615Gly)
NM_001875.4:c.1846A>G	NP_001866.2:p.(Met616Val)
NM_001875.4:c.1849A>T	NP_001866.2:p.(Thr617Ser)
NM_001875.4:c.1850C>T	NP_001866.2:p.(Thr617Ile)
NM_001875.4:c.1852A>G	NP_001866.2:p.(Asn618Asp)
NM_001875.4:c.1852A>C	NP_001866.2:p.(Asn618His)
NM_001875.4:c.1860T>C	NP_001866.2:p.(Ile620=)
NM_001875.4:c.1866G>T	NP_001866.2:p.(Val622=)
NM_001875.4:c.1866G>A	NP_001866.2:p.(Val622=)
NM_001875.4:c.1869G>A	NP_001866.2:p.(Glu623=)
NM_001875.4:c.1873T>A	NP_001866.2:p.(Ser625Thr)
NM_001875.4:c.1882G>T	NP_001866.2:p.(Gly628Cys)
NM_001875.4:c.1883G>A	NP_001866.2:p.(Gly628Asp)
NM_001875.4:c.1883G>T	NP_001866.2:p.(Gly628Val)
NM_001875.4:c.1891G>T	NP_001866.2:p.(Glu631Ter)
NM_001875.4:c.1894A>C	NP_001866.2:p.(Ile632Leu)
NM_001875.4:c.1894A>G	NP_001866.2:p.(Ile632Val)
NM_001875.4:c.1902T>C	NP_001866.2:p.(Tyr634=)
NM_001875.4:c.1910T>C	NP_001866.2:p.(Val637Ala)
NM_001875.4:c.1912C>T	NP_001866.2:p.(Arg638Ter)
NM_001875.4:c.1913G>A	NP_001866.2:p.(Arg638Gln)
NM_001875.4:c.1918G>T	NP_001866.2:p.(Ala640Ser)
NM_001875.4:c.1918G>A	NP_001866.2:p.(Ala640Thr)
NM_001875.4:c.1926del	NP_001866.2:p.(Asp642GlufsTer39)
NM_001875.4:c.1929T>C	NP_001866.2:p.(Asn643=)
NM_001875.4:c.1937C>G	NP_001866.2:p.(Thr646Ser)
NM_001875.4:c.1946A>T	NP_001866.2:p.(Asn649Ile)
NM_001875.4:c.1947C>T	NP_001866.2:p.(Asn649=)
NM_001875.4:c.1956T>C	NP_001866.2:p.(Asn652=)
NM_001875.4:c.1962T>C	NP_001866.2:p.(Asp654=)
NM_001875.4:c.1966A>G	NP_001866.2:p.(Met656Val)
NM_001875.4:c.1967T>C	NP_001866.2:p.(Met656Thr)
NM_001875.4:c.1972G>A	NP_001866.2:p.(Val658Ile)
NM_001875.4:c.1980A>G	NP_001866.2:p.(Thr660=)
NM_001875.4:c.1981+3A>G	NP_001866.2:p.?
NM_001875.4:c.1981+4G>C	NP_001866.2:p.?
NM_001875.4:c.1981+7A>G	NP_001866.2:p.?
NM_001875.4:c.1981+10G>A	NP_001866.2:p.?
NM_001875.4:c.1981+10G>T	NP_001866.2:p.?
NM_001875.4:c.1981+12A>G	NP_001866.2:p.?
NM_001875.4:c.1981+15T>G	NP_001866.2:p.?
NM_001875.4:c.1981+20G>C	NP_001866.2:p.?
NM_001875.4:c.1981+22A>G	NP_001866.2:p.?
NM_001875.4:c.1981+23C>T	NP_001866.2:p.?
NM_001875.4:c.1981+25A>G	NP_001866.2:p.?
NM_001875.4:c.1981+26T>C	NP_001866.2:p.?
NM_001875.4:c.1981+29T>A	NP_001866.2:p.?
NM_001875.4:c.1981+30A>C	NP_001866.2:p.?
NM_001875.4:c.1981+34C>T	NP_001866.2:p.?
NM_001875.4:c.1981+38C>T	NP_001866.2:p.?
NM_001875.4:c.1981+39A>G	NP_001866.2:p.?
NM_001875.4:c.1981+42del	NP_001866.2:p.?
NM_001875.4:c.1981+48C>A	NP_001866.2:p.?
NM_001875.4:c.1981+50T>C	NP_001866.2:p.?
NM_001875.4:c.1981+51T>G	NP_001866.2:p.?
NM_001875.4:c.1982-66G>T	NP_001866.2:p.?
NM_001875.4:c.1982-57G>A	NP_001866.2:p.?
NM_001875.4:c.1982-55T>G	NP_001866.2:p.?
NM_001875.4:c.1982-49T>C	NP_001866.2:p.?
NM_001875.4:c.1982-44A>G	NP_001866.2:p.?
NM_001875.4:c.1982-41del	NP_001866.2:p.?
NM_001875.4:c.1982-43T>C	NP_001866.2:p.?
NM_001875.4:c.1982-35T>C	NP_001866.2:p.?
NM_001875.4:c.1982-33C>A	NP_001866.2:p.?
NM_001875.4:c.1982-30C>T	NP_001866.2:p.?
NM_001875.4:c.1982-26G>A	NP_001866.2:p.?
NM_001875.4:c.1982-23A>G	NP_001866.2:p.?
NM_001875.4:c.1982-21G>T	NP_001866.2:p.?
NM_001875.4:c.1982-17G>A	NP_001866.2:p.?
NM_001875.4:c.1982-9G>T	NP_001866.2:p.?
NM_001875.4:c.1982-8A>T	NP_001866.2:p.?
NM_001875.4:c.1982-8A>C	NP_001866.2:p.?
NM_001875.4:c.1982-7T>C	NP_001866.2:p.?
NM_001875.4:c.1982-4A>G	NP_001866.2:p.?
NM_001875.4:c.1982-3T>C	NP_001866.2:p.?
NM_001875.4:c.1990G>A	NP_001866.2:p.(Val664Ile)
NM_001875.4:c.1995T>C	NP_001866.2:p.(Val665=)
NM_001875.4:c.2002C>G	NP_001866.2:p.(Pro668Ala)
NM_001875.4:c.2005G>C	NP_001866.2:p.(Ala669Pro)
NM_001875.4:c.2013A>T	NP_001866.2:p.(Thr671=)
NM_001875.4:c.2016C>T	NP_001866.2:p.(Leu672=)
NM_001875.4:c.2019C>T	NP_001866.2:p.(Ser673=)
NM_001875.4:c.2021A>G	NP_001866.2:p.(Asn674Ser)
NM_001875.4:c.2025C>T	NP_001866.2:p.(Ala675=)
NM_001875.4:c.2026G>A	NP_001866.2:p.(Glu676Lys)
NM_001875.4:c.2028G>A	NP_001866.2:p.(Glu676=)
NM_001875.4:c.2035A>T	NP_001866.2:p.(Met679Leu)
NM_001875.4:c.2044C>T	NP_001866.2:p.(Arg682Cys)
NM_001875.4:c.2045G>A	NP_001866.2:p.(Arg682His)
NM_001875.4:c.2048C>T	NP_001866.2:p.(Thr683Ile)
NM_001875.4:c.2053A>G	NP_001866.2:p.(Ile685Val)
NM_001875.4:c.2057A>T	NP_001866.2:p.(Asn686Ile)
NM_001875.4:c.2057A>C	NP_001866.2:p.(Asn686Thr)
NM_001875.4:c.2058T>C	NP_001866.2:p.(Asn686=)
NM_001875.4:c.2061T>C	NP_001866.2:p.(Val687=)
NM_001875.4:c.2065C>T	NP_001866.2:p.(Arg689Cys)
NM_001875.4:c.2065C>A	NP_001866.2:p.(Arg689Ser)
NM_001875.4:c.2066G>A	NP_001866.2:p.(Arg689His)
NM_001875.4:c.2083G>A	NP_001866.2:p.(Gly695Ser)
NM_001875.4:c.2106C>T	NP_001866.2:p.(Ala702=)
NM_001875.4:c.2106C>A	NP_001866.2:p.(Ala702=)
NM_001875.4:c.2109T>A	NP_001866.2:p.(Leu703=)
NM_001875.4:c.2114C>G	NP_001866.2:p.(Pro705Arg)
NM_001875.4:c.2116A>G	NP_001866.2:p.(Thr706Ala)
NM_001875.4:c.2122A>G	NP_001866.2:p.(Met708Val)
NM_001875.4:c.2127A>G	NP_001866.2:p.(Glu709=)
NM_001875.4:c.2130C>T	NP_001866.2:p.(Tyr710=)
NM_001875.4:c.2138T>C	NP_001866.2:p.(Ile713Thr)
NM_001875.4:c.2140G>T	NP_001866.2:p.(Glu714Ter)
NM_001875.4:c.2143G>T	NP_001866.2:p.(Val715Leu)
NM_001875.4:c.2148T>A	NP_001866.2:p.(Asn716Lys)
NM_001875.4:c.2155del	NP_001866.2:p.(Leu719CysfsTer25)
NM_001875.4:c.2155C>T	NP_001866.2:p.(Leu719=)
NM_001875.4:c.2161C>T	NP_001866.2:p.(Arg721Ter)
NM_001875.4:c.2161C>A	NP_001866.2:p.(Arg721=)
NM_001875.4:c.2162G>A	NP_001866.2:p.(Arg721Gln)
NM_001875.4:c.2166C>T	NP_001866.2:p.(Ser722=)
NM_001875.4:c.2170G>T	NP_001866.2:p.(Ala724Ser)
NM_001875.4:c.2178C>T	NP_001866.2:p.(Ala726=)
NM_001875.4:c.2190T>C	NP_001866.2:p.(Thr730=)
NM_001875.4:c.2192G>A	NP_001866.2:p.(Gly731Asp)
NM_001875.4:c.2192+6A>T	NP_001866.2:p.?
NM_001875.4:c.2192+8C>G	NP_001866.2:p.?
NM_001875.4:c.2192+16T>C	NP_001866.2:p.?
NM_001875.4:c.2192+18G>A	NP_001866.2:p.?
NM_001875.4:c.2192+22A>G	NP_001866.2:p.?
NM_001875.4:c.2192+26G>C	NP_001866.2:p.?
NM_001875.4:c.2192+29T>G	NP_001866.2:p.?
NM_001875.4:c.2192+30G>T	NP_001866.2:p.?
NM_001875.4:c.2192+32A>G	NP_001866.2:p.?
NM_001875.4:c.2192+34A>T	NP_001866.2:p.?
NM_001875.4:c.2192+37C>G	NP_001866.2:p.?
NM_001875.4:c.2192+40T>C	NP_001866.2:p.?
NM_001875.4:c.2192+41T>C	NP_001866.2:p.?
NM_001875.4:c.2192+42C>T	NP_001866.2:p.?
NM_001875.4:c.2192+43A>G	NP_001866.2:p.?
NM_001875.4:c.2192+45A>T	NP_001866.2:p.?
NM_001875.4:c.2192+47A>G	NP_001866.2:p.?
NM_001875.4:c.2192+58A>G	NP_001866.2:p.?
NM_001875.4:c.2192+59T>C	NP_001866.2:p.?
NM_001875.4:c.2192+67T>G	NP_001866.2:p.?
NM_001875.4:c.2193-71C>T	NP_001866.2:p.?
NM_001875.4:c.2193-47C>T	NP_001866.2:p.?
NM_001875.4:c.2193-42A>C	NP_001866.2:p.?
NM_001875.4:c.2193-41T>C	NP_001866.2:p.?
NM_001875.4:c.2193-38C>G	NP_001866.2:p.?
NM_001875.4:c.2193-37T>G	NP_001866.2:p.?
NM_001875.4:c.2193-36C>A	NP_001866.2:p.?
NM_001875.4:c.2193-36C>T	NP_001866.2:p.?
NM_001875.4:c.2193-35G>A	NP_001866.2:p.?
NM_001875.4:c.2193-23dup	NP_001866.2:p.?
NM_001875.4:c.2193-23del	NP_001866.2:p.?
NM_001875.4:c.2193-26A>C	NP_001866.2:p.?
NM_001875.4:c.2193-24A>C	NP_001866.2:p.?
NM_001875.4:c.2193-24A>G	NP_001866.2:p.?
NM_001875.4:c.2193-23A>G	NP_001866.2:p.?
NM_001875.4:c.2193-17T>C	NP_001866.2:p.?
NM_001875.4:c.2193-16T>C	NP_001866.2:p.?
NM_001875.4:c.2193-15G>T	NP_001866.2:p.?
NM_001875.4:c.2193-15G>A	NP_001866.2:p.?
NM_001875.4:c.2193-14T>C	NP_001866.2:p.?
NM_001875.4:c.2193-14T>A	NP_001866.2:p.?
NM_001875.4:c.2193-13C>G	NP_001866.2:p.?
NM_001875.4:c.2193-10C>A	NP_001866.2:p.?
NM_001875.4:c.2193-8T>C	NP_001866.2:p.?
NM_001875.4:c.2193C>G	NP_001866.2:p.(Gly731=)
NM_001875.4:c.2196C>T	NP_001866.2:p.(Tyr732=)
NM_001875.4:c.2199A>G	NP_001866.2:p.(Pro733=)
NM_001875.4:c.2200T>C	NP_001866.2:p.(Leu734=)
NM_001875.4:c.2205A>G	NP_001866.2:p.(Ala735=)
NM_001875.4:c.2206T>G	NP_001866.2:p.(Phe736Val)
NM_001875.4:c.2207T>C	NP_001866.2:p.(Phe736Ser)
NM_001875.4:c.2211T>G	NP_001866.2:p.(Ile737Met)
NM_001875.4:c.2212G>T	NP_001866.2:p.(Ala738Ser)
NM_001875.4:c.2215G>A	NP_001866.2:p.(Ala739Thr)
NM_001875.4:c.2216C>T	NP_001866.2:p.(Ala739Val)
NM_001875.4:c.2220G>T	NP_001866.2:p.(Lys740Asn)
NM_001875.4:c.2227del	NP_001866.2:p.(Leu743Ter)
NM_001875.4:c.2225C>T	NP_001866.2:p.(Ala742Val)
NM_001875.4:c.2227C>T	NP_001866.2:p.(Leu743=)
NM_001875.4:c.2235C>T	NP_001866.2:p.(Ile745=)
NM_001875.4:c.2236C>A	NP_001866.2:p.(Pro746Thr)
NM_001875.4:c.2250T>C	NP_001866.2:p.(Ile750=)
NM_001875.4:c.2252A>G	NP_001866.2:p.(Lys751Arg)
NM_001875.4:c.2256C>T	NP_001866.2:p.(Asn752=)
NM_001875.4:c.2256C>A	NP_001866.2:p.(Asn752Lys)
NM_001875.4:c.2257G>A	NP_001866.2:p.(Val753Ile)
NM_001875.4:c.2259C>T	NP_001866.2:p.(Val753=)
NM_001875.4:c.2260G>A	NP_001866.2:p.(Val754Ile)
NM_001875.4:c.2265C>A	NP_001866.2:p.(Ser755=)
NM_001875.4:c.2265C>T	NP_001866.2:p.(Ser755=)
NM_001875.4:c.2267G>T	NP_001866.2:p.(Gly756Val)
NM_001875.4:c.2274A>G	NP_001866.2:p.(Thr758=)
NM_001875.4:c.2275T>A	NP_001866.2:p.(Ser759Thr)
NM_001875.4:c.2276C>T	NP_001866.2:p.(Ser759Leu)
NM_001875.4:c.2283_2286del	NP_001866.2:p.(Cys761TrpfsTer31)
NM_001875.4:c.2287G>A	NP_001866.2:p.(Glu763Lys)
NM_001875.4:c.2291C>G	NP_001866.2:p.(Pro764Arg)
NM_001875.4:c.2294G>A	NP_001866.2:p.(Ser765Asn)
NM_001875.4:c.2295C>T	NP_001866.2:p.(Ser765=)
NM_001875.4:c.2296C>T	NP_001866.2:p.(Leu766=)
NM_001875.4:c.2302T>C	NP_001866.2:p.(Tyr768His)
NM_001875.4:c.2304C>T	NP_001866.2:p.(Tyr768=)
NM_001875.4:c.2305A>G	NP_001866.2:p.(Met769Val)
NM_001875.4:c.2322C>G	NP_001866.2:p.(Pro774=)
NM_001875.4:c.2323C>T	NP_001866.2:p.(Arg775Cys)
NM_001875.4:c.2324G>T	NP_001866.2:p.(Arg775Leu)
NM_001875.4:c.2324G>A	NP_001866.2:p.(Arg775His)
NM_001875.4:c.2336A>G	NP_001866.2:p.(Asp779Gly)
NM_001875.4:c.2337C>A	NP_001866.2:p.(Asp779Glu)
NM_001875.4:c.2337C>T	NP_001866.2:p.(Asp779=)
NM_001875.4:c.2338C>T	NP_001866.2:p.(Arg780Cys)
NM_001875.4:c.2339G>A	NP_001866.2:p.(Arg780His)
NM_001875.4:c.2345A>C	NP_001866.2:p.(His782Pro)
NM_001875.4:c.2352A>G	NP_001866.2:p.(Thr784=)
NM_001875.4:c.2354C>G	NP_001866.2:p.(Ser785Cys)
NM_001875.4:c.2357G>A	NP_001866.2:p.(Ser786Asn)
NM_001875.4:c.2359C>T	NP_001866.2:p.(Arg787Ter)
NM_001875.4:c.2360G>A	NP_001866.2:p.(Arg787Gln)
NM_001875.4:c.2368A>G	NP_001866.2:p.(Ser790Gly)
NM_001875.4:c.2369G>C	NP_001866.2:p.(Ser790Thr)
NM_001875.4:c.2370C>T	NP_001866.2:p.(Ser790=)
NM_001875.4:c.2372C>T	NP_001866.2:p.(Ser791Phe)
NM_001875.4:c.2382T>C	NP_001866.2:p.(Ser794=)
NM_001875.4:c.2384T>C	NP_001866.2:p.(Val795Ala)
NM_001875.4:c.2385A>G	NP_001866.2:p.(Val795=)
NM_001875.4:c.2391G>A	NP_001866.2:p.(Glu797=)
NM_001875.4:c.2391+6T>C	NP_001866.2:p.?
NM_001875.4:c.2391+10del	NP_001866.2:p.?
NM_001875.4:c.2391+11G>A	NP_001866.2:p.?
NM_001875.4:c.2391+12G>C	NP_001866.2:p.?
NM_001875.4:c.2391+12G>T	NP_001866.2:p.?
NM_001875.4:c.2391+17T>C	NP_001866.2:p.?
NM_001875.4:c.2391+18T>G	NP_001866.2:p.?
NM_001875.4:c.2391+20C>T	NP_001866.2:p.?
NM_001875.4:c.2391+21G>A	NP_001866.2:p.?
NM_001875.4:c.2391+22C>T	NP_001866.2:p.?
NM_001875.4:c.2391+23T>G	NP_001866.2:p.?
NM_001875.4:c.2391+24T>G	NP_001866.2:p.?
NM_001875.4:c.2391+29T>A	NP_001866.2:p.?
NM_001875.4:c.2391+31T>G	NP_001866.2:p.?
NM_001875.4:c.2391+32T>A	NP_001866.2:p.?
NM_001875.4:c.2391+34_2391+37del	NP_001866.2:p.?
NM_001875.4:c.2391+40G>A	NP_001866.2:p.?
NM_001875.4:c.2391+50T>C	NP_001866.2:p.?
NM_001875.4:c.2392-72G>T	NP_001866.2:p.?
NM_001875.4:c.2392-72G>A	NP_001866.2:p.?
NM_001875.4:c.2392-47T>A	NP_001866.2:p.?
NM_001875.4:c.2392-44A>T	NP_001866.2:p.?
NM_001875.4:c.2392-32_2392-29del	NP_001866.2:p.?
NM_001875.4:c.2392-27A>G	NP_001866.2:p.?
NM_001875.4:c.2392-26T>C	NP_001866.2:p.?
NM_001875.4:c.2392-24T>C	NP_001866.2:p.?
NM_001875.4:c.2392-20G>A	NP_001866.2:p.?
NM_001875.4:c.2392-8_2397del	NP_001866.2:p.?
NM_001875.4:c.2392-9G>A	NP_001866.2:p.?
NM_001875.4:c.2392-1G>A	NP_001866.2:p.?
NM_001875.4:c.2394C>A	NP_001866.2:p.(Val798=)
NM_001875.4:c.2407C>T	NP_001866.2:p.(Arg803Cys)
NM_001875.4:c.2407C>G	NP_001866.2:p.(Arg803Gly)
NM_001875.4:c.2407C>A	NP_001866.2:p.(Arg803Ser)
NM_001875.4:c.2408G>A	NP_001866.2:p.(Arg803His)
NM_001875.4:c.2421G>A	NP_001866.2:p.(Glu807=)
NM_001875.4:c.2427C>T	NP_001866.2:p.(Phe809=)
NM_001875.4:c.2436T>C	NP_001866.2:p.(Ala812=)
NM_001875.4:c.2440C>T	NP_001866.2:p.(Arg814Trp)
NM_001875.4:c.2441G>A	NP_001866.2:p.(Arg814Gln)
NM_001875.4:c.2447G>A	NP_001866.2:p.(Cys816Tyr)
NM_001875.4:c.2448C>T	NP_001866.2:p.(Cys816=)
NM_001875.4:c.2453C>T	NP_001866.2:p.(Pro818Leu)
NM_001875.4:c.2454A>G	NP_001866.2:p.(Pro818=)
NM_001875.4:c.2458A>G	NP_001866.2:p.(Ile820Val)
NM_001875.4:c.2459T>C	NP_001866.2:p.(Ile820Thr)
NM_001875.4:c.2462A>C	NP_001866.2:p.(Glu821Ala)
NM_001875.4:c.2469C>T	NP_001866.2:p.(Phe823=)
NM_001875.4:c.2470A>T	NP_001866.2:p.(Thr824Ser)
NM_001875.4:c.2473C>T	NP_001866.2:p.(Pro825Ser)
NM_001875.4:c.2475C>T	NP_001866.2:p.(Pro825=)
NM_001875.4:c.2476C>T	NP_001866.2:p.(Arg826Cys)
NM_001875.4:c.2477G>A	NP_001866.2:p.(Arg826His)
NM_001875.4:c.2478T>A	NP_001866.2:p.(Arg826=)
NM_001875.4:c.2485A>G	NP_001866.2:p.(Met829Val)
NM_001875.4:c.2490C>A	NP_001866.2:p.(Asn830Lys)
NM_001875.4:c.2497T>C	NP_001866.2:p.(Trp833Arg)
NM_001875.4:c.2500C>A	NP_001866.2:p.(Pro834Thr)
NM_001875.4:c.2502A>G	NP_001866.2:p.(Pro834=)
NM_001875.4:c.2503T>G	NP_001866.2:p.(Ser835Ala)
NM_001875.4:c.2507A>G	NP_001866.2:p.(Asn836Ser)
NM_001875.4:c.2511A>G	NP_001866.2:p.(Leu837=)
NM_001875.4:c.2512G>A	NP_001866.2:p.(Asp838Asn)
NM_001875.4:c.2512G>C	NP_001866.2:p.(Asp838His)
NM_001875.4:c.2516T>C	NP_001866.2:p.(Leu839Pro)
NM_001875.4:c.2516T>G	NP_001866.2:p.(Leu839Arg)
NM_001875.4:c.2525A>G	NP_001866.2:p.(Glu842Gly)
NM_001875.4:c.2536C>T	NP_001866.2:p.(Pro846Ser)
NM_001875.4:c.2537_2539dup	NP_001866.2:p.(Pro846_Ser847insThr)
NM_001875.4:c.2537C>T	NP_001866.2:p.(Pro846Leu)
NM_001875.4:c.2543G>A	NP_001866.2:p.(Ser848Asn)
NM_001875.4:c.2544C>T	NP_001866.2:p.(Ser848=)
NM_001875.4:c.2546C>G	NP_001866.2:p.(Thr849Arg)
NM_001875.4:c.2546C>T	NP_001866.2:p.(Thr849Met)
NM_001875.4:c.2547G>A	NP_001866.2:p.(Thr849=)
NM_001875.4:c.2548C>T	NP_001866.2:p.(Arg850Cys)
NM_001875.4:c.2549G>T	NP_001866.2:p.(Arg850Leu)
NM_001875.4:c.2549G>A	NP_001866.2:p.(Arg850His)
NM_001875.4:c.2553C>G	NP_001866.2:p.(Ile851Met)
NM_001875.4:c.2559C>G	NP_001866.2:p.(Ala853=)
NM_001875.4:c.2565C>G	NP_001866.2:p.(Ala855=)
NM_001875.4:c.2568+3A>C	NP_001866.2:p.?
NM_001875.4:c.2568+8G>A	NP_001866.2:p.?
NM_001875.4:c.2568+9T>C	NP_001866.2:p.?
NM_001875.4:c.2568+12C>T	NP_001866.2:p.?
NM_001875.4:c.2568+13A>C	NP_001866.2:p.?
NM_001875.4:c.2568+16G>A	NP_001866.2:p.?
NM_001875.4:c.2568+18G>A	NP_001866.2:p.?
NM_001875.4:c.2568+21C>G	NP_001866.2:p.?
NM_001875.4:c.2568+22A>T	NP_001866.2:p.?
NM_001875.4:c.2568+23C>T	NP_001866.2:p.?
NM_001875.4:c.2568+28A>G	NP_001866.2:p.?
NM_001875.4:c.2568+29C>T	NP_001866.2:p.?
NM_001875.4:c.2568+35G>T	NP_001866.2:p.?
NM_001875.4:c.2568+35G>C	NP_001866.2:p.?
NM_001875.4:c.2568+37T>G	NP_001866.2:p.?
NM_001875.4:c.2568+41C>T	NP_001866.2:p.?
NM_001875.4:c.2568+46A>G	NP_001866.2:p.?
NM_001875.4:c.2568+48G>A	NP_001866.2:p.?
NM_001875.4:c.2568+62C>T	NP_001866.2:p.?
NM_001875.4:c.2569-67A>T	NP_001866.2:p.?
NM_001875.4:c.2569-43G>T	NP_001866.2:p.?
NM_001875.4:c.2569-40A>G	NP_001866.2:p.?
NM_001875.4:c.2569-31C>T	NP_001866.2:p.?
NM_001875.4:c.2569-31C>A	NP_001866.2:p.?
NM_001875.4:c.2569-29A>G	NP_001866.2:p.?
NM_001875.4:c.2569-20A>T	NP_001866.2:p.?
NM_001875.4:c.2569-20A>G	NP_001866.2:p.?
NM_001875.4:c.2569-18C>A	NP_001866.2:p.?
NM_001875.4:c.2569-16C>T	NP_001866.2:p.?
NM_001875.4:c.2569-8C>T	NP_001866.2:p.?
NM_001875.4:c.2569-3C>A	NP_001866.2:p.?
NM_001875.4:c.2569G>A	NP_001866.2:p.(Ala857Thr)
NM_001875.4:c.2572A>G	NP_001866.2:p.(Ile858Val)
NM_001875.4:c.2577T>C	NP_001866.2:p.(Asp859=)
NM_001875.4:c.2582_2584del	NP_001866.2:p.(Asn861del)
NM_001875.4:c.2580C>T	NP_001866.2:p.(Asp860=)
NM_001875.4:c.2581A>G	NP_001866.2:p.(Asn861Asp)
NM_001875.4:c.2582A>G	NP_001866.2:p.(Asn861Ser)
NM_001875.4:c.2582A>T	NP_001866.2:p.(Asn861Ile)
NM_001875.4:c.2583C>G	NP_001866.2:p.(Asn861Lys)
NM_001875.4:c.2583C>T	NP_001866.2:p.(Asn861=)
NM_001875.4:c.2585T>C	NP_001866.2:p.(Met862Thr)
NM_001875.4:c.2587T>A	NP_001866.2:p.(Ser863Thr)
NM_001875.4:c.2588C>T	NP_001866.2:p.(Ser863Phe)
NM_001875.4:c.2589C>G	NP_001866.2:p.(Ser863=)
NM_001875.4:c.2594A>T	NP_001866.2:p.(Asp865Val)
NM_001875.4:c.2596G>A	NP_001866.2:p.(Glu866Lys)
NM_001875.4:c.2600T>C	NP_001866.2:p.(Ile867Thr)
NM_001875.4:c.2601T>C	NP_001866.2:p.(Ile867=)
NM_001875.4:c.2608C>T	NP_001866.2:p.(Leu870Phe)
NM_001875.4:c.2611A>T	NP_001866.2:p.(Thr871Ser)
NM_001875.4:c.2617A>G	NP_001866.2:p.(Ile873Val)
NM_001875.4:c.2623A>G	NP_001866.2:p.(Lys875Glu)
NM_001875.4:c.2633dup	NP_001866.2:p.(Leu878PhefsTer3)
NM_001875.4:c.2631T>G	NP_001866.2:p.(Phe877Leu)
NM_001875.4:c.2638A>C	NP_001866.2:p.(Lys880Gln)
NM_001875.4:c.2640G>A	NP_001866.2:p.(Lys880=)
NM_001875.4:c.2642T>C	NP_001866.2:p.(Met881Thr)
NM_001875.4:c.2644C>T	NP_001866.2:p.(Arg882Cys)
NM_001875.4:c.2645G>A	NP_001866.2:p.(Arg882His)
NM_001875.4:c.2645G>T	NP_001866.2:p.(Arg882Leu)
NM_001875.4:c.2652T>C	NP_001866.2:p.(Ile884=)
NM_001875.4:c.2654T>C	NP_001866.2:p.(Leu885Ser)
NM_001875.4:c.2658C>T	NP_001866.2:p.(Asn886=)
NM_001875.4:c.2660T>C	NP_001866.2:p.(Met887Thr)
NM_001875.4:c.2662G>C	NP_001866.2:p.(Glu888Gln)
NM_001875.4:c.2678G>T	NP_001866.2:p.(Gly893Val)
NM_001875.4:c.2679C>G	NP_001866.2:p.(Gly893=)
NM_001875.4:c.2679C>T	NP_001866.2:p.(Gly893=)
NM_001875.4:c.2684A>T	NP_001866.2:p.(Asn895Ile)
NM_001875.4:c.2687+9G>T	NP_001866.2:p.?
NM_001875.4:c.2687+9G>A	NP_001866.2:p.?
NM_001875.4:c.2687+12C>T	NP_001866.2:p.?
NM_001875.4:c.2687+17C>G	NP_001866.2:p.?
NM_001875.4:c.2687+17C>T	NP_001866.2:p.?
NM_001875.4:c.2687+20A>C	NP_001866.2:p.?
NM_001875.4:c.2687+34C>A	NP_001866.2:p.?
NM_001875.4:c.2687+36T>C	NP_001866.2:p.?
NM_001875.4:c.2687+37T>A	NP_001866.2:p.?
NM_001875.4:c.2687+39A>G	NP_001866.2:p.?
NM_001875.4:c.2687+41T>C	NP_001866.2:p.?
NM_001875.4:c.2687+45A>G	NP_001866.2:p.?
NM_001875.4:c.2687+52_2687+53del	NP_001866.2:p.?
NM_001875.4:c.2687+54G>T	NP_001866.2:p.?
NM_001875.4:c.2688-68T>C	NP_001866.2:p.?
NM_001875.4:c.2688-66G>A	NP_001866.2:p.?
NM_001875.4:c.2688-61del	NP_001866.2:p.?
NM_001875.4:c.2688-59T>C	NP_001866.2:p.?
NM_001875.4:c.2688-45T>C	NP_001866.2:p.?
NM_001875.4:c.2688-33A>G	NP_001866.2:p.?
NM_001875.4:c.2688-30C>T	NP_001866.2:p.?
NM_001875.4:c.2688-27G>A	NP_001866.2:p.?
NM_001875.4:c.2688-27G>T	NP_001866.2:p.?
NM_001875.4:c.2688-22T>G	NP_001866.2:p.?
NM_001875.4:c.2688-19C>G	NP_001866.2:p.?
NM_001875.4:c.2688-13T>C	NP_001866.2:p.?
NM_001875.4:c.2688-12A>T	NP_001866.2:p.?
NM_001875.4:c.2688-12A>G	NP_001866.2:p.?
NM_001875.4:c.2689G>A	NP_001866.2:p.(Glu897Lys)
NM_001875.4:c.2695A>G	NP_001866.2:p.(Met899Val)
NM_001875.4:c.2695A>T	NP_001866.2:p.(Met899Leu)
NM_001875.4:c.2696T>C	NP_001866.2:p.(Met899Thr)
NM_001875.4:c.2708_2715del	NP_001866.2:p.(Thr903LysfsTer10)
NM_001875.4:c.2704G>A	NP_001866.2:p.(Glu902Lys)
NM_001875.4:c.2705A>G	NP_001866.2:p.(Glu902Gly)
NM_001875.4:c.2709C>A	NP_001866.2:p.(Thr903=)
NM_001875.4:c.2713A>G	NP_001866.2:p.(Lys905Glu)
NM_001875.4:c.2719del	NP_001866.2:p.(Ala907GlnfsTer25)
NM_001875.4:c.2717G>T	NP_001866.2:p.(Arg906Met)
NM_001875.4:c.2719G>A	NP_001866.2:p.(Ala907Thr)
NM_001875.4:c.2721A>C	NP_001866.2:p.(Ala907=)
NM_001875.4:c.2727G>A	NP_001866.2:p.(Glu909=)
NM_001875.4:c.2733G>A	NP_001866.2:p.(Gly911=)
NM_001875.4:c.2734T>G	NP_001866.2:p.(Phe912Val)
NM_001875.4:c.2738C>T	NP_001866.2:p.(Ser913Leu)
NM_001875.4:c.2739A>G	NP_001866.2:p.(Ser913=)
NM_001875.4:c.2740G>C	NP_001866.2:p.(Asp914His)
NM_001875.4:c.2743A>G	NP_001866.2:p.(Lys915Glu)
NM_001875.4:c.2745G>A	NP_001866.2:p.(Lys915=)
NM_001875.4:c.2747del	NP_001866.2:p.(Gln916ArgfsTer16)
NM_001875.4:c.2748G>T	NP_001866.2:p.(Gln916His)
NM_001875.4:c.2750T>C	NP_001866.2:p.(Ile917Thr)
NM_001875.4:c.2756A>C	NP_001866.2:p.(Lys919Thr)
NM_001875.4:c.2758T>C	NP_001866.2:p.(Cys920Arg)
NM_001875.4:c.2763T>G	NP_001866.2:p.(Leu921=)
NM_001875.4:c.2769C>T	NP_001866.2:p.(Leu923=)
NM_001875.4:c.2771C>T	NP_001866.2:p.(Thr924Ile)
NM_001875.4:c.2771C>G	NP_001866.2:p.(Thr924Ser)
NM_001875.4:c.2775G>C	NP_001866.2:p.(Glu925Asp)
NM_001875.4:c.2776G>T	NP_001866.2:p.(Ala926Ser)
NM_001875.4:c.2780A>G	NP_001866.2:p.(Gln927Arg)
NM_001875.4:c.2785A>G	NP_001866.2:p.(Arg929Gly)
NM_001875.4:c.2786G>A	NP_001866.2:p.(Arg929Lys)
NM_001875.4:c.2788G>T	NP_001866.2:p.(Glu930Ter)
NM_001875.4:c.2789A>G	NP_001866.2:p.(Glu930Gly)
NM_001875.4:c.2789A>T	NP_001866.2:p.(Glu930Val)
NM_001875.4:c.2798del	NP_001866.2:p.(Leu933Ter)
NM_001875.4:c.2805A>G	NP_001866.2:p.(Lys935=)
NM_001875.4:c.2807_2809del	NP_001866.2:p.(Asn936del)
NM_001875.4:c.2809_2810del	NP_001866.2:p.(Ile937ProfsTer5)
NM_001875.4:c.2810T>A	NP_001866.2:p.(Ile937Asn)
NM_001875.4:c.2815C>T	NP_001866.2:p.(Pro939Ser)
NM_001875.4:c.2819G>A	NP_001866.2:p.(Trp940Ter)
NM_001875.4:c.2822T>C	NP_001866.2:p.(Val941Ala)
NM_001875.4:c.2829+3A>G	NP_001866.2:p.?
NM_001875.4:c.2829+6G>A	NP_001866.2:p.?
NM_001875.4:c.2829+7G>C	NP_001866.2:p.?
NM_001875.4:c.2829+7G>A	NP_001866.2:p.?
NM_001875.4:c.2829+8A>G	NP_001866.2:p.?
NM_001875.4:c.2829+13C>T	NP_001866.2:p.?
NM_001875.4:c.2829+15C>A	NP_001866.2:p.?
NM_001875.4:c.2829+19T>C	NP_001866.2:p.?
NM_001875.4:c.2829+21C>G	NP_001866.2:p.?
NM_001875.4:c.2829+23C>T	NP_001866.2:p.?
NM_001875.4:c.2829+27C>T	NP_001866.2:p.?
NM_001875.4:c.2829+28C>G	NP_001866.2:p.?
NM_001875.4:c.2829+28C>T	NP_001866.2:p.?
NM_001875.4:c.2829+32del	NP_001866.2:p.?
NM_001875.4:c.2829+37C>G	NP_001866.2:p.?
NM_001875.4:c.2829+48T>A	NP_001866.2:p.?
NM_001875.4:c.2829+50G>A	NP_001866.2:p.?
NM_001875.4:c.2829+56C>T	NP_001866.2:p.?
NM_001875.4:c.2829+61G>A	NP_001866.2:p.?
NM_001875.4:c.2829+64C>T	NP_001866.2:p.?
NM_001875.4:c.2829+70C>T	NP_001866.2:p.?
NM_001875.4:c.2830-66A>G	NP_001866.2:p.?
NM_001875.4:c.2830-41_2830-39del	NP_001866.2:p.?
NM_001875.4:c.2830-41T>C	NP_001866.2:p.?
NM_001875.4:c.2830-37A>G	NP_001866.2:p.?
NM_001875.4:c.2830-34C>T	NP_001866.2:p.?
NM_001875.4:c.2830-32_2830-28del	NP_001866.2:p.?
NM_001875.4:c.2830-31A>G	NP_001866.2:p.?
NM_001875.4:c.2830-27_2830-24del	NP_001866.2:p.?
NM_001875.4:c.2830-30T>C	NP_001866.2:p.?
NM_001875.4:c.2830-19_2830-15del	NP_001866.2:p.?
NM_001875.4:c.2830-24T>C	NP_001866.2:p.?
NM_001875.4:c.2830-23A>G	NP_001866.2:p.?
NM_001875.4:c.2830-20T>G	NP_001866.2:p.?
NM_001875.4:c.2830-18A>T	NP_001866.2:p.?
NM_001875.4:c.2830-18A>G	NP_001866.2:p.?
NM_001875.4:c.2830-14G>C	NP_001866.2:p.?
NM_001875.4:c.2830-9C>G	NP_001866.2:p.?
NM_001875.4:c.2830-4A>G	NP_001866.2:p.?
NM_001875.4:c.2838A>T	NP_001866.2:p.(Thr946=)
NM_001875.4:c.2845G>A	NP_001866.2:p.(Ala949Thr)
NM_001875.4:c.2856A>G	NP_001866.2:p.(Pro952=)
NM_001875.4:c.2860G>T	NP_001866.2:p.(Val954Leu)
NM_001875.4:c.2862A>G	NP_001866.2:p.(Val954=)
NM_001875.4:c.2863A>G	NP_001866.2:p.(Thr955Ala)
NM_001875.4:c.2868C>T	NP_001866.2:p.(Asn956=)
NM_001875.4:c.2870A>G	NP_001866.2:p.(Tyr957Cys)
NM_001875.4:c.2876_2877del	NP_001866.2:p.(Tyr959CysfsTer9)
NM_001875.4:c.2875T>C	NP_001866.2:p.(Tyr959His)
NM_001875.4:c.2876A>G	NP_001866.2:p.(Tyr959Cys)
NM_001875.4:c.2883_2895del	NP_001866.2:p.(Tyr962SerfsTer11)
NM_001875.4:c.2887A>G	NP_001866.2:p.(Asn963Asp)
NM_001875.4:c.2891G>T	NP_001866.2:p.(Gly964Val)
NM_001875.4:c.2892T>A	NP_001866.2:p.(Gly964=)
NM_001875.4:c.2895+7A>G	NP_001866.2:p.?
NM_001875.4:c.2895+15A>G	NP_001866.2:p.?
NM_001875.4:c.2895+16T>G	NP_001866.2:p.?
NM_001875.4:c.2895+16T>C	NP_001866.2:p.?
NM_001875.4:c.2895+20C>T	NP_001866.2:p.?
NM_001875.4:c.2895+21C>T	NP_001866.2:p.?
NM_001875.4:c.2895+23A>G	NP_001866.2:p.?
NM_001875.4:c.2895+25C>T	NP_001866.2:p.?
NM_001875.4:c.2895+25C>A	NP_001866.2:p.?
NM_001875.4:c.2895+26C>T	NP_001866.2:p.?
NM_001875.4:c.2895+29A>G	NP_001866.2:p.?
NM_001875.4:c.2895+32G>A	NP_001866.2:p.?
NM_001875.4:c.2895+33C>T	NP_001866.2:p.?
NM_001875.4:c.2895+39A>G	NP_001866.2:p.?
NM_001875.4:c.2895+40T>C	NP_001866.2:p.?
NM_001875.4:c.2895+46A>T	NP_001866.2:p.?
NM_001875.4:c.2895+56C>T	NP_001866.2:p.?
NM_001875.4:c.2895+67A>G	NP_001866.2:p.?
NM_001875.4:c.2896-44_2896-42del	NP_001866.2:p.?
NM_001875.4:c.2896-48A>T	NP_001866.2:p.?
NM_001875.4:c.2896-47T>C	NP_001866.2:p.?
NM_001875.4:c.2896-45A>G	NP_001866.2:p.?
NM_001875.4:c.2896-44T>A	NP_001866.2:p.?
NM_001875.4:c.2896-41C>A	NP_001866.2:p.?
NM_001875.4:c.2896-38_2896-37del	NP_001866.2:p.?
NM_001875.4:c.2896-26G>A	NP_001866.2:p.?
NM_001875.4:c.2896-24A>G	NP_001866.2:p.?
NM_001875.4:c.2896-20_2896-19insA	NP_001866.2:p.?
NM_001875.4:c.2896-5C>T	NP_001866.2:p.?
NM_001875.4:c.2908A>G	NP_001866.2:p.(Asn970Asp)
NM_001875.4:c.2909A>G	NP_001866.2:p.(Asn970Ser)
NM_001875.4:c.2916T>A	NP_001866.2:p.(Asp972Glu)
NM_001875.4:c.2917G>C	NP_001866.2:p.(Asp973His)
NM_001875.4:c.2920C>A	NP_001866.2:p.(His974Asn)
NM_001875.4:c.2921A>G	NP_001866.2:p.(His974Arg)
NM_001875.4:c.2924G>C	NP_001866.2:p.(Gly975Ala)
NM_001875.4:c.2932G>A	NP_001866.2:p.(Val978Met)
NM_001875.4:c.2940C>T	NP_001866.2:p.(Gly980=)
NM_001875.4:c.2944G>A	NP_001866.2:p.(Gly982Ser)
NM_001875.4:c.2945G>C	NP_001866.2:p.(Gly982Ala)
NM_001875.4:c.2945G>T	NP_001866.2:p.(Gly982Val)
NM_001875.4:c.2959+8_2959+14del	NP_001866.2:p.?
NM_001875.4:c.2959+9A>G	NP_001866.2:p.?
NM_001875.4:c.2959+13dup	NP_001866.2:p.?
NM_001875.4:c.2959+14T>A	NP_001866.2:p.?
NM_001875.4:c.2959+16A>T	NP_001866.2:p.?
NM_001875.4:c.2959+19T>G	NP_001866.2:p.?
NM_001875.4:c.2959+22A>G	NP_001866.2:p.?
NM_001875.4:c.2959+24A>G	NP_001866.2:p.?
NM_001875.4:c.2959+28G>A	NP_001866.2:p.?
NM_001875.4:c.2959+32T>C	NP_001866.2:p.?
NM_001875.4:c.2959+35C>T	NP_001866.2:p.?
NM_001875.4:c.2959+39del	NP_001866.2:p.?
NM_001875.4:c.2959+44T>C	NP_001866.2:p.?
NM_001875.4:c.2959+46T>C	NP_001866.2:p.?
NM_001875.4:c.2959+47A>G	NP_001866.2:p.?
NM_001875.4:c.2959+48G>C	NP_001866.2:p.?
NM_001875.4:c.2959+52T>C	NP_001866.2:p.?
NM_001875.4:c.2960-46C>T	NP_001866.2:p.?
NM_001875.4:c.2960-43C>T	NP_001866.2:p.?
NM_001875.4:c.2960-42G>A	NP_001866.2:p.?
NM_001875.4:c.2960-35T>A	NP_001866.2:p.?
NM_001875.4:c.2960-30T>C	NP_001866.2:p.?
NM_001875.4:c.2960-23del	NP_001866.2:p.?
NM_001875.4:c.2960-26T>C	NP_001866.2:p.?
NM_001875.4:c.2960-22G>T	NP_001866.2:p.?
NM_001875.4:c.2960-21C>T	NP_001866.2:p.?
NM_001875.4:c.2960-3C>A	NP_001866.2:p.?
NM_001875.4:c.2960-2A>G	NP_001866.2:p.?
NM_001875.4:c.2964C>T	NP_001866.2:p.(Ser988=)
NM_001875.4:c.2967T>C	NP_001866.2:p.(Ser989=)
NM_001875.4:c.2979T>C	NP_001866.2:p.(Asp993=)
NM_001875.4:c.2987C>T	NP_001866.2:p.(Ala996Val)
NM_001875.4:c.2988T>C	NP_001866.2:p.(Ala996=)
NM_001875.4:c.2993C>T	NP_001866.2:p.(Ser998Phe)
NM_001875.4:c.3001C>T	NP_001866.2:p.(Arg1001Cys)
NM_001875.4:c.3003C>T	NP_001866.2:p.(Arg1001=)
NM_001875.4:c.3007del	NP_001866.2:p.(Leu1003CysfsTer11)
NM_001875.4:c.3010C>T	NP_001866.2:p.(Arg1004Cys)
NM_001875.4:c.3011G>A	NP_001866.2:p.(Arg1004His)
NM_001875.4:c.3015A>G	NP_001866.2:p.(Gln1005=)
NM_001875.4:c.3020G>A	NP_001866.2:p.(Gly1007Asp)
NM_001875.4:c.3025A>C	NP_001866.2:p.(Lys1009Gln)
NM_001875.4:c.3029C>T	NP_001866.2:p.(Thr1010Met)
NM_001875.4:c.3030G>A	NP_001866.2:p.(Thr1010=)
NM_001875.4:c.3032T>C	NP_001866.2:p.(Val1011Ala)
NM_001875.4:c.3033G>C	NP_001866.2:p.(Val1011=)
NM_001875.4:c.3036G>A	NP_001866.2:p.(Val1012=)
NM_001875.4:c.3044dup	NP_001866.2:p.(Cys1015TrpfsTer4)
NM_001875.4:c.3045C>T	NP_001866.2:p.(Cys1015=)
NM_001875.4:c.3045C>G	NP_001866.2:p.(Cys1015Trp)
NM_001875.4:c.3047A>G	NP_001866.2:p.(Asn1016Ser)
NM_001875.4:c.3057T>A	NP_001866.2:p.(Thr1019=)
NM_001875.4:c.3057T>C	NP_001866.2:p.(Thr1019=)
NM_001875.4:c.3065C>T	NP_001866.2:p.(Thr1022Ile)
NM_001875.4:c.3085A>C	NP_001866.2:p.(Lys1029Gln)
NM_001875.4:c.3090_3091del	NP_001866.2:p.(Tyr1031LeufsTer2)
NM_001875.4:c.3095T>A	NP_001866.2:p.(Phe1032Tyr)
NM_001875.4:c.3119T>C	NP_001866.2:p.(Ile1040Thr)
NM_001875.4:c.3121C>A	NP_001866.2:p.(Leu1041Ile)
NM_001875.4:c.3121C>T	NP_001866.2:p.(Leu1041=)
NM_001875.4:c.3121C>G	NP_001866.2:p.(Leu1041Val)
NM_001875.4:c.3126C>T	NP_001866.2:p.(Asp1042=)
NM_001875.4:c.3127A>G	NP_001866.2:p.(Ile1043Val)
NM_001875.4:c.3129C>G	NP_001866.2:p.(Ile1043Met)
NM_001875.4:c.3131A>G	NP_001866.2:p.(Tyr1044Cys)
NM_001875.4:c.3138G>C	NP_001866.2:p.(Gln1046His)
NM_001875.4:c.3141+15del	NP_001866.2:p.?
NM_001875.4:c.3141+17A>T	NP_001866.2:p.?
NM_001875.4:c.3141+18G>A	NP_001866.2:p.?
NM_001875.4:c.3141+24A>G	NP_001866.2:p.?
NM_001875.4:c.3141+26_3141+27insTA	NP_001866.2:p.?
NM_001875.4:c.3141+27G>T	NP_001866.2:p.?
NM_001875.4:c.3141+27G>A	NP_001866.2:p.?
NM_001875.4:c.3141+31A>G	NP_001866.2:p.?
NM_001875.4:c.3141+31A>C	NP_001866.2:p.?
NM_001875.4:c.3141+40A>G	NP_001866.2:p.?
NM_001875.4:c.3141+43T>C	NP_001866.2:p.?
NM_001875.4:c.3141+47T>A	NP_001866.2:p.?
NM_001875.4:c.3141+50A>T	NP_001866.2:p.?
NM_001875.4:c.3141+56C>T	NP_001866.2:p.?
NM_001875.4:c.3141+69T>C	NP_001866.2:p.?
NM_001875.4:c.3141+70G>A	NP_001866.2:p.?
NM_001875.4:c.3142-68A>G	NP_001866.2:p.?
NM_001875.4:c.3142-66A>T	NP_001866.2:p.?
NM_001875.4:c.3142-61C>T	NP_001866.2:p.?
NM_001875.4:c.3142-59T>G	NP_001866.2:p.?
NM_001875.4:c.3142-47C>T	NP_001866.2:p.?
NM_001875.4:c.3142-47C>A	NP_001866.2:p.?
NM_001875.4:c.3142-42T>C	NP_001866.2:p.?
NM_001875.4:c.3142-31C>G	NP_001866.2:p.?
NM_001875.4:c.3142-29A>G	NP_001866.2:p.?
NM_001875.4:c.3142-26G>T	NP_001866.2:p.?
NM_001875.4:c.3142-5T>G	NP_001866.2:p.?
NM_001875.4:c.3142-4C>T	NP_001866.2:p.?
NM_001875.4:c.3142-1G>C	NP_001866.2:p.?
NM_001875.4:c.3145T>G	NP_001866.2:p.(Cys1049Gly)
NM_001875.4:c.3148G>C	NP_001866.2:p.(Gly1050Arg)
NM_001875.4:c.3149G>A	NP_001866.2:p.(Gly1050Asp)
NM_001875.4:c.3162A>G	NP_001866.2:p.(Ile1054Met)
NM_001875.4:c.3167T>C	NP_001866.2:p.(Val1056Ala)
NM_001875.4:c.3174C>T	NP_001866.2:p.(Gly1058=)
NM_001875.4:c.3181C>G	NP_001866.2:p.(Pro1061Ala)
NM_001875.4:c.3185A>G	NP_001866.2:p.(Asn1062Ser)
NM_001875.4:c.3194C>A	NP_001866.2:p.(Ala1065Glu)
NM_001875.4:c.3196G>C	NP_001866.2:p.(Val1066Leu)
NM_001875.4:c.3196G>T	NP_001866.2:p.(Val1066Phe)
NM_001875.4:c.3199C>T	NP_001866.2:p.(Pro1067Ser)
NM_001875.4:c.3200C>T	NP_001866.2:p.(Pro1067Leu)
NM_001875.4:c.3204A>C	NP_001866.2:p.(Leu1068=)
NM_001875.4:c.3204A>G	NP_001866.2:p.(Leu1068=)
NM_001875.4:c.3205T>C	NP_001866.2:p.(Tyr1069His)
NM_001875.4:c.3208A>G	NP_001866.2:p.(Lys1070Glu)
NM_001875.4:c.3210G>C	NP_001866.2:p.(Lys1070Asn)
NM_001875.4:c.3217G>A	NP_001866.2:p.(Val1073Ile)
NM_001875.4:c.3219C>G	NP_001866.2:p.(Val1073=)
NM_001875.4:c.3223A>G	NP_001866.2:p.(Ile1075Val)
NM_001875.4:c.3225C>T	NP_001866.2:p.(Ile1075=)
NM_001875.4:c.3232A>T	NP_001866.2:p.(Thr1078Ser)
NM_001875.4:c.3234A>G	NP_001866.2:p.(Thr1078=)
NM_001875.4:c.3234A>C	NP_001866.2:p.(Thr1078=)
NM_001875.4:c.3237C>T	NP_001866.2:p.(Ser1079=)
NM_001875.4:c.3242T>C	NP_001866.2:p.(Leu1081Pro)
NM_001875.4:c.3249C>A	NP_001866.2:p.(Ile1083=)
NM_001875.4:c.3249C>T	NP_001866.2:p.(Ile1083=)
NM_001875.4:c.3250G>A	NP_001866.2:p.(Asp1084Asn)
NM_001875.4:c.3250G>C	NP_001866.2:p.(Asp1084His)
NM_001875.4:c.3261G>A	NP_001866.2:p.(Glu1087=)
NM_001875.4:c.3265C>T	NP_001866.2:p.(Arg1089Cys)
NM_001875.4:c.3266G>A	NP_001866.2:p.(Arg1089His)
NM_001875.4:c.3269C>T	NP_001866.2:p.(Ser1090Phe)
NM_001875.4:c.3271A>G	NP_001866.2:p.(Ile1091Val)
NM_001875.4:c.3272T>G	NP_001866.2:p.(Ile1091Ser)
NM_001875.4:c.3276_3288del	NP_001866.2:p.(Phe1092LeufsTer4)
NM_001875.4:c.3276C>T	NP_001866.2:p.(Phe1092=)
NM_001875.4:c.3281C>T	NP_001866.2:p.(Ala1094Val)
NM_001875.4:c.3281C>A	NP_001866.2:p.(Ala1094Asp)
NM_001875.4:c.3282T>C	NP_001866.2:p.(Ala1094=)
NM_001875.4:c.3286T>C	NP_001866.2:p.(Leu1096=)
NM_001875.4:c.3292G>A	NP_001866.2:p.(Glu1098Lys)
NM_001875.4:c.3303G>A	NP_001866.2:p.(Val1101=)
NM_001875.4:c.3307C>T	NP_001866.2:p.(Gln1103Ter)
NM_001875.4:c.3310G>A	NP_001866.2:p.(Ala1104Thr)
NM_001875.4:c.3313C>T	NP_001866.2:p.(Pro1105Ser)
NM_001875.4:c.3330T>C	NP_001866.2:p.(Asn1110=)
NM_001875.4:c.3336G>A	NP_001866.2:p.(Leu1112=)
NM_001875.4:c.3336+2T>C	NP_001866.2:p.?
NM_001875.4:c.3336+4A>G	NP_001866.2:p.?
NM_001875.4:c.3336+6G>T	NP_001866.2:p.?
NM_001875.4:c.3336+10G>A	NP_001866.2:p.?
NM_001875.4:c.3336+14C>T	NP_001866.2:p.?
NM_001875.4:c.3336+16A>G	NP_001866.2:p.?
NM_001875.4:c.3336+16A>C	NP_001866.2:p.?
NM_001875.4:c.3336+18T>G	NP_001866.2:p.?
NM_001875.4:c.3336+19A>G	NP_001866.2:p.?
NM_001875.4:c.3336+23G>C	NP_001866.2:p.?
NM_001875.4:c.3336+25_3336+29del	NP_001866.2:p.?
NM_001875.4:c.3336+25T>C	NP_001866.2:p.?
NM_001875.4:c.3336+28T>C	NP_001866.2:p.?
NM_001875.4:c.3336+30A>G	NP_001866.2:p.?
NM_001875.4:c.3336+31T>C	NP_001866.2:p.?
NM_001875.4:c.3336+37A>G	NP_001866.2:p.?
NM_001875.4:c.3336+41T>C	NP_001866.2:p.?
NM_001875.4:c.3336+51C>A	NP_001866.2:p.?
NM_001875.4:c.3336+68_3336+78del	NP_001866.2:p.?
NM_001875.4:c.3337-69A>T	NP_001866.2:p.?
NM_001875.4:c.3337-68T>C	NP_001866.2:p.?
NM_001875.4:c.3337-65A>G	NP_001866.2:p.?
NM_001875.4:c.3337-51T>C	NP_001866.2:p.?
NM_001875.4:c.3337-49_3337-45dup	NP_001866.2:p.?
NM_001875.4:c.3337-49G>A	NP_001866.2:p.?
NM_001875.4:c.3337-48C>T	NP_001866.2:p.?
NM_001875.4:c.3337-44_3337-40del	NP_001866.2:p.?
NM_001875.4:c.3337-40A>G	NP_001866.2:p.?
NM_001875.4:c.3337-34C>T	NP_001866.2:p.?
NM_001875.4:c.3337-32C>A	NP_001866.2:p.?
NM_001875.4:c.3337-31A>G	NP_001866.2:p.?
NM_001875.4:c.3337-31A>T	NP_001866.2:p.?
NM_001875.4:c.3337-30T>C	NP_001866.2:p.?
NM_001875.4:c.3337-24T>G	NP_001866.2:p.?
NM_001875.4:c.3337-17T>C	NP_001866.2:p.?
NM_001875.4:c.3337-15G>A	NP_001866.2:p.?
NM_001875.4:c.3337-14T>C	NP_001866.2:p.?
NM_001875.4:c.3337-8T>C	NP_001866.2:p.?
NM_001875.4:c.3340G>A	NP_001866.2:p.(Glu1114Lys)
NM_001875.4:c.3346C>T	NP_001866.2:p.(Leu1116=)
NM_001875.4:c.3349G>A	NP_001866.2:p.(Glu1117Lys)
NM_001875.4:c.3355G>T	NP_001866.2:p.(Ala1119Ser)
NM_001875.4:c.3355G>A	NP_001866.2:p.(Ala1119Thr)
NM_001875.4:c.3358A>G	NP_001866.2:p.(Lys1120Glu)
NM_001875.4:c.3363T>C	NP_001866.2:p.(Ser1121=)
NM_001875.4:c.3365T>G	NP_001866.2:p.(Val1122Gly)
NM_001875.4:c.3368A>T	NP_001866.2:p.(Asp1123Val)
NM_001875.4:c.3373C>A	NP_001866.2:p.(Pro1125Thr)
NM_001875.4:c.3375C>T	NP_001866.2:p.(Pro1125=)
NM_001875.4:c.3376T>G	NP_001866.2:p.(Cys1126Gly)
NM_001875.4:c.3381G>A	NP_001866.2:p.(Leu1127=)
NM_001875.4:c.3393C>A	NP_001866.2:p.(Ser1131=)
NM_001875.4:c.3395A>G	NP_001866.2:p.(Tyr1132Cys)
NM_001875.4:c.3396T>C	NP_001866.2:p.(Tyr1132=)
NM_001875.4:c.3398T>C	NP_001866.2:p.(Val1133Ala)
NM_001875.4:c.3403A>T	NP_001866.2:p.(Ser1135Cys)
NM_001875.4:c.3404+1G>A	NP_001866.2:p.?
NM_001875.4:c.3404+9_3404+10del	NP_001866.2:p.?
NM_001875.4:c.3404+8T>A	NP_001866.2:p.?
NM_001875.4:c.3404+10T>C	NP_001866.2:p.?
NM_001875.4:c.3404+29A>G	NP_001866.2:p.?
NM_001875.4:c.3404+32A>T	NP_001866.2:p.?
NM_001875.4:c.3404+36A>T	NP_001866.2:p.?
NM_001875.4:c.3404+40A>C	NP_001866.2:p.?
NM_001875.4:c.3404+49T>C	NP_001866.2:p.?
NM_001875.4:c.3404+51C>A	NP_001866.2:p.?
NM_001875.4:c.3404+67A>T	NP_001866.2:p.?
NM_001875.4:c.3405-72A>T	NP_001866.2:p.?
NM_001875.4:c.3405-59C>T	NP_001866.2:p.?
NM_001875.4:c.3405-47A>G	NP_001866.2:p.?
NM_001875.4:c.3405-45T>C	NP_001866.2:p.?
NM_001875.4:c.3405-42T>C	NP_001866.2:p.?
NM_001875.4:c.3405-35A>G	NP_001866.2:p.?
NM_001875.4:c.3405-33C>A	NP_001866.2:p.?
NM_001875.4:c.3405-31T>C	NP_001866.2:p.?
NM_001875.4:c.3405-29A>T	NP_001866.2:p.?
NM_001875.4:c.3405-17dup	NP_001866.2:p.?
NM_001875.4:c.3405-19T>C	NP_001866.2:p.?
NM_001875.4:c.3405-13dup	NP_001866.2:p.?
NM_001875.4:c.3405-17T>C	NP_001866.2:p.?
NM_001875.4:c.3405-13C>A	NP_001866.2:p.?
NM_001875.4:c.3407G>A	NP_001866.2:p.(Gly1136Glu)
NM_001875.4:c.3408G>A	NP_001866.2:p.(Gly1136=)
NM_001875.4:c.3411T>G	NP_001866.2:p.(Ser1137=)
NM_001875.4:c.3412G>C	NP_001866.2:p.(Ala1138Pro)
NM_001875.4:c.3414T>G	NP_001866.2:p.(Ala1138=)
NM_001875.4:c.3416T>C	NP_001866.2:p.(Met1139Thr)
NM_001875.4:c.3422T>C	NP_001866.2:p.(Val1141Ala)
NM_001875.4:c.3433G>A	NP_001866.2:p.(Glu1145Lys)
NM_001875.4:c.3439G>A	NP_001866.2:p.(Glu1147Lys)
NM_001875.4:c.3447A>G	NP_001866.2:p.(Lys1149=)
NM_001875.4:c.3451T>C	NP_001866.2:p.(Phe1151Leu)
NM_001875.4:c.3462G>A	NP_001866.2:p.(Glu1154=)
NM_001875.4:c.3464C>G	NP_001866.2:p.(Ala1155Gly)
NM_001875.4:c.3464C>T	NP_001866.2:p.(Ala1155Val)
NM_001875.4:c.3465G>A	NP_001866.2:p.(Ala1155=)
NM_001875.4:c.3465G>T	NP_001866.2:p.(Ala1155=)
NM_001875.4:c.3466A>T	NP_001866.2:p.(Thr1156Ser)
NM_001875.4:c.3472G>A	NP_001866.2:p.(Val1158Ile)
NM_001875.4:c.3477T>G	NP_001866.2:p.(Ser1159=)
NM_001875.4:c.3480+2T>C	NP_001866.2:p.?
NM_001875.4:c.3480+11A>G	NP_001866.2:p.?
NM_001875.4:c.3480+12T>G	NP_001866.2:p.?
NM_001875.4:c.3480+13T>G	NP_001866.2:p.?
NM_001875.4:c.3480+15C>A	NP_001866.2:p.?
NM_001875.4:c.3480+18T>G	NP_001866.2:p.?
NM_001875.4:c.3480+25A>G	NP_001866.2:p.?
NM_001875.4:c.3480+27T>G	NP_001866.2:p.?
NM_001875.4:c.3480+28G>A	NP_001866.2:p.?
NM_001875.4:c.3480+44_3480+71del	NP_001866.2:p.?
NM_001875.4:c.3480+28G>T	NP_001866.2:p.?
NM_001875.4:c.3480+31A>G	NP_001866.2:p.?
NM_001875.4:c.3480+32T>C	NP_001866.2:p.?
NM_001875.4:c.3480+35C>T	NP_001866.2:p.?
NM_001875.4:c.3480+69_3480+95del	NP_001866.2:p.?
NM_001875.4:c.3480+45_3480+46del	NP_001866.2:p.?
NM_001875.4:c.3480+45A>G	NP_001866.2:p.?
NM_001875.4:c.3480+46T>C	NP_001866.2:p.?
NM_001875.4:c.3480+51T>C	NP_001866.2:p.?
NM_001875.4:c.3481-72G>A	NP_001866.2:p.?
NM_001875.4:c.3481-48A>T	NP_001866.2:p.?
NM_001875.4:c.3481-46A>G	NP_001866.2:p.?
NM_001875.4:c.3481-45T>C	NP_001866.2:p.?
NM_001875.4:c.3481-42C>T	NP_001866.2:p.?
NM_001875.4:c.3481-41G>A	NP_001866.2:p.?
NM_001875.4:c.3481-30G>A	NP_001866.2:p.?
NM_001875.4:c.3481-27C>A	NP_001866.2:p.?
NM_001875.4:c.3481-27C>T	NP_001866.2:p.?
NM_001875.4:c.3481-26G>A	NP_001866.2:p.?
NM_001875.4:c.3481-25G>A	NP_001866.2:p.?
NM_001875.4:c.3481-19_3481-18del	NP_001866.2:p.?
NM_001875.4:c.3481-15T>C	NP_001866.2:p.?
NM_001875.4:c.3481-8C>T	NP_001866.2:p.?
NM_001875.4:c.3481-7G>C	NP_001866.2:p.?
NM_001875.4:c.3481-7G>A	NP_001866.2:p.?
NM_001875.4:c.3481-4A>C	NP_001866.2:p.?
NM_001875.4:c.3481-3C>T	NP_001866.2:p.?
NM_001875.4:c.3483G>A	NP_001866.2:p.(Glu1161=)
NM_001875.4:c.3498G>A	NP_001866.2:p.(Leu1166=)
NM_001875.4:c.3508G>T	NP_001866.2:p.(Val1170Phe)
NM_001875.4:c.3513A>G	NP_001866.2:p.(Glu1171=)
NM_001875.4:c.3514G>A	NP_001866.2:p.(Gly1172Arg)
NM_001875.4:c.3520C>A	NP_001866.2:p.(Arg1174=)
NM_001875.4:c.3520C>T	NP_001866.2:p.(Arg1174Ter)
NM_001875.4:c.3521G>A	NP_001866.2:p.(Arg1174Gln)
NM_001875.4:c.3523G>C	NP_001866.2:p.(Glu1175Gln)
NM_001875.4:c.3526G>A	NP_001866.2:p.(Val1176Ile)
NM_001875.4:c.3527T>C	NP_001866.2:p.(Val1176Ala)
NM_001875.4:c.3532A>C	NP_001866.2:p.(Met1178Leu)
NM_001875.4:c.3536A>C	NP_001866.2:p.(Asp1179Ala)
NM_001875.4:c.3537C>T	NP_001866.2:p.(Asp1179=)
NM_001875.4:c.3538G>A	NP_001866.2:p.(Ala1180Thr)
NM_001875.4:c.3539C>T	NP_001866.2:p.(Ala1180Val)
NM_001875.4:c.3541G>A	NP_001866.2:p.(Val1181Ile)
NM_001875.4:c.3543T>C	NP_001866.2:p.(Val1181=)
NM_001875.4:c.3551A>T	NP_001866.2:p.(Asp1184Val)
NM_001875.4:c.3552T>G	NP_001866.2:p.(Asp1184Glu)
NM_001875.4:c.3555A>C	NP_001866.2:p.(Gly1185=)
NM_001875.4:c.3557G>A	NP_001866.2:p.(Arg1186Lys)
NM_001875.4:c.3558G>A	NP_001866.2:p.(Arg1186=)
NM_001875.4:c.3558+7G>A	NP_001866.2:p.?
NM_001875.4:c.3558+13T>C	NP_001866.2:p.?
NM_001875.4:c.3558+16T>G	NP_001866.2:p.?
NM_001875.4:c.3558+22_3558+24del	NP_001866.2:p.?
NM_001875.4:c.3558+20C>G	NP_001866.2:p.?
NM_001875.4:c.3558+22C>T	NP_001866.2:p.?
NM_001875.4:c.3558+23C>T	NP_001866.2:p.?
NM_001875.4:c.3558+24T>C	NP_001866.2:p.?
NM_001875.4:c.3558+29T>A	NP_001866.2:p.?
NM_001875.4:c.3558+29T>C	NP_001866.2:p.?
NM_001875.4:c.3558+36T>G	NP_001866.2:p.?
NM_001875.4:c.3558+38C>G	NP_001866.2:p.?
NM_001875.4:c.3558+40C>T	NP_001866.2:p.?
NM_001875.4:c.3558+43C>T	NP_001866.2:p.?
NM_001875.4:c.3558+45T>G	NP_001866.2:p.?
NM_001875.4:c.3558+45T>C	NP_001866.2:p.?
NM_001875.4:c.3558+46T>C	NP_001866.2:p.?
NM_001875.4:c.3558+47T>G	NP_001866.2:p.?
NM_001875.4:c.3558+49T>C	NP_001866.2:p.?
NM_001875.4:c.3558+52C>T	NP_001866.2:p.?
NM_001875.4:c.3558+53T>C	NP_001866.2:p.?
NM_001875.4:c.3558+71T>C	NP_001866.2:p.?
NM_001875.4:c.3558+72T>C	NP_001866.2:p.?
NM_001875.4:c.3559-67del	NP_001866.2:p.?
NM_001875.4:c.3559-65_3559-64dup	NP_001866.2:p.?
NM_001875.4:c.3559-50G>A	NP_001866.2:p.?
NM_001875.4:c.3559-48A>G	NP_001866.2:p.?
NM_001875.4:c.3559-38A>C	NP_001866.2:p.?
NM_001875.4:c.3559-35T>C	NP_001866.2:p.?
NM_001875.4:c.3559-32T>C	NP_001866.2:p.?
NM_001875.4:c.3559-24T>C	NP_001866.2:p.?
NM_001875.4:c.3559-9_3559-7del	NP_001866.2:p.?
NM_001875.4:c.3559-7del	NP_001866.2:p.?
NM_001875.4:c.3559-7dup	NP_001866.2:p.?
NM_001875.4:c.3559-8_3559-7del	NP_001866.2:p.?
NM_001875.4:c.3559-10_3559-7del	NP_001866.2:p.?
NM_001875.4:c.3559-8_3559-7dup	NP_001866.2:p.?
NM_001875.4:c.3559-20T>G	NP_001866.2:p.?
NM_001875.4:c.3559-20T>C	NP_001866.2:p.?
NM_001875.4:c.3559-16T>A	NP_001866.2:p.?
NM_001875.4:c.3559-15T>G	NP_001866.2:p.?
NM_001875.4:c.3559-13T>A	NP_001866.2:p.?
NM_001875.4:c.3559-9T>C	NP_001866.2:p.?
NM_001875.4:c.3559-7T>G	NP_001866.2:p.?
NM_001875.4:c.3566C>T	NP_001866.2:p.(Ser1189Phe)
NM_001875.4:c.3568C>T	NP_001866.2:p.(His1190Tyr)
NM_001875.4:c.3569A>G	NP_001866.2:p.(His1190Arg)
NM_001875.4:c.3574A>G	NP_001866.2:p.(Ile1192Val)
NM_001875.4:c.3576C>T	NP_001866.2:p.(Ile1192=)
NM_001875.4:c.3580G>C	NP_001866.2:p.(Glu1194Gln)
NM_001875.4:c.3585T>C	NP_001866.2:p.(His1195=)
NM_001875.4:c.3596C>T	NP_001866.2:p.(Ala1199Val)
NM_001875.4:c.3596C>G	NP_001866.2:p.(Ala1199Gly)
NM_001875.4:c.3608C>T	NP_001866.2:p.(Ser1203Leu)
NM_001875.4:c.3609G>A	NP_001866.2:p.(Ser1203=)
NM_001875.4:c.3619A>C	NP_001866.2:p.(Thr1207Pro)
NM_001875.4:c.3622C>T	NP_001866.2:p.(Leu1208=)
NM_001875.4:c.3622C>A	NP_001866.2:p.(Leu1208Met)
NM_001875.4:c.3626T>C	NP_001866.2:p.(Met1209Thr)
NM_001875.4:c.3630G>A	NP_001866.2:p.(Leu1210=)
NM_001875.4:c.3634A>G	NP_001866.2:p.(Thr1212Ala)
NM_001875.4:c.3637C>A	NP_001866.2:p.(Gln1213Lys)
NM_001875.4:c.3643A>G	NP_001866.2:p.(Ile1215Val)
NM_001875.4:c.3654G>A	NP_001866.2:p.(Gly1218=)
NM_001875.4:c.3655G>A	NP_001866.2:p.(Ala1219Thr)
NM_001875.4:c.3657C>T	NP_001866.2:p.(Ala1219=)
NM_001875.4:c.3661G>A	NP_001866.2:p.(Glu1221Lys)
NM_001875.4:c.3662A>G	NP_001866.2:p.(Glu1221Gly)
NM_001875.4:c.3666+1G>T	NP_001866.2:p.?
NM_001875.4:c.3666+4A>G	NP_001866.2:p.?
NM_001875.4:c.3666+7A>G	NP_001866.2:p.?
NM_001875.4:c.3666+11A>G	NP_001866.2:p.?
NM_001875.4:c.3666+21G>T	NP_001866.2:p.?
NM_001875.4:c.3666+32A>G	NP_001866.2:p.?
NM_001875.4:c.3666+33A>C	NP_001866.2:p.?
NM_001875.4:c.3666+45G>A	NP_001866.2:p.?
NM_001875.4:c.3666+48A>G	NP_001866.2:p.?
NM_001875.4:c.3666+61del	NP_001866.2:p.?
NM_001875.4:c.3666+76_3666+77dup	NP_001866.2:p.?
NM_001875.4:c.3666+75_3666+77del	NP_001866.2:p.?
NM_001875.4:c.3666+76_3666+77del	NP_001866.2:p.?
NM_001875.4:c.3666+75_3666+77dup	NP_001866.2:p.?
NM_001875.4:c.3666+77dup	NP_001866.2:p.?
NM_001875.4:c.3666+77del	NP_001866.2:p.?
NM_001875.4:c.3666+66T>C	NP_001866.2:p.?
NM_001875.4:c.3666+67_3666+68insG	NP_001866.2:p.?
NM_001875.4:c.3666+70T>G	NP_001866.2:p.?
NM_001875.4:c.3667-49A>G	NP_001866.2:p.?
NM_001875.4:c.3667-46A>G	NP_001866.2:p.?
NM_001875.4:c.3667-40T>C	NP_001866.2:p.?
NM_001875.4:c.3667-38C>T	NP_001866.2:p.?
NM_001875.4:c.3667-27A>G	NP_001866.2:p.?
NM_001875.4:c.3667-25T>C	NP_001866.2:p.?
NM_001875.4:c.3667-24A>C	NP_001866.2:p.?
NM_001875.4:c.3667-21C>T	NP_001866.2:p.?
NM_001875.4:c.3667-20G>A	NP_001866.2:p.?
NM_001875.4:c.3667-15T>C	NP_001866.2:p.?
NM_001875.4:c.3667-12T>G	NP_001866.2:p.?
NM_001875.4:c.3669G>A	NP_001866.2:p.(Val1223=)
NM_001875.4:c.3672G>T	NP_001866.2:p.(Lys1224Asn)
NM_001875.4:c.3672G>A	NP_001866.2:p.(Lys1224=)
NM_001875.4:c.3675T>A	NP_001866.2:p.(Asp1225Glu)
NM_001875.4:c.3682C>T	NP_001866.2:p.(Arg1228Trp)
NM_001875.4:c.3683G>A	NP_001866.2:p.(Arg1228Gln)
NM_001875.4:c.3687G>T	NP_001866.2:p.(Lys1229Asn)
NM_001875.4:c.3689T>A	NP_001866.2:p.(Ile1230Asn)
NM_001875.4:c.3706A>G	NP_001866.2:p.(Ile1236Val)
NM_001875.4:c.3710C>G	NP_001866.2:p.(Ser1237Cys)
NM_001875.4:c.3710C>A	NP_001866.2:p.(Ser1237Tyr)
NM_001875.4:c.3714T>C	NP_001866.2:p.(Gly1238=)
NM_001875.4:c.3715C>G	NP_001866.2:p.(Pro1239Ala)
NM_001875.4:c.3723C>T	NP_001866.2:p.(Asn1241=)
NM_001875.4:c.3724G>A	NP_001866.2:p.(Val1242Ile)
NM_001875.4:c.3736G>A	NP_001866.2:p.(Val1246Ile)
NM_001875.4:c.3740A>C	NP_001866.2:p.(Lys1247Thr)
NM_001875.4:c.3742G>A	NP_001866.2:p.(Gly1248Arg)
NM_001875.4:c.3751G>A	NP_001866.2:p.(Val1251Ile)
NM_001875.4:c.3753C>T	NP_001866.2:p.(Val1251=)
NM_001875.4:c.3756+3A>G	NP_001866.2:p.?
NM_001875.4:c.3756+8A>G	NP_001866.2:p.?
NM_001875.4:c.3756+13A>G	NP_001866.2:p.?
NM_001875.4:c.3756+14A>G	NP_001866.2:p.?
NM_001875.4:c.3756+14A>C	NP_001866.2:p.?
NM_001875.4:c.3756+18G>A	NP_001866.2:p.?
NM_001875.4:c.3756+29C>T	NP_001866.2:p.?
NM_001875.4:c.3756+31C>T	NP_001866.2:p.?
NM_001875.4:c.3756+32C>T	NP_001866.2:p.?
NM_001875.4:c.3756+45C>T	NP_001866.2:p.?
NM_001875.4:c.3756+46G>A	NP_001866.2:p.?
NM_001875.4:c.3756+50T>C	NP_001866.2:p.?
NM_001875.4:c.3756+51G>A	NP_001866.2:p.?
NM_001875.4:c.3756+75C>T	NP_001866.2:p.?
NM_001875.4:c.3757-51T>G	NP_001866.2:p.?
NM_001875.4:c.3757-43G>T	NP_001866.2:p.?
NM_001875.4:c.3757-40C>T	NP_001866.2:p.?
NM_001875.4:c.3757-40C>G	NP_001866.2:p.?
NM_001875.4:c.3757-36A>G	NP_001866.2:p.?
NM_001875.4:c.3757-36A>C	NP_001866.2:p.?
NM_001875.4:c.3757-32C>T	NP_001866.2:p.?
NM_001875.4:c.3757-27_3757-24del	NP_001866.2:p.?
NM_001875.4:c.3757-30T>C	NP_001866.2:p.?
NM_001875.4:c.3757-29C>G	NP_001866.2:p.?
NM_001875.4:c.3757-26_3757-23del	NP_001866.2:p.?
NM_001875.4:c.3757-19T>G	NP_001866.2:p.?
NM_001875.4:c.3757-17G>A	NP_001866.2:p.?
NM_001875.4:c.3757-14T>G	NP_001866.2:p.?
NM_001875.4:c.3757-10A>C	NP_001866.2:p.?
NM_001875.4:c.3757-3C>G	NP_001866.2:p.?
NM_001875.4:c.3757G>A	NP_001866.2:p.(Val1253Met)
NM_001875.4:c.3759G>A	NP_001866.2:p.(Val1253=)
NM_001875.4:c.3765G>A	NP_001866.2:p.(Glu1255=)
NM_001875.4:c.3771C>T	NP_001866.2:p.(Asn1257=)
NM_001875.4:c.3772T>C	NP_001866.2:p.(Leu1258=)
NM_001875.4:c.3778G>A	NP_001866.2:p.(Ala1260Thr)
NM_001875.4:c.3784C>T	NP_001866.2:p.(Arg1262Ter)
NM_001875.4:c.3786A>T	NP_001866.2:p.(Arg1262=)
NM_001875.4:c.3792C>T	NP_001866.2:p.(Phe1264=)
NM_001875.4:c.3793C>T	NP_001866.2:p.(Pro1265Ser)
NM_001875.4:c.3796T>C	NP_001866.2:p.(Phe1266Leu)
NM_001875.4:c.3798T>A	NP_001866.2:p.(Phe1266Leu)
NM_001875.4:c.3818T>A	NP_001866.2:p.(Val1273Asp)
NM_001875.4:c.3827T>C	NP_001866.2:p.(Ile1276Thr)
NM_001875.4:c.3836C>T	NP_001866.2:p.(Ala1279Val)
NM_001875.4:c.3839C>A	NP_001866.2:p.(Thr1280Asn)
NM_001875.4:c.3847A>T	NP_001866.2:p.(Met1283Leu)
NM_001875.4:c.3851T>C	NP_001866.2:p.(Ile1284Thr)
NM_001875.4:c.3851T>G	NP_001866.2:p.(Ile1284Ser)
NM_001875.4:c.3856G>A	NP_001866.2:p.(Glu1286Lys)
NM_001875.4:c.3858G>A	NP_001866.2:p.(Glu1286=)
[truncated: 377 more rows]

## Sheet: Citrin_gnomAD
Table S10.6. Citrin sequence variants found in gnomAD
Citrin cDNA Change	Citrin Protein Change
NM_014251.2:c.-71G>C	NP_055066.1:p.?
NM_014251.2:c.-70A>G	NP_055066.1:p.?
NM_014251.2:c.-69G>C	NP_055066.1:p.?
NM_014251.2:c.-66G>C	NP_055066.1:p.?
NM_014251.2:c.-65C>T	NP_055066.1:p.?
NM_014251.2:c.-64C>T	NP_055066.1:p.?
NM_014251.2:c.-64C>A	NP_055066.1:p.?
NM_014251.2:c.-63C>G	NP_055066.1:p.?
NM_014251.2:c.-63C>T	NP_055066.1:p.?
NM_014251.2:c.-62G>C	NP_055066.1:p.?
NM_014251.2:c.-61G>A	NP_055066.1:p.?
NM_014251.2:c.-58C>A	NP_055066.1:p.?
NM_014251.2:c.-57C>T	NP_055066.1:p.?
NM_014251.2:c.-51G>A	NP_055066.1:p.?
NM_014251.2:c.-47G>A	NP_055066.1:p.?
NM_014251.2:c.-46C>G	NP_055066.1:p.?
NM_014251.2:c.-46C>T	NP_055066.1:p.?
NM_014251.2:c.-45C>G	NP_055066.1:p.?
NM_014251.2:c.-43G>A	NP_055066.1:p.?
NM_014251.2:c.-42C>G	NP_055066.1:p.?
NM_014251.2:c.-38T>C	NP_055066.1:p.?
NM_014251.2:c.-38T>G	NP_055066.1:p.?
NM_014251.2:c.-37_-34dup	NP_055066.1:p.?
NM_014251.2:c.-23G>A	NP_055066.1:p.?
NM_014251.2:c.-20G>A	NP_055066.1:p.?
NM_014251.2:c.-15C>G	NP_055066.1:p.?
NM_014251.2:c.-15C>T	NP_055066.1:p.?
NM_014251.2:c.-6C>G	NP_055066.1:p.?
NM_014251.2:c.-5G>C	NP_055066.1:p.?
NM_014251.2:c.2T>C	NP_055066.1:p.(Met1?)
NM_014251.2:c.4G>A	NP_055066.1:p.(Ala2Thr)
NM_014251.2:c.4G>C	NP_055066.1:p.(Ala2Pro)
NM_014251.2:c.6G>T	NP_055066.1:p.(Ala2=)
NM_014251.2:c.11C>A	NP_055066.1:p.(Ala4Asp)
NM_014251.2:c.12C>T	NP_055066.1:p.(Ala4=)
NM_014251.2:c.15+72T>A	NP_055066.1:p.?
NM_014251.2:c.15+57G>A	NP_055066.1:p.?
NM_014251.2:c.15+56C>T	NP_055066.1:p.?
NM_014251.2:c.15+49G>C	NP_055066.1:p.?
NM_014251.2:c.15+49G>A	NP_055066.1:p.?
NM_014251.2:c.15+47C>T	NP_055066.1:p.?
NM_014251.2:c.15+46C>T	NP_055066.1:p.?
NM_014251.2:c.15+43C>G	NP_055066.1:p.?
NM_014251.2:c.15+40G>A	NP_055066.1:p.?
NM_014251.2:c.15+30G>A	NP_055066.1:p.?
NM_014251.2:c.15+26G>C	NP_055066.1:p.?
NM_014251.2:c.15+26G>A	NP_055066.1:p.?
NM_014251.2:c.15+26G>T	NP_055066.1:p.?
NM_014251.2:c.15+25G>A	NP_055066.1:p.?
NM_014251.2:c.15+24G>A	NP_055066.1:p.?
NM_014251.2:c.15+21G>C	NP_055066.1:p.?
NM_014251.2:c.15+21G>T	NP_055066.1:p.?
NM_014251.2:c.15+17G>C	NP_055066.1:p.?
NM_014251.2:c.15+15G>C	NP_055066.1:p.?
NM_014251.2:c.15+5C>T	NP_055066.1:p.?
NM_014251.2:c.15+2T>C	NP_055066.1:p.?
NM_014251.2:c.15+1G>A	NP_055066.1:p.?
NM_014251.2:c.16-1G>A	NP_055066.1:p.?
NM_014251.2:c.16-4A>G	NP_055066.1:p.?
NM_014251.2:c.16-12G>A	NP_055066.1:p.?
NM_014251.2:c.16-12G>T	NP_055066.1:p.?
NM_014251.2:c.16-25_16-24del	NP_055066.1:p.?
NM_014251.2:c.16-23A>G	NP_055066.1:p.?
NM_014251.2:c.16-26A>C	NP_055066.1:p.?
NM_014251.2:c.16-26A>G	NP_055066.1:p.?
NM_014251.2:c.16-30T>C	NP_055066.1:p.?
NM_014251.2:c.16-35T>A	NP_055066.1:p.?
NM_014251.2:c.16-43A>G	NP_055066.1:p.?
NM_014251.2:c.16-46C>G	NP_055066.1:p.?
NM_014251.2:c.16-47T>C	NP_055066.1:p.?
NM_014251.2:c.16-51G>T	NP_055066.1:p.?
NM_014251.2:c.16-61C>T	NP_055066.1:p.?
NM_014251.2:c.16-74A>G	NP_055066.1:p.?
NM_014251.2:c.29A>G	NP_055066.1:p.(Lys10Arg)
NM_014251.2:c.34G>A	NP_055066.1:p.(Ala12Thr)
NM_014251.2:c.40C>G	NP_055066.1:p.(Pro14Ala)
NM_014251.2:c.41C>T	NP_055066.1:p.(Pro14Leu)
NM_014251.2:c.42A>C	NP_055066.1:p.(Pro14=)
NM_014251.2:c.45T>C	NP_055066.1:p.(Ala15=)
NM_014251.2:c.49C>A	NP_055066.1:p.(Leu17Ile)
NM_014251.2:c.49C>T	NP_055066.1:p.(Leu17Phe)
NM_014251.2:c.60A>T	NP_055066.1:p.(Ile20=)
NM_014251.2:c.60A>G	NP_055066.1:p.(Ile20Met)
NM_014251.2:c.66_67insC	NP_055066.1:p.(Lys23GlnfsTer6)
NM_014251.2:c.69+63A>G	NP_055066.1:p.?
NM_014251.2:c.69+48_69+50dup	NP_055066.1:p.?
NM_014251.2:c.69+47A>G	NP_055066.1:p.?
NM_014251.2:c.69+45C>G	NP_055066.1:p.?
NM_014251.2:c.69+36A>G	NP_055066.1:p.?
NM_014251.2:c.69+25T>C	NP_055066.1:p.?
NM_014251.2:c.69+23T>C	NP_055066.1:p.?
NM_014251.2:c.69+12G>A	NP_055066.1:p.?
NM_014251.2:c.69+7A>T	NP_055066.1:p.?
NM_014251.2:c.69+6T>C	NP_055066.1:p.?
NM_014251.2:c.69+5G>C	NP_055066.1:p.?
NM_014251.2:c.69G>A	NP_055066.1:p.(Lys23=)
NM_014251.2:c.70T>C	NP_055066.1:p.(Tyr24His)
NM_014251.2:c.70-1G>A	NP_055066.1:p.?
NM_014251.2:c.70-4dup	NP_055066.1:p.?
NM_014251.2:c.70-3C>T	NP_055066.1:p.?
NM_014251.2:c.70-7T>A	NP_055066.1:p.?
NM_014251.2:c.70-7T>C	NP_055066.1:p.?
NM_014251.2:c.70-16T>C	NP_055066.1:p.?
NM_014251.2:c.70-17T>A	NP_055066.1:p.?
NM_014251.2:c.70-26A>G	NP_055066.1:p.?
NM_014251.2:c.70-34T>C	NP_055066.1:p.?
NM_014251.2:c.70-38C>G	NP_055066.1:p.?
NM_014251.2:c.70-41A>G	NP_055066.1:p.?
NM_014251.2:c.70-47G>A	NP_055066.1:p.?
NM_014251.2:c.70-52A>T	NP_055066.1:p.?
NM_014251.2:c.70-68T>G	NP_055066.1:p.?
NM_014251.2:c.72T>G	NP_055066.1:p.(Tyr24Ter)
NM_014251.2:c.73G>A	NP_055066.1:p.(Ala25Thr)
NM_014251.2:c.74C>A	NP_055066.1:p.(Ala25Glu)
NM_014251.2:c.75A>G	NP_055066.1:p.(Ala25=)
NM_014251.2:c.80T>G	NP_055066.1:p.(Ile27Ser)
NM_014251.2:c.81T>C	NP_055066.1:p.(Ile27=)
NM_014251.2:c.84G>A	NP_055066.1:p.(Glu28=)
NM_014251.2:c.85A>G	NP_055066.1:p.(Lys29Glu)
NM_014251.2:c.89dup	NP_055066.1:p.(Asn30LysfsTer3)
NM_014251.2:c.89A>G	NP_055066.1:p.(Asn30Ser)
NM_014251.2:c.90C>T	NP_055066.1:p.(Asn30=)
NM_014251.2:c.91G>A	NP_055066.1:p.(Gly31Ser)
NM_014251.2:c.92G>A	NP_055066.1:p.(Gly31Asp)
NM_014251.2:c.93T>C	NP_055066.1:p.(Gly31=)
NM_014251.2:c.102C>T	NP_055066.1:p.(Phe34=)
NM_014251.2:c.105G>T	NP_055066.1:p.(Met35Ile)
NM_014251.2:c.107C>G	NP_055066.1:p.(Ser36Cys)
NM_014251.2:c.108C>T	NP_055066.1:p.(Ser36=)
NM_014251.2:c.110C>G	NP_055066.1:p.(Pro37Arg)
NM_014251.2:c.111C>T	NP_055066.1:p.(Pro37=)
NM_014251.2:c.113A>G	NP_055066.1:p.(Asn38Ser)
NM_014251.2:c.114T>A	NP_055066.1:p.(Asn38Lys)
NM_014251.2:c.121G>T	NP_055066.1:p.(Val41Phe)
NM_014251.2:c.127C>T	NP_055066.1:p.(Arg43Ter)
NM_014251.2:c.128G>T	NP_055066.1:p.(Arg43Leu)
NM_014251.2:c.133T>G	NP_055066.1:p.(Leu45Val)
NM_014251.2:c.143T>G	NP_055066.1:p.(Phe48Cys)
NM_014251.2:c.144del	NP_055066.1:p.(Phe48LeufsTer14)
NM_014251.2:c.146G>A	NP_055066.1:p.(Gly49Glu)
NM_014251.2:c.154C>A	NP_055066.1:p.(Gln52Lys)
NM_014251.2:c.158C>T	NP_055066.1:p.(Pro53Leu)
NM_014251.2:c.158C>G	NP_055066.1:p.(Pro53Arg)
NM_014251.2:c.159T>C	NP_055066.1:p.(Pro53=)
NM_014251.2:c.161A>C	NP_055066.1:p.(Asn54Thr)
NM_014251.2:c.165A>G	NP_055066.1:p.(Pro55=)
NM_014251.2:c.167A>G	NP_055066.1:p.(Lys56Arg)
NM_014251.2:c.172G>A	NP_055066.1:p.(Val58Met)
NM_014251.2:c.173T>C	NP_055066.1:p.(Val58Ala)
NM_014251.2:c.175G>A	NP_055066.1:p.(Glu59Lys)
NM_014251.2:c.176A>G	NP_055066.1:p.(Glu59Gly)
NM_014251.2:c.181T>C	NP_055066.1:p.(Leu61=)
NM_014251.2:c.183_187del	NP_055066.1:p.(Val64GlyfsTer17)
NM_014251.2:c.185G>A	NP_055066.1:p.(Ser62Asn)
NM_014251.2:c.193G>A	NP_055066.1:p.(Val65Met)
NM_014251.2:c.197A>G	NP_055066.1:p.(Asp66Gly)
NM_014251.2:c.199C>T	NP_055066.1:p.(Gln67Ter)
NM_014251.2:c.211G>C	NP_055066.1:p.(Gly71Arg)
NM_014251.2:c.212+75G>A	NP_055066.1:p.?
NM_014251.2:c.212+70A>G	NP_055066.1:p.?
NM_014251.2:c.212+70A>C	NP_055066.1:p.?
NM_014251.2:c.212+63_212+65del	NP_055066.1:p.?
NM_014251.2:c.212+60T>C	NP_055066.1:p.?
NM_014251.2:c.212+54T>C	NP_055066.1:p.?
NM_014251.2:c.212+49C>T	NP_055066.1:p.?
NM_014251.2:c.212+41T>A	NP_055066.1:p.?
NM_014251.2:c.212+41T>C	NP_055066.1:p.?
NM_014251.2:c.212+41T>G	NP_055066.1:p.?
NM_014251.2:c.212+33T>A	NP_055066.1:p.?
NM_014251.2:c.212+32C>A	NP_055066.1:p.?
NM_014251.2:c.212+32C>G	NP_055066.1:p.?
NM_014251.2:c.212+31T>C	NP_055066.1:p.?
NM_014251.2:c.212+23_212+27del	NP_055066.1:p.?
NM_014251.2:c.212+24A>C	NP_055066.1:p.?
NM_014251.2:c.212+21T>C	NP_055066.1:p.?
NM_014251.2:c.212+16A>C	NP_055066.1:p.?
NM_014251.2:c.212+3A>G	NP_055066.1:p.?
NM_014251.2:c.212+1G>C	NP_055066.1:p.?
NM_014251.2:c.213-4G>C	NP_055066.1:p.?
NM_014251.2:c.213-8T>C	NP_055066.1:p.?
NM_014251.2:c.213-10dup	NP_055066.1:p.?
NM_014251.2:c.213-14_213-10del	NP_055066.1:p.?
NM_014251.2:c.213-9A>T	NP_055066.1:p.?
NM_014251.2:c.213-22T>C	NP_055066.1:p.?
NM_014251.2:c.213-30C>G	NP_055066.1:p.?
NM_014251.2:c.213-30C>T	NP_055066.1:p.?
NM_014251.2:c.213-33T>A	NP_055066.1:p.?
NM_014251.2:c.213-34C>G	NP_055066.1:p.?
NM_014251.2:c.213-38G>A	NP_055066.1:p.?
NM_014251.2:c.213-52T>G	NP_055066.1:p.?
NM_014251.2:c.213-59A>G	NP_055066.1:p.?
NM_014251.2:c.213-67A>G	NP_055066.1:p.?
NM_014251.2:c.213-71G>A	NP_055066.1:p.?
NM_014251.2:c.229G>T	NP_055066.1:p.(Glu77Ter)
NM_014251.2:c.232T>C	NP_055066.1:p.(Phe78Leu)
NM_014251.2:c.233T>G	NP_055066.1:p.(Phe78Cys)
NM_014251.2:c.235G>A	NP_055066.1:p.(Val79Ile)
NM_014251.2:c.235G>T	NP_055066.1:p.(Val79Phe)
NM_014251.2:c.235G>C	NP_055066.1:p.(Val79Leu)
NM_014251.2:c.239C>T	NP_055066.1:p.(Ala80Val)
NM_014251.2:c.250G>T	NP_055066.1:p.(Val84Phe)
NM_014251.2:c.255G>A	NP_055066.1:p.(Leu85=)
NM_014251.2:c.257G>A	NP_055066.1:p.(Cys86Tyr)
NM_014251.2:c.259G>A	NP_055066.1:p.(Ala87Thr)
NM_014251.2:c.262C>A	NP_055066.1:p.(Pro88Thr)
NM_014251.2:c.262C>T	NP_055066.1:p.(Pro88Ser)
NM_014251.2:c.269C>T	NP_055066.1:p.(Ala90Val)
NM_014251.2:c.277A>G	NP_055066.1:p.(Met93Val)
NM_014251.2:c.279G>A	NP_055066.1:p.(Met93Ile)
NM_014251.2:c.280G>A	NP_055066.1:p.(Val94Ile)
NM_014251.2:c.283G>A	NP_055066.1:p.(Ala95Thr)
NM_014251.2:c.302A>G	NP_055066.1:p.(Lys101Arg)
NM_014251.2:c.306T>C	NP_055066.1:p.(Ala102=)
NM_014251.2:c.307G>A	NP_055066.1:p.(Gly103Ser)
NM_014251.2:c.318A>G	NP_055066.1:p.(Glu106=)
NM_014251.2:c.328+69T>C	NP_055066.1:p.?
NM_014251.2:c.328+57_328+61del	NP_055066.1:p.?
NM_014251.2:c.328+48G>A	NP_055066.1:p.?
NM_014251.2:c.328+45T>C	NP_055066.1:p.?
NM_014251.2:c.328+35T>C	NP_055066.1:p.?
NM_014251.2:c.328+33A>C	NP_055066.1:p.?
NM_014251.2:c.328+33A>G	NP_055066.1:p.?
NM_014251.2:c.328+13_328+24del	NP_055066.1:p.?
NM_014251.2:c.328+24G>A	NP_055066.1:p.?
NM_014251.2:c.328+23C>T	NP_055066.1:p.?
NM_014251.2:c.328+18G>A	NP_055066.1:p.?
NM_014251.2:c.328+14T>G	NP_055066.1:p.?
NM_014251.2:c.328+9C>T	NP_055066.1:p.?
NM_014251.2:c.328+6A>G	NP_055066.1:p.?
NM_014251.2:c.329-11T>C	NP_055066.1:p.?
NM_014251.2:c.329-16T>C	NP_055066.1:p.?
NM_014251.2:c.329-18_329-17insC	NP_055066.1:p.?
NM_014251.2:c.329-18_329-17insATTCGGCCATCTTGGCTCCTCCCCCGCCAGTCTC	NP_055066.1:p.?
NM_014251.2:c.329-17G>C	NP_055066.1:p.?
NM_014251.2:c.329-19_329-18insGGAGCTGTTCCTATTCGGCCATCTTGGCTCCTCCCCCGCCAGTC	NP_055066.1:p.?
NM_014251.2:c.329-20C>G	NP_055066.1:p.?
NM_014251.2:c.329-21A>G	NP_055066.1:p.?
NM_014251.2:c.329-26A>G	NP_055066.1:p.?
NM_014251.2:c.329-32T>C	NP_055066.1:p.?
NM_014251.2:c.329-36A>G	NP_055066.1:p.?
NM_014251.2:c.329-40A>C	NP_055066.1:p.?
NM_014251.2:c.329-40A>G	NP_055066.1:p.?
NM_014251.2:c.329-41C>A	NP_055066.1:p.?
NM_014251.2:c.329-42T>G	NP_055066.1:p.?
NM_014251.2:c.329-43T>G	NP_055066.1:p.?
NM_014251.2:c.329-48A>G	NP_055066.1:p.?
NM_014251.2:c.329-60A>T	NP_055066.1:p.?
NM_014251.2:c.329-67A>G	NP_055066.1:p.?
NM_014251.2:c.330_331insA	NP_055066.1:p.(Asp111ArgfsTer3)
NM_014251.2:c.332_333insAACTC	NP_055066.1:p.(Asp111GlufsTer38)
NM_014251.2:c.332A>G	NP_055066.1:p.(Asp111Gly)
NM_014251.2:c.333T>A	NP_055066.1:p.(Asp111Glu)
NM_014251.2:c.334del	NP_055066.1:p.(Val112LeufsTer35)
NM_014251.2:c.338A>G	NP_055066.1:p.(Lys113Arg)
NM_014251.2:c.343G>A	NP_055066.1:p.(Val115Ile)
NM_014251.2:c.349G>A	NP_055066.1:p.(Gly117Arg)
NM_014251.2:c.354G>A	NP_055066.1:p.(Gln118=)
NM_014251.2:c.355A>G	NP_055066.1:p.(Thr119Ala)
NM_014251.2:c.358A>G	NP_055066.1:p.(Thr120Ala)
NM_014251.2:c.361A>G	NP_055066.1:p.(Ile121Val)
NM_014251.2:c.369A>G	NP_055066.1:p.(Gln123=)
NM_014251.2:c.369A>C	NP_055066.1:p.(Gln123His)
NM_014251.2:c.371A>G	NP_055066.1:p.(His124Arg)
NM_014251.2:c.380T>G	NP_055066.1:p.(Phe127Cys)
NM_014251.2:c.389A>C	NP_055066.1:p.(Asp130Ala)
NM_014251.2:c.400G>T	NP_055066.1:p.(Val134Leu)
NM_014251.2:c.405A>C	NP_055066.1:p.(Gln135His)
NM_014251.2:c.408A>G	NP_055066.1:p.(Leu136=)
NM_014251.2:c.410A>C	NP_055066.1:p.(His137Pro)
NM_014251.2:c.411T>C	NP_055066.1:p.(His137=)
NM_014251.2:c.415G>A	NP_055066.1:p.(Gly139Arg)
NM_014251.2:c.421G>A	NP_055066.1:p.(Glu141Lys)
NM_014251.2:c.425G>A	NP_055066.1:p.(Arg142Lys)
NM_014251.2:c.428A>T	NP_055066.1:p.(Lys143Ile)
NM_014251.2:c.432A>G	NP_055066.1:p.(Arg144=)
NM_014251.2:c.433C>T	NP_055066.1:p.(His145Tyr)
NM_014251.2:c.435C>G	NP_055066.1:p.(His145Gln)
NM_014251.2:c.438G>T	NP_055066.1:p.(Leu146=)
NM_014251.2:c.444T>C	NP_055066.1:p.(Tyr148=)
NM_014251.2:c.446C>T	NP_055066.1:p.(Ala149Val)
NM_014251.2:c.447G>A	NP_055066.1:p.(Ala149=)
NM_014251.2:c.454A>G	NP_055066.1:p.(Thr152Ala)
NM_014251.2:c.455C>T	NP_055066.1:p.(Thr152Ile)
NM_014251.2:c.460T>C	NP_055066.1:p.(Phe154Leu)
NM_014251.2:c.468+51C>G	NP_055066.1:p.?
NM_014251.2:c.468+51C>T	NP_055066.1:p.?
NM_014251.2:c.468+48G>C	NP_055066.1:p.?
NM_014251.2:c.468+44G>A	NP_055066.1:p.?
NM_014251.2:c.468+43C>T	NP_055066.1:p.?
NM_014251.2:c.468+38G>C	NP_055066.1:p.?
NM_014251.2:c.468+38G>A	NP_055066.1:p.?
NM_014251.2:c.468+37C>T	NP_055066.1:p.?
NM_014251.2:c.468+30G>A	NP_055066.1:p.?
NM_014251.2:c.468+25A>G	NP_055066.1:p.?
NM_014251.2:c.468+23T>C	NP_055066.1:p.?
NM_014251.2:c.468+23T>A	NP_055066.1:p.?
NM_014251.2:c.468+19_468+20insT	NP_055066.1:p.?
NM_014251.2:c.468+20A>G	NP_055066.1:p.?
NM_014251.2:c.468+16A>G	NP_055066.1:p.?
NM_014251.2:c.468+16A>C	NP_055066.1:p.?
NM_014251.2:c.468+11C>T	NP_055066.1:p.?
NM_014251.2:c.468+11C>A	NP_055066.1:p.?
NM_014251.2:c.468+10G>C	NP_055066.1:p.?
NM_014251.2:c.468+6T>C	NP_055066.1:p.?
NM_014251.2:c.469-12_469-9del	NP_055066.1:p.?
NM_014251.2:c.469-13del	NP_055066.1:p.?
NM_014251.2:c.469-17_469-14del	NP_055066.1:p.?
NM_014251.2:c.469-18dup	NP_055066.1:p.?
NM_014251.2:c.469-17A>C	NP_055066.1:p.?
NM_014251.2:c.469-19T>C	NP_055066.1:p.?
NM_014251.2:c.469-24G>A	NP_055066.1:p.?
NM_014251.2:c.469-33A>G	NP_055066.1:p.?
NM_014251.2:c.469-37A>G	NP_055066.1:p.?
NM_014251.2:c.469-43A>G	NP_055066.1:p.?
NM_014251.2:c.469-50A>G	NP_055066.1:p.?
NM_014251.2:c.469-57T>C	NP_055066.1:p.?
NM_014251.2:c.476A>G	NP_055066.1:p.(Gln159Arg)
NM_014251.2:c.481G>C	NP_055066.1:p.(Glu161Gln)
NM_014251.2:c.483G>A	NP_055066.1:p.(Glu161=)
NM_014251.2:c.487G>A	NP_055066.1:p.(Ala163Thr)
NM_014251.2:c.488C>A	NP_055066.1:p.(Ala163Glu)
NM_014251.2:c.500T>C	NP_055066.1:p.(Phe167Ser)
NM_014251.2:c.502G>A	NP_055066.1:p.(Val168Met)
NM_014251.2:c.507A>G	NP_055066.1:p.(Gln169=)
NM_014251.2:c.508C>A	NP_055066.1:p.(Arg170=)
NM_014251.2:c.508C>T	NP_055066.1:p.(Arg170Trp)
NM_014251.2:c.509G>A	NP_055066.1:p.(Arg170Gln)
NM_014251.2:c.511G>C	NP_055066.1:p.(Asp171His)
NM_014251.2:c.516T>C	NP_055066.1:p.(Asn172=)
NM_014251.2:c.517G>T	NP_055066.1:p.(Ala173Ser)
NM_014251.2:c.525T>C	NP_055066.1:p.(Thr175=)
NM_014251.2:c.528G>C	NP_055066.1:p.(Gly176=)
NM_014251.2:c.534C>G	NP_055066.1:p.(Val178=)
NM_014251.2:c.534C>T	NP_055066.1:p.(Val178=)
NM_014251.2:c.538G>T	NP_055066.1:p.(Ala180Ser)
NM_014251.2:c.538G>A	NP_055066.1:p.(Ala180Thr)
NM_014251.2:c.541A>G	NP_055066.1:p.(Ile181Val)
NM_014251.2:c.543C>T	NP_055066.1:p.(Ile181=)
NM_014251.2:c.544G>A	NP_055066.1:p.(Asp182Asn)
NM_014251.2:c.550C>T	NP_055066.1:p.(Arg184Ter)
NM_014251.2:c.551G>A	NP_055066.1:p.(Arg184Gln)
NM_014251.2:c.558C>T	NP_055066.1:p.(Ile186=)
NM_014251.2:c.569T>C	NP_055066.1:p.(Ile190Thr)
NM_014251.2:c.571C>T	NP_055066.1:p.(Arg191Cys)
NM_014251.2:c.572G>A	NP_055066.1:p.(Arg191His)
NM_014251.2:c.574C>A	NP_055066.1:p.(Pro192Thr)
NM_014251.2:c.576C>A	NP_055066.1:p.(Pro192=)
NM_014251.2:c.576C>G	NP_055066.1:p.(Pro192=)
NM_014251.2:c.577dup	NP_055066.1:p.(His193ProfsTer24)
NM_014251.2:c.577C>T	NP_055066.1:p.(His193Tyr)
NM_014251.2:c.578A>T	NP_055066.1:p.(His193Leu)
NM_014251.2:c.578A>G	NP_055066.1:p.(His193Arg)
NM_014251.2:c.578A>C	NP_055066.1:p.(His193Pro)
NM_014251.2:c.579T>A	NP_055066.1:p.(His193Gln)
NM_014251.2:c.580G>A	NP_055066.1:p.(Val194Ile)
NM_014251.2:c.582C>T	NP_055066.1:p.(Val194=)
NM_014251.2:c.597A>G	NP_055066.1:p.(Val199=)
NM_014251.2:c.605_608dup	NP_055066.1:p.(Val204SerfsTer14)
NM_014251.2:c.609A>G	NP_055066.1:p.(Leu203=)
NM_014251.2:c.610G>A	NP_055066.1:p.(Val204Ile)
NM_014251.2:c.615+68A>G	NP_055066.1:p.?
NM_014251.2:c.615+37_615+38del	NP_055066.1:p.?
NM_014251.2:c.615+33_615+36del	NP_055066.1:p.?
NM_014251.2:c.615+36T>C	NP_055066.1:p.?
NM_014251.2:c.615+28G>A	NP_055066.1:p.?
NM_014251.2:c.615+13T>C	NP_055066.1:p.?
NM_014251.2:c.615+5_615+11del	NP_055066.1:p.?
NM_014251.2:c.615+8G>T	NP_055066.1:p.?
NM_014251.2:c.615+8G>A	NP_055066.1:p.?
NM_014251.2:c.615+5G>A	NP_055066.1:p.?
NM_014251.2:c.616-1G>A	NP_055066.1:p.?
NM_014251.2:c.616-7A>G	NP_055066.1:p.?
NM_014251.2:c.616-20_616-19del	NP_055066.1:p.?
NM_014251.2:c.616-23C>T	NP_055066.1:p.?
NM_014251.2:c.616-29T>C	NP_055066.1:p.?
NM_014251.2:c.616-34A>G	NP_055066.1:p.?
NM_014251.2:c.616-36A>G	NP_055066.1:p.?
NM_014251.2:c.616-39del	NP_055066.1:p.?
NM_014251.2:c.616-39T>G	NP_055066.1:p.?
NM_014251.2:c.616-40T>G	NP_055066.1:p.?
NM_014251.2:c.616-47A>C	NP_055066.1:p.?
NM_014251.2:c.616-47A>G	NP_055066.1:p.?
NM_014251.2:c.616-49A>G	NP_055066.1:p.?
NM_014251.2:c.616-53A>G	NP_055066.1:p.?
NM_014251.2:c.616-63C>T	NP_055066.1:p.?
NM_014251.2:c.616-68A>G	NP_055066.1:p.?
NM_014251.2:c.618T>C	NP_055066.1:p.(Ala206=)
NM_014251.2:c.623G>C	NP_055066.1:p.(Gly208Ala)
NM_014251.2:c.624A>T	NP_055066.1:p.(Gly208=)
NM_014251.2:c.632C>T	NP_055066.1:p.(Thr211Ile)
NM_014251.2:c.635C>T	NP_055066.1:p.(Ser212Phe)
NM_014251.2:c.642A>G	NP_055066.1:p.(Gln214=)
NM_014251.2:c.643G>A	NP_055066.1:p.(Val215Ile)
NM_014251.2:c.647G>A	NP_055066.1:p.(Ser216Asn)
NM_014251.2:c.649T>G	NP_055066.1:p.(Phe217Val)
NM_014251.2:c.651C>A	NP_055066.1:p.(Phe217Leu)
NM_014251.2:c.652T>A	NP_055066.1:p.(Ser218Thr)
NM_014251.2:c.653C>G	NP_055066.1:p.(Ser218Cys)
NM_014251.2:c.655T>C	NP_055066.1:p.(Tyr219His)
NM_014251.2:c.660T>A	NP_055066.1:p.(Phe220Leu)
NM_014251.2:c.665G>T	NP_055066.1:p.(Gly222Val)
NM_014251.2:c.666A>C	NP_055066.1:p.(Gly222=)
NM_014251.2:c.674C>A	NP_055066.1:p.(Ser225Ter)
NM_014251.2:c.674C>T	NP_055066.1:p.(Ser225Leu)
NM_014251.2:c.675G>A	NP_055066.1:p.(Ser225=)
NM_014251.2:c.675G>T	NP_055066.1:p.(Ser225=)
NM_014251.2:c.678C>G	NP_055066.1:p.(Leu226=)
NM_014251.2:c.683A>G	NP_055066.1:p.(Asn228Ser)
NM_014251.2:c.685A>G	NP_055066.1:p.(Asn229Asp)
NM_014251.2:c.686del	NP_055066.1:p.(Asn229ThrfsTer21)
NM_014251.2:c.688A>G	NP_055066.1:p.(Met230Val)
NM_014251.2:c.693A>C	NP_055066.1:p.(Glu231Asp)
NM_014251.2:c.693A>T	NP_055066.1:p.(Glu231Asp)
NM_014251.2:c.701G>C	NP_055066.1:p.(Arg234Thr)
NM_014251.2:c.708C>G	NP_055066.1:p.(Ile236Met)
NM_014251.2:c.710A>G	NP_055066.1:p.(Tyr237Cys)
NM_014251.2:c.711T>C	NP_055066.1:p.(Tyr237=)
NM_014251.2:c.713G>A	NP_055066.1:p.(Ser238Asn)
NM_014251.2:c.720G>A	NP_055066.1:p.(Leu240=)
NM_014251.2:c.723T>G	NP_055066.1:p.(Ala241=)
NM_014251.2:c.730A>G	NP_055066.1:p.(Arg244Gly)
NM_014251.2:c.733A>G	NP_055066.1:p.(Lys245Glu)
NM_014251.2:c.742G>A	NP_055066.1:p.(Glu248Lys)
NM_014251.2:c.751A>G	NP_055066.1:p.(Lys251Glu)
NM_014251.2:c.753G>A	NP_055066.1:p.(Lys251=)
NM_014251.2:c.754+75G>C	NP_055066.1:p.?
NM_014251.2:c.754+44T>A	NP_055066.1:p.?
NM_014251.2:c.754+39T>C	NP_055066.1:p.?
NM_014251.2:c.754+37A>G	NP_055066.1:p.?
NM_014251.2:c.754+34A>G	NP_055066.1:p.?
NM_014251.2:c.754+33A>G	NP_055066.1:p.?
NM_014251.2:c.754+32C>T	NP_055066.1:p.?
NM_014251.2:c.754+31G>T	NP_055066.1:p.?
NM_014251.2:c.754+28C>T	NP_055066.1:p.?
NM_014251.2:c.754+18T>C	NP_055066.1:p.?
NM_014251.2:c.754+17C>T	NP_055066.1:p.?
NM_014251.2:c.754+6_754+9del	NP_055066.1:p.?
NM_014251.2:c.754+4A>G	NP_055066.1:p.?
NM_014251.2:c.755-24_755-3del	NP_055066.1:p.?
NM_014251.2:c.755-6A>G	NP_055066.1:p.?
NM_014251.2:c.755-8C>A	NP_055066.1:p.?
NM_014251.2:c.755-18_755-12del	NP_055066.1:p.?
NM_014251.2:c.755-15T>G	NP_055066.1:p.?
NM_014251.2:c.755-24C>T	NP_055066.1:p.?
NM_014251.2:c.755-28_755-26dup	NP_055066.1:p.?
NM_014251.2:c.755-30T>A	NP_055066.1:p.?
NM_014251.2:c.755-40_755-37del	NP_055066.1:p.?
NM_014251.2:c.755-39C>T	NP_055066.1:p.?
NM_014251.2:c.755-42T>C	NP_055066.1:p.?
NM_014251.2:c.755-43A>G	NP_055066.1:p.?
NM_014251.2:c.755-45C>T	NP_055066.1:p.?
NM_014251.2:c.755-51T>C	NP_055066.1:p.?
NM_014251.2:c.756G>A	NP_055066.1:p.(Glu252=)
NM_014251.2:c.759G>C	NP_055066.1:p.(Glu253Asp)
NM_014251.2:c.762_765del	NP_055066.1:p.(Val255TrpfsTer20)
NM_014251.2:c.762del	NP_055066.1:p.(Phe254LeufsTer22)
NM_014251.2:c.763G>T	NP_055066.1:p.(Val255Phe)
NM_014251.2:c.768G>A	NP_055066.1:p.(Leu256=)
NM_014251.2:c.770C>A	NP_055066.1:p.(Ala257Glu)
NM_014251.2:c.772G>C	NP_055066.1:p.(Ala258Pro)
NM_014251.2:c.775C>G	NP_055066.1:p.(Gln259Glu)
NM_014251.2:c.776A>C	NP_055066.1:p.(Gln259Pro)
NM_014251.2:c.777G>C	NP_055066.1:p.(Gln259His)
NM_014251.2:c.789G>C	NP_055066.1:p.(Gln263His)
NM_014251.2:c.790G>A	NP_055066.1:p.(Val264Ile)
NM_014251.2:c.798C>T	NP_055066.1:p.(Pro266=)
NM_014251.2:c.800T>C	NP_055066.1:p.(Met267Thr)
NM_014251.2:c.801G>A	NP_055066.1:p.(Met267Ile)
NM_014251.2:c.806T>C	NP_055066.1:p.(Val269Ala)
NM_014251.2:c.809A>G	NP_055066.1:p.(Asp270Gly)
NM_014251.2:c.810C>T	NP_055066.1:p.(Asp270=)
NM_014251.2:c.822G>A	NP_055066.1:p.(Gln274=)
NM_014251.2:c.823T>C	NP_055066.1:p.(Leu275=)
NM_014251.2:c.826G>A	NP_055066.1:p.(Ala276Thr)
NM_014251.2:c.829G>A	NP_055066.1:p.(Asp277Asn)
NM_014251.2:c.838G>A	NP_055066.1:p.(Glu280Lys)
NM_014251.2:c.848+55G>A	NP_055066.1:p.?
NM_014251.2:c.848+51G>A	NP_055066.1:p.?
NM_014251.2:c.848+43A>G	NP_055066.1:p.?
NM_014251.2:c.848+43A>C	NP_055066.1:p.?
NM_014251.2:c.848+37C>T	NP_055066.1:p.?
NM_014251.2:c.848+35A>G	NP_055066.1:p.?
NM_014251.2:c.848+30G>A	NP_055066.1:p.?
NM_014251.2:c.848+29G>T	NP_055066.1:p.?
NM_014251.2:c.848+27_848+28del	NP_055066.1:p.?
NM_014251.2:c.848+28del	NP_055066.1:p.?
NM_014251.2:c.848+26_848+28del	NP_055066.1:p.?
NM_014251.2:c.848+28dup	NP_055066.1:p.?
NM_014251.2:c.848+22_848+28dup	NP_055066.1:p.?
NM_014251.2:c.848+21T>G	NP_055066.1:p.?
NM_014251.2:c.848+15T>C	NP_055066.1:p.?
NM_014251.2:c.848+13T>C	NP_055066.1:p.?
NM_014251.2:c.848+11T>C	NP_055066.1:p.?
NM_014251.2:c.848+4A>G	NP_055066.1:p.?
NM_014251.2:c.848+3A>C	NP_055066.1:p.?
NM_014251.2:c.848+1del	NP_055066.1:p.?
NM_014251.2:c.848+1G>T	NP_055066.1:p.?
NM_014251.2:c.848G>A	NP_055066.1:p.(Gly283Glu)
NM_014251.2:c.849-4A>G	NP_055066.1:p.?
NM_014251.2:c.849-6C>G	NP_055066.1:p.?
NM_014251.2:c.849-8C>T	NP_055066.1:p.?
NM_014251.2:c.849-9C>G	NP_055066.1:p.?
NM_014251.2:c.849-16del	NP_055066.1:p.?
NM_014251.2:c.849-18T>A	NP_055066.1:p.?
NM_014251.2:c.849-20T>G	NP_055066.1:p.?
NM_014251.2:c.849-24C>T	NP_055066.1:p.?
NM_014251.2:c.849-24C>G	NP_055066.1:p.?
NM_014251.2:c.849-25G>T	NP_055066.1:p.?
NM_014251.2:c.849-28G>C	NP_055066.1:p.?
NM_014251.2:c.849-28G>A	NP_055066.1:p.?
NM_014251.2:c.849-36G>C	NP_055066.1:p.?
NM_014251.2:c.849-36G>T	NP_055066.1:p.?
NM_014251.2:c.849-40A>T	NP_055066.1:p.?
NM_014251.2:c.849-42A>G	NP_055066.1:p.?
NM_014251.2:c.849-46T>C	NP_055066.1:p.?
NM_014251.2:c.849-49T>C	NP_055066.1:p.?
NM_014251.2:c.848+41_849-64del	NP_055066.1:p.?
NM_014251.2:c.849-65A>G	NP_055066.1:p.?
NM_014251.2:c.850C>T	NP_055066.1:p.(Arg284Cys)
NM_014251.2:c.851G>T	NP_055066.1:p.(Arg284Leu)
NM_014251.2:c.851G>A	NP_055066.1:p.(Arg284His)
NM_014251.2:c.852_855del	NP_055066.1:p.(Met285ProfsTer2)
NM_014251.2:c.853A>G	NP_055066.1:p.(Met285Val)
NM_014251.2:c.860T>C	NP_055066.1:p.(Leu287Ser)
NM_014251.2:c.862G>C	NP_055066.1:p.(Ala288Pro)
NM_014251.2:c.869T>C	NP_055066.1:p.(Ile290Thr)
NM_014251.2:c.873A>G	NP_055066.1:p.(Glu291=)
NM_014251.2:c.874C>T	NP_055066.1:p.(Arg292Trp)
NM_014251.2:c.875G>A	NP_055066.1:p.(Arg292Gln)
NM_014251.2:c.877A>C	NP_055066.1:p.(Ile293Leu)
NM_014251.2:c.881C>T	NP_055066.1:p.(Ala294Val)
NM_014251.2:c.882T>C	NP_055066.1:p.(Ala294=)
NM_014251.2:c.883C>G	NP_055066.1:p.(Pro295Ala)
NM_014251.2:c.883C>T	NP_055066.1:p.(Pro295Ser)
NM_014251.2:c.884C>T	NP_055066.1:p.(Pro295Leu)
NM_014251.2:c.888G>A	NP_055066.1:p.(Leu296=)
NM_014251.2:c.891A>G	NP_055066.1:p.(Glu297=)
NM_014251.2:c.896G>A	NP_055066.1:p.(Gly299Glu)
NM_014251.2:c.916G>A	NP_055066.1:p.(Ala306Thr)
NM_014251.2:c.924C>G	NP_055066.1:p.(Ala308=)
NM_014251.2:c.925C>T	NP_055066.1:p.(Gln309Ter)
NM_014251.2:c.930G>T	NP_055066.1:p.(Arg310Ser)
NM_014251.2:c.931C>T	NP_055066.1:p.(Gln311Ter)
NM_014251.2:c.933+69G>A	NP_055066.1:p.?
NM_014251.2:c.933+51C>G	NP_055066.1:p.?
NM_014251.2:c.933+47A>T	NP_055066.1:p.?
NM_014251.2:c.933+43C>T	NP_055066.1:p.?
NM_014251.2:c.933+41A>T	NP_055066.1:p.?
NM_014251.2:c.933+40del	NP_055066.1:p.?
NM_014251.2:c.933+32G>A	NP_055066.1:p.?
NM_014251.2:c.933+25A>C	NP_055066.1:p.?
NM_014251.2:c.933+24C>T	NP_055066.1:p.?
NM_014251.2:c.933+22T>A	NP_055066.1:p.?
NM_014251.2:c.933+10G>T	NP_055066.1:p.?
NM_014251.2:c.933+6C>T	NP_055066.1:p.?
NM_014251.2:c.933+4A>G	NP_055066.1:p.?
NM_014251.2:c.934-3C>T	NP_055066.1:p.?
NM_014251.2:c.934-8C>T	NP_055066.1:p.?
NM_014251.2:c.934-8C>G	NP_055066.1:p.?
NM_014251.2:c.934-11A>C	NP_055066.1:p.?
NM_014251.2:c.934-16T>C	NP_055066.1:p.?
NM_014251.2:c.934-26C>G	NP_055066.1:p.?
NM_014251.2:c.934-29G>C	NP_055066.1:p.?
NM_014251.2:c.934-30T>C	NP_055066.1:p.?
NM_014251.2:c.934-34T>C	NP_055066.1:p.?
NM_014251.2:c.934-38T>C	NP_055066.1:p.?
NM_014251.2:c.934-40C>T	NP_055066.1:p.?
NM_014251.2:c.934-42C>T	NP_055066.1:p.?
NM_014251.2:c.934-43T>A	NP_055066.1:p.?
NM_014251.2:c.934-45T>C	NP_055066.1:p.?
NM_014251.2:c.934-46C>A	NP_055066.1:p.?
NM_014251.2:c.934-50T>C	NP_055066.1:p.?
NM_014251.2:c.934-51C>A	NP_055066.1:p.?
NM_014251.2:c.934-73A>G	NP_055066.1:p.?
NM_014251.2:c.938C>T	NP_055066.1:p.(Ala313Val)
NM_014251.2:c.940T>C	NP_055066.1:p.(Ser314Pro)
NM_014251.2:c.941C>T	NP_055066.1:p.(Ser314Leu)
NM_014251.2:c.942A>G	NP_055066.1:p.(Ser314=)
NM_014251.2:c.946G>A	NP_055066.1:p.(Asp316Asn)
NM_014251.2:c.951A>T	NP_055066.1:p.(Ser317=)
NM_014251.2:c.955C>T	NP_055066.1:p.(Arg319Ter)
NM_014251.2:c.955C>G	NP_055066.1:p.(Arg319Gly)
NM_014251.2:c.956G>C	NP_055066.1:p.(Arg319Pro)
NM_014251.2:c.960A>G	NP_055066.1:p.(Pro320=)
NM_014251.2:c.962T>G	NP_055066.1:p.(Val321Gly)
NM_014251.2:c.966_968del	NP_055066.1:p.(Leu323del)
NM_014251.2:c.969A>G	NP_055066.1:p.(Leu323=)
NM_014251.2:c.972A>G	NP_055066.1:p.(Gln324=)
NM_014251.2:c.978A>G	NP_055066.1:p.(Ala326=)
NM_014251.2:c.981G>T	NP_055066.1:p.(Glu327Asp)
NM_014251.2:c.984G>A	NP_055066.1:p.(Ser328=)
NM_014251.2:c.987C>G	NP_055066.1:p.(Ala329=)
NM_014251.2:c.988T>C	NP_055066.1:p.(Tyr330His)
NM_014251.2:c.989A>G	NP_055066.1:p.(Tyr330Cys)
NM_014251.2:c.990C>A	NP_055066.1:p.(Tyr330Ter)
NM_014251.2:c.998G>T	NP_055066.1:p.(Gly333Val)
NM_014251.2:c.999T>G	NP_055066.1:p.(Gly333=)
NM_014251.2:c.1000C>A	NP_055066.1:p.(Leu334Met)
NM_014251.2:c.1000C>G	NP_055066.1:p.(Leu334Val)
NM_014251.2:c.1000C>T	NP_055066.1:p.(Leu334=)
NM_014251.2:c.1006T>A	NP_055066.1:p.(Ser336Thr)
NM_014251.2:c.1008T>C	NP_055066.1:p.(Ser336=)
NM_014251.2:c.1018+66A>G	NP_055066.1:p.?
NM_014251.2:c.1018+52_1018+53del	NP_055066.1:p.?
NM_014251.2:c.1018+49C>G	NP_055066.1:p.?
NM_014251.2:c.1018+46T>G	NP_055066.1:p.?
NM_014251.2:c.1018+44A>G	NP_055066.1:p.?
NM_014251.2:c.1018+39T>A	NP_055066.1:p.?
NM_014251.2:c.1018+35G>A	NP_055066.1:p.?
NM_014251.2:c.1018+35G>C	NP_055066.1:p.?
NM_014251.2:c.1018+18_1018+33dup	NP_055066.1:p.?
NM_014251.2:c.1018+34T>C	NP_055066.1:p.?
NM_014251.2:c.1018+33T>C	NP_055066.1:p.?
NM_014251.2:c.1018+31T>C	NP_055066.1:p.?
NM_014251.2:c.1018+28C>T	NP_055066.1:p.?
NM_014251.2:c.1018+24T>G	NP_055066.1:p.?
NM_014251.2:c.1018+23A>G	NP_055066.1:p.?
NM_014251.2:c.1018+22A>C	NP_055066.1:p.?
NM_014251.2:c.1018+20A>C	NP_055066.1:p.?
NM_014251.2:c.1018+10G>A	NP_055066.1:p.?
NM_014251.2:c.1018+9T>C	NP_055066.1:p.?
NM_014251.2:c.1018+3T>C	NP_055066.1:p.?
NM_014251.2:c.1019-4T>C	NP_055066.1:p.?
NM_014251.2:c.1019-23A>G	NP_055066.1:p.?
NM_014251.2:c.1019-36A>G	NP_055066.1:p.?
NM_014251.2:c.1019-38T>C	NP_055066.1:p.?
NM_014251.2:c.1019-41A>G	NP_055066.1:p.?
NM_014251.2:c.1019-43C>A	NP_055066.1:p.?
NM_014251.2:c.1019-55_1019-53del	NP_055066.1:p.?
NM_014251.2:c.1019-63A>T	NP_055066.1:p.?
NM_014251.2:c.1019-71C>T	NP_055066.1:p.?
NM_014251.2:c.1029C>T	NP_055066.1:p.(Ala343=)
NM_014251.2:c.1030del	NP_055066.1:p.(Thr344LeufsTer9)
NM_014251.2:c.1036G>A	NP_055066.1:p.(Val346Met)
NM_014251.2:c.1043_1053del	NP_055066.1:p.(Pro348ArgfsTer21)
NM_014251.2:c.1045A>G	NP_055066.1:p.(Ile349Val)
NM_014251.2:c.1045A>C	NP_055066.1:p.(Ile349Leu)
NM_014251.2:c.1047C>T	NP_055066.1:p.(Ile349=)
NM_014251.2:c.1048G>A	NP_055066.1:p.(Asp350Asn)
NM_014251.2:c.1051C>A	NP_055066.1:p.(Leu351Ile)
NM_014251.2:c.1054G>C	NP_055066.1:p.(Val352Leu)
NM_014251.2:c.1061C>G	NP_055066.1:p.(Thr354Ser)
NM_014251.2:c.1062T>C	NP_055066.1:p.(Thr354=)
NM_014251.2:c.1063C>G	NP_055066.1:p.(Arg355Gly)
NM_014251.2:c.1063C>T	NP_055066.1:p.(Arg355Ter)
NM_014251.2:c.1064G>A	NP_055066.1:p.(Arg355Gln)
NM_014251.2:c.1064G>T	NP_055066.1:p.(Arg355Leu)
NM_014251.2:c.1073A>G	NP_055066.1:p.(Asn358Ser)
NM_014251.2:c.1078C>T	NP_055066.1:p.(Arg360Ter)
NM_014251.2:c.1079G>A	NP_055066.1:p.(Arg360Gln)
NM_014251.2:c.1083A>T	NP_055066.1:p.(Ser361=)
NM_014251.2:c.1084A>G	NP_055066.1:p.(Thr362Ala)
NM_014251.2:c.1088G>T	NP_055066.1:p.(Gly363Val)
NM_014251.2:c.1107C>T	NP_055066.1:p.(Leu369=)
NM_014251.2:c.1108A>G	NP_055066.1:p.(Met370Val)
NM_014251.2:c.1110G>A	NP_055066.1:p.(Met370Ile)
NM_014251.2:c.1121G>C	NP_055066.1:p.(Ser374Thr)
NM_014251.2:c.1136A>T	NP_055066.1:p.(Lys379Met)
NM_014251.2:c.1144C>T	NP_055066.1:p.(Leu382=)
NM_014251.2:c.1146A>G	NP_055066.1:p.(Leu382=)
NM_014251.2:c.1147C>T	NP_055066.1:p.(Arg383Cys)
NM_014251.2:c.1148G>A	NP_055066.1:p.(Arg383His)
NM_014251.2:c.1151A>G	NP_055066.1:p.(Tyr384Cys)
NM_014251.2:c.1152T>C	NP_055066.1:p.(Tyr384=)
NM_014251.2:c.1156G>C	NP_055066.1:p.(Gly386Arg)
NM_014251.2:c.1156G>A	NP_055066.1:p.(Gly386Ser)
NM_014251.2:c.1169T>A	NP_055066.1:p.(Leu390Gln)
NM_014251.2:c.1170G>T	NP_055066.1:p.(Leu390=)
NM_014251.2:c.1172A>G	NP_055066.1:p.(Tyr391Cys)
NM_014251.2:c.1173T>G	NP_055066.1:p.(Tyr391Ter)
NM_014251.2:c.1177+48G>A	NP_055066.1:p.?
NM_014251.2:c.1177+45A>G	NP_055066.1:p.?
NM_014251.2:c.1177+44A>G	NP_055066.1:p.?
NM_014251.2:c.1177+43C>T	NP_055066.1:p.?
NM_014251.2:c.1177+43C>A	NP_055066.1:p.?
NM_014251.2:c.1177+40_1177+41del	NP_055066.1:p.?
NM_014251.2:c.1177+41C>T	NP_055066.1:p.?
NM_014251.2:c.1177+39C>G	NP_055066.1:p.?
NM_014251.2:c.1177+34A>T	NP_055066.1:p.?
NM_014251.2:c.1177+34A>G	NP_055066.1:p.?
NM_014251.2:c.1177+18A>C	NP_055066.1:p.?
NM_014251.2:c.1177+18A>G	NP_055066.1:p.?
NM_014251.2:c.1177+17C>G	NP_055066.1:p.?
NM_014251.2:c.1177+8C>T	NP_055066.1:p.?
NM_014251.2:c.1177+7G>A	NP_055066.1:p.?
NM_014251.2:c.1177+1G>A	NP_055066.1:p.?
NM_014251.2:c.1178-7T>G	NP_055066.1:p.?
NM_014251.2:c.1178-9G>C	NP_055066.1:p.?
NM_014251.2:c.1178-13T>C	NP_055066.1:p.?
NM_014251.2:c.1178-13T>G	NP_055066.1:p.?
NM_014251.2:c.1178-18C>T	NP_055066.1:p.?
NM_014251.2:c.1178-19A>G	NP_055066.1:p.?
NM_014251.2:c.1178-22T>C	NP_055066.1:p.?
NM_014251.2:c.1178-23T>A	NP_055066.1:p.?
NM_014251.2:c.1178-25A>G	NP_055066.1:p.?
NM_014251.2:c.1178-30A>G	NP_055066.1:p.?
NM_014251.2:c.1178-33T>A	NP_055066.1:p.?
NM_014251.2:c.1178-33T>G	NP_055066.1:p.?
NM_014251.2:c.1178-43del	NP_055066.1:p.?
NM_014251.2:c.1178-50del	NP_055066.1:p.?
NM_014251.2:c.1178-49A>C	NP_055066.1:p.?
NM_014251.2:c.1178-52T>C	NP_055066.1:p.?
NM_014251.2:c.1178-63C>A	NP_055066.1:p.?
NM_014251.2:c.1178-73C>A	NP_055066.1:p.?
NM_014251.2:c.1186C>T	NP_055066.1:p.(Pro396Ser)
NM_014251.2:c.1190A>G	NP_055066.1:p.(Gln397Arg)
NM_014251.2:c.1194A>G	NP_055066.1:p.(Leu398=)
NM_014251.2:c.1196T>C	NP_055066.1:p.(Leu399Ser)
NM_014251.2:c.1199G>A	NP_055066.1:p.(Gly400Glu)
NM_014251.2:c.1199G>C	NP_055066.1:p.(Gly400Ala)
NM_014251.2:c.1201G>A	NP_055066.1:p.(Val401Ile)
NM_014251.2:c.1206C>T	NP_055066.1:p.(Ala402=)
NM_014251.2:c.1219A>G	NP_055066.1:p.(Ile407Val)
NM_014251.2:c.1228dup	NP_055066.1:p.(Thr410AsnfsTer9)
NM_014251.2:c.1230+75G>A	NP_055066.1:p.?
NM_014251.2:c.1230+47_1230+50del	NP_055066.1:p.?
NM_014251.2:c.1230+49C>G	NP_055066.1:p.?
NM_014251.2:c.1230+48T>A	NP_055066.1:p.?
NM_014251.2:c.1230+46A>T	NP_055066.1:p.?
NM_014251.2:c.1230+45T>C	NP_055066.1:p.?
NM_014251.2:c.1230+44A>G	NP_055066.1:p.?
NM_014251.2:c.1230+42A>G	NP_055066.1:p.?
NM_014251.2:c.1230+34G>A	NP_055066.1:p.?
NM_014251.2:c.1230+30A>G	NP_055066.1:p.?
NM_014251.2:c.1230+29T>G	NP_055066.1:p.?
NM_014251.2:c.1230+21C>G	NP_055066.1:p.?
NM_014251.2:c.1230+15T>C	NP_055066.1:p.?
NM_014251.2:c.1230+15T>G	NP_055066.1:p.?
NM_014251.2:c.1230+11T>C	NP_055066.1:p.?
NM_014251.2:c.1230+3A>G	NP_055066.1:p.?
NM_014251.2:c.1230+1G>T	NP_055066.1:p.?
NM_014251.2:c.1230A>C	NP_055066.1:p.(Thr410=)
NM_014251.2:c.1231G>A	NP_055066.1:p.(Val411Met)
NM_014251.2:c.1231-1G>A	NP_055066.1:p.?
NM_014251.2:c.1231-11T>A	NP_055066.1:p.?
NM_014251.2:c.1231-14T>A	NP_055066.1:p.?
NM_014251.2:c.1231-15A>C	NP_055066.1:p.?
NM_014251.2:c.1231-19A>G	NP_055066.1:p.?
NM_014251.2:c.1231-26A>G	NP_055066.1:p.?
NM_014251.2:c.1231-32T>G	NP_055066.1:p.?
NM_014251.2:c.1231-42_1231-39del	NP_055066.1:p.?
NM_014251.2:c.1231-41T>G	NP_055066.1:p.?
NM_014251.2:c.1231-41T>C	NP_055066.1:p.?
NM_014251.2:c.1231-43T>A	NP_055066.1:p.?
NM_014251.2:c.1231-43T>C	NP_055066.1:p.?
NM_014251.2:c.1231-50A>T	NP_055066.1:p.?
NM_014251.2:c.1231-53T>C	NP_055066.1:p.?
NM_014251.2:c.1231-53T>G	NP_055066.1:p.?
NM_014251.2:c.1231-61A>T	NP_055066.1:p.?
NM_014251.2:c.1236C>T	NP_055066.1:p.(Asn412=)
NM_014251.2:c.1243G>A	NP_055066.1:p.(Val415Met)
NM_014251.2:c.1253A>C	NP_055066.1:p.(Lys418Thr)
NM_014251.2:c.1260G>A	NP_055066.1:p.(Met420Ile)
NM_014251.2:c.1261C>T	NP_055066.1:p.(His421Tyr)
NM_014251.2:c.1262A>C	NP_055066.1:p.(His421Pro)
NM_014251.2:c.1267G>T	NP_055066.1:p.(Asp423Tyr)
NM_014251.2:c.1267G>A	NP_055066.1:p.(Asp423Asn)
NM_014251.2:c.1271G>A	NP_055066.1:p.(Gly424Asp)
NM_014251.2:c.1275G>A	NP_055066.1:p.(Ser425=)
NM_014251.2:c.1282C>T	NP_055066.1:p.(Leu428Phe)
NM_014251.2:c.1283T>C	NP_055066.1:p.(Leu428Pro)
NM_014251.2:c.1294A>G	NP_055066.1:p.(Ile432Val)
NM_014251.2:c.1300G>C	NP_055066.1:p.(Ala434Pro)
NM_014251.2:c.1307G>A	NP_055066.1:p.(Gly436Asp)
NM_014251.2:c.1308C>A	NP_055066.1:p.(Gly436=)
NM_014251.2:c.1310G>C	NP_055066.1:p.(Cys437Ser)
NM_014251.2:c.1310G>A	NP_055066.1:p.(Cys437Tyr)
NM_014251.2:c.1311+49T>C	NP_055066.1:p.?
NM_014251.2:c.1311+48A>G	NP_055066.1:p.?
NM_014251.2:c.1311+46A>G	NP_055066.1:p.?
NM_014251.2:c.1311+46A>T	NP_055066.1:p.?
NM_014251.2:c.1311+41T>G	NP_055066.1:p.?
NM_014251.2:c.1311+28T>G	NP_055066.1:p.?
NM_014251.2:c.1311+25C>T	NP_055066.1:p.?
NM_014251.2:c.1311+25C>G	NP_055066.1:p.?
NM_014251.2:c.1311+22C>T	NP_055066.1:p.?
NM_014251.2:c.1311+13del	NP_055066.1:p.?
NM_014251.2:c.1311+8C>G	NP_055066.1:p.?
NM_014251.2:c.1311+3A>G	NP_055066.1:p.?
NM_014251.2:c.1311+2dup	NP_055066.1:p.?
NM_014251.2:c.1311+1G>C	NP_055066.1:p.?
NM_014251.2:c.1311+1G>A	NP_055066.1:p.?
NM_014251.2:c.1311+1G>T	NP_055066.1:p.?
NM_014251.2:c.1311C>T	NP_055066.1:p.(Cys437=)
NM_014251.2:c.1312-11G>C	NP_055066.1:p.?
NM_014251.2:c.1312-12del	NP_055066.1:p.?
NM_014251.2:c.1312-13T>C	NP_055066.1:p.?
NM_014251.2:c.1312-13T>G	NP_055066.1:p.?
NM_014251.2:c.1312-17T>G	NP_055066.1:p.?
NM_014251.2:c.1312-23T>C	NP_055066.1:p.?
NM_014251.2:c.1312-25C>T	NP_055066.1:p.?
NM_014251.2:c.1312-25C>A	NP_055066.1:p.?
NM_014251.2:c.1312-27A>T	NP_055066.1:p.?
NM_014251.2:c.1312-38T>C	NP_055066.1:p.?
NM_014251.2:c.1312-40T>C	NP_055066.1:p.?
NM_014251.2:c.1312-48C>T	NP_055066.1:p.?
NM_014251.2:c.1312-51C>T	NP_055066.1:p.?
NM_014251.2:c.1312-59T>C	NP_055066.1:p.?
NM_014251.2:c.1312-67T>A	NP_055066.1:p.?
NM_014251.2:c.1315G>A	NP_055066.1:p.(Gly439Arg)
NM_014251.2:c.1320C>T	NP_055066.1:p.(Gly440=)
NM_014251.2:c.1322C>T	NP_055066.1:p.(Ser441Phe)
NM_014251.2:c.1323C>T	NP_055066.1:p.(Ser441=)
NM_014251.2:c.1327G>A	NP_055066.1:p.(Val443Met)
NM_014251.2:c.1336A>C	NP_055066.1:p.(Thr446Pro)
NM_014251.2:c.1337C>T	NP_055066.1:p.(Thr446Ile)
NM_014251.2:c.1340A>G	NP_055066.1:p.(Asn447Ser)
NM_014251.2:c.1350A>G	NP_055066.1:p.(Glu450=)
NM_014251.2:c.1353C>T	NP_055066.1:p.(Ile451=)
NM_014251.2:c.1354G>A	NP_055066.1:p.(Val452Ile)
NM_014251.2:c.1359G>T	NP_055066.1:p.(Lys453Asn)
NM_014251.2:c.1360A>G	NP_055066.1:p.(Ile454Val)
NM_014251.2:c.1360A>T	NP_055066.1:p.(Ile454Phe)
NM_014251.2:c.1363C>T	NP_055066.1:p.(Arg455Cys)
NM_014251.2:c.1364G>T	NP_055066.1:p.(Arg455Leu)
NM_014251.2:c.1364G>C	NP_055066.1:p.(Arg455Pro)
NM_014251.2:c.1364G>A	NP_055066.1:p.(Arg455His)
NM_014251.2:c.1371A>G	NP_055066.1:p.(Gln457=)
NM_014251.2:c.1374G>A	NP_055066.1:p.(Val458=)
NM_014251.2:c.1375del	NP_055066.1:p.(Ala459GlnfsTer49)
NM_014251.2:c.1379_1384del	NP_055066.1:p.(Gly460_Ile462delinsVal)
NM_014251.2:c.1389C>T	NP_055066.1:p.(Thr463=)
NM_014251.2:c.1391C>G	NP_055066.1:p.(Thr464Ser)
NM_014251.2:c.1392T>G	NP_055066.1:p.(Thr464=)
NM_014251.2:c.1393G>T	NP_055066.1:p.(Gly465Cys)
NM_014251.2:c.1399C>G	NP_055066.1:p.(Arg467Gly)
NM_014251.2:c.1399C>T	NP_055066.1:p.(Arg467Ter)
NM_014251.2:c.1400G>A	NP_055066.1:p.(Arg467Gln)
NM_014251.2:c.1400G>T	NP_055066.1:p.(Arg467Leu)
NM_014251.2:c.1406del	NP_055066.1:p.(Ser469MetfsTer39)
NM_014251.2:c.1408G>A	NP_055066.1:p.(Ala470Thr)
NM_014251.2:c.1413G>C	NP_055066.1:p.(Leu471=)
NM_014251.2:c.1415C>T	NP_055066.1:p.(Ser472Phe)
NM_014251.2:c.1415C>G	NP_055066.1:p.(Ser472Cys)
NM_014251.2:c.1416_1419del	NP_055066.1:p.(Val473CysfsTer34)
NM_014251.2:c.1419C>T	NP_055066.1:p.(Val473=)
NM_014251.2:c.1420G>A	NP_055066.1:p.(Val474Met)
NM_014251.2:c.1420G>T	NP_055066.1:p.(Val474Leu)
NM_014251.2:c.1423C>T	NP_055066.1:p.(Arg475Trp)
NM_014251.2:c.1423C>A	NP_055066.1:p.(Arg475=)
NM_014251.2:c.1424G>A	NP_055066.1:p.(Arg475Gln)
NM_014251.2:c.1425G>A	NP_055066.1:p.(Arg475=)
NM_014251.2:c.1426G>C	NP_055066.1:p.(Asp476His)
NM_014251.2:c.1434G>T	NP_055066.1:p.(Gly478=)
NM_014251.2:c.1434G>A	NP_055066.1:p.(Gly478=)
NM_014251.2:c.1438T>C	NP_055066.1:p.(Phe480Leu)
NM_014251.2:c.1445T>C	NP_055066.1:p.(Ile482Thr)
NM_014251.2:c.1451A>G	NP_055066.1:p.(Lys484Arg)
NM_014251.2:c.1452+68T>G	NP_055066.1:p.?
NM_014251.2:c.1452+58A>C	NP_055066.1:p.?
NM_014251.2:c.1452+43C>T	NP_055066.1:p.?
NM_014251.2:c.1452+41C>T	NP_055066.1:p.?
NM_014251.2:c.1452+38T>C	NP_055066.1:p.?
NM_014251.2:c.1452+36A>C	NP_055066.1:p.?
NM_014251.2:c.1452+26T>C	NP_055066.1:p.?
NM_014251.2:c.1452+25T>A	NP_055066.1:p.?
NM_014251.2:c.1452+25T>C	NP_055066.1:p.?
NM_014251.2:c.1452+19del	NP_055066.1:p.?
NM_014251.2:c.1452+17_1452+19del	NP_055066.1:p.?
NM_014251.2:c.1452+2T>A	NP_055066.1:p.?
NM_014251.2:c.1452G>A	NP_055066.1:p.(Lys484=)
NM_014251.2:c.1453-3C>T	NP_055066.1:p.?
NM_014251.2:c.1453-4G>A	NP_055066.1:p.?
NM_014251.2:c.1453-8A>T	NP_055066.1:p.?
NM_014251.2:c.1453-10A>C	NP_055066.1:p.?
NM_014251.2:c.1453-17C>A	NP_055066.1:p.?
NM_014251.2:c.1453-23T>G	NP_055066.1:p.?
NM_014251.2:c.1453-25T>G	NP_055066.1:p.?
NM_014251.2:c.1453-25T>C	NP_055066.1:p.?
NM_014251.2:c.1453-33T>C	NP_055066.1:p.?
NM_014251.2:c.1453-42A>G	NP_055066.1:p.?
NM_014251.2:c.1453-47A>G	NP_055066.1:p.?
NM_014251.2:c.1453-48A>G	NP_055066.1:p.?
NM_014251.2:c.1453-52C>T	NP_055066.1:p.?
NM_014251.2:c.1453-61G>C	NP_055066.1:p.?
NM_014251.2:c.1465T>C	NP_055066.1:p.(Cys489Arg)
NM_014251.2:c.1474C>T	NP_055066.1:p.(Arg492Trp)
NM_014251.2:c.1475G>A	NP_055066.1:p.(Arg492Gln)
NM_014251.2:c.1480A>G	NP_055066.1:p.(Ile494Val)
NM_014251.2:c.1483C>G	NP_055066.1:p.(Pro495Ala)
NM_014251.2:c.1486_1489del	NP_055066.1:p.(Phe496ArgfsTer11)
NM_014251.2:c.1490C>T	NP_055066.1:p.(Ser497Leu)
NM_014251.2:c.1491G>A	NP_055066.1:p.(Ser497=)
NM_014251.2:c.1494C>T	NP_055066.1:p.(Ala498=)
NM_014251.2:c.1495A>G	NP_055066.1:p.(Ile499Val)
NM_014251.2:c.1497C>G	NP_055066.1:p.(Ile499Met)
NM_014251.2:c.1503T>C	NP_055066.1:p.(Phe501=)
NM_014251.2:c.1504C>G	NP_055066.1:p.(Pro502Ala)
NM_014251.2:c.1505C>T	NP_055066.1:p.(Pro502Leu)
NM_014251.2:c.1506G>A	NP_055066.1:p.(Pro502=)
NM_014251.2:c.1511A>G	NP_055066.1:p.(Tyr504Cys)
NM_014251.2:c.1515T>C	NP_055066.1:p.(Ala505=)
NM_014251.2:c.1519G>A	NP_055066.1:p.(Val507Met)
NM_014251.2:c.1525G>A	NP_055066.1:p.(Ala509Thr)
NM_014251.2:c.1535C>T	NP_055066.1:p.(Ala512Val)
NM_014251.2:c.1536A>T	NP_055066.1:p.(Ala512=)
NM_014251.2:c.1538A>G	NP_055066.1:p.(Asn513Ser)
NM_014251.2:c.1539T>G	NP_055066.1:p.(Asn513Lys)
NM_014251.2:c.1544A>T	NP_055066.1:p.(Asp515Val)
NM_014251.2:c.1547G>A	NP_055066.1:p.(Gly516Glu)
NM_014251.2:c.1547G>T	NP_055066.1:p.(Gly516Val)
NM_014251.2:c.1548G>C	NP_055066.1:p.(Gly516=)
NM_014251.2:c.1550A>C	NP_055066.1:p.(Gln517Pro)
NM_014251.2:c.1566C>T	NP_055066.1:p.(Ser522=)
NM_014251.2:c.1568T>C	NP_055066.1:p.(Leu523Pro)
NM_014251.2:c.1572C>T	NP_055066.1:p.(Leu524=)
NM_014251.2:c.1582G>A	NP_055066.1:p.(Ala528Thr)
NM_014251.2:c.1585A>G	NP_055066.1:p.(Ile529Val)
NM_014251.2:c.1586T>G	NP_055066.1:p.(Ile529Arg)
NM_014251.2:c.1591+75T>A	NP_055066.1:p.?
NM_014251.2:c.1591+60C>T	NP_055066.1:p.?
NM_014251.2:c.1591+56C>T	NP_055066.1:p.?
NM_014251.2:c.1591+51C>A	NP_055066.1:p.?
NM_014251.2:c.1591+50C>A	NP_055066.1:p.?
NM_014251.2:c.1591+50C>G	NP_055066.1:p.?
NM_014251.2:c.1591+49C>T	NP_055066.1:p.?
NM_014251.2:c.1591+48C>T	NP_055066.1:p.?
NM_014251.2:c.1591+47C>T	NP_055066.1:p.?
NM_014251.2:c.1591+46C>T	NP_055066.1:p.?
NM_014251.2:c.1591+43C>G	NP_055066.1:p.?
NM_014251.2:c.1591+40T>G	NP_055066.1:p.?
NM_014251.2:c.1591+40T>C	NP_055066.1:p.?
NM_014251.2:c.1591+37C>T	NP_055066.1:p.?
NM_014251.2:c.1591+35G>A	NP_055066.1:p.?
NM_014251.2:c.1591+34T>G	NP_055066.1:p.?
NM_014251.2:c.1591+31C>T	NP_055066.1:p.?
NM_014251.2:c.1591+22C>G	NP_055066.1:p.?
NM_014251.2:c.1591+22C>T	NP_055066.1:p.?
NM_014251.2:c.1591+19G>A	NP_055066.1:p.?
NM_014251.2:c.1591+13C>T	NP_055066.1:p.?
NM_014251.2:c.1591+11C>T	NP_055066.1:p.?
NM_014251.2:c.1591+10C>A	NP_055066.1:p.?
NM_014251.2:c.1591+10C>G	NP_055066.1:p.?
NM_014251.2:c.1591+9C>T	NP_055066.1:p.?
NM_014251.2:c.1591+4A>G	NP_055066.1:p.?
NM_014251.2:c.1591+1G>A	NP_055066.1:p.?
NM_014251.2:c.1591G>A	NP_055066.1:p.(Gly531Ser)
NM_014251.2:c.1592G>A	NP_055066.1:p.(Gly531Asp)
NM_014251.2:c.1592-4G>A	NP_055066.1:p.?
NM_014251.2:c.1592-6C>T	NP_055066.1:p.?
NM_014251.2:c.1592-13G>A	NP_055066.1:p.?
NM_014251.2:c.1592-14T>C	NP_055066.1:p.?
NM_014251.2:c.1592-15G>A	NP_055066.1:p.?
NM_014251.2:c.1592-15G>T	NP_055066.1:p.?
NM_014251.2:c.1592-18G>T	NP_055066.1:p.?
NM_014251.2:c.1592-20G>T	NP_055066.1:p.?
NM_014251.2:c.1592-22T>G	NP_055066.1:p.?
NM_014251.2:c.1592-30G>C	NP_055066.1:p.?
NM_014251.2:c.1592-33C>T	NP_055066.1:p.?
NM_014251.2:c.1592-36T>C	NP_055066.1:p.?
NM_014251.2:c.1592-42A>G	NP_055066.1:p.?
NM_014251.2:c.1592-45G>C	NP_055066.1:p.?
NM_014251.2:c.1592-49T>C	NP_055066.1:p.?
NM_014251.2:c.1592-51T>C	NP_055066.1:p.?
NM_014251.2:c.1592-55T>A	NP_055066.1:p.?
NM_014251.2:c.1592-65A>G	NP_055066.1:p.?
NM_014251.2:c.1593T>C	NP_055066.1:p.(Gly531=)
NM_014251.2:c.1597C>T	NP_055066.1:p.(Pro533Ser)
NM_014251.2:c.1605A>T	NP_055066.1:p.(Ala535=)
NM_014251.2:c.1608T>C	NP_055066.1:p.(Ser536=)
NM_014251.2:c.1610del	NP_055066.1:p.(Leu537Ter)
NM_014251.2:c.1612G>T	NP_055066.1:p.(Val538Leu)
NM_014251.2:c.1612G>C	NP_055066.1:p.(Val538Leu)
NM_014251.2:c.1613T>G	NP_055066.1:p.(Val538Gly)
NM_014251.2:c.1616C>T	NP_055066.1:p.(Thr539Ile)
NM_014251.2:c.1616C>A	NP_055066.1:p.(Thr539Asn)
NM_014251.2:c.1617C>T	NP_055066.1:p.(Thr539=)
NM_014251.2:c.1618C>T	NP_055066.1:p.(Pro540Ser)
NM_014251.2:c.1626T>C	NP_055066.1:p.(Asp542=)
NM_014251.2:c.1631T>C	NP_055066.1:p.(Ile544Thr)
NM_014251.2:c.1632C>G	NP_055066.1:p.(Ile544Met)
NM_014251.2:c.1635G>A	NP_055066.1:p.(Lys545=)
NM_014251.2:c.1637C>G	NP_055066.1:p.(Thr546Arg)
NM_014251.2:c.1637C>T	NP_055066.1:p.(Thr546Met)
NM_014251.2:c.1638_1660dup	NP_055066.1:p.(Ala554GlyfsTer17)
NM_014251.2:c.1638G>A	NP_055066.1:p.(Thr546=)
NM_014251.2:c.1644A>G	NP_055066.1:p.(Leu548=)
NM_014251.2:c.1645C>T	NP_055066.1:p.(Gln549Ter)
NM_014251.2:c.1648G>A	NP_055066.1:p.(Val550Met)
NM_014251.2:c.1653_1655del	NP_055066.1:p.(Ala552del)
NM_014251.2:c.1654G>A	NP_055066.1:p.(Ala552Thr)
NM_014251.2:c.1656C>A	NP_055066.1:p.(Ala552=)
NM_014251.2:c.1657C>T	NP_055066.1:p.(Arg553Trp)
NM_014251.2:c.1658G>A	NP_055066.1:p.(Arg553Gln)
NM_014251.2:c.1658G>C	NP_055066.1:p.(Arg553Pro)
NM_014251.2:c.1659G>A	NP_055066.1:p.(Arg553=)
NM_014251.2:c.1663G>A	NP_055066.1:p.(Gly555Ser)
NM_014251.2:c.1665C>T	NP_055066.1:p.(Gly555=)
NM_014251.2:c.1666C>G	NP_055066.1:p.(Gln556Glu)
NM_014251.2:c.1667A>G	NP_055066.1:p.(Gln556Arg)
NM_014251.2:c.1670C>T	NP_055066.1:p.(Thr557Ile)
NM_014251.2:c.1671C>T	NP_055066.1:p.(Thr557=)
NM_014251.2:c.1673C>T	NP_055066.1:p.(Thr558Ile)
NM_014251.2:c.1677C>G	NP_055066.1:p.(Tyr559Ter)
NM_014251.2:c.1679G>A	NP_055066.1:p.(Ser560Asn)
NM_014251.2:c.1680C>A	NP_055066.1:p.(Ser560Arg)
NM_014251.2:c.1680C>T	NP_055066.1:p.(Ser560=)
NM_014251.2:c.1681G>A	NP_055066.1:p.(Gly561Arg)
NM_014251.2:c.1684G>A	NP_055066.1:p.(Val562Met)
NM_014251.2:c.1694G>C	NP_055066.1:p.(Cys565Ser)
NM_014251.2:c.1695C>T	NP_055066.1:p.(Cys565=)
NM_014251.2:c.1706T>C	NP_055066.1:p.(Ile569Thr)
NM_014251.2:c.1711C>T	NP_055066.1:p.(Arg571Cys)
NM_014251.2:c.1712G>A	NP_055066.1:p.(Arg571His)
NM_014251.2:c.1712G>T	NP_055066.1:p.(Arg571Leu)
NM_014251.2:c.1722A>G	NP_055066.1:p.(Gly574=)
NM_014251.2:c.1725A>G	NP_055066.1:p.(Pro575=)
NM_014251.2:c.1745C>G	NP_055066.1:p.(Ala582Gly)
NM_014251.2:c.1749T>C	NP_055066.1:p.(Gly583=)
NM_014251.2:c.1750+37A>G	NP_055066.1:p.?
NM_014251.2:c.1750+35G>A	NP_055066.1:p.?
NM_014251.2:c.1750+29T>C	NP_055066.1:p.?
NM_014251.2:c.1750+19C>A	NP_055066.1:p.?
NM_014251.2:c.1750+15T>G	NP_055066.1:p.?
NM_014251.2:c.1750+13T>C	NP_055066.1:p.?
NM_014251.2:c.1750+10T>C	NP_055066.1:p.?
NM_014251.2:c.1750+8A>T	NP_055066.1:p.?
NM_014251.2:c.1750+6G>A	NP_055066.1:p.?
NM_014251.2:c.1750+4T>G	NP_055066.1:p.?
NM_014251.2:c.1750+3A>G	NP_055066.1:p.?
NM_014251.2:c.1750+1G>T	NP_055066.1:p.?
NM_014251.2:c.1750+1G>C	NP_055066.1:p.?
NM_014251.2:c.1751-4_1751-3insT	NP_055066.1:p.?
NM_014251.2:c.1751-5dup	NP_055066.1:p.?
NM_014251.2:c.1751-12_1751-10del	NP_055066.1:p.?
NM_014251.2:c.1751-12A>G	NP_055066.1:p.?
NM_014251.2:c.1751-14C>T	NP_055066.1:p.?
NM_014251.2:c.1751-15T>C	NP_055066.1:p.?
NM_014251.2:c.1751-21G>C	NP_055066.1:p.?
NM_014251.2:c.1751-24T>C	NP_055066.1:p.?
NM_014251.2:c.1751-27A>T	NP_055066.1:p.?
NM_014251.2:c.1751-27A>G	NP_055066.1:p.?
NM_014251.2:c.1751-28T>C	NP_055066.1:p.?
NM_014251.2:c.1751-29A>G	NP_055066.1:p.?
NM_014251.2:c.1751-32A>G	NP_055066.1:p.?
NM_014251.2:c.1751-42A>T	NP_055066.1:p.?
NM_014251.2:c.1751-43T>A	NP_055066.1:p.?
NM_014251.2:c.1751-44T>C	NP_055066.1:p.?
NM_014251.2:c.1752T>C	NP_055066.1:p.(Ala584=)
NM_014251.2:c.1753C>T	NP_055066.1:p.(Arg585Cys)
NM_014251.2:c.1754G>A	NP_055066.1:p.(Arg585His)
NM_014251.2:c.1756G>A	NP_055066.1:p.(Val586Ile)
NM_014251.2:c.1763G>A	NP_055066.1:p.(Arg588Gln)
NM_014251.2:c.1767C>T	NP_055066.1:p.(Ser589=)
NM_014251.2:c.1770A>T	NP_055066.1:p.(Ser590=)
NM_014251.2:c.1771C>T	NP_055066.1:p.(Pro591Ser)
NM_014251.2:c.1777T>C	NP_055066.1:p.(Phe593Leu)
NM_014251.2:c.1778T>G	NP_055066.1:p.(Phe593Cys)
NM_014251.2:c.1781G>A	NP_055066.1:p.(Gly594Asp)
NM_014251.2:c.1792C>A	NP_055066.1:p.(Leu598Met)
NM_014251.2:c.1796C>T	NP_055066.1:p.(Thr599Ile)
NM_014251.2:c.1797T>A	NP_055066.1:p.(Thr599=)
NM_014251.2:c.1799dup	NP_055066.1:p.(Tyr600Ter)
NM_014251.2:c.1800C>T	NP_055066.1:p.(Tyr600=)
NM_014251.2:c.1800C>A	NP_055066.1:p.(Tyr600Ter)
NM_014251.2:c.1801G>A	NP_055066.1:p.(Glu601Lys)
NM_014251.2:c.1808T>C	NP_055066.1:p.(Leu603Pro)
NM_014251.2:c.1809A>G	NP_055066.1:p.(Leu603=)
NM_014251.2:c.1813C>T	NP_055066.1:p.(Arg605Ter)
NM_014251.2:c.1814G>A	NP_055066.1:p.(Arg605Gln)
NM_014251.2:c.1823A>G	NP_055066.1:p.(Tyr608Cys)
NM_014251.2:c.1828G>C	NP_055066.1:p.(Asp610His)
NM_014251.2:c.1838G>C	NP_055066.1:p.(Gly613Ala)
NM_014251.2:c.1841+61G>A	NP_055066.1:p.?
NM_014251.2:c.1841+59T>C	NP_055066.1:p.?
NM_014251.2:c.1841+58G>A	NP_055066.1:p.?
NM_014251.2:c.1841+49T>C	NP_055066.1:p.?
NM_014251.2:c.1841+29_1841+45dup	NP_055066.1:p.?
NM_014251.2:c.1841+46T>C	NP_055066.1:p.?
NM_014251.2:c.1841+45A>G	NP_055066.1:p.?
NM_014251.2:c.1841+41G>A	NP_055066.1:p.?
NM_014251.2:c.1841+35G>T	NP_055066.1:p.?
NM_014251.2:c.1841+27A>T	NP_055066.1:p.?
NM_014251.2:c.1841+26T>C	NP_055066.1:p.?
NM_014251.2:c.1841+25C>T	NP_055066.1:p.?
NM_014251.2:c.1841+20T>G	NP_055066.1:p.?
NM_014251.2:c.1841+19C>A	NP_055066.1:p.?
NM_014251.2:c.1841+19C>T	NP_055066.1:p.?
NM_014251.2:c.1841+11T>C	NP_055066.1:p.?
NM_014251.2:c.1841+1G>T	NP_055066.1:p.?
NM_014251.2:c.1841+1G>A	NP_055066.1:p.?
NM_014251.2:c.1842-5T>A	NP_055066.1:p.?
NM_014251.2:c.1842-12C>T	NP_055066.1:p.?
NM_014251.2:c.1842-12C>A	NP_055066.1:p.?
NM_014251.2:c.1842-20T>C	NP_055066.1:p.?
NM_014251.2:c.1842-22dup	NP_055066.1:p.?
NM_014251.2:c.1842-31C>T	NP_055066.1:p.?
NM_014251.2:c.1842-32A>G	NP_055066.1:p.?
NM_014251.2:c.1842-34del	NP_055066.1:p.?
NM_014251.2:c.1842-40_1842-37del	NP_055066.1:p.?
NM_014251.2:c.1842-45_1842-41del	NP_055066.1:p.?
NM_014251.2:c.1842-43A>G	NP_055066.1:p.?
NM_014251.2:c.1842-47A>T	NP_055066.1:p.?
NM_014251.2:c.1842-48A>G	NP_055066.1:p.?
NM_014251.2:c.1845A>G	NP_055066.1:p.(Lys615=)
NM_014251.2:c.1847C>T	NP_055066.1:p.(Pro616Leu)
NM_014251.2:c.1850T>C	NP_055066.1:p.(Met617Thr)
NM_014251.2:c.1856C>G	NP_055066.1:p.(Ser619Ter)
NM_014251.2:c.1863A>T	NP_055066.1:p.(Pro621=)
NM_014251.2:c.1868C>T	NP_055066.1:p.(Pro623Leu)
NM_014251.2:c.1869T>C	NP_055066.1:p.(Pro623=)
NM_014251.2:c.1876A>G	NP_055066.1:p.(Arg626Gly)
NM_014251.2:c.1883A>T	NP_055066.1:p.(Asn628Ile)
NM_014251.2:c.1884C>T	NP_055066.1:p.(Asn628=)
NM_014251.2:c.1892C>T	NP_055066.1:p.(Ala631Val)
NM_014251.2:c.1895C>T	NP_055066.1:p.(Pro632Leu)
NM_014251.2:c.1896G>A	NP_055066.1:p.(Pro632=)
NM_014251.2:c.1903_1918del	NP_055066.1:p.(Asp635ThrfsTer60)
NM_014251.2:c.1903G>T	NP_055066.1:p.(Asp635Tyr)
NM_014251.2:c.1904A>G	NP_055066.1:p.(Asp635Gly)
NM_014251.2:c.1909G>A	NP_055066.1:p.(Val637Ile)
NM_014251.2:c.1909G>T	NP_055066.1:p.(Val637Phe)
NM_014251.2:c.1910T>C	NP_055066.1:p.(Val637Ala)
NM_014251.2:c.1910T>G	NP_055066.1:p.(Val637Gly)
NM_014251.2:c.1914G>C	NP_055066.1:p.(Gly638=)
NM_014251.2:c.1917C>T	NP_055066.1:p.(Gly639=)
NM_014251.2:c.1928C>T	NP_055066.1:p.(Ala643Val)
NM_014251.2:c.1933G>A	NP_055066.1:p.(Ala645Thr)
NM_014251.2:c.1935T>C	NP_055066.1:p.(Ala645=)
NM_014251.2:c.1936A>G	NP_055066.1:p.(Thr646Ala)
NM_014251.2:c.1942G>A	NP_055066.1:p.(Ala648Thr)
NM_014251.2:c.1943C>T	NP_055066.1:p.(Ala648Val)
NM_014251.2:c.1945G>C	NP_055066.1:p.(Gly649Arg)
NM_014251.2:c.1950T>G	NP_055066.1:p.(Ile650Met)
NM_014251.2:c.1958A>G	NP_055066.1:p.(Lys653Arg)
NM_014251.2:c.1961T>C	NP_055066.1:p.(Phe654Ser)
NM_014251.2:c.1966C>A	NP_055066.1:p.(Leu656Ile)
NM_014251.2:c.1975C>A	NP_055066.1:p.(Pro659Thr)
NM_014251.2:c.1986G>A	NP_055066.1:p.(Lys662=)
NM_014251.2:c.1990T>A	NP_055066.1:p.(Ser664Thr)
NM_014251.2:c.1993G>T	NP_055066.1:p.(Val665Leu)
NM_014251.2:c.1994T>C	NP_055066.1:p.(Val665Ala)
NM_014251.2:c.1999A>G	NP_055066.1:p.(Thr667Ala)
NM_014251.2:c.2003C>T	NP_055066.1:p.(Ser668Leu)
NM_014251.2:c.2004A>G	NP_055066.1:p.(Ser668=)
NM_014251.2:c.2006del	NP_055066.1:p.(Lys669ArgfsTer31)
NM_014251.2:c.2008G>T	NP_055066.1:p.(Ala670Ser)
NM_014251.2:c.2008G>C	NP_055066.1:p.(Ala670Pro)
NM_014251.2:c.2008G>A	NP_055066.1:p.(Ala670Thr)
NM_014251.2:c.2012T>C	NP_055066.1:p.(Ile671Thr)
NM_014251.2:c.2014G>A	NP_055066.1:p.(Gly672Ser)
NM_014251.2:c.2021G>T	NP_055066.1:p.(Gly674Val)
NM_014251.2:c.2022C>G	NP_055066.1:p.(Gly674=)
NM_014251.2:c.2024C>G	NP_055066.1:p.(Pro675Arg)
NM_014251.2:c.2026T>A	NP_055066.1:p.(Ter676LysextTer16)
NM_014251.2:c.2026T>C	NP_055066.1:p.(Ter676GlnextTer16)
NM_014251.2:c.*1G>A	NP_055066.1:p.?
NM_014251.2:c.*2A>G	NP_055066.1:p.?
NM_014251.2:c.*6T>C	NP_055066.1:p.?
NM_014251.2:c.*9G>C	NP_055066.1:p.?
NM_014251.2:c.*12C>G	NP_055066.1:p.?
NM_014251.2:c.*25G>T	NP_055066.1:p.?
NM_014251.2:c.*39A>G	NP_055066.1:p.?
NM_014251.2:c.*40C>T	NP_055066.1:p.?
NM_014251.2:c.*41T>C	NP_055066.1:p.?
NM_014251.2:c.*41T>G	NP_055066.1:p.?
NM_014251.2:c.*43C>A	NP_055066.1:p.?
NM_014251.2:c.*46_*52dup	NP_055066.1:p.?
NM_014251.2:c.*47A>G	NP_055066.1:p.?
NM_014251.2:c.*52A>G	NP_055066.1:p.?
NM_014251.2:c.*54_*55insGCA	NP_055066.1:p.?
NM_014251.2:c.*55T>G	NP_055066.1:p.?
NM_014251.2:c.*57C>T	NP_055066.1:p.?
NM_014251.2:c.*58del	NP_055066.1:p.?
NM_014251.2:c.*64G>A	NP_055066.1:p.?
NM_014251.2:c.*65G>T	NP_055066.1:p.?
NM_014251.2:c.*68T>C	NP_055066.1:p.?
NM_014251.2:c.*72G>A	NP_055066.1:p.?

## Sheet: NAGS_Tumors
Table S10.7. NAGS seqience variants from the COSMIC, TCGA and cBioPortal databases of tumor information
NAGS_COSMIC	NAGS_TCGA	NAGS_cBioPortal				NAGS_Tumor_Unique cDNA variants	NAGS_Tumor Unique protein variants
NM_153006.2:c.-100C>G	NM_153006.2:c.-2T>C	NM_153006.2:c.18G>T				NM_153006.2:c.-100C>G
NM_153006.2:c.-73A>G	NM_153006.2:c.15G>A	NM_153006.2:c.31C>T				NM_153006.2:c.-73A>G
NM_153006.2:c.-70_-66del	NM_153006.2:c.15G>C	NM_153006.2:c.34dup				NM_153006.2:c.-70_-66del
NM_153006.2:c.-29C>T	NM_153006.2:c.18G>T	NM_153006.2:c.35C>T				NM_153006.2:c.-29C>T
NM_153006.2:c.6G>A	NM_153006.2:c.31C>T	NM_153006.2:c.41C>A				NM_153006.2:c.-2T>C
NM_153006.2:c.15G>A	NM_153006.2:c.32G>A	NM_153006.2:c.41C>A				NM_153006.2:c.6G>A	NP_694551.1:p.(Ala2=)
NM_153006.2:c.15G>C	NM_153006.2:c.34dup	NM_153006.2:c.50C>A				NM_153006.2:c.15G>A	NP_694551.1:p.(Leu5=)
NM_153006.2:c.18G>T	NM_153006.2:c.41C>A	NM_153006.2:c.68G>T				NM_153006.2:c.15G>C	NP_694551.1:p.(Leu5=)
NM_153006.2:c.24G>A	NM_153006.2:c.51G>A	NM_153006.2:c.75dup				NM_153006.2:c.18G>T	NP_694551.1:p.(Met6Ile)
NM_153006.2:c.31C>T	NM_153006.2:c.86G>A	NM_153006.2:c.86G>A				NM_153006.2:c.24G>A	NP_694551.1:p.(Val8=)
NM_153006.2:c.34dup	NM_153006.2:c.93G>C	NM_153006.2:c.159G>C				NM_153006.2:c.31C>T	NP_694551.1:p.(Arg11Trp)
NM_153006.2:c.41C>A	NM_153006.2:c.99T>C	NM_153006.2:c.159G>C				NM_153006.2:c.32G>A	NP_694551.1:p.(Arg11Gln)
NM_153006.2:c.50C>A	NM_153006.2:c.105G>A	NM_153006.2:c.181G>A				NM_153006.2:c.34dup	NP_694551.1:p.(Ala12GlyfsTer284)
NM_153006.2:c.51G>A	NM_153006.2:c.195C>T	NM_153006.2:c.239G>A				NM_153006.2:c.35C>T	NP_694551.1:p.(Ala12Val)
NM_153006.2:c.54G>A	NM_153006.2:c.202G>A	NM_153006.2:c.395A>G				NM_153006.2:c.41C>A	NP_694551.1:p.(Ala14Asp)
NM_153006.2:c.54G>T	NM_153006.2:c.209C>T	NM_153006.2:c.427G>A				NM_153006.2:c.50C>A	NP_694551.1:p.(Pro17Gln)
NM_153006.2:c.66G>T	NM_153006.2:c.331A>G	NM_153006.2:c.427G>A				NM_153006.2:c.51G>A	NP_694551.1:p.(Pro17=)
NM_153006.2:c.68G>T	NM_153006.2:c.384G>T	NM_153006.2:c.427-1G>T				NM_153006.2:c.54G>A	NP_694551.1:p.(Arg18=)
NM_153006.2:c.75dup	NM_153006.2:c.427-1G>T	NM_153006.2:c.436G>A				NM_153006.2:c.54G>T	NP_694551.1:p.(Arg18Ser)
NM_153006.2:c.80del	NM_153006.2:c.460G>A	NM_153006.2:c.438G>T				NM_153006.2:c.66G>T	NP_694551.1:p.(Arg22=)
NM_153006.2:c.86G>A	NM_153006.2:c.487T>G	NM_153006.2:c.487T>G				NM_153006.2:c.68G>T	NP_694551.1:p.(Gly23Val)
NM_153006.2:c.93G>A	NM_153006.2:c.488T>A	NM_153006.2:c.487T>G				NM_153006.2:c.75dup	NP_694551.1:p.(Gly26TrpfsTer270)
NM_153006.2:c.93G>C	NM_153006.2:c.489C>T	NM_153006.2:c.488T>A				NM_153006.2:c.80del	NP_694551.1:p.(Gly27AlafsTer5)
NM_153006.2:c.95G>T	NM_153006.2:c.489_512del	NM_153006.2:c.497G>A				NM_153006.2:c.86G>A	NP_694551.1:p.(Arg29Gln)
NM_153006.2:c.99T>C	NM_153006.2:c.537C>T	NM_153006.2:c.544G>A				NM_153006.2:c.93G>A	NP_694551.1:p.(Leu31=)
NM_153006.2:c.102C>T	NM_153006.2:c.543G>A	NM_153006.2:c.611T>C				NM_153006.2:c.93G>C	NP_694551.1:p.(Leu31=)
NM_153006.2:c.108G>A	NM_153006.2:c.544G>A	NM_153006.2:c.648dup				NM_153006.2:c.95G>T	NP_694551.1:p.(Ser32Ile)
NM_153006.2:c.123G>A	NM_153006.2:c.654del	NM_153006.2:c.654del				NM_153006.2:c.99T>C	NP_694551.1:p.(Cys33=)
NM_153006.2:c.134C>T	NM_153006.2:c.654dup	NM_153006.2:c.654del				NM_153006.2:c.102C>T	NP_694551.1:p.(Gly34=)
NM_153006.2:c.226G>A	NM_153006.2:c.719C>A	NM_153006.2:c.698C>T				NM_153006.2:c.105G>A	NP_694551.1:p.(Ala35=)
NM_153006.2:c.239G>A	NM_153006.2:c.756G>A	NM_153006.2:c.701+2T>C				NM_153006.2:c.108G>A	NP_694551.1:p.(Arg36=)
NM_153006.2:c.239G>T	NM_153006.2:c.756G>T	NM_153006.2:c.719C>A				NM_153006.2:c.123G>A	NP_694551.1:p.(Arg41=)
NM_153006.2:c.297C>T	NM_153006.2:c.758G>A	NM_153006.2:c.722T>C				NM_153006.2:c.134C>T	NP_694551.1:p.(Pro45Leu)
NM_153006.2:c.299C>A	NM_153006.2:c.797C>T	NM_153006.2:c.751G>A				NM_153006.2:c.159G>C	NP_694551.1:p.(Trp53Cys)
NM_153006.2:c.359C>T	NM_153006.2:c.798G>A	NM_153006.2:c.758G>A				NM_153006.2:c.181G>A	NP_694551.1:p.(Glu61Lys)
NM_153006.2:c.426+20G>T	NM_153006.2:c.809T>A	NM_153006.2:c.784_785delinsAA				NM_153006.2:c.195C>T	NP_694551.1:p.(Gly65=)
NM_153006.2:c.426+43G>T	NM_153006.2:c.822C>T	NM_153006.2:c.796G>A				NM_153006.2:c.202G>A	NP_694551.1:p.(Asp68Asn)
NM_153006.2:c.426+51C>A	NM_153006.2:c.854T>C	NM_153006.2:c.797C>T				NM_153006.2:c.209C>T	NP_694551.1:p.(Ser70Phe)
NM_153006.2:c.427-222G>C	NM_153006.2:c.855G>A	NM_153006.2:c.806C>T				NM_153006.2:c.226G>A	NP_694551.1:p.(Glu76Lys)
NM_153006.2:c.427-114G>A	NM_153006.2:c.890G>T	NM_153006.2:c.809T>A				NM_153006.2:c.239G>T	NP_694551.1:p.(Trp80Leu)
NM_153006.2:c.427-1G>T	NM_153006.2:c.899G>A	NM_153006.2:c.854T>C				NM_153006.2:c.239G>A	NP_694551.1:p.(Trp80Ter)
NM_153006.2:c.436G>A	NM_153006.2:c.901G>A	NM_153006.2:c.877C>T				NM_153006.2:c.297C>T	NP_694551.1:p.(Arg99=)
NM_153006.2:c.438G>T	NM_153006.2:c.978C>T	NM_153006.2:c.883A>G				NM_153006.2:c.299C>A	NP_694551.1:p.(Ser100Ter)
NM_153006.2:c.469C>A	NM_153006.2:c.1040C>T	NM_153006.2:c.890G>T				NM_153006.2:c.331A>G	NP_694551.1:p.(Asn111Asp)
NM_153006.2:c.488T>A	NM_153006.2:c.1058C>T	NM_153006.2:c.898C>T				NM_153006.2:c.359C>T	NP_694551.1:p.(Ala120Val)
NM_153006.2:c.489C>T	NM_153006.2:c.1060G>A	NM_153006.2:c.899G>A				NM_153006.2:c.384G>T	NP_694551.1:p.(Gln128His)
NM_153006.2:c.497G>A	NM_153006.2:c.1078G>T	NM_153006.2:c.1009G>A				NM_153006.2:c.395A>G	NP_694551.1:p.(His132Arg)
NM_153006.2:c.505A>T	NM_153006.2:c.1096+141T>G	NM_153006.2:c.1015G>A				NM_153006.2:c.426+20G>T	NP_694551.1:p.?
NM_153006.2:c.513G>A	NM_153006.2:c.1097-36C>G	NM_153006.2:c.1057G>T				NM_153006.2:c.426+43G>T	NP_694551.1:p.?
NM_153006.2:c.516G>T	NM_153006.2:c.1097-204A>G	NM_153006.2:c.1058C>T				NM_153006.2:c.426+51C>A	NP_694551.1:p.?
NM_153006.2:c.526G>C	NM_153006.2:c.1097-125T>C	NM_153006.2:c.1060G>A				NM_153006.2:c.427-222G>C	NP_694551.1:p.?
NM_153006.2:c.537C>T	NM_153006.2:c.1142G>A	NM_153006.2:c.1060G>C				NM_153006.2:c.427-114G>A	NP_694551.1:p.?
NM_153006.2:c.541A>G	NM_153006.2:c.1149G>A	NM_153006.2:c.1063A>C				NM_153006.2:c.427-1G>T	NP_694551.1:p.?
NM_153006.2:c.544G>A	NM_153006.2:c.1150G>A	NM_153006.2:c.1078G>T				NM_153006.2:c.427G>A	NP_694551.1:p.(Val143Met)
NM_153006.2:c.546T>C	NM_153006.2:c.1152C>G	NM_153006.2:c.1088G>C				NM_153006.2:c.436G>A	NP_694551.1:p.(Glu146Lys)
NM_153006.2:c.611T>C	NM_153006.2:c.1240C>T	NM_153006.2:c.1127G>A				NM_153006.2:c.438G>T	NP_694551.1:p.(Glu146Asp)
NM_153006.2:c.654del	NM_153006.2:c.1260del	NM_153006.2:c.1135C>T				NM_153006.2:c.460G>A	NP_694551.1:p.(Val154Ile)
NM_153006.2:c.654dup	NM_153006.2:c.1261T>G	NM_153006.2:c.1142G>A				NM_153006.2:c.469C>A	NP_694551.1:p.(Leu157Met)
NM_153006.2:c.719C>A	NM_153006.2:c.1264G>A	NM_153006.2:c.1150G>A				NM_153006.2:c.487T>G	NP_694551.1:p.(Phe163Val)
NM_153006.2:c.724G>A	NM_153006.2:c.1290G>C	NM_153006.2:c.1150G>A				NM_153006.2:c.488T>A	NP_694551.1:p.(Phe163Tyr)
NM_153006.2:c.755C>T	NM_153006.2:c.1311G>A	NM_153006.2:c.1152C>G				NM_153006.2:c.489_512del	NP_694551.1:p.(Phe163_Pro171delinsLeu)
NM_153006.2:c.756G>A	NM_153006.2:c.1340T>A	NM_153006.2:c.1152C>G				NM_153006.2:c.489C>T	NP_694551.1:p.(Phe163=)
NM_153006.2:c.758G>A	NM_153006.2:c.1365C>A	NM_153006.2:c.1164G>T				NM_153006.2:c.497G>A	NP_694551.1:p.(Arg166His)
NM_153006.2:c.767C>T	NM_153006.2:c.1371C>T	NM_153006.2:c.1176_1177delinsAA				NM_153006.2:c.505A>T	NP_694551.1:p.(Met169Leu)
NM_153006.2:c.776G>T	NM_153006.2:c.1406A>G	NM_153006.2:c.1183G>A				NM_153006.2:c.513G>A	NP_694551.1:p.(Pro171=)
NM_153006.2:c.784_785delinsAA	NM_153006.2:c.1452-1G>T	NM_153006.2:c.1211G>A				NM_153006.2:c.516G>T	NP_694551.1:p.(Leu172=)
NM_153006.2:c.796G>A	NM_153006.2:c.1473C>T	NM_153006.2:c.1240C>T				NM_153006.2:c.526G>C	NP_694551.1:p.(Gly176Arg)
NM_153006.2:c.797C>T	NM_153006.2:c.1479C>A	NM_153006.2:c.1250C>T				NM_153006.2:c.537C>T	NP_694551.1:p.(Ala179=)
NM_153006.2:c.798G>A	NM_153006.2:c.1487A>T	NM_153006.2:c.1250C>T				NM_153006.2:c.541A>G	NP_694551.1:p.(Thr181Ala)
NM_153006.2:c.806C>T	NM_153006.2:c.1502_1504del	NM_153006.2:c.1250C>T				NM_153006.2:c.543G>A	NP_694551.1:p.(Thr181=)
NM_153006.2:c.809T>A	NM_153006.2:c.1548C>A	NM_153006.2:c.1250C>T				NM_153006.2:c.544G>A	NP_694551.1:p.(Ala182Thr)
NM_153006.2:c.822C>T	NM_153006.2:c.1557G>T	NM_153006.2:c.1264G>A				NM_153006.2:c.546T>C	NP_694551.1:p.(Ala182=)
NM_153006.2:c.834C>A	NM_153006.2:c.1561C>G	NM_153006.2:c.1264G>A				NM_153006.2:c.611T>C	NP_694551.1:p.(Val204Ala)
NM_153006.2:c.854T>C	NM_153006.2:c.1594C>A	NM_153006.2:c.1274A>G				NM_153006.2:c.648dup	NP_694551.1:p.(Phe217IlefsTer79)
NM_153006.2:c.855G>A	NM_153006.2:c.1605A>G	NM_153006.2:c.1274A>G				NM_153006.2:c.654dup	NP_694551.1:p.(Gly219TrpfsTer77)
NM_153006.2:c.861C>A	NM_153006.2:c.*144C>G	NM_153006.2:c.1274A>G				NM_153006.2:c.654del	NP_694551.1:p.(Phe218LeufsTer60)
NM_153006.2:c.863C>T	NM_153006.2:c.*158C>T	NM_153006.2:c.1351C>T				NM_153006.2:c.698C>T	NP_694551.1:p.(Ala233Val)
NM_153006.2:c.875T>C	NM_153006.2:c.*39G>A	NM_153006.2:c.1358G>A				NM_153006.2:c.701+2T>C	NP_694551.1:p.?
NM_153006.2:c.876C>A	NM_153006.2:c.*56C>T	NM_153006.2:c.1367C>T				NM_153006.2:c.719C>A	NP_694551.1:p.(Ser240Ter)
NM_153006.2:c.877C>T	NM_153006.2:c.*66del	NM_153006.2:c.1383G>T				NM_153006.2:c.722T>C	NP_694551.1:p.(Val241Ala)
NM_153006.2:c.883A>G	NM_153006.2:c.*66A>C	NM_153006.2:c.1397G>A				NM_153006.2:c.724G>A	NP_694551.1:p.(Glu242Lys)
NM_153006.2:c.890G>T	NM_153006.2:c.*9A>G	NM_153006.2:c.1427G>T				NM_153006.2:c.751G>A	NP_694551.1:p.(Glu251Lys)
NM_153006.2:c.891C>T		NM_153006.2:c.1436A>C				NM_153006.2:c.755C>T	NP_694551.1:p.(Ser252Leu)
NM_153006.2:c.895C>A		NM_153006.2:c.1452-1G>T				NM_153006.2:c.756G>A	NP_694551.1:p.(Ser252=)
NM_153006.2:c.898C>T		NM_153006.2:c.1479C>A				NM_153006.2:c.756G>T	NP_694551.1:p.(Ser252=)
NM_153006.2:c.899G>A		NM_153006.2:c.1502_1504del				NM_153006.2:c.758G>A	NP_694551.1:p.(Gly253Asp)
NM_153006.2:c.916-70_916-69del		NM_153006.2:c.1508T>C				NM_153006.2:c.767C>T	NP_694551.1:p.(Pro256Leu)
NM_153006.2:c.916-60G>A		NM_153006.2:c.1532C>T				NM_153006.2:c.776G>T	NP_694551.1:p.(Cys259Phe)
NM_153006.2:c.916-50del		NM_153006.2:c.1532C>T				NM_153006.2:c.784_785delinsAA	NP_694551.1:p.(Gly262Lys)
NM_153006.2:c.944A>T		NM_153006.2:c.1548C>A				NM_153006.2:c.796G>A	NP_694551.1:p.(Ala266Thr)
NM_153006.2:c.948G>A		NM_153006.2:c.1552G>A				NM_153006.2:c.797C>T	NP_694551.1:p.(Ala266Val)
NM_153006.2:c.956T>C		NM_153006.2:c.1557G>T				NM_153006.2:c.798G>A	NP_694551.1:p.(Ala266=)
NM_153006.2:c.978C>T		NM_153006.2:c.1561C>G				NM_153006.2:c.806C>T	NP_694551.1:p.(Ser269Phe)
NM_153006.2:c.1009G>T		NM_153006.2:c.1594C>A				NM_153006.2:c.809T>A	NP_694551.1:p.(Val270Glu)
NM_153006.2:c.1020C>T		NM_153006.2:c.1605A>G				NM_153006.2:c.822C>T	NP_694551.1:p.(Ser274=)
NM_153006.2:c.1047C>T						NM_153006.2:c.834C>A	NP_694551.1:p.(Thr278=)
NM_153006.2:c.1048G>A						NM_153006.2:c.854T>C	NP_694551.1:p.(Leu285Pro)
NM_153006.2:c.1057G>T						NM_153006.2:c.855G>A	NP_694551.1:p.(Leu285=)
NM_153006.2:c.1058C>T						NM_153006.2:c.861C>A	NP_694551.1:p.(Pro287=)
NM_153006.2:c.1060G>A						NM_153006.2:c.863C>T	NP_694551.1:p.(Thr288Ile)
NM_153006.2:c.1063A>C						NM_153006.2:c.875T>C	NP_694551.1:p.(Phe292Ser)
NM_153006.2:c.1078G>T						NM_153006.2:c.876C>A	NP_694551.1:p.(Phe292Leu)
NM_153006.2:c.1086T>C						NM_153006.2:c.877C>T	NP_694551.1:p.(Leu293Phe)
NM_153006.2:c.1088G>C						NM_153006.2:c.883A>G	NP_694551.1:p.(Asn295Asp)
NM_153006.2:c.1096+20C>G						NM_153006.2:c.890G>T	NP_694551.1:p.(Gly297Val)
NM_153006.2:c.1096+166T>G						NM_153006.2:c.891C>T	NP_694551.1:p.(Gly297=)
NM_153006.2:c.1096+266G>A						NM_153006.2:c.895C>A	NP_694551.1:p.(Leu299Met)
NM_153006.2:c.1097-34C>G						NM_153006.2:c.898C>T	NP_694551.1:p.(Arg300Cys)
NM_153006.2:c.1135C>T						NM_153006.2:c.899G>A	NP_694551.1:p.(Arg300His)
NM_153006.2:c.1142G>A						NM_153006.2:c.901G>A	NP_694551.1:p.(Asp301Asn)
NM_153006.2:c.1149G>A						NM_153006.2:c.916-70_916-69del	NP_694551.1:p.?
NM_153006.2:c.1150G>A						NM_153006.2:c.916-60G>A	NP_694551.1:p.?
NM_153006.2:c.1152C>G						NM_153006.2:c.916-50del	NP_694551.1:p.?
NM_153006.2:c.1155G>A						NM_153006.2:c.944A>T	NP_694551.1:p.(Asp315Val)
NM_153006.2:c.1164G>T						NM_153006.2:c.948G>A	NP_694551.1:p.(Leu316=)
NM_153006.2:c.1168C>A						NM_153006.2:c.956T>C	NP_694551.1:p.(Val319Ala)
NM_153006.2:c.1228T>C						NM_153006.2:c.978C>T	NP_694551.1:p.(Ser326=)
NM_153006.2:c.1229C>T						NM_153006.2:c.1009G>T	NP_694551.1:p.(Val337Leu)
NM_153006.2:c.1235G>A						NM_153006.2:c.1009G>A	NP_694551.1:p.(Val337Met)
NM_153006.2:c.1258G>A						NM_153006.2:c.1015G>A	NP_694551.1:p.(Val339Met)
NM_153006.2:c.1261T>G						NM_153006.2:c.1020C>T	NP_694551.1:p.(Leu340=)
NM_153006.2:c.1263C>A						NM_153006.2:c.1040C>T	NP_694551.1:p.(Ser347Phe)
NM_153006.2:c.1264G>A						NM_153006.2:c.1047C>T	NP_694551.1:p.(Ala349=)
NM_153006.2:c.1268+2T>A						NM_153006.2:c.1048G>A	NP_694551.1:p.(Val350Ile)
NM_153006.2:c.1268+10C>T						NM_153006.2:c.1057G>T	NP_694551.1:p.(Ala353Ser)
NM_153006.2:c.1268+31T>C						NM_153006.2:c.1058C>T	NP_694551.1:p.(Ala353Val)
NM_153006.2:c.1277C>T						NM_153006.2:c.1060G>C	NP_694551.1:p.(Ala354Pro)
NM_153006.2:c.1281C>T						NM_153006.2:c.1060G>A	NP_694551.1:p.(Ala354Thr)
NM_153006.2:c.1302C>T						NM_153006.2:c.1063A>C	NP_694551.1:p.(Ser355Arg)
NM_153006.2:c.1313del						NM_153006.2:c.1078G>T	NP_694551.1:p.(Glu360Ter)
NM_153006.2:c.1334T>C						NM_153006.2:c.1086T>C	NP_694551.1:p.(Phe362=)
NM_153006.2:c.1365C>A						NM_153006.2:c.1088G>C	NP_694551.1:p.(Ser363Thr)
NM_153006.2:c.1367C>T						NM_153006.2:c.1096+20C>G	NP_694551.1:p.?
NM_153006.2:c.1371C>T						NM_153006.2:c.1096+166T>G	NP_694551.1:p.?
NM_153006.2:c.1399G>T						NM_153006.2:c.1096+266G>A	NP_694551.1:p.?
NM_153006.2:c.1409C>A						NM_153006.2:c.1096+141T>G	NP_694551.1:p.?
NM_153006.2:c.1436A>C						NM_153006.2:c.1097-34C>G	NP_694551.1:p.?
NM_153006.2:c.1451+6T>C						NM_153006.2:c.1097-36C>G	NP_694551.1:p.?
NM_153006.2:c.1451+10G>A						NM_153006.2:c.1097-204A>G	NP_694551.1:p.?
NM_153006.2:c.1451+158C>A						NM_153006.2:c.1097-125T>C	NP_694551.1:p.?
NM_153006.2:c.1451+297A>T						NM_153006.2:c.1127G>A	NP_694551.1:p.(Arg376Gln)
NM_153006.2:c.1451+305T>C						NM_153006.2:c.1135C>T	NP_694551.1:p.(Arg379Trp)
NM_153006.2:c.1452-249C>T						NM_153006.2:c.1142G>A	NP_694551.1:p.(Arg381His)
NM_153006.2:c.1452-162C>T						NM_153006.2:c.1149G>A	NP_694551.1:p.(Leu383=)
NM_153006.2:c.1452-89A>G						NM_153006.2:c.1150G>A	NP_694551.1:p.(Asp384Asn)
NM_153006.2:c.1452-31dup						NM_153006.2:c.1152C>G	NP_694551.1:p.(Asp384Glu)
NM_153006.2:c.1452-8A>C						NM_153006.2:c.1155G>A	NP_694551.1:p.(Lys385=)
NM_153006.2:c.1452-1G>T						NM_153006.2:c.1164G>T	NP_694551.1:p.(Gln388His)
NM_153006.2:c.1469A>G						NM_153006.2:c.1168C>A	NP_694551.1:p.(Arg390Ser)
NM_153006.2:c.1472G>A						NM_153006.2:c.1176_1177delinsAA	NP_694551.1:p.(Asp393Asn)
NM_153006.2:c.1473C>T						NM_153006.2:c.1183G>A	NP_694551.1:p.(Val395Ile)
NM_153006.2:c.1476C>A						NM_153006.2:c.1211G>A	NP_694551.1:p.(Arg404Lys)
NM_153006.2:c.1479C>A						NM_153006.2:c.1228T>C	NP_694551.1:p.(Ser410Pro)
NM_153006.2:c.1485C>T						NM_153006.2:c.1229C>T	NP_694551.1:p.(Ser410Leu)
NM_153006.2:c.1501T>C						NM_153006.2:c.1235G>A	NP_694551.1:p.(Arg412His)
NM_153006.2:c.1502_1504del						NM_153006.2:c.1240C>T	NP_694551.1:p.(Arg414Trp)
NM_153006.2:c.1508T>C						NM_153006.2:c.1250C>T	NP_694551.1:p.(Ser417Phe)
NM_153006.2:c.1513C>A						NM_153006.2:c.1258G>A	NP_694551.1:p.(Val420Ile)
NM_153006.2:c.1515G>C						NM_153006.2:c.1260del	NP_694551.1:p.(Ser421ProfsTer10)
NM_153006.2:c.1519G>T						NM_153006.2:c.1261T>G	NP_694551.1:p.(Ser421Ala)
NM_153006.2:c.1535A>G						NM_153006.2:c.1263C>A	NP_694551.1:p.(Ser421=)
NM_153006.2:c.1548C>A						NM_153006.2:c.1264G>A	NP_694551.1:p.(Glu422Lys)
NM_153006.2:c.1552G>A						NM_153006.2:c.1268+2T>A	NP_694551.1:p.?
NM_153006.2:c.1553C>A						NM_153006.2:c.1268+10C>T	NP_694551.1:p.?
NM_153006.2:c.1561C>G						NM_153006.2:c.1268+31T>C	NP_694551.1:p.?
NM_153006.2:c.1594C>A						NM_153006.2:c.1274A>G	NP_694551.1:p.(Asn425Ser)
NM_153006.2:c.1605A>G						NM_153006.2:c.1277C>T	NP_694551.1:p.(Ala426Val)
NM_153006.2:c.*3C>T						NM_153006.2:c.1281C>T	NP_694551.1:p.(Ala427=)
NM_153006.2:c.*9A>G						NM_153006.2:c.1290G>C	NP_694551.1:p.(Leu430=)
NM_153006.2:c.*37G>C						NM_153006.2:c.1302C>T	NP_694551.1:p.(Pro434=)
NM_153006.2:c.*54T>C						NM_153006.2:c.1311G>A	NP_694551.1:p.(Gly437=)
NM_153006.2:c.*55G>A						NM_153006.2:c.1313del	NP_694551.1:p.(Gly438AlafsTer10)
NM_153006.2:c.*56C>T						NM_153006.2:c.1334T>C	NP_694551.1:p.(Phe445Ser)
NM_153006.2:c.*66A>C						NM_153006.2:c.1340T>A	NP_694551.1:p.(Val447Glu)
NM_153006.2:c.*80C>A						NM_153006.2:c.1351C>T	NP_694551.1:p.(Arg451Cys)
NM_153006.2:c.*124A>G						NM_153006.2:c.1358G>A	NP_694551.1:p.(Gly453Asp)
NM_153006.2:c.*144C>G						NM_153006.2:c.1365C>A	NP_694551.1:p.(Gly455=)
NM_153006.2:c.*158C>T						NM_153006.2:c.1367C>T	NP_694551.1:p.(Ser456Phe)
NM_153006.2:c.*245G>T						NM_153006.2:c.1371C>T	NP_694551.1:p.(Gly457=)
NM_153006.2:c.*331C>T						NM_153006.2:c.1383G>T	NP_694551.1:p.(Trp461Cys)
						NM_153006.2:c.1397G>A	NP_694551.1:p.(Arg466Gln)
						NM_153006.2:c.1399G>T	NP_694551.1:p.(Asp467Tyr)
						NM_153006.2:c.1406A>G	NP_694551.1:p.(Gln469Arg)
						NM_153006.2:c.1409C>A	NP_694551.1:p.(Thr470Lys)
						NM_153006.2:c.1427G>T	NP_694551.1:p.(Arg476Leu)
						NM_153006.2:c.1436A>C	NP_694551.1:p.(Asn479Thr)
						NM_153006.2:c.1451+6T>C	NP_694551.1:p.?
						NM_153006.2:c.1451+10G>A	NP_694551.1:p.?
						NM_153006.2:c.1451+158C>A	NP_694551.1:p.?
						NM_153006.2:c.1451+297A>T	NP_694551.1:p.?
						NM_153006.2:c.1451+305T>C	NP_694551.1:p.?
						NM_153006.2:c.1452-249C>T	NP_694551.1:p.?
						NM_153006.2:c.1452-162C>T	NP_694551.1:p.?
						NM_153006.2:c.1452-89A>G	NP_694551.1:p.?
						NM_153006.2:c.1452-31dup	NP_694551.1:p.?
						NM_153006.2:c.1452-8A>C	NP_694551.1:p.?
						NM_153006.2:c.1452-1G>T	NP_694551.1:p.?
						NM_153006.2:c.1469A>G	NP_694551.1:p.(Asp490Gly)
						NM_153006.2:c.1472G>A	NP_694551.1:p.(Gly491Asp)
						NM_153006.2:c.1473C>T	NP_694551.1:p.(Gly491=)
						NM_153006.2:c.1476C>A	NP_694551.1:p.(Ser492Arg)
						NM_153006.2:c.1479C>A	NP_694551.1:p.(Phe493Leu)
						NM_153006.2:c.1485C>T	NP_694551.1:p.(Asn495=)
						NM_153006.2:c.1487A>T	NP_694551.1:p.(Lys496Met)
						NM_153006.2:c.1501T>C	NP_694551.1:p.(Phe501Leu)
						NM_153006.2:c.1502_1504del	NP_694551.1:p.(Phe501del)
						NM_153006.2:c.1508T>C	NP_694551.1:p.(Phe503Ser)
						NM_153006.2:c.1513C>A	NP_694551.1:p.(Leu505Met)
						NM_153006.2:c.1515G>C	NP_694551.1:p.(Leu505=)
						NM_153006.2:c.1519G>T	NP_694551.1:p.(Asp507Tyr)
						NM_153006.2:c.1532C>T	NP_694551.1:p.(Ser511Phe)
						NM_153006.2:c.1535A>G	NP_694551.1:p.(Tyr512Cys)
						NM_153006.2:c.1548C>A	NP_694551.1:p.(Asn516Lys)
						NM_153006.2:c.1552G>A	NP_694551.1:p.(Ala518Thr)
						NM_153006.2:c.1553C>A	NP_694551.1:p.(Ala518Asp)
						NM_153006.2:c.1557G>T	NP_694551.1:p.(Lys519Asn)
						NM_153006.2:c.1561C>G	NP_694551.1:p.(Leu521Val)
						NM_153006.2:c.1594C>A	NP_694551.1:p.(Pro532Thr)
						NM_153006.2:c.1605A>G	NP_694551.1:p.(Ter535TrpextTer23)
						NM_153006.2:c.*124A>G	NP_694551.1:p.?
						NM_153006.2:c.*144C>G	NP_694551.1:p.?
						NM_153006.2:c.*158C>T	NP_694551.1:p.?
						NM_153006.2:c.*245G>T	NP_694551.1:p.?
						NM_153006.2:c.*3C>T	NP_694551.1:p.?
						NM_153006.2:c.*331C>T	NP_694551.1:p.?
						NM_153006.2:c.*37G>C	NP_694551.1:p.?
						NM_153006.2:c.*39G>A	NP_694551.1:p.?
						NM_153006.2:c.*54T>C	NP_694551.1:p.?
						NM_153006.2:c.*55G>A	NP_694551.1:p.?
						NM_153006.2:c.*56C>T	NP_694551.1:p.?
						NM_153006.2:c.*66A>C	NP_694551.1:p.?
						NM_153006.2:c.*66del	NP_694551.1:p.?
						NM_153006.2:c.*80C>A	NP_694551.1:p.?
						NM_153006.2:c.*9A>G	NP_694551.1:p.?

## Sheet: CPS1_Tumors
Table S10.8. CPS1 seqience variants from the COSMIC, TCGA and cBioPortal databases of tumor information
CPS1_COSMIC	CPS1_TCGA	CPS1_cBioPortal				CPS1_Tumor_Unique cDNA variants	CPS1_Tumor unique protein variants
NM_001875.4:c.-128G>A	NM_001875.4:c.-127C>T	NM_001875.4:c.-14C>A				NM_001875.4:c.-128G>A	NP_001866.2:p.?
NM_001875.4:c.-127C>T	NM_001875.4:c.-87A>T	NM_001875.4:c.-9dup				NM_001875.4:c.-127C>T	NP_001866.2:p.?
NM_001875.4:c.-123G>A	NM_001875.4:c.-83C>T	NM_001875.4:c.-9dup				NM_001875.4:c.-123G>A	NP_001866.2:p.?
NM_001875.4:c.-118C>T	NM_001875.4:c.-68A>T	NM_001875.4:c.-8T>C				NM_001875.4:c.-118C>T	NP_001866.2:p.?
NM_001875.4:c.-113T>A	NM_001875.4:c.-62C>A	NM_001875.4:c.-4_-3insTTC				NM_001875.4:c.-113T>A	NP_001866.2:p.?
NM_001875.4:c.-102C>A	NM_001875.4:c.-57C>T	NM_001875.4:c.-4_-3insTTC				NM_001875.4:c.-102C>A	NP_001866.2:p.?
NM_001875.4:c.-87A>T	NM_001875.4:c.-53C>T	NM_001875.4:c.-2A>C				NM_001875.4:c.-87A>T	NP_001866.2:p.?
NM_001875.4:c.-83C>T	NM_001875.4:c.-50T>A	NM_001875.4:c.4A>G				NM_001875.4:c.-83C>T	NP_001866.2:p.?
NM_001875.4:c.-68A>T	NM_001875.4:c.-49C>A	NM_001875.4:c.8G>A				NM_001875.4:c.-68A>T	NP_001866.2:p.?
NM_001875.4:c.-62C>A	NM_001875.4:c.-42A>T	NM_001875.4:c.11T>G				NM_001875.4:c.-62C>A	NP_001866.2:p.?
NM_001875.4:c.-57C>T	NM_001875.4:c.-42A>C	NM_001875.4:c.15G>T				NM_001875.4:c.-57C>T	NP_001866.2:p.?
NM_001875.4:c.-56A>T	NM_001875.4:c.-40T>A	NM_001875.4:c.15G>C				NM_001875.4:c.-56A>T	NP_001866.2:p.?
NM_001875.4:c.-50T>A	NM_001875.4:c.-14C>A	NM_001875.4:c.25A>T				NM_001875.4:c.-53C>T	NP_001866.2:p.?
NM_001875.4:c.-42A>T	NM_001875.4:c.-9_-8insCCA	NM_001875.4:c.34A>T				NM_001875.4:c.-50T>A	NP_001866.2:p.?
NM_001875.4:c.-42A>C	NM_001875.4:c.-8T>C	NM_001875.4:c.34A>T				NM_001875.4:c.-49C>A	NP_001866.2:p.?
NM_001875.4:c.-40T>A	NM_001875.4:c.5C>T	NM_001875.4:c.34A>T				NM_001875.4:c.-42A>T	NP_001866.2:p.?
NM_001875.4:c.-39T>G	NM_001875.4:c.6G>T	NM_001875.4:c.36G>T				NM_001875.4:c.-42A>C	NP_001866.2:p.?
NM_001875.4:c.-21T>C	NM_001875.4:c.8G>A	NM_001875.4:c.36G>C				NM_001875.4:c.-40T>A	NP_001866.2:p.?
NM_001875.4:c.-14C>A	NM_001875.4:c.15G>T	NM_001875.4:c.70A>G				NM_001875.4:c.-39T>G	NP_001866.2:p.?
NM_001875.4:c.-10A>C	NM_001875.4:c.24C>T	NM_001875.4:c.84del				NM_001875.4:c.-21T>C	NP_001866.2:p.?
NM_001875.4:c.-8T>C	NM_001875.4:c.36G>T	NM_001875.4:c.87G>A				NM_001875.4:c.-14C>A	NP_001866.2:p.?
NM_001875.4:c.-6A>T	NM_001875.4:c.36G>C	NM_001875.4:c.87G>A				NM_001875.4:c.-10A>C	NP_001866.2:p.?
NM_001875.4:c.-4_-3insTTC	NM_001875.4:c.42G>A	NM_001875.4:c.91T>A				NM_001875.4:c.-9_-8insCCA	NP_001866.2:p.?
NM_001875.4:c.6G>A	NM_001875.4:c.61A>C	NM_001875.4:c.95C>G				NM_001875.4:c.-9dup	NP_001866.2:p.?
NM_001875.4:c.11T>G	NM_001875.4:c.65A>G	NM_001875.4:c.104G>A				NM_001875.4:c.-8T>C	NP_001866.2:p.?
NM_001875.4:c.12T>G	NM_001875.4:c.69G>T	NM_001875.4:c.110G>T				NM_001875.4:c.-6A>T	NP_001866.2:p.?
NM_001875.4:c.14del	NM_001875.4:c.70A>G	NM_001875.4:c.129A>C				NM_001875.4:c.-4_-3insTTC	NP_001866.2:p.?
NM_001875.4:c.15G>A	NM_001875.4:c.80A>G	NM_001875.4:c.136G>A				NM_001875.4:c.-2A>C	NP_001866.2:p.?
NM_001875.4:c.24C>T	NM_001875.4:c.84del	NM_001875.4:c.136G>T				NM_001875.4:c.4A>G	NP_001866.2:p.(Thr2Ala)
NM_001875.4:c.36G>C	NM_001875.4:c.87G>A	NM_001875.4:c.163A>T				NM_001875.4:c.5C>T	NP_001866.2:p.(Thr2Met)
NM_001875.4:c.36G>T	NM_001875.4:c.91T>A	NM_001875.4:c.168G>A				NM_001875.4:c.6G>A	NP_001866.2:p.(Thr2=)
NM_001875.4:c.38C>A	NM_001875.4:c.99A>G	NM_001875.4:c.176A>G				NM_001875.4:c.6G>T	NP_001866.2:p.(Thr2=)
NM_001875.4:c.42G>A	NM_001875.4:c.103G>A	NM_001875.4:c.189T>G				NM_001875.4:c.8G>A	NP_001866.2:p.(Arg3Lys)
NM_001875.4:c.69G>T	NM_001875.4:c.110G>T	NM_001875.4:c.208G>A				NM_001875.4:c.11T>G	NP_001866.2:p.(Ile4Ser)
NM_001875.4:c.73G>A	NM_001875.4:c.129A>C	NM_001875.4:c.221A>T				NM_001875.4:c.12T>G	NP_001866.2:p.(Ile4Met)
NM_001875.4:c.79C>A	NM_001875.4:c.136G>T	NM_001875.4:c.221A>T				NM_001875.4:c.14del	NP_001866.2:p.(Leu5Ter)
NM_001875.4:c.87G>A	NM_001875.4:c.136G>A	NM_001875.4:c.242C>A				NM_001875.4:c.15G>A	NP_001866.2:p.(Leu5=)
NM_001875.4:c.91T>A	NM_001875.4:c.159A>T	NM_001875.4:c.247G>A				NM_001875.4:c.15G>T	NP_001866.2:p.(Leu5Phe)
NM_001875.4:c.95C>G	NM_001875.4:c.176A>G	NM_001875.4:c.254C>G				NM_001875.4:c.15G>C	NP_001866.2:p.(Leu5Phe)
NM_001875.4:c.95C>T	NM_001875.4:c.180C>T	NM_001875.4:c.274C>G				NM_001875.4:c.24C>T	NP_001866.2:p.(Phe8=)
NM_001875.4:c.99A>G	NM_001875.4:c.182T>A	NM_001875.4:c.283A>G				NM_001875.4:c.25A>T	NP_001866.2:p.(Lys9Ter)
NM_001875.4:c.103G>A	NM_001875.4:c.186C>A	NM_001875.4:c.283A>G				NM_001875.4:c.34A>T	NP_001866.2:p.(Arg12Trp)
NM_001875.4:c.110G>T	NM_001875.4:c.189T>G	NM_001875.4:c.284C>A				NM_001875.4:c.36G>C	NP_001866.2:p.(Arg12Ser)
NM_001875.4:c.123C>A	NM_001875.4:c.221A>T	NM_001875.4:c.284C>A				NM_001875.4:c.36G>T	NP_001866.2:p.(Arg12Ser)
NM_001875.4:c.126+6024dup	NM_001875.4:c.228C>G	NM_001875.4:c.286A>G				NM_001875.4:c.38C>A	NP_001866.2:p.(Thr13Lys)
NM_001875.4:c.126+4534_126+4538del	NM_001875.4:c.242C>A	NM_001875.4:c.286A>G				NM_001875.4:c.42G>A	NP_001866.2:p.(Leu14=)
NM_001875.4:c.126+6432C>A	NM_001875.4:c.254C>G	NM_001875.4:c.289G>A				NM_001875.4:c.61A>C	NP_001866.2:p.(Thr21Pro)
NM_001875.4:c.126+4837del	NM_001875.4:c.256G>T	NM_001875.4:c.290C>A				NM_001875.4:c.65A>G	NP_001866.2:p.(Asn22Ser)
NM_001875.4:c.126+1019G>T	NM_001875.4:c.280C>A	NM_001875.4:c.320C>T				NM_001875.4:c.69G>T	NP_001866.2:p.(Val23=)
NM_001875.4:c.126+5291A>G	NM_001875.4:c.282C>G	NM_001875.4:c.332C>T				NM_001875.4:c.70A>G	NP_001866.2:p.(Thr24Ala)
NM_001875.4:c.126+5273A>T	NM_001875.4:c.283A>G	NM_001875.4:c.335T>C				NM_001875.4:c.73G>A	NP_001866.2:p.(Ala25Thr)
NM_001875.4:c.126+7489A>G	NM_001875.4:c.284C>A	NM_001875.4:c.346G>A				NM_001875.4:c.79C>A	NP_001866.2:p.(Gln27Lys)
NM_001875.4:c.126+2461G>T	NM_001875.4:c.286A>G	NM_001875.4:c.353G>T				NM_001875.4:c.80A>G	NP_001866.2:p.(Gln27Arg)
NM_001875.4:c.126+220G>A	NM_001875.4:c.290C>A	NM_001875.4:c.359A>G				NM_001875.4:c.84del	NP_001866.2:p.(Lys28AsnfsTer29)
NM_001875.4:c.126+2242T>C	NM_001875.4:c.296C>A	NM_001875.4:c.374G>A				NM_001875.4:c.87G>A	NP_001866.2:p.(Trp29Ter)
NM_001875.4:c.126+64G>A	NM_001875.4:c.319C>G	NM_001875.4:c.381+1G>A				NM_001875.4:c.91T>A	NP_001866.2:p.(Phe31Ile)
NM_001875.4:c.126+1734C>T	NM_001875.4:c.332C>T	NM_001875.4:c.386C>A				NM_001875.4:c.95C>G	NP_001866.2:p.(Ser32Ter)
NM_001875.4:c.126+4053C>T	NM_001875.4:c.343C>A	NM_001875.4:c.393G>C				NM_001875.4:c.95C>T	NP_001866.2:p.(Ser32Leu)
NM_001875.4:c.126+1600G>C	NM_001875.4:c.346G>A	NM_001875.4:c.397G>A				NM_001875.4:c.99A>G	NP_001866.2:p.(Arg33=)
NM_001875.4:c.126+3848T>C	NM_001875.4:c.359A>G	NM_001875.4:c.427T>A				NM_001875.4:c.103G>A	NP_001866.2:p.(Gly35Ser)
NM_001875.4:c.126+6351C>T	NM_001875.4:c.381+1G>A	NM_001875.4:c.428G>A				NM_001875.4:c.104G>A	NP_001866.2:p.(Gly35Asp)
NM_001875.4:c.126+5363T>A	NM_001875.4:c.386C>A	NM_001875.4:c.433G>A				NM_001875.4:c.110G>T	NP_001866.2:p.(Arg37Met)
NM_001875.4:c.126+932T>G	NM_001875.4:c.400C>T	NM_001875.4:c.437C>T				NM_001875.4:c.123C>A	NP_001866.2:p.(Val41=)
NM_001875.4:c.126+1789C>T	NM_001875.4:c.428G>A	NM_001875.4:c.453A>T				NM_001875.4:c.126+6024dup	NP_001866.2:p.?
NM_001875.4:c.126+130T>C	NM_001875.4:c.432G>T	NM_001875.4:c.454T>C				NM_001875.4:c.126+4534_126+4538del	NP_001866.2:p.?
NM_001875.4:c.126+3714T>G	NM_001875.4:c.450G>T	NM_001875.4:c.463G>A				NM_001875.4:c.126+6432C>A	NP_001866.2:p.?
NM_001875.4:c.126+5141T>C	NM_001875.4:c.463G>A	NM_001875.4:c.466G>T				NM_001875.4:c.126+4837del	NP_001866.2:p.?
NM_001875.4:c.126+536T>G	NM_001875.4:c.466G>T	NM_001875.4:c.476C>A				NM_001875.4:c.126+1019G>T	NP_001866.2:p.?
NM_001875.4:c.126+217G>T	NM_001875.4:c.480A>T	NM_001875.4:c.493G>A				NM_001875.4:c.126+5291A>G	NP_001866.2:p.?
NM_001875.4:c.126+2135A>G	NM_001875.4:c.497C>T	NM_001875.4:c.493G>A				NM_001875.4:c.126+5273A>T	NP_001866.2:p.?
NM_001875.4:c.126+7509dup	NM_001875.4:c.500G>T	NM_001875.4:c.497C>T				NM_001875.4:c.126+7489A>G	NP_001866.2:p.?
NM_001875.4:c.126+1869A>G	NM_001875.4:c.520C>T	NM_001875.4:c.512A>C				NM_001875.4:c.126+2461G>T	NP_001866.2:p.?
NM_001875.4:c.126+3886A>G	NM_001875.4:c.521G>A	NM_001875.4:c.520C>T				NM_001875.4:c.126+220G>A	NP_001866.2:p.?
NM_001875.4:c.126+2778T>G	NM_001875.4:c.528+23A>G	NM_001875.4:c.520C>T				NM_001875.4:c.126+2242T>C	NP_001866.2:p.?
NM_001875.4:c.126+8020C>T	NM_001875.4:c.528+17T>C	NM_001875.4:c.521G>A				NM_001875.4:c.126+64G>A	NP_001866.2:p.?
NM_001875.4:c.126+6903A>G	NM_001875.4:c.528+11C>T	NM_001875.4:c.523G>A				NM_001875.4:c.126+1734C>T	NP_001866.2:p.?
NM_001875.4:c.126+3201_126+3202del	NM_001875.4:c.533C>A	NM_001875.4:c.533C>A				NM_001875.4:c.126+4053C>T	NP_001866.2:p.?
NM_001875.4:c.126+3808A>T	NM_001875.4:c.546G>A	NM_001875.4:c.544A>G				NM_001875.4:c.126+1600G>C	NP_001866.2:p.?
NM_001875.4:c.126+7304C>A	NM_001875.4:c.559G>T	NM_001875.4:c.559G>T				NM_001875.4:c.126+3848T>C	NP_001866.2:p.?
NM_001875.4:c.126+2519G>C	NM_001875.4:c.562C>A	NM_001875.4:c.562C>A				NM_001875.4:c.126+6351C>T	NP_001866.2:p.?
NM_001875.4:c.126+4235A>G	NM_001875.4:c.563A>G	NM_001875.4:c.562C>A				NM_001875.4:c.126+5363T>A	NP_001866.2:p.?
NM_001875.4:c.126+6184T>G	NM_001875.4:c.567T>A	NM_001875.4:c.562C>A				NM_001875.4:c.126+932T>G	NP_001866.2:p.?
NM_001875.4:c.126+6392A>T	NM_001875.4:c.569T>C	NM_001875.4:c.563A>T				NM_001875.4:c.126+1789C>T	NP_001866.2:p.?
NM_001875.4:c.126+1387_126+1390dup	NM_001875.4:c.579G>T	NM_001875.4:c.563A>G				NM_001875.4:c.126+130T>C	NP_001866.2:p.?
NM_001875.4:c.126+1440C>T	NM_001875.4:c.584C>A	NM_001875.4:c.564G>T				NM_001875.4:c.126+3714T>G	NP_001866.2:p.?
NM_001875.4:c.126+7932G>A	NM_001875.4:c.594G>T	NM_001875.4:c.565C>T				NM_001875.4:c.126+5141T>C	NP_001866.2:p.?
NM_001875.4:c.126+86C>T	NM_001875.4:c.594G>A	NM_001875.4:c.566C>A				NM_001875.4:c.126+536T>G	NP_001866.2:p.?
NM_001875.4:c.126+2852A>T	NM_001875.4:c.600G>C	NM_001875.4:c.569T>A				NM_001875.4:c.126+217G>T	NP_001866.2:p.?
NM_001875.4:c.126+1800C>T	NM_001875.4:c.602T>A	NM_001875.4:c.569T>A				NM_001875.4:c.126+2135A>G	NP_001866.2:p.?
NM_001875.4:c.126+189A>G	NM_001875.4:c.607G>A	NM_001875.4:c.569T>A				NM_001875.4:c.126+7509dup	NP_001866.2:p.?
NM_001875.4:c.126+5756T>G	NM_001875.4:c.619A>G	NM_001875.4:c.569T>A				NM_001875.4:c.126+1869A>G	NP_001866.2:p.?
NM_001875.4:c.126+2251T>C	NM_001875.4:c.621G>T	NM_001875.4:c.569T>C				NM_001875.4:c.126+3886A>G	NP_001866.2:p.?
NM_001875.4:c.126+4776T>G	NM_001875.4:c.622-1G>A	NM_001875.4:c.580G>A				NM_001875.4:c.126+2778T>G	NP_001866.2:p.?
NM_001875.4:c.126+6082T>G	NM_001875.4:c.627C>A	NM_001875.4:c.584C>A				NM_001875.4:c.126+8020C>T	NP_001866.2:p.?
NM_001875.4:c.126+3077A>T	NM_001875.4:c.636C>A	NM_001875.4:c.584C>A				NM_001875.4:c.126+6903A>G	NP_001866.2:p.?
NM_001875.4:c.126+4833A>T	NM_001875.4:c.643G>A	NM_001875.4:c.586A>C				NM_001875.4:c.126+3201_126+3202del	NP_001866.2:p.?
NM_001875.4:c.126+6757C>T	NM_001875.4:c.661G>T	NM_001875.4:c.586A>C				NM_001875.4:c.126+3808A>T	NP_001866.2:p.?
NM_001875.4:c.126+1185_126+1186del	NM_001875.4:c.698G>A	NM_001875.4:c.594G>T				NM_001875.4:c.126+7304C>A	NP_001866.2:p.?
NM_001875.4:c.126+2714A>G	NM_001875.4:c.712-1G>A	NM_001875.4:c.600G>C				NM_001875.4:c.126+2519G>C	NP_001866.2:p.?
NM_001875.4:c.126+6545C>T	NM_001875.4:c.719C>A	NM_001875.4:c.602T>A				NM_001875.4:c.126+4235A>G	NP_001866.2:p.?
NM_001875.4:c.126+3352A>T	NM_001875.4:c.725T>C	NM_001875.4:c.602T>A				NM_001875.4:c.126+6184T>G	NP_001866.2:p.?
NM_001875.4:c.126+2451C>A	NM_001875.4:c.729C>A	NM_001875.4:c.607G>A				NM_001875.4:c.126+6392A>T	NP_001866.2:p.?
NM_001875.4:c.126+56G>A	NM_001875.4:c.738C>T	NM_001875.4:c.607G>A				NM_001875.4:c.126+1387_126+1390dup	NP_001866.2:p.?
NM_001875.4:c.127-2208_127-2207insAAA	NM_001875.4:c.754A>T	NM_001875.4:c.607G>A				NM_001875.4:c.126+1440C>T	NP_001866.2:p.?
NM_001875.4:c.127-5523C>G	NM_001875.4:c.763G>A	NM_001875.4:c.619A>G				NM_001875.4:c.126+7932G>A	NP_001866.2:p.?
NM_001875.4:c.127-3160T>C	NM_001875.4:c.773G>A	NM_001875.4:c.621G>T				NM_001875.4:c.126+86C>T	NP_001866.2:p.?
NM_001875.4:c.127-1247A>G	NM_001875.4:c.773G>T	NM_001875.4:c.621+4A>C				NM_001875.4:c.126+2852A>T	NP_001866.2:p.?
NM_001875.4:c.127-252T>G	NM_001875.4:c.780G>C	NM_001875.4:c.622-1G>A				NM_001875.4:c.126+1800C>T	NP_001866.2:p.?
NM_001875.4:c.127-5219T>G	NM_001875.4:c.783C>T	NM_001875.4:c.636C>A				NM_001875.4:c.126+189A>G	NP_001866.2:p.?
NM_001875.4:c.127-8073C>G	NM_001875.4:c.786G>A	NM_001875.4:c.637G>A				NM_001875.4:c.126+5756T>G	NP_001866.2:p.?
NM_001875.4:c.127-6511A>C	NM_001875.4:c.790G>T	NM_001875.4:c.637G>A				NM_001875.4:c.126+2251T>C	NP_001866.2:p.?
NM_001875.4:c.127-3619G>T	NM_001875.4:c.794C>A	NM_001875.4:c.643G>A				NM_001875.4:c.126+4776T>G	NP_001866.2:p.?
NM_001875.4:c.127-982G>T	NM_001875.4:c.795G>A	NM_001875.4:c.657A>C				NM_001875.4:c.126+6082T>G	NP_001866.2:p.?
NM_001875.4:c.127-5168G>T	NM_001875.4:c.808C>T	NM_001875.4:c.661G>T				NM_001875.4:c.126+3077A>T	NP_001866.2:p.?
NM_001875.4:c.127-3451T>A	NM_001875.4:c.857G>A	NM_001875.4:c.661G>T				NM_001875.4:c.126+4833A>T	NP_001866.2:p.?
NM_001875.4:c.127-2347del	NM_001875.4:c.889A>G	NM_001875.4:c.670G>T				NM_001875.4:c.126+6757C>T	NP_001866.2:p.?
NM_001875.4:c.127-7828C>G	NM_001875.4:c.892T>C	NM_001875.4:c.677G>A				NM_001875.4:c.126+1185_126+1186del	NP_001866.2:p.?
NM_001875.4:c.127-802G>C	NM_001875.4:c.899C>T	NM_001875.4:c.698G>T				NM_001875.4:c.126+2714A>G	NP_001866.2:p.?
NM_001875.4:c.127-6426T>A	NM_001875.4:c.907G>T	NM_001875.4:c.698G>A				NM_001875.4:c.126+6545C>T	NP_001866.2:p.?
NM_001875.4:c.127-4979G>A	NM_001875.4:c.910G>A	NM_001875.4:c.698G>A				NM_001875.4:c.126+3352A>T	NP_001866.2:p.?
NM_001875.4:c.127-3952A>C	NM_001875.4:c.933G>A	NM_001875.4:c.712C>T				NM_001875.4:c.126+2451C>A	NP_001866.2:p.?
NM_001875.4:c.127-4108G>A	NM_001875.4:c.935C>T	NM_001875.4:c.712-1G>A				NM_001875.4:c.126+56G>A	NP_001866.2:p.?
NM_001875.4:c.127-1485G>T	NM_001875.4:c.936C>A	NM_001875.4:c.712-5del				NM_001875.4:c.127-2208_127-2207insAAA	NP_001866.2:p.?
NM_001875.4:c.127-7664G>A	NM_001875.4:c.940G>A	NM_001875.4:c.713G>A				NM_001875.4:c.127-5523C>G	NP_001866.2:p.?
NM_001875.4:c.127-2843A>T	NM_001875.4:c.951G>T	NM_001875.4:c.716G>A				NM_001875.4:c.127-3160T>C	NP_001866.2:p.?
NM_001875.4:c.127-6337A>G	NM_001875.4:c.975C>T	NM_001875.4:c.724G>A				NM_001875.4:c.127-1247A>G	NP_001866.2:p.?
NM_001875.4:c.127-4787A>G	NM_001875.4:c.979A>C	NM_001875.4:c.725T>C				NM_001875.4:c.127-252T>G	NP_001866.2:p.?
NM_001875.4:c.127-4363G>A	NM_001875.4:c.984dup	NM_001875.4:c.725T>C				NM_001875.4:c.127-5219T>G	NP_001866.2:p.?
NM_001875.4:c.127-7480T>G	NM_001875.4:c.1000G>A	NM_001875.4:c.729C>A				NM_001875.4:c.127-8073C>G	NP_001866.2:p.?
NM_001875.4:c.127-2977T>C	NM_001875.4:c.1001C>A	NM_001875.4:c.733G>T				NM_001875.4:c.127-6511A>C	NP_001866.2:p.?
NM_001875.4:c.127-6880A>C	NM_001875.4:c.1019C>T	NM_001875.4:c.736C>T				NM_001875.4:c.127-3619G>T	NP_001866.2:p.?
NM_001875.4:c.127-2537T>C	NM_001875.4:c.1021T>A	NM_001875.4:c.736_737delinsTT				NM_001875.4:c.127-982G>T	NP_001866.2:p.?
NM_001875.4:c.127-7867G>A	NM_001875.4:c.1059del	NM_001875.4:c.737C>T				NM_001875.4:c.127-5168G>T	NP_001866.2:p.?
NM_001875.4:c.127-4376A>T	NM_001875.4:c.1070A>G	NM_001875.4:c.741G>A				NM_001875.4:c.127-3451T>A	NP_001866.2:p.?
NM_001875.4:c.127-757C>G	NM_001875.4:c.1072G>A	NM_001875.4:c.754A>C				NM_001875.4:c.127-2347del	NP_001866.2:p.?
NM_001875.4:c.127-8177_127-8174del	NM_001875.4:c.1075C>A	NM_001875.4:c.754A>T				NM_001875.4:c.127-7828C>G	NP_001866.2:p.?
NM_001875.4:c.127-2197A>G	NM_001875.4:c.1083T>C	NM_001875.4:c.762G>A				NM_001875.4:c.127-802G>C	NP_001866.2:p.?
NM_001875.4:c.127-8040A>G	NM_001875.4:c.1087G>A	NM_001875.4:c.763G>A				NM_001875.4:c.127-6426T>A	NP_001866.2:p.?
NM_001875.4:c.127-2864C>T	NM_001875.4:c.1088G>A	NM_001875.4:c.766T>G				NM_001875.4:c.127-4979G>A	NP_001866.2:p.?
NM_001875.4:c.127-4601G>C	NM_001875.4:c.1095del	NM_001875.4:c.773G>A				NM_001875.4:c.127-3952A>C	NP_001866.2:p.?
NM_001875.4:c.127-7660_127-7658del	NM_001875.4:c.1095G>A	NM_001875.4:c.773G>T				NM_001875.4:c.127-4108G>A	NP_001866.2:p.?
NM_001875.4:c.127-3317G>A	NM_001875.4:c.1096C>T	NM_001875.4:c.780G>C				NM_001875.4:c.127-1485G>T	NP_001866.2:p.?
NM_001875.4:c.127-6509C>A	NM_001875.4:c.1105A>G	NM_001875.4:c.788del				NM_001875.4:c.127-7664G>A	NP_001866.2:p.?
NM_001875.4:c.127-7011G>T	NM_001875.4:c.1116C>T	NM_001875.4:c.793C>T				NM_001875.4:c.127-2843A>T	NP_001866.2:p.?
NM_001875.4:c.127-6137T>G	NM_001875.4:c.1143C>G	NM_001875.4:c.793C>T				NM_001875.4:c.127-6337A>G	NP_001866.2:p.?
NM_001875.4:c.127-4270A>G	NM_001875.4:c.1145C>A	NM_001875.4:c.794C>G				NM_001875.4:c.127-4787A>G	NP_001866.2:p.?
NM_001875.4:c.127-10G>T	NM_001875.4:c.1153A>G	NM_001875.4:c.794C>A				NM_001875.4:c.127-4363G>A	NP_001866.2:p.?
NM_001875.4:c.127-7565C>T	NM_001875.4:c.1179C>A	NM_001875.4:c.802C>A				NM_001875.4:c.127-7480T>G	NP_001866.2:p.?
NM_001875.4:c.127-7086A>T	NM_001875.4:c.1194A>G	NM_001875.4:c.808C>T				NM_001875.4:c.127-2977T>C	NP_001866.2:p.?
NM_001875.4:c.127-6716C>A	NM_001875.4:c.1196A>G	NM_001875.4:c.808C>T				NM_001875.4:c.127-6880A>C	NP_001866.2:p.?
NM_001875.4:c.127-7515C>T	NM_001875.4:c.1197G>T	NM_001875.4:c.809T>C				NM_001875.4:c.127-2537T>C	NP_001866.2:p.?
NM_001875.4:c.127-1989A>C	NM_001875.4:c.1215C>T	NM_001875.4:c.814G>A				NM_001875.4:c.127-7867G>A	NP_001866.2:p.?
NM_001875.4:c.127-245A>G	NM_001875.4:c.1231C>T	NM_001875.4:c.814G>A				NM_001875.4:c.127-4376A>T	NP_001866.2:p.?
NM_001875.4:c.127-6640C>T	NM_001875.4:c.1232C>T	NM_001875.4:c.840+1G>A				NM_001875.4:c.127-757C>G	NP_001866.2:p.?
NM_001875.4:c.127-929T>C	NM_001875.4:c.1233G>A	NM_001875.4:c.840+8G>T				NM_001875.4:c.127-8177_127-8174del	NP_001866.2:p.?
NM_001875.4:c.127-6252A>G	NM_001875.4:c.1259T>C	NM_001875.4:c.841-1G>C				NM_001875.4:c.127-2197A>G	NP_001866.2:p.?
NM_001875.4:c.127-5948T>C	NM_001875.4:c.1264-1G>T	NM_001875.4:c.841-5T>C				NM_001875.4:c.127-8040A>G	NP_001866.2:p.?
NM_001875.4:c.127-2010C>G	NM_001875.4:c.1268C>T	NM_001875.4:c.841-5T>C				NM_001875.4:c.127-2864C>T	NP_001866.2:p.?
NM_001875.4:c.127-3649C>T	NM_001875.4:c.1269C>G	NM_001875.4:c.846G>T				NM_001875.4:c.127-4601G>C	NP_001866.2:p.?
NM_001875.4:c.127-2691A>G	NM_001875.4:c.1274T>C	NM_001875.4:c.853G>C				NM_001875.4:c.127-7660_127-7658del	NP_001866.2:p.?
NM_001875.4:c.127-4538C>G	NM_001875.4:c.1282C>A	NM_001875.4:c.853G>C				NM_001875.4:c.127-3317G>A	NP_001866.2:p.?
NM_001875.4:c.127-2566C>T	NM_001875.4:c.1289C>T	NM_001875.4:c.853G>C				NM_001875.4:c.127-6509C>A	NP_001866.2:p.?
NM_001875.4:c.127-4813dup	NM_001875.4:c.1297C>T	NM_001875.4:c.856C>T				NM_001875.4:c.127-7011G>T	NP_001866.2:p.?
NM_001875.4:c.129A>C	NM_001875.4:c.1306G>C	NM_001875.4:c.856C>T				NM_001875.4:c.127-6137T>G	NP_001866.2:p.?
NM_001875.4:c.136G>A	NM_001875.4:c.1311G>T	NM_001875.4:c.857G>A				NM_001875.4:c.127-4270A>G	NP_001866.2:p.?
NM_001875.4:c.138A>G	NM_001875.4:c.1318G>T	NM_001875.4:c.857G>A				NM_001875.4:c.127-10G>T	NP_001866.2:p.?
NM_001875.4:c.148C>T	NM_001875.4:c.1327T>C	NM_001875.4:c.859A>T				NM_001875.4:c.127-7565C>T	NP_001866.2:p.?
NM_001875.4:c.157G>T	NM_001875.4:c.1328A>T	NM_001875.4:c.861G>T				NM_001875.4:c.127-7086A>T	NP_001866.2:p.?
NM_001875.4:c.159A>T	NM_001875.4:c.1334G>T	NM_001875.4:c.871T>C				NM_001875.4:c.127-6716C>A	NP_001866.2:p.?
NM_001875.4:c.163A>T	NM_001875.4:c.1337C>T	NM_001875.4:c.872_873del				NM_001875.4:c.127-7515C>T	NP_001866.2:p.?
NM_001875.4:c.168G>A	NM_001875.4:c.1356G>T	NM_001875.4:c.877A>G				NM_001875.4:c.127-1989A>C	NP_001866.2:p.?
NM_001875.4:c.173G>T	NM_001875.4:c.1369G>T	NM_001875.4:c.887G>A				NM_001875.4:c.127-245A>G	NP_001866.2:p.?
NM_001875.4:c.174T>C	NM_001875.4:c.1386G>T	NM_001875.4:c.887G>A				NM_001875.4:c.127-6640C>T	NP_001866.2:p.?
NM_001875.4:c.180C>T	NM_001875.4:c.1391C>G	NM_001875.4:c.889A>G				NM_001875.4:c.127-929T>C	NP_001866.2:p.?
NM_001875.4:c.185G>A	NM_001875.4:c.1391C>A	NM_001875.4:c.896T>A				NM_001875.4:c.127-6252A>G	NP_001866.2:p.?
NM_001875.4:c.189T>G	NM_001875.4:c.1401A>T	NM_001875.4:c.899C>T				NM_001875.4:c.127-5948T>C	NP_001866.2:p.?
NM_001875.4:c.197C>A	NM_001875.4:c.1405G>T	NM_001875.4:c.907G>T				NM_001875.4:c.127-2010C>G	NP_001866.2:p.?
NM_001875.4:c.208G>A	NM_001875.4:c.1430A>T	NM_001875.4:c.910G>A				NM_001875.4:c.127-3649C>T	NP_001866.2:p.?
NM_001875.4:c.220A>C	NM_001875.4:c.1436C>T	NM_001875.4:c.930G>C				NM_001875.4:c.127-2691A>G	NP_001866.2:p.?
NM_001875.4:c.221A>T	NM_001875.4:c.1437G>A	NM_001875.4:c.933G>A				NM_001875.4:c.127-4538C>G	NP_001866.2:p.?
NM_001875.4:c.223A>G	NM_001875.4:c.1438G>A	NM_001875.4:c.933G>A				NM_001875.4:c.127-2566C>T	NP_001866.2:p.?
NM_001875.4:c.228C>G	NM_001875.4:c.1441A>T	NM_001875.4:c.935C>T				NM_001875.4:c.127-4813dup	NP_001866.2:p.?
NM_001875.4:c.228C>A	NM_001875.4:c.1442C>T	NM_001875.4:c.940G>A				NM_001875.4:c.129A>C	NP_001866.2:p.(Ala43=)
NM_001875.4:c.236+920C>T	NM_001875.4:c.1443T>C	NM_001875.4:c.943A>G				NM_001875.4:c.136G>A	NP_001866.2:p.(Ala46Thr)
NM_001875.4:c.236+105C>T	NM_001875.4:c.1446C>G	NM_001875.4:c.943A>G				NM_001875.4:c.136G>T	NP_001866.2:p.(Ala46Ser)
NM_001875.4:c.236+1285T>C	NM_001875.4:c.1449C>A	NM_001875.4:c.962C>T				NM_001875.4:c.138A>G	NP_001866.2:p.(Ala46=)
NM_001875.4:c.236+1355A>T	NM_001875.4:c.1457C>A	NM_001875.4:c.962C>T				NM_001875.4:c.148C>T	NP_001866.2:p.(Leu50=)
NM_001875.4:c.236+1394C>T	NM_001875.4:c.1463C>A	NM_001875.4:c.964G>A				NM_001875.4:c.157G>T	NP_001866.2:p.(Gly53Ter)
NM_001875.4:c.236+761C>A	NM_001875.4:c.1466C>A	NM_001875.4:c.964G>A				NM_001875.4:c.159A>T	NP_001866.2:p.(Gly53=)
NM_001875.4:c.236+400A>G	NM_001875.4:c.1492G>A	NM_001875.4:c.969G>T				NM_001875.4:c.163A>T	NP_001866.2:p.(Lys55Ter)
NM_001875.4:c.236+380A>G	NM_001875.4:c.1498C>A	NM_001875.4:c.984dup				NM_001875.4:c.168G>A	NP_001866.2:p.(Met56Ile)
NM_001875.4:c.236+658T>G	NM_001875.4:c.1500G>A	NM_001875.4:c.984dup				NM_001875.4:c.173G>T	NP_001866.2:p.(Gly58Val)
NM_001875.4:c.236+48A>G	NM_001875.4:c.1501C>A	NM_001875.4:c.992_993delinsAT				NM_001875.4:c.174T>C	NP_001866.2:p.(Gly58=)
NM_001875.4:c.236+5G>T	NM_001875.4:c.1502C>T	NM_001875.4:c.1000G>A				NM_001875.4:c.176A>G	NP_001866.2:p.(Tyr59Cys)
NM_001875.4:c.237-26G>A	NM_001875.4:c.1504G>C	NM_001875.4:c.1001C>A				NM_001875.4:c.180C>T	NP_001866.2:p.(Ser60=)
NM_001875.4:c.237-804_237-803dup	NM_001875.4:c.1508G>A	NM_001875.4:c.1019C>T				NM_001875.4:c.182T>A	NP_001866.2:p.(Phe61Tyr)
NM_001875.4:c.237-927del	NM_001875.4:c.1512A>T	NM_001875.4:c.1021T>A				NM_001875.4:c.185G>A	NP_001866.2:p.(Gly62Asp)
NM_001875.4:c.237-804_237-803del	NM_001875.4:c.1515T>C	NM_001875.4:c.1030A>G				NM_001875.4:c.186C>A	NP_001866.2:p.(Gly62=)
NM_001875.4:c.237-652T>G	NM_001875.4:c.1516C>A	NM_001875.4:c.1030A>G				NM_001875.4:c.189T>G	NP_001866.2:p.(His63Gln)
NM_001875.4:c.237-1G>T	NM_001875.4:c.1524G>T	NM_001875.4:c.1030A>G				NM_001875.4:c.197C>A	NP_001866.2:p.(Ser66Tyr)
NM_001875.4:c.237-960C>T	NM_001875.4:c.1539T>C	NM_001875.4:c.1030A>G				NM_001875.4:c.208G>A	NP_001866.2:p.(Glu70Lys)
NM_001875.4:c.237-1115_237-1114del	NM_001875.4:c.1540C>T	NM_001875.4:c.1030A>G				NM_001875.4:c.220A>C	NP_001866.2:p.(Asn74His)
NM_001875.4:c.237-492C>A	NM_001875.4:c.1547G>T	NM_001875.4:c.1030A>G				NM_001875.4:c.221A>T	NP_001866.2:p.(Asn74Ile)
NM_001875.4:c.237-873A>C	NM_001875.4:c.1549+1G>C	NM_001875.4:c.1030A>G				NM_001875.4:c.223A>G	NP_001866.2:p.(Thr75Ala)
NM_001875.4:c.239A>G	NM_001875.4:c.1555G>C	NM_001875.4:c.1030A>G				NM_001875.4:c.228C>G	NP_001866.2:p.(Gly76=)
NM_001875.4:c.240C>T	NM_001875.4:c.1576C>T	NM_001875.4:c.1030A>G				NM_001875.4:c.228C>A	NP_001866.2:p.(Gly76=)
NM_001875.4:c.242C>A	NM_001875.4:c.1580A>C	NM_001875.4:c.1030A>G				NM_001875.4:c.236+920C>T	NP_001866.2:p.?
NM_001875.4:c.246dup	NM_001875.4:c.1581G>T	NM_001875.4:c.1030A>G				NM_001875.4:c.236+105C>T	NP_001866.2:p.?
NM_001875.4:c.254C>G	NM_001875.4:c.1582G>T	NM_001875.4:c.1030A>G				NM_001875.4:c.236+1285T>C	NP_001866.2:p.?
NM_001875.4:c.254C>T	NM_001875.4:c.1588G>T	NM_001875.4:c.1030A>G				NM_001875.4:c.236+1355A>T	NP_001866.2:p.?
NM_001875.4:c.274C>G	NM_001875.4:c.1597G>A	NM_001875.4:c.1036C>T				NM_001875.4:c.236+1394C>T	NP_001866.2:p.?
NM_001875.4:c.282C>G	NM_001875.4:c.1612G>A	NM_001875.4:c.1037C>A				NM_001875.4:c.236+761C>A	NP_001866.2:p.?
NM_001875.4:c.283A>G	NM_001875.4:c.1624A>T	NM_001875.4:c.1039G>T				NM_001875.4:c.236+400A>G	NP_001866.2:p.?
NM_001875.4:c.284C>A	NM_001875.4:c.1629T>C	NM_001875.4:c.1043G>A				NM_001875.4:c.236+380A>G	NP_001866.2:p.?
NM_001875.4:c.286A>G	NM_001875.4:c.1631C>T	NM_001875.4:c.1046G>A				NM_001875.4:c.236+658T>G	NP_001866.2:p.?
NM_001875.4:c.290C>A	NM_001875.4:c.1643A>C	NM_001875.4:c.1059del				NM_001875.4:c.236+48A>G	NP_001866.2:p.?
NM_001875.4:c.291C>A	NM_001875.4:c.1652C>T	NM_001875.4:c.1066G>C				NM_001875.4:c.236+5G>T	NP_001866.2:p.?
NM_001875.4:c.311G>C	NM_001875.4:c.1668G>A	NM_001875.4:c.1066G>C				NM_001875.4:c.237-26G>A	NP_001866.2:p.?
NM_001875.4:c.314G>T	NM_001875.4:c.1679A>C	NM_001875.4:c.1066G>C				NM_001875.4:c.237-804_237-803dup	NP_001866.2:p.?
NM_001875.4:c.317C>T	NM_001875.4:c.1688C>T	NM_001875.4:c.1070A>G				NM_001875.4:c.237-927del	NP_001866.2:p.?
NM_001875.4:c.320C>T	NM_001875.4:c.1717G>T	NM_001875.4:c.1072G>A				NM_001875.4:c.237-804_237-803del	NP_001866.2:p.?
NM_001875.4:c.335T>C	NM_001875.4:c.1723A>C	NM_001875.4:c.1072G>A				NM_001875.4:c.237-652T>G	NP_001866.2:p.?
NM_001875.4:c.336G>A	NM_001875.4:c.1742G>A	NM_001875.4:c.1072G>A				NM_001875.4:c.237-1G>T	NP_001866.2:p.?
NM_001875.4:c.338A>T	NM_001875.4:c.1748del	NM_001875.4:c.1073A>T				NM_001875.4:c.237-960C>T	NP_001866.2:p.?
NM_001875.4:c.346G>A	NM_001875.4:c.1750G>A	NM_001875.4:c.1075C>A				NM_001875.4:c.237-1115_237-1114del	NP_001866.2:p.?
NM_001875.4:c.353G>T	NM_001875.4:c.1760G>A	NM_001875.4:c.1086+8A>T				NM_001875.4:c.237-492C>A	NP_001866.2:p.?
NM_001875.4:c.356A>T	NM_001875.4:c.1765G>A	NM_001875.4:c.1087G>A				NM_001875.4:c.237-873A>C	NP_001866.2:p.?
NM_001875.4:c.359A>G	NM_001875.4:c.1786G>T	NM_001875.4:c.1087G>A				NM_001875.4:c.239A>G	NP_001866.2:p.(Tyr80Cys)
NM_001875.4:c.363G>A	NM_001875.4:c.1790C>A	NM_001875.4:c.1088G>A				NM_001875.4:c.240C>T	NP_001866.2:p.(Tyr80=)
NM_001875.4:c.374G>A	NM_001875.4:c.1801C>T	NM_001875.4:c.1088G>A				NM_001875.4:c.242C>A	NP_001866.2:p.(Pro81Gln)
NM_001875.4:c.381+131C>A	NM_001875.4:c.1812G>T	NM_001875.4:c.1088G>A				NM_001875.4:c.246dup	NP_001866.2:p.(Ala83SerfsTer4)
NM_001875.4:c.381+155A>G	NM_001875.4:c.1822G>A	NM_001875.4:c.1095G>A				NM_001875.4:c.247G>A	NP_001866.2:p.(Ala83Thr)
NM_001875.4:c.381+1G>A	NM_001875.4:c.1827C>T	NM_001875.4:c.1095del				NM_001875.4:c.254C>G	NP_001866.2:p.(Thr85Ser)
NM_001875.4:c.381+17C>G	NM_001875.4:c.1830C>A	NM_001875.4:c.1096C>T				NM_001875.4:c.254C>T	NP_001866.2:p.(Thr85Ile)
NM_001875.4:c.382-134del	NM_001875.4:c.1836G>T	NM_001875.4:c.1105A>G				NM_001875.4:c.256G>T	NP_001866.2:p.(Asp86Tyr)
NM_001875.4:c.382-40C>A	NM_001875.4:c.1857A>G	NM_001875.4:c.1117G>T				NM_001875.4:c.274C>G	NP_001866.2:p.(Gln92Glu)
NM_001875.4:c.382-70G>A	NM_001875.4:c.1860T>G	NM_001875.4:c.1117G>A				NM_001875.4:c.280C>A	NP_001866.2:p.(Leu94Ile)
NM_001875.4:c.382-457A>C	NM_001875.4:c.1861C>T	NM_001875.4:c.1117G>A				NM_001875.4:c.282C>G	NP_001866.2:p.(Leu94=)
NM_001875.4:c.382-16C>A	NM_001875.4:c.1864G>C	NM_001875.4:c.1136A>T				NM_001875.4:c.283A>G	NP_001866.2:p.(Thr95Ala)
NM_001875.4:c.382-87A>T	NM_001875.4:c.1864G>T	NM_001875.4:c.1144C>A				NM_001875.4:c.284C>A	NP_001866.2:p.(Thr95Lys)
NM_001875.4:c.386C>A	NM_001875.4:c.1883G>T	NM_001875.4:c.1144C>A				NM_001875.4:c.286A>G	NP_001866.2:p.(Met96Val)
NM_001875.4:c.400C>T	NM_001875.4:c.1890A>C	NM_001875.4:c.1144C>A				NM_001875.4:c.289G>A	NP_001866.2:p.(Ala97Thr)
NM_001875.4:c.427T>A	NM_001875.4:c.1891G>C	NM_001875.4:c.1145C>A				NM_001875.4:c.290C>A	NP_001866.2:p.(Ala97Asp)
NM_001875.4:c.428G>A	NM_001875.4:c.1897G>T	NM_001875.4:c.1148G>A				NM_001875.4:c.291C>A	NP_001866.2:p.(Ala97=)
NM_001875.4:c.432G>T	NM_001875.4:c.1903G>A	NM_001875.4:c.1153A>G				NM_001875.4:c.296C>A	NP_001866.2:p.(Pro99His)
NM_001875.4:c.438C>A	NM_001875.4:c.1912C>T	NM_001875.4:c.1154T>C				NM_001875.4:c.311G>C	NP_001866.2:p.(Gly104Ala)
NM_001875.4:c.449G>A	NM_001875.4:c.1937C>T	NM_001875.4:c.1168C>A				NM_001875.4:c.314G>T	NP_001866.2:p.(Gly105Val)
NM_001875.4:c.450G>T	NM_001875.4:c.1953A>C	NM_001875.4:c.1178C>T				NM_001875.4:c.317C>T	NP_001866.2:p.(Ala106Val)
NM_001875.4:c.453A>T	NM_001875.4:c.1958_1959insGATAAG	NM_001875.4:c.1180T>C				NM_001875.4:c.319C>G	NP_001866.2:p.(Pro107Ala)
NM_001875.4:c.454T>C	NM_001875.4:c.1964C>T	NM_001875.4:c.1183T>G				NM_001875.4:c.320C>T	NP_001866.2:p.(Pro107Leu)
NM_001875.4:c.463G>A	NM_001875.4:c.1967T>A	NM_001875.4:c.1194A>G				NM_001875.4:c.332C>T	NP_001866.2:p.(Ala111Val)
NM_001875.4:c.466G>T	NM_001875.4:c.1968G>T	NM_001875.4:c.1196A>G				NM_001875.4:c.335T>C	NP_001866.2:p.(Leu112Pro)
NM_001875.4:c.471+91C>T	NM_001875.4:c.1981G>T	NM_001875.4:c.1197G>T				NM_001875.4:c.336G>A	NP_001866.2:p.(Leu112=)
NM_001875.4:c.471+704T>C	NM_001875.4:c.1987T>G	NM_001875.4:c.1208C>G				NM_001875.4:c.338A>T	NP_001866.2:p.(Asp113Val)
NM_001875.4:c.471+938G>C	NM_001875.4:c.2002C>T	NM_001875.4:c.1231C>T				NM_001875.4:c.343C>A	NP_001866.2:p.(Leu115Met)
NM_001875.4:c.471+369T>C	NM_001875.4:c.2015T>C	NM_001875.4:c.1232C>T				NM_001875.4:c.346G>A	NP_001866.2:p.(Gly116Arg)
NM_001875.4:c.471+49G>T	NM_001875.4:c.2020A>G	NM_001875.4:c.1232C>T				NM_001875.4:c.353G>T	NP_001866.2:p.(Ser118Ile)
NM_001875.4:c.471+498C>A	NM_001875.4:c.2021A>T	NM_001875.4:c.1252T>A				NM_001875.4:c.356A>T	NP_001866.2:p.(Lys119Ile)
NM_001875.4:c.471+158C>G	NM_001875.4:c.2024C>T	NM_001875.4:c.1259T>C				NM_001875.4:c.359A>G	NP_001866.2:p.(Tyr120Cys)
NM_001875.4:c.471+577A>C	NM_001875.4:c.2025C>T	NM_001875.4:c.1264-2A>G				NM_001875.4:c.363G>A	NP_001866.2:p.(Leu121=)
NM_001875.4:c.471+196A>G	NM_001875.4:c.2045G>A	NM_001875.4:c.1264-1G>T				NM_001875.4:c.374G>A	NP_001866.2:p.(Gly125Glu)
NM_001875.4:c.471+101G>T	NM_001875.4:c.2051C>T	NM_001875.4:c.1272A>C				NM_001875.4:c.381+131C>A	NP_001866.2:p.?
NM_001875.4:c.471+701C>A	NM_001875.4:c.2053A>T	NM_001875.4:c.1274T>C				NM_001875.4:c.381+155A>G	NP_001866.2:p.?
NM_001875.4:c.471+516T>C	NM_001875.4:c.2059G>C	NM_001875.4:c.1282C>A				NM_001875.4:c.381+1G>A	NP_001866.2:p.?
NM_001875.4:c.471+199T>G	NM_001875.4:c.2065C>T	NM_001875.4:c.1289C>T				NM_001875.4:c.381+17C>G	NP_001866.2:p.?
NM_001875.4:c.472-593C>A	NM_001875.4:c.2066G>A	NM_001875.4:c.1289C>T				NM_001875.4:c.382-134del	NP_001866.2:p.?
NM_001875.4:c.472-313G>T	NM_001875.4:c.2071T>G	NM_001875.4:c.1301C>T				NM_001875.4:c.382-40C>A	NP_001866.2:p.?
NM_001875.4:c.472-663A>T	NM_001875.4:c.2073G>T	NM_001875.4:c.1301C>T				NM_001875.4:c.382-70G>A	NP_001866.2:p.?
NM_001875.4:c.472-471C>A	NM_001875.4:c.2075G>A	NM_001875.4:c.1301C>T				NM_001875.4:c.382-457A>C	NP_001866.2:p.?
NM_001875.4:c.472-135G>A	NM_001875.4:c.2076C>T	NM_001875.4:c.1304T>G				NM_001875.4:c.382-16C>A	NP_001866.2:p.?
NM_001875.4:c.472-848C>T	NM_001875.4:c.2093A>G	NM_001875.4:c.1306G>C				NM_001875.4:c.382-87A>T	NP_001866.2:p.?
NM_001875.4:c.472-148A>G	NM_001875.4:c.2113C>T	NM_001875.4:c.1311G>T				NM_001875.4:c.386C>A	NP_001866.2:p.(Ser129Ter)
NM_001875.4:c.472-858T>C	NM_001875.4:c.2117C>A	NM_001875.4:c.1311G>T				NM_001875.4:c.393G>C	NP_001866.2:p.(Leu131Phe)
NM_001875.4:c.472-775G>A	NM_001875.4:c.2120C>A	NM_001875.4:c.1312G>A				NM_001875.4:c.397G>A	NP_001866.2:p.(Val133Met)
NM_001875.4:c.472-17C>T	NM_001875.4:c.2122A>T	NM_001875.4:c.1316G>T				NM_001875.4:c.400C>T	NP_001866.2:p.(Leu134=)
NM_001875.4:c.472-618A>T	NM_001875.4:c.2132G>T	NM_001875.4:c.1318G>T				NM_001875.4:c.427T>A	NP_001866.2:p.(Trp143Arg)
NM_001875.4:c.472-2A>C	NM_001875.4:c.2138T>G	NM_001875.4:c.1318G>T				NM_001875.4:c.428G>A	NP_001866.2:p.(Trp143Ter)
NM_001875.4:c.472-116G>C	NM_001875.4:c.2153G>T	NM_001875.4:c.1318G>T				NM_001875.4:c.432G>T	NP_001866.2:p.(Leu144=)
NM_001875.4:c.472-8dup	NM_001875.4:c.2162G>A	NM_001875.4:c.1327T>C				NM_001875.4:c.433G>A	NP_001866.2:p.(Ala145Thr)
NM_001875.4:c.476C>A	NM_001875.4:c.2162G>T	NM_001875.4:c.1328A>T				NM_001875.4:c.437C>T	NP_001866.2:p.(Thr146Ile)
NM_001875.4:c.480A>T	NM_001875.4:c.2165G>A	NM_001875.4:c.1334G>T				NM_001875.4:c.438C>A	NP_001866.2:p.(Thr146=)
NM_001875.4:c.486T>C	NM_001875.4:c.2173C>A	NM_001875.4:c.1337C>T				NM_001875.4:c.449G>A	NP_001866.2:p.(Gly150Glu)
NM_001875.4:c.492G>T	NM_001875.4:c.2177C>T	NM_001875.4:c.1359+3G>T				NM_001875.4:c.450G>T	NP_001866.2:p.(Gly150=)
NM_001875.4:c.493G>A	NM_001875.4:c.2186C>A	NM_001875.4:c.1359+3G>T				NM_001875.4:c.453A>T	NP_001866.2:p.(Gln151His)
NM_001875.4:c.497C>T	NM_001875.4:c.2187C>T	NM_001875.4:c.1360-1G>A				NM_001875.4:c.454T>C	NP_001866.2:p.(Trp152Arg)
NM_001875.4:c.520C>T	NM_001875.4:c.2191G>T	NM_001875.4:c.1363G>A				NM_001875.4:c.463G>A	NP_001866.2:p.(Glu155Lys)
NM_001875.4:c.521G>A	NM_001875.4:c.2198C>T	NM_001875.4:c.1373A>G				NM_001875.4:c.466G>T	NP_001866.2:p.(Glu156Ter)
NM_001875.4:c.521G>T	NM_001875.4:c.2199A>G	NM_001875.4:c.1379_1380del				NM_001875.4:c.471+91C>T	NP_001866.2:p.?
NM_001875.4:c.523G>A	NM_001875.4:c.2203G>T	NM_001875.4:c.1386G>T				NM_001875.4:c.471+704T>C	NP_001866.2:p.?
NM_001875.4:c.528+63_528+64del	NM_001875.4:c.2225C>T	NM_001875.4:c.1391C>G				NM_001875.4:c.471+938G>C	NP_001866.2:p.?
NM_001875.4:c.528+1333G>C	NM_001875.4:c.2231G>A	NM_001875.4:c.1391C>A				NM_001875.4:c.471+369T>C	NP_001866.2:p.?
NM_001875.4:c.528+91C>T	NM_001875.4:c.2253G>C	NM_001875.4:c.1405G>T				NM_001875.4:c.471+49G>T	NP_001866.2:p.?
NM_001875.4:c.528+1015C>G	NM_001875.4:c.2256C>T	NM_001875.4:c.1410G>T				NM_001875.4:c.471+498C>A	NP_001866.2:p.?
NM_001875.4:c.528+784T>G	NM_001875.4:c.2258T>C	NM_001875.4:c.1411A>C				NM_001875.4:c.471+158C>G	NP_001866.2:p.?
NM_001875.4:c.528+508T>C	NM_001875.4:c.2264C>T	NM_001875.4:c.1419_1420delinsAA				NM_001875.4:c.471+577A>C	NP_001866.2:p.?
NM_001875.4:c.528+65G>T	NM_001875.4:c.2266G>A	NM_001875.4:c.1420G>A				NM_001875.4:c.471+196A>G	NP_001866.2:p.?
NM_001875.4:c.528+316A>G	NM_001875.4:c.2268G>A	NM_001875.4:c.1436C>G				NM_001875.4:c.471+101G>T	NP_001866.2:p.?
NM_001875.4:c.528+464C>T	NM_001875.4:c.2280C>T	NM_001875.4:c.1436C>T				NM_001875.4:c.471+701C>A	NP_001866.2:p.?
NM_001875.4:c.528+841_528+856del	NM_001875.4:c.2294G>A	NM_001875.4:c.1436C>T				NM_001875.4:c.471+516T>C	NP_001866.2:p.?
NM_001875.4:c.528+39G>T	NM_001875.4:c.2298G>A	NM_001875.4:c.1438G>A				NM_001875.4:c.471+199T>G	NP_001866.2:p.?
NM_001875.4:c.528+1348_528+1349delinsAT	NM_001875.4:c.2298G>T	NM_001875.4:c.1438G>A				NM_001875.4:c.472-593C>A	NP_001866.2:p.?
NM_001875.4:c.528+64_528+65insT	NM_001875.4:c.2306T>C	NM_001875.4:c.1441A>T				NM_001875.4:c.472-313G>T	NP_001866.2:p.?
NM_001875.4:c.528+998G>T	NM_001875.4:c.2308G>A	NM_001875.4:c.1442C>T				NM_001875.4:c.472-663A>T	NP_001866.2:p.?
NM_001875.4:c.528+59T>C	NM_001875.4:c.2309T>C	NM_001875.4:c.1444G>C				NM_001875.4:c.472-471C>A	NP_001866.2:p.?
NM_001875.4:c.528+51_528+52insAT	NM_001875.4:c.2320C>A	NM_001875.4:c.1449C>A				NM_001875.4:c.472-135G>A	NP_001866.2:p.?
NM_001875.4:c.529-457C>A	NM_001875.4:c.2324G>A	NM_001875.4:c.1453C>T				NM_001875.4:c.472-848C>T	NP_001866.2:p.?
NM_001875.4:c.529-328G>A	NM_001875.4:c.2344C>T	NM_001875.4:c.1459A>T				NM_001875.4:c.472-148A>G	NP_001866.2:p.?
NM_001875.4:c.529-1196C>T	NM_001875.4:c.2360G>A	NM_001875.4:c.1462A>T				NM_001875.4:c.472-858T>C	NP_001866.2:p.?
NM_001875.4:c.529-433T>C	NM_001875.4:c.2364T>C	NM_001875.4:c.1463C>A				NM_001875.4:c.472-775G>A	NP_001866.2:p.?
NM_001875.4:c.529-1360A>G	NM_001875.4:c.2391+1G>A	NM_001875.4:c.1466C>A				NM_001875.4:c.472-17C>T	NP_001866.2:p.?
NM_001875.4:c.529-18A>T	NM_001875.4:c.2391G>T	NM_001875.4:c.1477A>G				NM_001875.4:c.472-618A>T	NP_001866.2:p.?
NM_001875.4:c.529-144A>G	NM_001875.4:c.2407C>A	NM_001875.4:c.1492G>A				NM_001875.4:c.472-2A>C	NP_001866.2:p.?
NM_001875.4:c.529-1201T>G	NM_001875.4:c.2408G>A	NM_001875.4:c.1498C>A				NM_001875.4:c.472-116G>C	NP_001866.2:p.?
NM_001875.4:c.529-559C>A	NM_001875.4:c.2409T>A	NM_001875.4:c.1501C>A				NM_001875.4:c.472-8dup	NP_001866.2:p.?
NM_001875.4:c.529-1122C>T	NM_001875.4:c.2424T>G	NM_001875.4:c.1502C>T				NM_001875.4:c.476C>A	NP_001866.2:p.(Pro159His)
NM_001875.4:c.529-1243G>A	NM_001875.4:c.2435C>T	NM_001875.4:c.1502C>T				NM_001875.4:c.480A>T	NP_001866.2:p.(Ala160=)
NM_001875.4:c.529-118C>A	NM_001875.4:c.2440C>T	NM_001875.4:c.1502C>T				NM_001875.4:c.486T>C	NP_001866.2:p.(Tyr162=)
NM_001875.4:c.529-41C>T	NM_001875.4:c.2441G>A	NM_001875.4:c.1504G>C				NM_001875.4:c.492G>T	NP_001866.2:p.(Val164=)
NM_001875.4:c.529-158C>A	NM_001875.4:c.2442G>T	NM_001875.4:c.1507G>A				NM_001875.4:c.493G>A	NP_001866.2:p.(Asp165Asn)
NM_001875.4:c.541G>T	NM_001875.4:c.2442G>A	NM_001875.4:c.1512A>T				NM_001875.4:c.497C>T	NP_001866.2:p.(Thr166Ile)
NM_001875.4:c.544A>G	NM_001875.4:c.2446T>C	NM_001875.4:c.1516C>A				NM_001875.4:c.500G>T	NP_001866.2:p.(Arg167Ile)
NM_001875.4:c.546G>A	NM_001875.4:c.2456C>G	NM_001875.4:c.1519G>A				NM_001875.4:c.512A>C	NP_001866.2:p.(Lys171Thr)
NM_001875.4:c.556G>T	NM_001875.4:c.2476C>T	NM_001875.4:c.1520G>T				NM_001875.4:c.520C>T	NP_001866.2:p.(Arg174Trp)
NM_001875.4:c.559G>T	NM_001875.4:c.2481C>T	NM_001875.4:c.1524G>T				NM_001875.4:c.521G>A	NP_001866.2:p.(Arg174Gln)
NM_001875.4:c.559G>A	NM_001875.4:c.2504C>A	NM_001875.4:c.1526G>A				NM_001875.4:c.521G>T	NP_001866.2:p.(Arg174Leu)
NM_001875.4:c.562C>A	NM_001875.4:c.2506A>G	NM_001875.4:c.1531C>T				NM_001875.4:c.523G>A	NP_001866.2:p.(Asp175Asn)
NM_001875.4:c.563A>G	NM_001875.4:c.2512G>A	NM_001875.4:c.1547G>C				NM_001875.4:c.528+63_528+64del	NP_001866.2:p.?
NM_001875.4:c.564G>T	NM_001875.4:c.2514T>G	NM_001875.4:c.1547G>T				NM_001875.4:c.528+1333G>C	NP_001866.2:p.?
NM_001875.4:c.565C>T	NM_001875.4:c.2535A>T	NM_001875.4:c.1549+1G>C				NM_001875.4:c.528+91C>T	NP_001866.2:p.?
NM_001875.4:c.566C>A	NM_001875.4:c.2536C>T	NM_001875.4:c.1550G>A				NM_001875.4:c.528+1015C>G	NP_001866.2:p.?
NM_001875.4:c.567T>A	NM_001875.4:c.2540G>C	NM_001875.4:c.1555G>T				NM_001875.4:c.528+784T>G	NP_001866.2:p.?
NM_001875.4:c.569T>C	NM_001875.4:c.2546C>A	NM_001875.4:c.1555G>C				NM_001875.4:c.528+508T>C	NP_001866.2:p.?
NM_001875.4:c.578T>C	NM_001875.4:c.2547G>A	NM_001875.4:c.1568G>A				NM_001875.4:c.528+65G>T	NP_001866.2:p.?
NM_001875.4:c.579G>T	NM_001875.4:c.2550T>A	NM_001875.4:c.1576C>T				NM_001875.4:c.528+316A>G	NP_001866.2:p.?
NM_001875.4:c.580G>A	NM_001875.4:c.2554_2555insTT	NM_001875.4:c.1580A>C				NM_001875.4:c.528+464C>T	NP_001866.2:p.?
NM_001875.4:c.584C>A	NM_001875.4:c.2563G>T	NM_001875.4:c.1581G>T				NM_001875.4:c.528+841_528+856del	NP_001866.2:p.?
NM_001875.4:c.591del	NM_001875.4:c.2570C>A	NM_001875.4:c.1582G>T				NM_001875.4:c.528+39G>T	NP_001866.2:p.?
NM_001875.4:c.594G>A	NM_001875.4:c.2573T>A	NM_001875.4:c.1588G>T				NM_001875.4:c.528+1348_528+1349delinsAT	NP_001866.2:p.?
NM_001875.4:c.594G>T	NM_001875.4:c.2575G>A	NM_001875.4:c.1594A>T				NM_001875.4:c.528+64_528+65insT	NP_001866.2:p.?
NM_001875.4:c.602T>A	NM_001875.4:c.2589C>A	NM_001875.4:c.1597G>A				NM_001875.4:c.528+998G>T	NP_001866.2:p.?
NM_001875.4:c.607G>A	NM_001875.4:c.2590C>A	NM_001875.4:c.1612G>A				NM_001875.4:c.528+59T>C	NP_001866.2:p.?
NM_001875.4:c.619A>G	NM_001875.4:c.2596G>A	NM_001875.4:c.1624A>T				NM_001875.4:c.528+51_528+52insAT	NP_001866.2:p.?
NM_001875.4:c.621+1031A>C	NM_001875.4:c.2601T>G	NM_001875.4:c.1631C>A				NM_001875.4:c.528+23A>G	NP_001866.2:p.?
NM_001875.4:c.621+1389T>G	NM_001875.4:c.2604G>A	NM_001875.4:c.1631C>T				NM_001875.4:c.528+17T>C	NP_001866.2:p.?
NM_001875.4:c.621+1171C>T	NM_001875.4:c.2644C>T	NM_001875.4:c.1640G>A				NM_001875.4:c.528+11C>T	NP_001866.2:p.?
NM_001875.4:c.621+1576G>A	NM_001875.4:c.2645G>A	NM_001875.4:c.1643A>C				NM_001875.4:c.529-457C>A	NP_001866.2:p.?
NM_001875.4:c.621+361G>A	NM_001875.4:c.2650A>C	NM_001875.4:c.1652C>T				NM_001875.4:c.529-328G>A	NP_001866.2:p.?
NM_001875.4:c.621+1664del	NM_001875.4:c.2667G>T	NM_001875.4:c.1661T>C				NM_001875.4:c.529-1196C>T	NP_001866.2:p.?
NM_001875.4:c.621+2027C>A	NM_001875.4:c.2680C>G	NM_001875.4:c.1679A>C				NM_001875.4:c.529-433T>C	NP_001866.2:p.?
NM_001875.4:c.621+2083A>G	NM_001875.4:c.2683A>T	NM_001875.4:c.1680G>T				NM_001875.4:c.529-1360A>G	NP_001866.2:p.?
NM_001875.4:c.621+1683T>C	NM_001875.4:c.2688-1G>A	NM_001875.4:c.1687C>T				NM_001875.4:c.529-18A>T	NP_001866.2:p.?
NM_001875.4:c.621+2257C>T	NM_001875.4:c.2689G>T	NM_001875.4:c.1687C>T				NM_001875.4:c.529-144A>G	NP_001866.2:p.?
NM_001875.4:c.621+2583T>G	NM_001875.4:c.2693C>G	NM_001875.4:c.1688C>T				NM_001875.4:c.529-1201T>G	NP_001866.2:p.?
NM_001875.4:c.621+2276C>T	NM_001875.4:c.2702A>G	NM_001875.4:c.1706C>T				NM_001875.4:c.529-559C>A	NP_001866.2:p.?
NM_001875.4:c.621+2223G>T	NM_001875.4:c.2708C>T	NM_001875.4:c.1706C>T				NM_001875.4:c.529-1122C>T	NP_001866.2:p.?
NM_001875.4:c.621+54C>T	NM_001875.4:c.2710C>G	NM_001875.4:c.1707+1G>A				NM_001875.4:c.529-1243G>A	NP_001866.2:p.?
NM_001875.4:c.621+1613T>G	NM_001875.4:c.2710C>A	NM_001875.4:c.1707+1G>A				NM_001875.4:c.529-118C>A	NP_001866.2:p.?
NM_001875.4:c.621+1007A>C	NM_001875.4:c.2716A>T	NM_001875.4:c.1713G>T				NM_001875.4:c.529-41C>T	NP_001866.2:p.?
NM_001875.4:c.621+422del	NM_001875.4:c.2717G>T	NM_001875.4:c.1717G>T				NM_001875.4:c.529-158C>A	NP_001866.2:p.?
NM_001875.4:c.622-329C>T	NM_001875.4:c.2719G>T	NM_001875.4:c.1723A>C				NM_001875.4:c.533C>A	NP_001866.2:p.(Thr178Asn)
NM_001875.4:c.622-38G>T	NM_001875.4:c.2724G>T	NM_001875.4:c.1725G>C				NM_001875.4:c.541G>T	NP_001866.2:p.(Gly181Trp)
NM_001875.4:c.622-1103C>T	NM_001875.4:c.2734T>A	NM_001875.4:c.1725G>T				NM_001875.4:c.544A>G	NP_001866.2:p.(Lys182Glu)
NM_001875.4:c.622-1G>A	NM_001875.4:c.2753C>A	NM_001875.4:c.1742G>A				NM_001875.4:c.546G>A	NP_001866.2:p.(Lys182=)
NM_001875.4:c.622-764G>A	NM_001875.4:c.2762T>G	NM_001875.4:c.1747C>G				NM_001875.4:c.556G>T	NP_001866.2:p.(Glu186Ter)
NM_001875.4:c.622-547C>T	NM_001875.4:c.2792T>G	NM_001875.4:c.1748C>A				NM_001875.4:c.559G>T	NP_001866.2:p.(Gly187Cys)
NM_001875.4:c.622-643G>C	NM_001875.4:c.2801A>C	NM_001875.4:c.1750G>A				NM_001875.4:c.559G>A	NP_001866.2:p.(Gly187Ser)
NM_001875.4:c.622-2672A>G	NM_001875.4:c.2802G>T	NM_001875.4:c.1755G>A				NM_001875.4:c.562C>A	NP_001866.2:p.(Gln188Lys)
NM_001875.4:c.622-1231C>T	NM_001875.4:c.2807A>T	NM_001875.4:c.1760G>A				NM_001875.4:c.563A>G	NP_001866.2:p.(Gln188Arg)
NM_001875.4:c.622-1551A>G	NM_001875.4:c.2816C>T	NM_001875.4:c.1785A>C				NM_001875.4:c.563A>T	NP_001866.2:p.(Gln188Leu)
NM_001875.4:c.622-2372A>G	NM_001875.4:c.2831T>C	NM_001875.4:c.1786G>T				NM_001875.4:c.564G>T	NP_001866.2:p.(Gln188His)
NM_001875.4:c.622-695C>A	NM_001875.4:c.2848G>T	NM_001875.4:c.1790C>A				NM_001875.4:c.565C>T	NP_001866.2:p.(Pro189Ser)
NM_001875.4:c.622-2636G>T	NM_001875.4:c.2860G>T	NM_001875.4:c.1801C>T				NM_001875.4:c.566C>A	NP_001866.2:p.(Pro189His)
NM_001875.4:c.622-1568A>T	NM_001875.4:c.2864C>A	NM_001875.4:c.1802C>T				NM_001875.4:c.567T>A	NP_001866.2:p.(Pro189=)
NM_001875.4:c.622-1860A>G	NM_001875.4:c.2866A>C	NM_001875.4:c.1812G>T				NM_001875.4:c.569T>C	NP_001866.2:p.(Val190Ala)
NM_001875.4:c.622-1143T>A	NM_001875.4:c.2872C>A	NM_001875.4:c.1812G>T				NM_001875.4:c.569T>A	NP_001866.2:p.(Val190Glu)
NM_001875.4:c.622-1155G>A	NM_001875.4:c.2872C>G	NM_001875.4:c.1822G>A				NM_001875.4:c.578T>C	NP_001866.2:p.(Val193Ala)
NM_001875.4:c.622-1466G>A	NM_001875.4:c.2887A>G	NM_001875.4:c.1836G>T				NM_001875.4:c.579G>T	NP_001866.2:p.(Val193=)
NM_001875.4:c.622-2625C>G	NM_001875.4:c.2893C>A	NM_001875.4:c.1848G>T				NM_001875.4:c.580G>A	NP_001866.2:p.(Asp194Asn)
NM_001875.4:c.622-790C>T	NM_001875.4:c.2896G>A	NM_001875.4:c.1848G>T				NM_001875.4:c.584C>A	NP_001866.2:p.(Pro195Gln)
NM_001875.4:c.622-1856C>T	NM_001875.4:c.2899C>A	NM_001875.4:c.1860T>G				NM_001875.4:c.586A>C	NP_001866.2:p.(Asn196His)
NM_001875.4:c.622-147T>G	NM_001875.4:c.2919C>T	NM_001875.4:c.1864G>C				NM_001875.4:c.591del	NP_001866.2:p.(Lys197AsnfsTer4)
NM_001875.4:c.622-146G>A	NM_001875.4:c.2919C>G	NM_001875.4:c.1864G>T				NM_001875.4:c.594G>A	NP_001866.2:p.(Gln198=)
NM_001875.4:c.627C>A	NM_001875.4:c.2928G>A	NM_001875.4:c.1871A>C				NM_001875.4:c.594G>T	NP_001866.2:p.(Gln198His)
NM_001875.4:c.636C>T	NM_001875.4:c.2934G>C	NM_001875.4:c.1873T>C				NM_001875.4:c.600G>C	NP_001866.2:p.(Leu200Phe)
NM_001875.4:c.636C>A	NM_001875.4:c.2940C>A	NM_001875.4:c.1883G>T				NM_001875.4:c.602T>A	NP_001866.2:p.(Ile201Asn)
NM_001875.4:c.643G>A	NM_001875.4:c.2944G>T	NM_001875.4:c.1890A>C				NM_001875.4:c.607G>A	NP_001866.2:p.(Glu203Lys)
NM_001875.4:c.646A>G	NM_001875.4:c.2945G>A	NM_001875.4:c.1891G>C				NM_001875.4:c.619A>G	NP_001866.2:p.(Lys207Glu)
NM_001875.4:c.652A>C	NM_001875.4:c.2945G>T	NM_001875.4:c.1891G>C				NM_001875.4:c.621+1031A>C	NP_001866.2:p.?
NM_001875.4:c.653C>A	NM_001875.4:c.2953C>G	NM_001875.4:c.1897G>T				NM_001875.4:c.621+1389T>G	NP_001866.2:p.?
NM_001875.4:c.658G>C	NM_001875.4:c.2974T>C	NM_001875.4:c.1897G>T				NM_001875.4:c.621+1171C>T	NP_001866.2:p.?
NM_001875.4:c.661G>T	NM_001875.4:c.2989G>T	NM_001875.4:c.1897G>T				NM_001875.4:c.621+1576G>A	NP_001866.2:p.?
NM_001875.4:c.673T>A	NM_001875.4:c.3001C>A	NM_001875.4:c.1903G>A				NM_001875.4:c.621+361G>A	NP_001866.2:p.?
NM_001875.4:c.680T>A	NM_001875.4:c.3002G>A	NM_001875.4:c.1903G>A				NM_001875.4:c.621+1664del	NP_001866.2:p.?
NM_001875.4:c.682A>C	NM_001875.4:c.3010C>T	NM_001875.4:c.1912C>G				NM_001875.4:c.621+2027C>A	NP_001866.2:p.?
NM_001875.4:c.692T>C	NM_001875.4:c.3017T>G	NM_001875.4:c.1912C>T				NM_001875.4:c.621+2083A>G	NP_001866.2:p.?
NM_001875.4:c.696C>T	NM_001875.4:c.3029C>T	NM_001875.4:c.1912C>T				NM_001875.4:c.621+1683T>C	NP_001866.2:p.?
NM_001875.4:c.698G>A	NM_001875.4:c.3029C>A	NM_001875.4:c.1912C>T				NM_001875.4:c.621+2257C>T	NP_001866.2:p.?
NM_001875.4:c.698G>T	NM_001875.4:c.3039G>T	NM_001875.4:c.1913G>A				NM_001875.4:c.621+2583T>G	NP_001866.2:p.?
NM_001875.4:c.711+99G>T	NM_001875.4:c.3044G>A	NM_001875.4:c.1913G>A				NM_001875.4:c.621+2276C>T	NP_001866.2:p.?
NM_001875.4:c.711+571T>G	NM_001875.4:c.3054G>T	NM_001875.4:c.1917T>A				NM_001875.4:c.621+2223G>T	NP_001866.2:p.?
NM_001875.4:c.711+24G>T	NM_001875.4:c.3097G>T	NM_001875.4:c.1917T>A				NM_001875.4:c.621+54C>T	NP_001866.2:p.?
NM_001875.4:c.711+68T>G	NM_001875.4:c.3106T>C	NM_001875.4:c.1937C>T				NM_001875.4:c.621+1613T>G	NP_001866.2:p.?
NM_001875.4:c.711+846G>T	NM_001875.4:c.3123A>G	NM_001875.4:c.1951G>A				NM_001875.4:c.621+1007A>C	NP_001866.2:p.?
NM_001875.4:c.711+25G>T	NM_001875.4:c.3147T>G	NM_001875.4:c.1951G>A				NM_001875.4:c.621+422del	NP_001866.2:p.?
NM_001875.4:c.711+281C>A	NM_001875.4:c.3148G>A	NM_001875.4:c.1953A>C				NM_001875.4:c.621G>T	NP_001866.2:p.(Lys207Asn)
NM_001875.4:c.712-1G>A	NM_001875.4:c.3158T>A	NM_001875.4:c.1964C>T				NM_001875.4:c.621+4A>C	NP_001866.2:p.?
NM_001875.4:c.712-685G>A	NM_001875.4:c.3164C>T	NM_001875.4:c.1964C>T				NM_001875.4:c.622-329C>T	NP_001866.2:p.?
NM_001875.4:c.712-9_712-8del	NM_001875.4:c.3171A>T	NM_001875.4:c.1966A>G				NM_001875.4:c.622-38G>T	NP_001866.2:p.?
NM_001875.4:c.712-974G>T	NM_001875.4:c.3185A>C	NM_001875.4:c.1978A>G				NM_001875.4:c.622-1103C>T	NP_001866.2:p.?
NM_001875.4:c.712-2A>G	NM_001875.4:c.3186C>A	NM_001875.4:c.1987T>G				NM_001875.4:c.622-1G>A	NP_001866.2:p.?
NM_001875.4:c.712-5del	NM_001875.4:c.3194C>A	NM_001875.4:c.2002C>T				NM_001875.4:c.622-764G>A	NP_001866.2:p.?
NM_001875.4:c.712-112A>G	NM_001875.4:c.3205T>C	NM_001875.4:c.2002C>T				NM_001875.4:c.622-547C>T	NP_001866.2:p.?
NM_001875.4:c.712-661A>C	NM_001875.4:c.3206A>T	NM_001875.4:c.2002C>T				NM_001875.4:c.622-643G>C	NP_001866.2:p.?
NM_001875.4:c.712-534G>C	NM_001875.4:c.3209A>G	NM_001875.4:c.2003C>T				NM_001875.4:c.622-2672A>G	NP_001866.2:p.?
NM_001875.4:c.712-2A>T	NM_001875.4:c.3215G>A	NM_001875.4:c.2015T>C				NM_001875.4:c.622-1231C>T	NP_001866.2:p.?
NM_001875.4:c.712C>T	NM_001875.4:c.3222G>A	NM_001875.4:c.2020A>G				NM_001875.4:c.622-1551A>G	NP_001866.2:p.?
NM_001875.4:c.715G>A	NM_001875.4:c.3222G>T	NM_001875.4:c.2021A>T				NM_001875.4:c.622-2372A>G	NP_001866.2:p.?
NM_001875.4:c.716G>A	NM_001875.4:c.3229G>C	NM_001875.4:c.2024C>T				NM_001875.4:c.622-695C>A	NP_001866.2:p.?
NM_001875.4:c.719C>A	NM_001875.4:c.3233C>G	NM_001875.4:c.2024C>T				NM_001875.4:c.622-2636G>T	NP_001866.2:p.?
NM_001875.4:c.725T>C	NM_001875.4:c.3243G>A	NM_001875.4:c.2045G>A				NM_001875.4:c.622-1568A>T	NP_001866.2:p.?
NM_001875.4:c.729C>A	NM_001875.4:c.3245A>C	NM_001875.4:c.2048C>T				NM_001875.4:c.622-1860A>G	NP_001866.2:p.?
NM_001875.4:c.733G>T	NM_001875.4:c.3249C>T	NM_001875.4:c.2051C>T				NM_001875.4:c.622-1143T>A	NP_001866.2:p.?
NM_001875.4:c.736C>T	NM_001875.4:c.3249C>A	NM_001875.4:c.2053A>T				NM_001875.4:c.622-1155G>A	NP_001866.2:p.?
NM_001875.4:c.737C>T	NM_001875.4:c.3265C>T	NM_001875.4:c.2065C>T				NM_001875.4:c.622-1466G>A	NP_001866.2:p.?
NM_001875.4:c.738C>T	NM_001875.4:c.3266G>A	NM_001875.4:c.2065C>T				NM_001875.4:c.622-2625C>G	NP_001866.2:p.?
NM_001875.4:c.742A>T	NM_001875.4:c.3270C>T	NM_001875.4:c.2065C>T				NM_001875.4:c.622-790C>T	NP_001866.2:p.?
NM_001875.4:c.748G>A	NM_001875.4:c.3283G>A	NM_001875.4:c.2066G>A				NM_001875.4:c.622-1856C>T	NP_001866.2:p.?
NM_001875.4:c.753C>T	NM_001875.4:c.3284T>C	NM_001875.4:c.2066G>A				NM_001875.4:c.622-147T>G	NP_001866.2:p.?
NM_001875.4:c.754A>T	NM_001875.4:c.3322G>T	NM_001875.4:c.2069A>T				NM_001875.4:c.622-146G>A	NP_001866.2:p.?
NM_001875.4:c.756C>A	NM_001875.4:c.3337-1G>T	NM_001875.4:c.2069A>T				NM_001875.4:c.627C>A	NP_001866.2:p.(Val209=)
NM_001875.4:c.757A>T	NM_001875.4:c.3347T>C	NM_001875.4:c.2071T>G				NM_001875.4:c.636C>T	NP_001866.2:p.(Tyr212=)
NM_001875.4:c.762G>A	NM_001875.4:c.3356C>T	NM_001875.4:c.2071T>G				NM_001875.4:c.636C>A	NP_001866.2:p.(Tyr212Ter)
NM_001875.4:c.763G>A	NM_001875.4:c.3367G>A	NM_001875.4:c.2073G>T				NM_001875.4:c.637G>A	NP_001866.2:p.(Gly213Ser)
NM_001875.4:c.773G>A	NM_001875.4:c.3374C>A	NM_001875.4:c.2075G>A				NM_001875.4:c.643G>A	NP_001866.2:p.(Gly215Arg)
NM_001875.4:c.773G>T	NM_001875.4:c.3384G>C	NM_001875.4:c.2110C>T				NM_001875.4:c.646A>G	NP_001866.2:p.(Asn216Asp)
NM_001875.4:c.780G>T	NM_001875.4:c.3386G>A	NM_001875.4:c.2113C>T				NM_001875.4:c.652A>C	NP_001866.2:p.(Thr218Pro)
NM_001875.4:c.780G>A	NM_001875.4:c.3398T>C	NM_001875.4:c.2120C>T				NM_001875.4:c.653C>A	NP_001866.2:p.(Thr218Lys)
NM_001875.4:c.780G>C	NM_001875.4:c.3402G>A	NM_001875.4:c.2120C>A				NM_001875.4:c.657A>C	NP_001866.2:p.(Lys219Asn)
NM_001875.4:c.785C>T	NM_001875.4:c.3410C>A	NM_001875.4:c.2122A>T				NM_001875.4:c.658G>C	NP_001866.2:p.(Val220Leu)
NM_001875.4:c.786G>A	NM_001875.4:c.3412G>A	NM_001875.4:c.2132G>T				NM_001875.4:c.661G>T	NP_001866.2:p.(Val221Leu)
NM_001875.4:c.791G>T	NM_001875.4:c.3426A>T	NM_001875.4:c.2138T>G				NM_001875.4:c.670G>T	NP_001866.2:p.(Asp224Tyr)
NM_001875.4:c.793C>T	NM_001875.4:c.3429C>A	NM_001875.4:c.2153G>T				NM_001875.4:c.673T>A	NP_001866.2:p.(Cys225Ser)
NM_001875.4:c.794C>A	NM_001875.4:c.3433G>A	NM_001875.4:c.2161C>T				NM_001875.4:c.677G>A	NP_001866.2:p.(Gly226Glu)
NM_001875.4:c.794C>G	NM_001875.4:c.3435_3436insAT	NM_001875.4:c.2162G>A				NM_001875.4:c.680T>A	NP_001866.2:p.(Ile227Asn)
NM_001875.4:c.795G>T	NM_001875.4:c.3435G>T	NM_001875.4:c.2162G>A				NM_001875.4:c.682A>C	NP_001866.2:p.(Lys228Gln)
NM_001875.4:c.795G>A	NM_001875.4:c.3436G>A	NM_001875.4:c.2162G>A				NM_001875.4:c.692T>C	NP_001866.2:p.(Val231Ala)
NM_001875.4:c.808C>T	NM_001875.4:c.3448A>C	NM_001875.4:c.2162G>T				NM_001875.4:c.696C>T	NP_001866.2:p.(Ile232=)
NM_001875.4:c.809T>C	NM_001875.4:c.3450dup	NM_001875.4:c.2174T>C				NM_001875.4:c.698G>A	NP_001866.2:p.(Arg233His)
NM_001875.4:c.840+280T>C	NM_001875.4:c.3453C>G	NM_001875.4:c.2177C>T				NM_001875.4:c.698G>T	NP_001866.2:p.(Arg233Leu)
NM_001875.4:c.840+3G>T	NM_001875.4:c.3459A>G	NM_001875.4:c.2186C>A				NM_001875.4:c.711+99G>T	NP_001866.2:p.?
NM_001875.4:c.840+143G>A	NM_001875.4:c.3462G>T	NM_001875.4:c.2191G>T				NM_001875.4:c.711+571T>G	NP_001866.2:p.?
NM_001875.4:c.840+119G>A	NM_001875.4:c.3463G>T	NM_001875.4:c.2191G>T				NM_001875.4:c.711+24G>T	NP_001866.2:p.?
NM_001875.4:c.841-1G>C	NM_001875.4:c.3464C>T	NM_001875.4:c.2197C>A				NM_001875.4:c.711+68T>G	NP_001866.2:p.?
NM_001875.4:c.841-256G>T	NM_001875.4:c.3465G>T	NM_001875.4:c.2198C>A				NM_001875.4:c.711+846G>T	NP_001866.2:p.?
NM_001875.4:c.841-123_841-121del	NM_001875.4:c.3471A>C	NM_001875.4:c.2198C>A				NM_001875.4:c.711+25G>T	NP_001866.2:p.?
NM_001875.4:c.841-66G>T	NM_001875.4:c.3475T>G	NM_001875.4:c.2198C>T				NM_001875.4:c.711+281C>A	NP_001866.2:p.?
NM_001875.4:c.841-53C>A	NM_001875.4:c.3476C>A	NM_001875.4:c.2198C>T				NM_001875.4:c.712-1G>A	NP_001866.2:p.?
NM_001875.4:c.841-57G>A	NM_001875.4:c.3479A>G	NM_001875.4:c.2203G>T				NM_001875.4:c.712-685G>A	NP_001866.2:p.?
NM_001875.4:c.841-7G>A	NM_001875.4:c.3480+1G>T	NM_001875.4:c.2205del				NM_001875.4:c.712-9_712-8del	NP_001866.2:p.?
NM_001875.4:c.841-93C>A	NM_001875.4:c.3484C>T	NM_001875.4:c.2225C>T				NM_001875.4:c.712-974G>T	NP_001866.2:p.?
NM_001875.4:c.846G>T	NM_001875.4:c.3490G>A	NM_001875.4:c.2236C>T				NM_001875.4:c.712-2A>G	NP_001866.2:p.?
NM_001875.4:c.853G>A	NM_001875.4:c.3490G>C	NM_001875.4:c.2237C>T				NM_001875.4:c.712-5del	NP_001866.2:p.?
NM_001875.4:c.856C>T	NM_001875.4:c.3500C>A	NM_001875.4:c.2242C>T				NM_001875.4:c.712-112A>G	NP_001866.2:p.?
NM_001875.4:c.857G>A	NM_001875.4:c.3503A>C	NM_001875.4:c.2242C>T				NM_001875.4:c.712-661A>C	NP_001866.2:p.?
NM_001875.4:c.859A>T	NM_001875.4:c.3511G>C	NM_001875.4:c.2248A>T				NM_001875.4:c.712-534G>C	NP_001866.2:p.?
NM_001875.4:c.861G>A	NM_001875.4:c.3514G>T	NM_001875.4:c.2253G>C				NM_001875.4:c.712-2A>T	NP_001866.2:p.?
NM_001875.4:c.877A>G	NM_001875.4:c.3521G>A	NM_001875.4:c.2258T>C				NM_001875.4:c.712C>T	NP_001866.2:p.(Arg238Ter)
NM_001875.4:c.887G>A	NM_001875.4:c.3523G>T	NM_001875.4:c.2260G>A				NM_001875.4:c.713G>A	NP_001866.2:p.(Arg238Gln)
NM_001875.4:c.892T>C	NM_001875.4:c.3523G>A	NM_001875.4:c.2260G>A				NM_001875.4:c.715G>A	NP_001866.2:p.(Gly239Arg)
NM_001875.4:c.896T>A	NM_001875.4:c.3529G>C	NM_001875.4:c.2260G>A				NM_001875.4:c.716G>A	NP_001866.2:p.(Gly239Glu)
NM_001875.4:c.899C>T	NM_001875.4:c.3530A>G	NM_001875.4:c.2260G>A				NM_001875.4:c.719C>A	NP_001866.2:p.(Ala240Asp)
NM_001875.4:c.907G>C	NM_001875.4:c.3538G>A	NM_001875.4:c.2260G>A				NM_001875.4:c.724G>A	NP_001866.2:p.(Val242Met)
NM_001875.4:c.907G>T	NM_001875.4:c.3541G>A	NM_001875.4:c.2264C>T				NM_001875.4:c.725T>C	NP_001866.2:p.(Val242Ala)
NM_001875.4:c.910G>A	NM_001875.4:c.3544G>T	NM_001875.4:c.2264C>T				NM_001875.4:c.729C>A	NP_001866.2:p.(His243Gln)
NM_001875.4:c.933G>A	NM_001875.4:c.3560T>A	NM_001875.4:c.2264C>T				NM_001875.4:c.733G>T	NP_001866.2:p.(Val245Phe)
NM_001875.4:c.935C>T	NM_001875.4:c.3569A>G	NM_001875.4:c.2264C>T				NM_001875.4:c.736C>T	NP_001866.2:p.(Pro246Ser)
NM_001875.4:c.936C>A	NM_001875.4:c.3603C>A	NM_001875.4:c.2264C>T				NM_001875.4:c.736_737delinsTT	NP_001866.2:p.(Pro246Phe)
NM_001875.4:c.940G>A	NM_001875.4:c.3608C>T	NM_001875.4:c.2266G>A				NM_001875.4:c.737C>T	NP_001866.2:p.(Pro246Leu)
NM_001875.4:c.947+462C>G	NM_001875.4:c.3617C>G	NM_001875.4:c.2266G>C				NM_001875.4:c.738C>T	NP_001866.2:p.(Pro246=)
NM_001875.4:c.947+293T>G	NM_001875.4:c.3618C>A	NM_001875.4:c.2278G>T				NM_001875.4:c.741G>A	NP_001866.2:p.(Trp247Ter)
NM_001875.4:c.947+438C>T	NM_001875.4:c.3620C>A	NM_001875.4:c.2293_2294del				NM_001875.4:c.742A>T	NP_001866.2:p.(Asn248Tyr)
NM_001875.4:c.947+314T>G	NM_001875.4:c.3637C>A	NM_001875.4:c.2293A>T				NM_001875.4:c.748G>A	NP_001866.2:p.(Asp250Asn)
NM_001875.4:c.948-17del	NM_001875.4:c.3641C>T	NM_001875.4:c.2294G>A				NM_001875.4:c.753C>T	NP_001866.2:p.(Phe251=)
NM_001875.4:c.948-459_948-458insTTT	NM_001875.4:c.3642C>A	NM_001875.4:c.2306T>C				NM_001875.4:c.754A>T	NP_001866.2:p.(Thr252Ser)
NM_001875.4:c.948-14C>A	NM_001875.4:c.3647G>A	NM_001875.4:c.2307G>T				NM_001875.4:c.754A>C	NP_001866.2:p.(Thr252Pro)
NM_001875.4:c.948-410C>A	NM_001875.4:c.3647G>T	NM_001875.4:c.2308G>A				NM_001875.4:c.756C>A	NP_001866.2:p.(Thr252=)
NM_001875.4:c.948-160G>A	NM_001875.4:c.3667G>A	NM_001875.4:c.2309T>C				NM_001875.4:c.757A>T	NP_001866.2:p.(Lys253Ter)
NM_001875.4:c.948-98T>A	NM_001875.4:c.3675T>C	NM_001875.4:c.2315A>G				NM_001875.4:c.762G>A	NP_001866.2:p.(Met254Ile)
NM_001875.4:c.951G>T	NM_001875.4:c.3683G>A	NM_001875.4:c.2320C>A				NM_001875.4:c.763G>A	NP_001866.2:p.(Glu255Lys)
NM_001875.4:c.952C>A	NM_001875.4:c.3696G>A	NM_001875.4:c.2321C>T				NM_001875.4:c.766T>G	NP_001866.2:p.(Tyr256Asp)
NM_001875.4:c.961C>T	NM_001875.4:c.3697G>T	NM_001875.4:c.2321C>T				NM_001875.4:c.773G>A	NP_001866.2:p.(Gly258Glu)
NM_001875.4:c.971A>G	NM_001875.4:c.3698C>A	NM_001875.4:c.2324G>A				NM_001875.4:c.773G>T	NP_001866.2:p.(Gly258Val)
NM_001875.4:c.983_986del	NM_001875.4:c.3706A>G	NM_001875.4:c.2339G>A				NM_001875.4:c.780G>T	NP_001866.2:p.(Leu260Phe)
NM_001875.4:c.992T>A	NM_001875.4:c.3726C>A	NM_001875.4:c.2339G>A				NM_001875.4:c.780G>A	NP_001866.2:p.(Leu260=)
NM_001875.4:c.993C>T	NM_001875.4:c.3727C>T	NM_001875.4:c.2339G>A				NM_001875.4:c.780G>C	NP_001866.2:p.(Leu260Phe)
NM_001875.4:c.1001C>A	NM_001875.4:c.3733C>A	NM_001875.4:c.2344C>T				NM_001875.4:c.783C>T	NP_001866.2:p.(Ile261=)
NM_001875.4:c.1003C>A	NM_001875.4:c.3743G>A	NM_001875.4:c.2360G>A				NM_001875.4:c.785C>T	NP_001866.2:p.(Ala262Val)
NM_001875.4:c.1018G>T	NM_001875.4:c.3756G>C	NM_001875.4:c.2360G>A				NM_001875.4:c.786G>A	NP_001866.2:p.(Ala262=)
NM_001875.4:c.1019C>T	NM_001875.4:c.3757-3C>G	NM_001875.4:c.2360G>A				NM_001875.4:c.788del	NP_001866.2:p.(Gly263GlufsTer12)
NM_001875.4:c.1020C>T	NM_001875.4:c.3759G>T	NM_001875.4:c.2360G>A				NM_001875.4:c.790G>T	NP_001866.2:p.(Gly264Ter)
NM_001875.4:c.1021T>A	NM_001875.4:c.3772T>A	NM_001875.4:c.2360G>A				NM_001875.4:c.791G>T	NP_001866.2:p.(Gly264Val)
NM_001875.4:c.1025A>G	NM_001875.4:c.3774G>T	NM_001875.4:c.2360G>A				NM_001875.4:c.793C>T	NP_001866.2:p.(Pro265Ser)
NM_001875.4:c.1030A>G	NM_001875.4:c.3782C>T	NM_001875.4:c.2363T>A				NM_001875.4:c.794C>A	NP_001866.2:p.(Pro265Gln)
NM_001875.4:c.1032C>T	NM_001875.4:c.3784C>T	NM_001875.4:c.2363T>A				NM_001875.4:c.794C>G	NP_001866.2:p.(Pro265Arg)
NM_001875.4:c.1037C>A	NM_001875.4:c.3785G>A	NM_001875.4:c.2372C>T				NM_001875.4:c.795G>T	NP_001866.2:p.(Pro265=)
NM_001875.4:c.1039G>T	NM_001875.4:c.3807G>A	NM_001875.4:c.2376G>A				NM_001875.4:c.795G>A	NP_001866.2:p.(Pro265=)
NM_001875.4:c.1041T>A	NM_001875.4:c.3807G>T	NM_001875.4:c.2386G>C				NM_001875.4:c.802C>A	NP_001866.2:p.(Pro268Thr)
NM_001875.4:c.1043G>A	NM_001875.4:c.3815G>A	NM_001875.4:c.2389G>C				NM_001875.4:c.808C>T	NP_001866.2:p.(Leu270Phe)
NM_001875.4:c.1043G>T	NM_001875.4:c.3816G>T	NM_001875.4:c.2391G>T				NM_001875.4:c.809T>C	NP_001866.2:p.(Leu270Pro)
NM_001875.4:c.1046G>A	NM_001875.4:c.3825C>A	NM_001875.4:c.2391G>T				NM_001875.4:c.814G>A	NP_001866.2:p.(Glu272Lys)
NM_001875.4:c.1059del	NM_001875.4:c.3829G>T	NM_001875.4:c.2391+1G>A				NM_001875.4:c.840+280T>C	NP_001866.2:p.?
NM_001875.4:c.1070A>G	NM_001875.4:c.3833T>A	NM_001875.4:c.2407C>A				NM_001875.4:c.840+3G>T	NP_001866.2:p.?
NM_001875.4:c.1072G>A	NM_001875.4:c.3843G>T	NM_001875.4:c.2407C>T				NM_001875.4:c.840+143G>A	NP_001866.2:p.?
NM_001875.4:c.1073A>T	NM_001875.4:c.3843G>A	NM_001875.4:c.2407C>A				NM_001875.4:c.840+119G>A	NP_001866.2:p.?
NM_001875.4:c.1075C>A	NM_001875.4:c.3845T>A	NM_001875.4:c.2408G>A				NM_001875.4:c.840+1G>A	NP_001866.2:p.?
NM_001875.4:c.1083T>C	NM_001875.4:c.3866A>G	NM_001875.4:c.2408G>A				NM_001875.4:c.840+8G>T	NP_001866.2:p.?
NM_001875.4:c.1086+8A>T	NM_001875.4:c.3884C>G	NM_001875.4:c.2413T>A				NM_001875.4:c.841-1G>C	NP_001866.2:p.?
NM_001875.4:c.1086+42C>T	NM_001875.4:c.3888G>T	NM_001875.4:c.2413T>A				NM_001875.4:c.841-256G>T	NP_001866.2:p.?
NM_001875.4:c.1086+327G>T	NM_001875.4:c.3904C>T	NM_001875.4:c.2413T>A				NM_001875.4:c.841-123_841-121del	NP_001866.2:p.?
NM_001875.4:c.1086+25C>A	NM_001875.4:c.3904C>G	NM_001875.4:c.2413T>A				NM_001875.4:c.841-66G>T	NP_001866.2:p.?
NM_001875.4:c.1086+69A>G	NM_001875.4:c.3912_3913insAGG	NM_001875.4:c.2415dup				NM_001875.4:c.841-53C>A	NP_001866.2:p.?
NM_001875.4:c.1086+135C>G	NM_001875.4:c.3913_3914insTTAGTTTA	NM_001875.4:c.2422_2423del				NM_001875.4:c.841-57G>A	NP_001866.2:p.?
NM_001875.4:c.1086+94T>C	NM_001875.4:c.3915T>C	NM_001875.4:c.2424T>G				NM_001875.4:c.841-7G>A	NP_001866.2:p.?
NM_001875.4:c.1087-313T>G	NM_001875.4:c.3917T>C	NM_001875.4:c.2425T>A				NM_001875.4:c.841-93C>A	NP_001866.2:p.?
NM_001875.4:c.1087-287T>C	NM_001875.4:c.3927+2T>A	NM_001875.4:c.2432A>G				NM_001875.4:c.841-5T>C	NP_001866.2:p.?
NM_001875.4:c.1087-43C>A	NM_001875.4:c.3928-1G>T	NM_001875.4:c.2435C>T				NM_001875.4:c.846G>T	NP_001866.2:p.(Leu282Phe)
NM_001875.4:c.1087-147A>G	NM_001875.4:c.3928G>T	NM_001875.4:c.2440C>T				NM_001875.4:c.853G>A	NP_001866.2:p.(Asp285Asn)
NM_001875.4:c.1087-199T>G	NM_001875.4:c.3933C>A	NM_001875.4:c.2440C>T				NM_001875.4:c.853G>C	NP_001866.2:p.(Asp285His)
NM_001875.4:c.1087-264T>A	NM_001875.4:c.3941C>T	NM_001875.4:c.2440C>T				NM_001875.4:c.856C>T	NP_001866.2:p.(Arg286Cys)
NM_001875.4:c.1087-72C>A	NM_001875.4:c.3947C>T	NM_001875.4:c.2441G>A				NM_001875.4:c.857G>A	NP_001866.2:p.(Arg286His)
NM_001875.4:c.1087-267A>T	NM_001875.4:c.3948C>A	NM_001875.4:c.2445G>T				NM_001875.4:c.859A>T	NP_001866.2:p.(Lys287Ter)
NM_001875.4:c.1087G>A	NM_001875.4:c.3949C>T	NM_001875.4:c.2446T>C				NM_001875.4:c.861G>A	NP_001866.2:p.(Lys287=)
NM_001875.4:c.1088G>A	NM_001875.4:c.3949C>A	NM_001875.4:c.2456C>G				NM_001875.4:c.861G>T	NP_001866.2:p.(Lys287Asn)
NM_001875.4:c.1096C>T	NM_001875.4:c.3956G>T	NM_001875.4:c.2461G>A				NM_001875.4:c.871T>C	NP_001866.2:p.(Phe291Leu)
NM_001875.4:c.1105A>G	NM_001875.4:c.3961G>T	NM_001875.4:c.2465G>T				NM_001875.4:c.872_873del	NP_001866.2:p.(Phe291TrpfsTer71)
NM_001875.4:c.1105A>C	NM_001875.4:c.3963T>A	NM_001875.4:c.2476C>T				NM_001875.4:c.877A>G	NP_001866.2:p.(Ile293Val)
NM_001875.4:c.1110C>A	NM_001875.4:c.3973C>A	NM_001875.4:c.2476C>A				NM_001875.4:c.887G>A	NP_001866.2:p.(Gly296Glu)
NM_001875.4:c.1113C>A	NM_001875.4:c.3998G>C	NM_001875.4:c.2476C>T				NM_001875.4:c.889A>G	NP_001866.2:p.(Asn297Asp)
NM_001875.4:c.1116C>T	NM_001875.4:c.4003-2A>G	NM_001875.4:c.2477G>A				NM_001875.4:c.892T>C	NP_001866.2:p.(Leu298=)
NM_001875.4:c.1117G>A	NM_001875.4:c.4003-3C>A	NM_001875.4:c.2482C>T				NM_001875.4:c.896T>A	NP_001866.2:p.(Ile299Lys)
NM_001875.4:c.1134A>T	NM_001875.4:c.4016G>A	NM_001875.4:c.2485A>G				NM_001875.4:c.899C>T	NP_001866.2:p.(Thr300Ile)
NM_001875.4:c.1135G>A	NM_001875.4:c.4027C>T	NM_001875.4:c.2493A>T				NM_001875.4:c.907G>C	NP_001866.2:p.(Ala303Pro)
NM_001875.4:c.1136A>T	NM_001875.4:c.4036T>C	NM_001875.4:c.2494G>T				NM_001875.4:c.907G>T	NP_001866.2:p.(Ala303Ser)
NM_001875.4:c.1145C>A	NM_001875.4:c.4047A>C	NM_001875.4:c.2499G>A				NM_001875.4:c.910G>A	NP_001866.2:p.(Ala304Thr)
NM_001875.4:c.1145C>T	NM_001875.4:c.4051C>A	NM_001875.4:c.2506A>G				NM_001875.4:c.930G>C	NP_001866.2:p.(Lys310Asn)
NM_001875.4:c.1153A>G	NM_001875.4:c.4056C>T	NM_001875.4:c.2512G>A				NM_001875.4:c.933G>A	NP_001866.2:p.(Met311Ile)
NM_001875.4:c.1154T>C	NM_001875.4:c.4072C>T	NM_001875.4:c.2514T>G				NM_001875.4:c.935C>T	NP_001866.2:p.(Ser312Phe)
NM_001875.4:c.1164+43del	NM_001875.4:c.4089G>C	NM_001875.4:c.2515C>G				NM_001875.4:c.936C>A	NP_001866.2:p.(Ser312=)
NM_001875.4:c.1164+245C>T	NM_001875.4:c.4101G>A	NM_001875.4:c.2524G>T				NM_001875.4:c.940G>A	NP_001866.2:p.(Ala314Thr)
NM_001875.4:c.1164+662C>A	NM_001875.4:c.4102-28A>C	NM_001875.4:c.2536C>T				NM_001875.4:c.943A>G	NP_001866.2:p.(Asn315Asp)
NM_001875.4:c.1164+197A>G	NM_001875.4:c.4102-54A>G	NM_001875.4:c.2540G>C				NM_001875.4:c.947+462C>G	NP_001866.2:p.?
NM_001875.4:c.1164+116A>T	NM_001875.4:c.4102-8C>T	NM_001875.4:c.2540G>C				NM_001875.4:c.947+293T>G	NP_001866.2:p.?
NM_001875.4:c.1164+5G>C	NM_001875.4:c.4111C>T	NM_001875.4:c.2540G>A				NM_001875.4:c.947+438C>T	NP_001866.2:p.?
NM_001875.4:c.1164+223A>T	NM_001875.4:c.4112G>A	NM_001875.4:c.2546C>A				NM_001875.4:c.947+314T>G	NP_001866.2:p.?
NM_001875.4:c.1164+747C>G	NM_001875.4:c.4122C>T	NM_001875.4:c.2546C>A				NM_001875.4:c.948-17del	NP_001866.2:p.?
NM_001875.4:c.1164+733A>G	NM_001875.4:c.4129G>A	NM_001875.4:c.2546C>A				NM_001875.4:c.948-459_948-458insTTT	NP_001866.2:p.?
NM_001875.4:c.1164+28G>C	NM_001875.4:c.4130T>A	NM_001875.4:c.2549G>A				NM_001875.4:c.948-14C>A	NP_001866.2:p.?
NM_001875.4:c.1164+30A>C	NM_001875.4:c.4132G>T	NM_001875.4:c.2563G>T				NM_001875.4:c.948-410C>A	NP_001866.2:p.?
NM_001875.4:c.1164+444G>A	NM_001875.4:c.4137A>G	NM_001875.4:c.2570C>A				NM_001875.4:c.948-160G>A	NP_001866.2:p.?
NM_001875.4:c.1165-128G>A	NM_001875.4:c.4150G>T	NM_001875.4:c.2573T>A				NM_001875.4:c.948-98T>A	NP_001866.2:p.?
NM_001875.4:c.1165-172C>A	NM_001875.4:c.4186G>A	NM_001875.4:c.2575G>A				NM_001875.4:c.951G>T	NP_001866.2:p.(Gly317=)
NM_001875.4:c.1165-21G>C	NM_001875.4:c.4194C>A	NM_001875.4:c.2580C>A				NM_001875.4:c.952C>A	NP_001866.2:p.(Gln318Lys)
NM_001875.4:c.1165-763G>A	NM_001875.4:c.4197C>T	NM_001875.4:c.2588C>T				NM_001875.4:c.961C>T	NP_001866.2:p.(Pro321Ser)
NM_001875.4:c.1165-163A>C	NM_001875.4:c.4203C>A	NM_001875.4:c.2590C>A				NM_001875.4:c.962C>T	NP_001866.2:p.(Pro321Leu)
NM_001875.4:c.1165-766G>T	NM_001875.4:c.4205A>G	NM_001875.4:c.2590C>A				NM_001875.4:c.964G>A	NP_001866.2:p.(Val322Ile)
NM_001875.4:c.1168C>A	NM_001875.4:c.4206T>A	NM_001875.4:c.2596G>A				NM_001875.4:c.969G>T	NP_001866.2:p.(Leu323Phe)
NM_001875.4:c.1178C>T	NM_001875.4:c.4219C>T	NM_001875.4:c.2600T>C				NM_001875.4:c.971A>G	NP_001866.2:p.(Asn324Ser)
NM_001875.4:c.1179C>A	NM_001875.4:c.4220C>T	NM_001875.4:c.2601T>G				NM_001875.4:c.975C>T	NP_001866.2:p.(Ile325=)
NM_001875.4:c.1180T>C	NM_001875.4:c.4239A>G	NM_001875.4:c.2603A>G				NM_001875.4:c.979A>C	NP_001866.2:p.(Asn327His)
NM_001875.4:c.1190T>G	NM_001875.4:c.4256G>A	NM_001875.4:c.2623A>T				NM_001875.4:c.983_986del	NP_001866.2:p.(Lys328ArgfsTer26)
NM_001875.4:c.1194A>G	NM_001875.4:c.4266C>T	NM_001875.4:c.2628G>T				NM_001875.4:c.984dup	NP_001866.2:p.(Gln329ThrfsTer34)
NM_001875.4:c.1196A>G	NM_001875.4:c.4275-1G>A	NM_001875.4:c.2643G>T				NM_001875.4:c.992T>A	NP_001866.2:p.(Phe331Tyr)
NM_001875.4:c.1200A>T	NM_001875.4:c.4283G>C	NM_001875.4:c.2644C>T				NM_001875.4:c.992_993delinsAT	NP_001866.2:p.(Phe331Tyr)
NM_001875.4:c.1215C>T	NM_001875.4:c.4292G>A	NM_001875.4:c.2644C>T				NM_001875.4:c.993C>T	NP_001866.2:p.(Phe331=)
NM_001875.4:c.1220C>T	NM_001875.4:c.4304T>C	NM_001875.4:c.2645G>A				NM_001875.4:c.1000G>A	NP_001866.2:p.(Ala334Thr)
NM_001875.4:c.1231C>T	NM_001875.4:c.4308T>C	NM_001875.4:c.2662G>C				NM_001875.4:c.1001C>A	NP_001866.2:p.(Ala334Asp)
NM_001875.4:c.1232C>T	NM_001875.4:c.4327A>G	NM_001875.4:c.2662G>A				NM_001875.4:c.1003C>A	NP_001866.2:p.(Gln335Lys)
NM_001875.4:c.1232C>G	NM_001875.4:c.4334T>A	NM_001875.4:c.2667G>T				NM_001875.4:c.1018G>T	NP_001866.2:p.(Ala340Ser)
NM_001875.4:c.1233G>A	NM_001875.4:c.4338C>T	NM_001875.4:c.2667G>T				NM_001875.4:c.1019C>T	NP_001866.2:p.(Ala340Val)
NM_001875.4:c.1258del	NM_001875.4:c.4339C>T	NM_001875.4:c.2680C>T				NM_001875.4:c.1020C>T	NP_001866.2:p.(Ala340=)
NM_001875.4:c.1259T>C	NM_001875.4:c.4339C>G	NM_001875.4:c.2680C>G				NM_001875.4:c.1021T>A	NP_001866.2:p.(Leu341Met)
NM_001875.4:c.1263+301T>A	NM_001875.4:c.4340A>C	NM_001875.4:c.2687G>A				NM_001875.4:c.1025A>G	NP_001866.2:p.(Asp342Gly)
NM_001875.4:c.1263+247_1263+262del	NM_001875.4:c.4350T>A	NM_001875.4:c.2687+2T>C				NM_001875.4:c.1030A>G	NP_001866.2:p.(Thr344Ala)
NM_001875.4:c.1264-224T>G	NM_001875.4:c.4353G>A	NM_001875.4:c.2693C>G				NM_001875.4:c.1032C>T	NP_001866.2:p.(Thr344=)
NM_001875.4:c.1264-5T>G	NM_001875.4:c.4357C>T	NM_001875.4:c.2707A>C				NM_001875.4:c.1036C>T	NP_001866.2:p.(Pro346Ser)
NM_001875.4:c.1264-1G>T	NM_001875.4:c.4358G>T	NM_001875.4:c.2710C>G				NM_001875.4:c.1037C>A	NP_001866.2:p.(Pro346His)
NM_001875.4:c.1264-2A>G	NM_001875.4:c.4358G>A	NM_001875.4:c.2710C>A				NM_001875.4:c.1039G>T	NP_001866.2:p.(Ala347Ser)
NM_001875.4:c.1264-285A>T	NM_001875.4:c.4359G>T	NM_001875.4:c.2716A>T				NM_001875.4:c.1041T>A	NP_001866.2:p.(Ala347=)
NM_001875.4:c.1264-19T>C	NM_001875.4:c.4361G>T	NM_001875.4:c.2717G>T				NM_001875.4:c.1043G>A	NP_001866.2:p.(Gly348Asp)
NM_001875.4:c.1264-56G>T	NM_001875.4:c.4379G>A	NM_001875.4:c.2719G>T				NM_001875.4:c.1043G>T	NP_001866.2:p.(Gly348Val)
NM_001875.4:c.1264-65C>G	NM_001875.4:c.4383C>T	NM_001875.4:c.2724G>T				NM_001875.4:c.1046G>A	NP_001866.2:p.(Trp349Ter)
NM_001875.4:c.1264-75C>T	NM_001875.4:c.4391T>C	NM_001875.4:c.2724G>T				NM_001875.4:c.1059del	NP_001866.2:p.(Phe353LeufsTer2)
NM_001875.4:c.1264-421del	NM_001875.4:c.4401del	NM_001875.4:c.2730T>G				NM_001875.4:c.1066G>C	NP_001866.2:p.(Val356Leu)
NM_001875.4:c.1268C>T	NM_001875.4:c.4405-3C>G	NM_001875.4:c.2734T>A				NM_001875.4:c.1070A>G	NP_001866.2:p.(Asn357Ser)
NM_001875.4:c.1269C>G	NM_001875.4:c.4414del	NM_001875.4:c.2750T>C				NM_001875.4:c.1072G>A	NP_001866.2:p.(Asp358Asn)
NM_001875.4:c.1271A>C	NM_001875.4:c.4415T>G	NM_001875.4:c.2753C>A				NM_001875.4:c.1073A>T	NP_001866.2:p.(Asp358Val)
NM_001875.4:c.1275C>T	NM_001875.4:c.4427C>T	NM_001875.4:c.2761C>T				NM_001875.4:c.1075C>A	NP_001866.2:p.(Gln359Lys)
NM_001875.4:c.1286G>T	NM_001875.4:c.4436A>C	NM_001875.4:c.2762T>G				NM_001875.4:c.1083T>C	NP_001866.2:p.(Asn361=)
NM_001875.4:c.1289C>T	NM_001875.4:c.4441C>T	NM_001875.4:c.2767C>A				NM_001875.4:c.1086+8A>T	NP_001866.2:p.?
NM_001875.4:c.1297C>T	NM_001875.4:c.4443C>T	NM_001875.4:c.2770A>T				NM_001875.4:c.1086+42C>T	NP_001866.2:p.?
NM_001875.4:c.1301C>T	NM_001875.4:c.4445dup	NM_001875.4:c.2788G>A				NM_001875.4:c.1086+327G>T	NP_001866.2:p.?
NM_001875.4:c.1304T>G	NM_001875.4:c.4449G>T	NM_001875.4:c.2792T>G				NM_001875.4:c.1086+25C>A	NP_001866.2:p.?
NM_001875.4:c.1306G>C	NM_001875.4:c.4458G>T	NM_001875.4:c.2792T>G				NM_001875.4:c.1086+69A>G	NP_001866.2:p.?
NM_001875.4:c.1311G>T	NM_001875.4:c.4462C>T	NM_001875.4:c.2801A>C				NM_001875.4:c.1086+135C>G	NP_001866.2:p.?
NM_001875.4:c.1312G>C	NM_001875.4:c.4467C>T	NM_001875.4:c.2802G>T				NM_001875.4:c.1086+94T>C	NP_001866.2:p.?
NM_001875.4:c.1316G>T	NM_001875.4:c.4468C>T	NM_001875.4:c.2803A>G				NM_001875.4:c.1087-313T>G	NP_001866.2:p.?
NM_001875.4:c.1318G>T	NM_001875.4:c.4474A>G	NM_001875.4:c.2807A>T				NM_001875.4:c.1087-287T>C	NP_001866.2:p.?
NM_001875.4:c.1320A>G	NM_001875.4:c.4475G>T	NM_001875.4:c.2816C>T				NM_001875.4:c.1087-43C>A	NP_001866.2:p.?
NM_001875.4:c.1324G>C	NM_001875.4:c.4482C>T	NM_001875.4:c.2830-1G>T				NM_001875.4:c.1087-147A>G	NP_001866.2:p.?
NM_001875.4:c.1327T>C	NM_001875.4:c.4483A>T	NM_001875.4:c.2855C>A				NM_001875.4:c.1087-199T>G	NP_001866.2:p.?
NM_001875.4:c.1331C>G	NM_001875.4:c.4497A>G	NM_001875.4:c.2855C>T				NM_001875.4:c.1087-264T>A	NP_001866.2:p.?
NM_001875.4:c.1332A>G	NM_001875.4:c.4498G>C	NM_001875.4:c.2860G>T				NM_001875.4:c.1087-72C>A	NP_001866.2:p.?
NM_001875.4:c.1334G>T	NM_001875.4:c.4502A>G	NM_001875.4:c.2864C>A				NM_001875.4:c.1087-267A>T	NP_001866.2:p.?
NM_001875.4:c.1337C>T	NM_001875.4:c.*8G>A	NM_001875.4:c.2866A>C				NM_001875.4:c.1087G>A	NP_001866.2:p.(Gly363Arg)
NM_001875.4:c.1342G>A	NM_001875.4:c.*13C>T	NM_001875.4:c.2872C>A				NM_001875.4:c.1088G>A	NP_001866.2:p.(Gly363Glu)
NM_001875.4:c.1356G>T	NM_001875.4:c.*33A>C	NM_001875.4:c.2872C>T				NM_001875.4:c.1095del	NP_001866.2:p.(Met365IlefsTer21)
NM_001875.4:c.1358A>C	NM_001875.4:c.*44C>A	NM_001875.4:c.2872C>A				NM_001875.4:c.1095G>A	NP_001866.2:p.(Met365Ile)
NM_001875.4:c.1359+76T>A	NM_001875.4:c.*49del	NM_001875.4:c.2872C>G				NM_001875.4:c.1096C>T	NP_001866.2:p.(His366Tyr)
NM_001875.4:c.1359+7G>T	NM_001875.4:c.*50A>T	NM_001875.4:c.2887A>G				NM_001875.4:c.1105A>G	NP_001866.2:p.(Lys369Glu)
NM_001875.4:c.1359+1043A>T	NM_001875.4:c.*52C>A	NM_001875.4:c.2893C>A				NM_001875.4:c.1105A>C	NP_001866.2:p.(Lys369Gln)
NM_001875.4:c.1359+142A>G	NM_001875.4:c.*92G>A	NM_001875.4:c.2895+1G>C				NM_001875.4:c.1110C>A	NP_001866.2:p.(Pro370=)
NM_001875.4:c.1359+1811A>T	NM_001875.4:c.*99A>C	NM_001875.4:c.2896G>A				NM_001875.4:c.1113C>A	NP_001866.2:p.(Phe371Leu)
NM_001875.4:c.1359+67A>G	NM_001875.4:c.*106A>G	NM_001875.4:c.2896G>A				NM_001875.4:c.1116C>T	NP_001866.2:p.(Phe372=)
NM_001875.4:c.1359+1283A>G	NM_001875.4:c.*125T>C	NM_001875.4:c.2899C>T				NM_001875.4:c.1117G>A	NP_001866.2:p.(Ala373Thr)
NM_001875.4:c.1359+1493T>C	NM_001875.4:c.*262T>G	NM_001875.4:c.2899C>A				NM_001875.4:c.1117G>T	NP_001866.2:p.(Ala373Ser)
NM_001875.4:c.1359+1369G>A	NM_001875.4:c.*267A>G	NM_001875.4:c.2902G>A				NM_001875.4:c.1134A>T	NP_001866.2:p.(Pro378=)
NM_001875.4:c.1359+1219A>G	NM_001875.4:c.*269G>A	NM_001875.4:c.2906T>C				NM_001875.4:c.1135G>A	NP_001866.2:p.(Glu379Lys)
NM_001875.4:c.1359+1219A>C	NM_001875.4:c.*274G>T	NM_001875.4:c.2914G>C				NM_001875.4:c.1136A>T	NP_001866.2:p.(Glu379Val)
NM_001875.4:c.1359+1056G>A	NM_001875.4:c.*685G>A	NM_001875.4:c.2919C>G				NM_001875.4:c.1143C>G	NP_001866.2:p.(Thr381=)
NM_001875.4:c.1359+806G>A	NM_001875.4:c.*1012A>T	NM_001875.4:c.2928G>A				NM_001875.4:c.1144C>A	NP_001866.2:p.(Pro382Thr)
NM_001875.4:c.1359+1362A>C		NM_001875.4:c.2944G>T				NM_001875.4:c.1145C>A	NP_001866.2:p.(Pro382Gln)
NM_001875.4:c.1360-1577A>C		NM_001875.4:c.2945G>T				NM_001875.4:c.1145C>T	NP_001866.2:p.(Pro382Leu)
NM_001875.4:c.1360-120G>A		NM_001875.4:c.2945G>A				NM_001875.4:c.1148G>A	NP_001866.2:p.(Gly383Glu)
NM_001875.4:c.1360-282A>C		NM_001875.4:c.2950T>C				NM_001875.4:c.1153A>G	NP_001866.2:p.(Ile385Val)
NM_001875.4:c.1360-111C>T		NM_001875.4:c.2953C>G				NM_001875.4:c.1154T>C	NP_001866.2:p.(Ile385Thr)
NM_001875.4:c.1360-110G>A		NM_001875.4:c.2961C>A				NM_001875.4:c.1164+43del	NP_001866.2:p.?
NM_001875.4:c.1360-40G>A		NM_001875.4:c.2968G>A				NM_001875.4:c.1164+245C>T	NP_001866.2:p.?
NM_001875.4:c.1360-940G>A		NM_001875.4:c.2974T>C				NM_001875.4:c.1164+662C>A	NP_001866.2:p.?
NM_001875.4:c.1360-1111A>G		NM_001875.4:c.2989G>T				NM_001875.4:c.1164+197A>G	NP_001866.2:p.?
NM_001875.4:c.1360-1014T>C		NM_001875.4:c.3001C>T				NM_001875.4:c.1164+116A>T	NP_001866.2:p.?
NM_001875.4:c.1360-1010T>C		NM_001875.4:c.3001C>A				NM_001875.4:c.1164+5G>C	NP_001866.2:p.?
NM_001875.4:c.1360-62A>T		NM_001875.4:c.3002G>A				NM_001875.4:c.1164+223A>T	NP_001866.2:p.?
NM_001875.4:c.1360-831A>G		NM_001875.4:c.3002G>T				NM_001875.4:c.1164+747C>G	NP_001866.2:p.?
NM_001875.4:c.1360-1394_1360-1393del		NM_001875.4:c.3017T>G				NM_001875.4:c.1164+733A>G	NP_001866.2:p.?
NM_001875.4:c.1360-239C>T		NM_001875.4:c.3026A>C				NM_001875.4:c.1164+28G>C	NP_001866.2:p.?
NM_001875.4:c.1360-581A>G		NM_001875.4:c.3029C>T				NM_001875.4:c.1164+30A>C	NP_001866.2:p.?
NM_001875.4:c.1360-408A>G		NM_001875.4:c.3029C>A				NM_001875.4:c.1164+444G>A	NP_001866.2:p.?
NM_001875.4:c.1360-843A>C		NM_001875.4:c.3029C>T				NM_001875.4:c.1165-128G>A	NP_001866.2:p.?
NM_001875.4:c.1360-1G>A		NM_001875.4:c.3034G>C				NM_001875.4:c.1165-172C>A	NP_001866.2:p.?
NM_001875.4:c.1360-934C>A		NM_001875.4:c.3044G>A				NM_001875.4:c.1165-21G>C	NP_001866.2:p.?
NM_001875.4:c.1360-1655C>T		NM_001875.4:c.3050C>T				NM_001875.4:c.1165-763G>A	NP_001866.2:p.?
NM_001875.4:c.1360-1592G>A		NM_001875.4:c.3054G>T				NM_001875.4:c.1165-163A>C	NP_001866.2:p.?
NM_001875.4:c.1360-90G>T		NM_001875.4:c.3075_3077del				NM_001875.4:c.1165-766G>T	NP_001866.2:p.?
NM_001875.4:c.1360-1746A>C		NM_001875.4:c.3100G>T				NM_001875.4:c.1168C>A	NP_001866.2:p.(Leu390Met)
NM_001875.4:c.1360-1513_1360-1512del		NM_001875.4:c.3106T>C				NM_001875.4:c.1178C>T	NP_001866.2:p.(Ser393Phe)
NM_001875.4:c.1360-1702A>T		NM_001875.4:c.3139G>A				NM_001875.4:c.1179C>A	NP_001866.2:p.(Ser393=)
NM_001875.4:c.1363G>A		NM_001875.4:c.3141G>T				NM_001875.4:c.1180T>C	NP_001866.2:p.(Phe394Leu)
NM_001875.4:c.1378G>C		NM_001875.4:c.3141+5G>A				NM_001875.4:c.1183T>G	NP_001866.2:p.(Phe395Val)
NM_001875.4:c.1381C>T		NM_001875.4:c.3147T>G				NM_001875.4:c.1190T>G	NP_001866.2:p.(Leu397Arg)
NM_001875.4:c.1386G>T		NM_001875.4:c.3148G>A				NM_001875.4:c.1194A>G	NP_001866.2:p.(Ile398Met)
NM_001875.4:c.1391C>G		NM_001875.4:c.3158T>A				NM_001875.4:c.1196A>G	NP_001866.2:p.(Lys399Arg)
NM_001875.4:c.1405G>T		NM_001875.4:c.3164C>T				NM_001875.4:c.1197G>T	NP_001866.2:p.(Lys399Asn)
NM_001875.4:c.1410G>T		NM_001875.4:c.3172G>T				NM_001875.4:c.1200A>T	NP_001866.2:p.(Lys400Asn)
NM_001875.4:c.1411A>C		NM_001875.4:c.3181C>T				NM_001875.4:c.1208C>G	NP_001866.2:p.(Ala403Gly)
NM_001875.4:c.1420G>T		NM_001875.4:c.3181C>T				NM_001875.4:c.1215C>T	NP_001866.2:p.(Thr405=)
NM_001875.4:c.1436C>T		NM_001875.4:c.3185A>C				NM_001875.4:c.1220C>T	NP_001866.2:p.(Thr407Ile)
NM_001875.4:c.1437G>A		NM_001875.4:c.3186C>A				NM_001875.4:c.1231C>T	NP_001866.2:p.(Pro411Ser)
NM_001875.4:c.1438G>T		NM_001875.4:c.3194C>A				NM_001875.4:c.1232C>T	NP_001866.2:p.(Pro411Leu)
NM_001875.4:c.1438dup		NM_001875.4:c.3199C>A				NM_001875.4:c.1232C>G	NP_001866.2:p.(Pro411Arg)
NM_001875.4:c.1441A>T		NM_001875.4:c.3205T>C				NM_001875.4:c.1233G>A	NP_001866.2:p.(Pro411=)
NM_001875.4:c.1443T>C		NM_001875.4:c.3206A>T				NM_001875.4:c.1252T>A	NP_001866.2:p.(Ser418Thr)
NM_001875.4:c.1446C>G		NM_001875.4:c.3208A>T				NM_001875.4:c.1258del	NP_001866.2:p.(Val420LeufsTer9)
NM_001875.4:c.1447T>C		NM_001875.4:c.3209A>G				NM_001875.4:c.1259T>C	NP_001866.2:p.(Val420Ala)
NM_001875.4:c.1449C>A		NM_001875.4:c.3212A>T				NM_001875.4:c.1263+301T>A	NP_001866.2:p.?
NM_001875.4:c.1458C>A		NM_001875.4:c.3222G>T				NM_001875.4:c.1263+247_1263+262del	NP_001866.2:p.?
NM_001875.4:c.1459A>T		NM_001875.4:c.3227T>A				NM_001875.4:c.1264-224T>G	NP_001866.2:p.?
NM_001875.4:c.1461C>A		NM_001875.4:c.3229G>C				NM_001875.4:c.1264-5T>G	NP_001866.2:p.?
NM_001875.4:c.1462A>T		NM_001875.4:c.3230G>A				NM_001875.4:c.1264-1G>T	NP_001866.2:p.?
NM_001875.4:c.1462dup		NM_001875.4:c.3233C>G				NM_001875.4:c.1264-2A>G	NP_001866.2:p.?
NM_001875.4:c.1463C>A		NM_001875.4:c.3238C>A				NM_001875.4:c.1264-285A>T	NP_001866.2:p.?
NM_001875.4:c.1466C>T		NM_001875.4:c.3239_3240delinsTT				NM_001875.4:c.1264-19T>C	NP_001866.2:p.?
NM_001875.4:c.1466C>A		NM_001875.4:c.3241C>A				NM_001875.4:c.1264-56G>T	NP_001866.2:p.?
NM_001875.4:c.1468C>A		NM_001875.4:c.3245A>C				NM_001875.4:c.1264-65C>G	NP_001866.2:p.?
NM_001875.4:c.1477A>G		NM_001875.4:c.3246G>T				NM_001875.4:c.1264-75C>T	NP_001866.2:p.?
NM_001875.4:c.1483G>T		NM_001875.4:c.3254G>A				NM_001875.4:c.1264-421del	NP_001866.2:p.?
NM_001875.4:c.1491G>A		NM_001875.4:c.3262G>A				NM_001875.4:c.1268C>T	NP_001866.2:p.(Ser423Phe)
NM_001875.4:c.1492G>A		NM_001875.4:c.3262G>A				NM_001875.4:c.1269C>G	NP_001866.2:p.(Ser423=)
NM_001875.4:c.1498C>A		NM_001875.4:c.3262G>A				NM_001875.4:c.1271A>C	NP_001866.2:p.(Lys424Thr)
NM_001875.4:c.1502C>T		NM_001875.4:c.3265C>T				NM_001875.4:c.1272A>C	NP_001866.2:p.(Lys424Asn)
NM_001875.4:c.1504G>C		NM_001875.4:c.3265C>T				NM_001875.4:c.1274T>C	NP_001866.2:p.(Val425Ala)
NM_001875.4:c.1507G>A		NM_001875.4:c.3265C>T				NM_001875.4:c.1275C>T	NP_001866.2:p.(Val425=)
NM_001875.4:c.1512A>T		NM_001875.4:c.3265C>T				NM_001875.4:c.1282C>A	NP_001866.2:p.(Leu428Ile)
NM_001875.4:c.1516C>A		NM_001875.4:c.3266G>A				NM_001875.4:c.1286G>T	NP_001866.2:p.(Gly429Val)
NM_001875.4:c.1519G>A		NM_001875.4:c.3283G>A				NM_001875.4:c.1289C>T	NP_001866.2:p.(Ser430Leu)
NM_001875.4:c.1520G>T		NM_001875.4:c.3283G>A				NM_001875.4:c.1297C>T	NP_001866.2:p.(Leu433=)
NM_001875.4:c.1521C>A		NM_001875.4:c.3284T>C				NM_001875.4:c.1301C>T	NP_001866.2:p.(Ser434Phe)
NM_001875.4:c.1524G>T		NM_001875.4:c.3292G>A				NM_001875.4:c.1304T>G	NP_001866.2:p.(Ile435Ser)
NM_001875.4:c.1526G>A		NM_001875.4:c.3316T>C				NM_001875.4:c.1306G>C	NP_001866.2:p.(Gly436Arg)
NM_001875.4:c.1529G>T		NM_001875.4:c.3322G>T				NM_001875.4:c.1311G>T	NP_001866.2:p.(Gln437His)
NM_001875.4:c.1531C>T		NM_001875.4:c.3337-1G>T				NM_001875.4:c.1312G>C	NP_001866.2:p.(Ala438Pro)
NM_001875.4:c.1539T>C		NM_001875.4:c.3337-1G>T				NM_001875.4:c.1312G>A	NP_001866.2:p.(Ala438Thr)
NM_001875.4:c.1540C>T		NM_001875.4:c.3337-1G>T				NM_001875.4:c.1316G>T	NP_001866.2:p.(Gly439Val)
NM_001875.4:c.1547G>C		NM_001875.4:c.3337-1G>T				NM_001875.4:c.1318G>T	NP_001866.2:p.(Glu440Ter)
NM_001875.4:c.1547G>T		NM_001875.4:c.3337-1G>T				NM_001875.4:c.1320A>G	NP_001866.2:p.(Glu440=)
NM_001875.4:c.1549+1G>C		NM_001875.4:c.3343G>T				NM_001875.4:c.1324G>C	NP_001866.2:p.(Asp442His)
NM_001875.4:c.1549+301C>A		NM_001875.4:c.3347T>C				NM_001875.4:c.1327T>C	NP_001866.2:p.(Tyr443His)
NM_001875.4:c.1549+397G>A		NM_001875.4:c.3355_3356del				NM_001875.4:c.1328A>T	NP_001866.2:p.(Tyr443Phe)
NM_001875.4:c.1549+112C>T		NM_001875.4:c.3356C>T				NM_001875.4:c.1331C>G	NP_001866.2:p.(Ser444Ter)
NM_001875.4:c.1549+192G>T		NM_001875.4:c.3374C>A				NM_001875.4:c.1332A>G	NP_001866.2:p.(Ser444=)
NM_001875.4:c.1549+217T>A		NM_001875.4:c.3381_3382del				NM_001875.4:c.1334G>T	NP_001866.2:p.(Gly445Val)
NM_001875.4:c.1549+433C>A		NM_001875.4:c.3384G>C				NM_001875.4:c.1337C>T	NP_001866.2:p.(Ser446Phe)
NM_001875.4:c.1549+434T>C		NM_001875.4:c.3402G>A				NM_001875.4:c.1342G>A	NP_001866.2:p.(Ala448Thr)
NM_001875.4:c.1549+268C>T		NM_001875.4:c.3402G>A				NM_001875.4:c.1356G>T	NP_001866.2:p.(Met452Ile)
NM_001875.4:c.1550-430del		NM_001875.4:c.3404+7C>A				NM_001875.4:c.1358A>C	NP_001866.2:p.(Lys453Thr)
NM_001875.4:c.1550-101C>A		NM_001875.4:c.3404+7C>A				NM_001875.4:c.1359+76T>A	NP_001866.2:p.?
NM_001875.4:c.1550-1G>T		NM_001875.4:c.3405T>G				NM_001875.4:c.1359+7G>T	NP_001866.2:p.?
NM_001875.4:c.1550-31T>A		NM_001875.4:c.3410C>T				NM_001875.4:c.1359+1043A>T	NP_001866.2:p.?
NM_001875.4:c.1550-123C>T		NM_001875.4:c.3410C>A				NM_001875.4:c.1359+142A>G	NP_001866.2:p.?
NM_001875.4:c.1550-103T>G		NM_001875.4:c.3412G>A				NM_001875.4:c.1359+1811A>T	NP_001866.2:p.?
NM_001875.4:c.1555G>T		NM_001875.4:c.3425T>C				NM_001875.4:c.1359+67A>G	NP_001866.2:p.?
NM_001875.4:c.1568G>A		NM_001875.4:c.3429C>A				NM_001875.4:c.1359+1283A>G	NP_001866.2:p.?
NM_001875.4:c.1570G>T		NM_001875.4:c.3433G>A				NM_001875.4:c.1359+1493T>C	NP_001866.2:p.?
NM_001875.4:c.1576C>T		NM_001875.4:c.3433G>A				NM_001875.4:c.1359+1369G>A	NP_001866.2:p.?
NM_001875.4:c.1581G>T		NM_001875.4:c.3435G>T				NM_001875.4:c.1359+1219A>G	NP_001866.2:p.?
NM_001875.4:c.1582G>T		NM_001875.4:c.3436G>A				NM_001875.4:c.1359+1219A>C	NP_001866.2:p.?
NM_001875.4:c.1586A>G		NM_001875.4:c.3444G>A				NM_001875.4:c.1359+1056G>A	NP_001866.2:p.?
NM_001875.4:c.1588G>T		NM_001875.4:c.3450dup				NM_001875.4:c.1359+806G>A	NP_001866.2:p.?
NM_001875.4:c.1589G>T		NM_001875.4:c.3453C>G				NM_001875.4:c.1359+1362A>C	NP_001866.2:p.?
NM_001875.4:c.1594A>T		NM_001875.4:c.3454C>A				NM_001875.4:c.1359+3G>T	NP_001866.2:p.?
NM_001875.4:c.1597G>A		NM_001875.4:c.3458A>T				NM_001875.4:c.1360-1577A>C	NP_001866.2:p.?
NM_001875.4:c.1624A>T		NM_001875.4:c.3462G>T				NM_001875.4:c.1360-120G>A	NP_001866.2:p.?
NM_001875.4:c.1627G>T		NM_001875.4:c.3463G>T				NM_001875.4:c.1360-282A>C	NP_001866.2:p.?
NM_001875.4:c.1629T>C		NM_001875.4:c.3464C>T				NM_001875.4:c.1360-111C>T	NP_001866.2:p.?
NM_001875.4:c.1633G>A		NM_001875.4:c.3470G>T				NM_001875.4:c.1360-110G>A	NP_001866.2:p.?
NM_001875.4:c.1640G>A		NM_001875.4:c.3471A>C				NM_001875.4:c.1360-40G>A	NP_001866.2:p.?
NM_001875.4:c.1643A>C		NM_001875.4:c.3471A>C				NM_001875.4:c.1360-940G>A	NP_001866.2:p.?
NM_001875.4:c.1652C>T		NM_001875.4:c.3475T>G				NM_001875.4:c.1360-1111A>G	NP_001866.2:p.?
NM_001875.4:c.1668G>A		NM_001875.4:c.3475T>A				NM_001875.4:c.1360-1014T>C	NP_001866.2:p.?
NM_001875.4:c.1679A>C		NM_001875.4:c.3476C>A				NM_001875.4:c.1360-1010T>C	NP_001866.2:p.?
NM_001875.4:c.1684G>T		NM_001875.4:c.3479A>T				NM_001875.4:c.1360-62A>T	NP_001866.2:p.?
NM_001875.4:c.1687C>T		NM_001875.4:c.3479A>G				NM_001875.4:c.1360-831A>G	NP_001866.2:p.?
NM_001875.4:c.1688C>T		NM_001875.4:c.3480+1G>T				NM_001875.4:c.1360-1394_1360-1393del	NP_001866.2:p.?
NM_001875.4:c.1690A>C		NM_001875.4:c.3480+7T>C				NM_001875.4:c.1360-239C>T	NP_001866.2:p.?
NM_001875.4:c.1691G>A		NM_001875.4:c.3481-7G>A				NM_001875.4:c.1360-581A>G	NP_001866.2:p.?
NM_001875.4:c.1700T>A		NM_001875.4:c.3481-2A>T				NM_001875.4:c.1360-408A>G	NP_001866.2:p.?
NM_001875.4:c.1706C>T		NM_001875.4:c.3481-2A>T				NM_001875.4:c.1360-843A>C	NP_001866.2:p.?
NM_001875.4:c.1707+365C>T		NM_001875.4:c.3483G>T				NM_001875.4:c.1360-1G>A	NP_001866.2:p.?
NM_001875.4:c.1707+653T>G		NM_001875.4:c.3484C>T				NM_001875.4:c.1360-934C>A	NP_001866.2:p.?
NM_001875.4:c.1707+340C>A		NM_001875.4:c.3490G>A				NM_001875.4:c.1360-1655C>T	NP_001866.2:p.?
NM_001875.4:c.1707+9T>C		NM_001875.4:c.3490G>A				NM_001875.4:c.1360-1592G>A	NP_001866.2:p.?
NM_001875.4:c.1707+167C>T		NM_001875.4:c.3496C>A				NM_001875.4:c.1360-90G>T	NP_001866.2:p.?
NM_001875.4:c.1707+356G>A		NM_001875.4:c.3500C>A				NM_001875.4:c.1360-1746A>C	NP_001866.2:p.?
NM_001875.4:c.1707+54G>T		NM_001875.4:c.3505T>G				NM_001875.4:c.1360-1513_1360-1512del	NP_001866.2:p.?
NM_001875.4:c.1707G>A		NM_001875.4:c.3511G>C				NM_001875.4:c.1360-1702A>T	NP_001866.2:p.?
NM_001875.4:c.1707+280A>T		NM_001875.4:c.3517G>A				NM_001875.4:c.1363G>A	NP_001866.2:p.(Glu455Lys)
NM_001875.4:c.1707+24A>T		NM_001875.4:c.3520C>T				NM_001875.4:c.1369G>T	NP_001866.2:p.(Val457Phe)
NM_001875.4:c.1708-225T>C		NM_001875.4:c.3521G>A				NM_001875.4:c.1373A>G	NP_001866.2:p.(Lys458Arg)
NM_001875.4:c.1708-198_1708-197del		NM_001875.4:c.3521G>A				NM_001875.4:c.1378G>C	NP_001866.2:p.(Val460Leu)
NM_001875.4:c.1708-61G>A		NM_001875.4:c.3521G>A				NM_001875.4:c.1379_1380del	NP_001866.2:p.(Val460AlafsTer13)
NM_001875.4:c.1708-40C>T		NM_001875.4:c.3521G>A				NM_001875.4:c.1381C>T	NP_001866.2:p.(Leu461=)
NM_001875.4:c.1708-82T>C		NM_001875.4:c.3521G>A				NM_001875.4:c.1386G>T	NP_001866.2:p.(Met462Ile)
NM_001875.4:c.1708-234G>A		NM_001875.4:c.3523G>A				NM_001875.4:c.1391C>G	NP_001866.2:p.(Pro464Arg)
NM_001875.4:c.1708-336G>A		NM_001875.4:c.3523G>T				NM_001875.4:c.1391C>A	NP_001866.2:p.(Pro464Gln)
NM_001875.4:c.1708-467T>A		NM_001875.4:c.3523G>A				NM_001875.4:c.1401A>T	NP_001866.2:p.(Ala467=)
NM_001875.4:c.1708-325A>C		NM_001875.4:c.3523G>T				NM_001875.4:c.1405G>T	NP_001866.2:p.(Val469Phe)
NM_001875.4:c.1713G>T		NM_001875.4:c.3530A>G				NM_001875.4:c.1410G>T	NP_001866.2:p.(Gln470His)
NM_001875.4:c.1717G>T		NM_001875.4:c.3538G>A				NM_001875.4:c.1411A>C	NP_001866.2:p.(Thr471Pro)
NM_001875.4:c.1719A>G		NM_001875.4:c.3538G>A				NM_001875.4:c.1419_1420delinsAA	NP_001866.2:p.(Val474Met)
NM_001875.4:c.1723A>C		NM_001875.4:c.3538G>A				NM_001875.4:c.1420G>T	NP_001866.2:p.(Val474Leu)
NM_001875.4:c.1725G>T		NM_001875.4:c.3538G>A				NM_001875.4:c.1420G>A	NP_001866.2:p.(Val474Met)
NM_001875.4:c.1736C>A		NM_001875.4:c.3541G>T				NM_001875.4:c.1430A>T	NP_001866.2:p.(Lys477Met)
NM_001875.4:c.1738A>G		NM_001875.4:c.3541G>T				NM_001875.4:c.1436C>T	NP_001866.2:p.(Ala479Val)
NM_001875.4:c.1742G>A		NM_001875.4:c.3541G>T				NM_001875.4:c.1436C>G	NP_001866.2:p.(Ala479Gly)
NM_001875.4:c.1746C>A		NM_001875.4:c.3541G>A				NM_001875.4:c.1437G>A	NP_001866.2:p.(Ala479=)
NM_001875.4:c.1747C>G		NM_001875.4:c.3544G>T				NM_001875.4:c.1438G>T	NP_001866.2:p.(Asp480Tyr)
NM_001875.4:c.1748C>A		NM_001875.4:c.3554G>A				NM_001875.4:c.1438dup	NP_001866.2:p.(Asp480GlyfsTer60)
NM_001875.4:c.1750G>A		NM_001875.4:c.3557G>T				NM_001875.4:c.1438G>A	NP_001866.2:p.(Asp480Asn)
NM_001875.4:c.1755G>C		NM_001875.4:c.3558G>A				NM_001875.4:c.1441A>T	NP_001866.2:p.(Thr481Ser)
NM_001875.4:c.1760G>A		NM_001875.4:c.3558G>A				NM_001875.4:c.1442C>T	NP_001866.2:p.(Thr481Ile)
NM_001875.4:c.1764C>T		NM_001875.4:c.3559-5del				NM_001875.4:c.1443T>C	NP_001866.2:p.(Thr481=)
NM_001875.4:c.1764C>A		NM_001875.4:c.3569A>G				NM_001875.4:c.1444G>C	NP_001866.2:p.(Val482Leu)
NM_001875.4:c.1767C>A		NM_001875.4:c.3580G>C				NM_001875.4:c.1446C>G	NP_001866.2:p.(Val482=)
NM_001875.4:c.1767C>T		NM_001875.4:c.3580G>C				NM_001875.4:c.1447T>C	NP_001866.2:p.(Tyr483His)
NM_001875.4:c.1771G>T		NM_001875.4:c.3580G>C				NM_001875.4:c.1449C>A	NP_001866.2:p.(Tyr483Ter)
NM_001875.4:c.1779T>G		NM_001875.4:c.3585T>G				NM_001875.4:c.1453C>T	NP_001866.2:p.(Leu485Phe)
NM_001875.4:c.1780G>T		NM_001875.4:c.3601G>A				NM_001875.4:c.1457C>A	NP_001866.2:p.(Pro486His)
NM_001875.4:c.1786G>T		NM_001875.4:c.3604C>A				NM_001875.4:c.1458C>A	NP_001866.2:p.(Pro486=)
NM_001875.4:c.1790C>A		NM_001875.4:c.3608C>T				NM_001875.4:c.1459A>T	NP_001866.2:p.(Ile487Phe)
NM_001875.4:c.1801C>T		NM_001875.4:c.3608C>T				NM_001875.4:c.1461C>A	NP_001866.2:p.(Ile487=)
NM_001875.4:c.1803C>A		NM_001875.4:c.3611G>A				NM_001875.4:c.1462A>T	NP_001866.2:p.(Thr488Ser)
NM_001875.4:c.1827C>T		NM_001875.4:c.3616G>A				NM_001875.4:c.1462dup	NP_001866.2:p.(Thr488AsnfsTer52)
NM_001875.4:c.1830C>A		NM_001875.4:c.3617C>G				NM_001875.4:c.1463C>A	NP_001866.2:p.(Thr488Asn)
NM_001875.4:c.1836+8T>G		NM_001875.4:c.3620C>A				NM_001875.4:c.1466C>T	NP_001866.2:p.(Pro489Leu)
NM_001875.4:c.1836+41del		NM_001875.4:c.3620C>A				NM_001875.4:c.1466C>A	NP_001866.2:p.(Pro489His)
NM_001875.4:c.1836+200A>G		NM_001875.4:c.3622C>G				NM_001875.4:c.1468C>A	NP_001866.2:p.(Gln490Lys)
NM_001875.4:c.1836+823G>T		NM_001875.4:c.3631C>T				NM_001875.4:c.1477A>G	NP_001866.2:p.(Thr493Ala)
NM_001875.4:c.1836+54A>G		NM_001875.4:c.3634A>G				NM_001875.4:c.1483G>T	NP_001866.2:p.(Val495Phe)
NM_001875.4:c.1836+34C>G		NM_001875.4:c.3637C>A				NM_001875.4:c.1491G>A	NP_001866.2:p.(Lys497=)
NM_001875.4:c.1836+313A>G		NM_001875.4:c.3639_3666+15del				NM_001875.4:c.1492G>A	NP_001866.2:p.(Ala498Thr)
NM_001875.4:c.1836+468A>G		NM_001875.4:c.3641C>T				NM_001875.4:c.1498C>A	NP_001866.2:p.(Gln500Lys)
NM_001875.4:c.1836+672G>C		NM_001875.4:c.3643A>G				NM_001875.4:c.1500G>A	NP_001866.2:p.(Gln500=)
NM_001875.4:c.1836+921C>G		NM_001875.4:c.3647G>A				NM_001875.4:c.1501C>A	NP_001866.2:p.(Pro501Thr)
NM_001875.4:c.1836+505A>G		NM_001875.4:c.3647G>T				NM_001875.4:c.1502C>T	NP_001866.2:p.(Pro501Leu)
NM_001875.4:c.1837-452A>C		NM_001875.4:c.3649C>A				NM_001875.4:c.1504G>C	NP_001866.2:p.(Asp502His)
NM_001875.4:c.1837-1357A>G		NM_001875.4:c.3650A>C				NM_001875.4:c.1507G>A	NP_001866.2:p.(Gly503Arg)
NM_001875.4:c.1837-805T>A		NM_001875.4:c.3661G>A				NM_001875.4:c.1508G>A	NP_001866.2:p.(Gly503Glu)
NM_001875.4:c.1837-923A>G		NM_001875.4:c.3666+1G>A				NM_001875.4:c.1512A>T	NP_001866.2:p.(Leu504Phe)
NM_001875.4:c.1837-609A>T		NM_001875.4:c.3671A>T				NM_001875.4:c.1515T>C	NP_001866.2:p.(Ile505=)
NM_001875.4:c.1837-1277del		NM_001875.4:c.3683G>A				NM_001875.4:c.1516C>A	NP_001866.2:p.(Leu506Met)
NM_001875.4:c.1837-51G>T		NM_001875.4:c.3683G>A				NM_001875.4:c.1519G>A	NP_001866.2:p.(Gly507Ser)
NM_001875.4:c.1837-389C>T		NM_001875.4:c.3686A>G				NM_001875.4:c.1520G>T	NP_001866.2:p.(Gly507Val)
NM_001875.4:c.1837-114G>A		NM_001875.4:c.3697G>T				NM_001875.4:c.1521C>A	NP_001866.2:p.(Gly507=)
NM_001875.4:c.1837-990C>G		NM_001875.4:c.3706A>G				NM_001875.4:c.1524G>T	NP_001866.2:p.(Met508Ile)
NM_001875.4:c.1839C>T		NM_001875.4:c.3727C>A				NM_001875.4:c.1526G>A	NP_001866.2:p.(Gly509Asp)
NM_001875.4:c.1846A>C		NM_001875.4:c.3733C>A				NM_001875.4:c.1529G>T	NP_001866.2:p.(Gly510Val)
NM_001875.4:c.1861C>T		NM_001875.4:c.3743G>A				NM_001875.4:c.1531C>T	NP_001866.2:p.(Gln511Ter)
NM_001875.4:c.1864G>C		NM_001875.4:c.3743G>A				NM_001875.4:c.1539T>C	NP_001866.2:p.(Ala513=)
NM_001875.4:c.1864G>T		NM_001875.4:c.3743G>A				NM_001875.4:c.1540C>T	NP_001866.2:p.(Leu514=)
NM_001875.4:c.1871A>C		NM_001875.4:c.3743G>A				NM_001875.4:c.1547G>C	NP_001866.2:p.(Cys516Ser)
NM_001875.4:c.1873T>C		NM_001875.4:c.3743G>A				NM_001875.4:c.1547G>T	NP_001866.2:p.(Cys516Phe)
NM_001875.4:c.1883G>T		NM_001875.4:c.3743G>A				NM_001875.4:c.1549+1G>C	NP_001866.2:p.?
NM_001875.4:c.1890A>C		NM_001875.4:c.3743G>A				NM_001875.4:c.1549+301C>A	NP_001866.2:p.?
NM_001875.4:c.1891G>C		NM_001875.4:c.3756G>C				NM_001875.4:c.1549+397G>A	NP_001866.2:p.?
NM_001875.4:c.1891G>T		NM_001875.4:c.3756G>C				NM_001875.4:c.1549+112C>T	NP_001866.2:p.?
NM_001875.4:c.1897G>T		NM_001875.4:c.3757-3C>G				NM_001875.4:c.1549+192G>T	NP_001866.2:p.?
NM_001875.4:c.1903G>T		NM_001875.4:c.3771C>A				NM_001875.4:c.1549+217T>A	NP_001866.2:p.?
NM_001875.4:c.1912C>A		NM_001875.4:c.3772T>G				NM_001875.4:c.1549+433C>A	NP_001866.2:p.?
NM_001875.4:c.1912C>T		NM_001875.4:c.3772T>A				NM_001875.4:c.1549+434T>C	NP_001866.2:p.?
NM_001875.4:c.1935C>A		NM_001875.4:c.3774G>T				NM_001875.4:c.1549+268C>T	NP_001866.2:p.?
NM_001875.4:c.1937C>T		NM_001875.4:c.3782C>T				NM_001875.4:c.1550-430del	NP_001866.2:p.?
NM_001875.4:c.1942T>C		NM_001875.4:c.3784_3785delinsAA				NM_001875.4:c.1550-101C>A	NP_001866.2:p.?
NM_001875.4:c.1951G>A		NM_001875.4:c.3784_3785delinsAA				NM_001875.4:c.1550-1G>T	NP_001866.2:p.?
NM_001875.4:c.1953A>C		NM_001875.4:c.3784C>T				NM_001875.4:c.1550-31T>A	NP_001866.2:p.?
NM_001875.4:c.1957G>A		NM_001875.4:c.3784C>T				NM_001875.4:c.1550-123C>T	NP_001866.2:p.?
NM_001875.4:c.1964C>T		NM_001875.4:c.3785G>A				NM_001875.4:c.1550-103T>G	NP_001866.2:p.?
NM_001875.4:c.1966A>G		NM_001875.4:c.3785G>A				NM_001875.4:c.1550G>A	NP_001866.2:p.(Gly517Glu)
NM_001875.4:c.1967T>A		NM_001875.4:c.3788C>T				NM_001875.4:c.1555G>T	NP_001866.2:p.(Glu519Ter)
NM_001875.4:c.1968G>T		NM_001875.4:c.3792_3793delinsTT				NM_001875.4:c.1555G>C	NP_001866.2:p.(Glu519Gln)
NM_001875.4:c.1969G>T		NM_001875.4:c.3793C>T				NM_001875.4:c.1568G>A	NP_001866.2:p.(Arg523Lys)
NM_001875.4:c.1971T>C		NM_001875.4:c.3798dup				NM_001875.4:c.1570G>T	NP_001866.2:p.(Gly524Cys)
NM_001875.4:c.1977C>T		NM_001875.4:c.3807G>T				NM_001875.4:c.1576C>T	NP_001866.2:p.(Leu526Phe)
NM_001875.4:c.1978A>G		NM_001875.4:c.3815G>A				NM_001875.4:c.1580A>C	NP_001866.2:p.(Lys527Thr)
NM_001875.4:c.1981+2T>C		NM_001875.4:c.3826A>T				NM_001875.4:c.1581G>T	NP_001866.2:p.(Lys527Asn)
NM_001875.4:c.1982-23del		NM_001875.4:c.3829G>T				NM_001875.4:c.1582G>T	NP_001866.2:p.(Glu528Ter)
NM_001875.4:c.1982-328G>C		NM_001875.4:c.3829G>A				NM_001875.4:c.1586A>G	NP_001866.2:p.(Tyr529Cys)
NM_001875.4:c.1982-655_1982-649del		NM_001875.4:c.3833T>A				NM_001875.4:c.1588G>T	NP_001866.2:p.(Gly530Cys)
NM_001875.4:c.1982-161T>C		NM_001875.4:c.3843G>T				NM_001875.4:c.1589G>T	NP_001866.2:p.(Gly530Val)
NM_001875.4:c.1982-38A>G		NM_001875.4:c.3845T>A				NM_001875.4:c.1594A>T	NP_001866.2:p.(Lys532Ter)
NM_001875.4:c.1982-739G>A		NM_001875.4:c.3853G>T				NM_001875.4:c.1597G>A	NP_001866.2:p.(Val533Ile)
NM_001875.4:c.1982-320A>T		NM_001875.4:c.3853G>T				NM_001875.4:c.1612G>A	NP_001866.2:p.(Val538Ile)
NM_001875.4:c.1982-493G>T		NM_001875.4:c.3853G>T				NM_001875.4:c.1624A>T	NP_001866.2:p.(Met542Leu)
NM_001875.4:c.1982-57G>A		NM_001875.4:c.3853G>T				NM_001875.4:c.1627G>T	NP_001866.2:p.(Ala543Ser)
NM_001875.4:c.1982-116_1982-115del		NM_001875.4:c.3854G>A				NM_001875.4:c.1629T>C	NP_001866.2:p.(Ala543=)
NM_001875.4:c.1982-138dup		NM_001875.4:c.3866A>G				NM_001875.4:c.1631C>T	NP_001866.2:p.(Thr544Met)
NM_001875.4:c.1982-83G>A		NM_001875.4:c.3873del				NM_001875.4:c.1631C>A	NP_001866.2:p.(Thr544Lys)
NM_001875.4:c.1982-71T>C		NM_001875.4:c.3875A>T				NM_001875.4:c.1633G>A	NP_001866.2:p.(Glu545Lys)
NM_001875.4:c.1987T>G		NM_001875.4:c.3876T>G				NM_001875.4:c.1640G>A	NP_001866.2:p.(Arg547Lys)
NM_001875.4:c.1990G>A		NM_001875.4:c.3884C>G				NM_001875.4:c.1643A>C	NP_001866.2:p.(Gln548Pro)
NM_001875.4:c.2002C>T		NM_001875.4:c.3888G>T				NM_001875.4:c.1652C>T	NP_001866.2:p.(Ser551Leu)
NM_001875.4:c.2003C>T		NM_001875.4:c.3891_3892delinsTT				NM_001875.4:c.1661T>C	NP_001866.2:p.(Leu554Pro)
NM_001875.4:c.2004T>C		NM_001875.4:c.3895C>G				NM_001875.4:c.1668G>A	NP_001866.2:p.(Glu556=)
NM_001875.4:c.2015T>C		NM_001875.4:c.3895C>G				NM_001875.4:c.1679A>C	NP_001866.2:p.(Lys560Thr)
NM_001875.4:c.2016C>A		NM_001875.4:c.3895C>G				NM_001875.4:c.1680G>T	NP_001866.2:p.(Lys560Asn)
NM_001875.4:c.2020A>G		NM_001875.4:c.3895C>G				NM_001875.4:c.1684G>T	NP_001866.2:p.(Ala562Ser)
NM_001875.4:c.2021A>T		NM_001875.4:c.3904C>T				NM_001875.4:c.1687C>T	NP_001866.2:p.(Pro563Ser)
NM_001875.4:c.2024C>T		NM_001875.4:c.3904C>T				NM_001875.4:c.1688C>T	NP_001866.2:p.(Pro563Leu)
NM_001875.4:c.2025C>T		NM_001875.4:c.3904C>T				NM_001875.4:c.1690A>C	NP_001866.2:p.(Ser564Arg)
NM_001875.4:c.2027A>T		NM_001875.4:c.3904C>T				NM_001875.4:c.1691G>A	NP_001866.2:p.(Ser564Asn)
NM_001875.4:c.2044C>T		NM_001875.4:c.3904C>T				NM_001875.4:c.1700T>A	NP_001866.2:p.(Val567Glu)
NM_001875.4:c.2045G>C		NM_001875.4:c.3905C>T				NM_001875.4:c.1706C>T	NP_001866.2:p.(Ser569Leu)
NM_001875.4:c.2049T>G		NM_001875.4:c.3917T>C				NM_001875.4:c.1707+365C>T	NP_001866.2:p.?
NM_001875.4:c.2051C>T		NM_001875.4:c.3917T>C				NM_001875.4:c.1707+653T>G	NP_001866.2:p.?
NM_001875.4:c.2053A>T		NM_001875.4:c.3927+2T>A				NM_001875.4:c.1707+340C>A	NP_001866.2:p.?
NM_001875.4:c.2055_2058del		NM_001875.4:c.3927+2T>A				NM_001875.4:c.1707+9T>C	NP_001866.2:p.?
NM_001875.4:c.2065C>T		NM_001875.4:c.3927+2T>A				NM_001875.4:c.1707+167C>T	NP_001866.2:p.?
NM_001875.4:c.2066G>A		NM_001875.4:c.3928-1G>T				NM_001875.4:c.1707+356G>A	NP_001866.2:p.?
NM_001875.4:c.2068del		NM_001875.4:c.3928-6_3929del				NM_001875.4:c.1707+54G>T	NP_001866.2:p.?
NM_001875.4:c.2073G>T		NM_001875.4:c.3928G>T				NM_001875.4:c.1707G>A	NP_001866.2:p.(Ser569=)
NM_001875.4:c.2075G>A		NM_001875.4:c.3931C>A				NM_001875.4:c.1707+280A>T	NP_001866.2:p.?
NM_001875.4:c.2076C>T		NM_001875.4:c.3931C>A				NM_001875.4:c.1707+24A>T	NP_001866.2:p.?
NM_001875.4:c.2093A>G		NM_001875.4:c.3931C>T				NM_001875.4:c.1707+1G>A	NP_001866.2:p.?
NM_001875.4:c.2110C>T		NM_001875.4:c.3936dup				NM_001875.4:c.1708-225T>C	NP_001866.2:p.?
NM_001875.4:c.2113C>A		NM_001875.4:c.3936dup				NM_001875.4:c.1708-198_1708-197del	NP_001866.2:p.?
NM_001875.4:c.2113C>T		NM_001875.4:c.3939T>A				NM_001875.4:c.1708-61G>A	NP_001866.2:p.?
NM_001875.4:c.2114C>G		NM_001875.4:c.3941C>T				NM_001875.4:c.1708-40C>T	NP_001866.2:p.?
NM_001875.4:c.2117C>T		NM_001875.4:c.3941C>T				NM_001875.4:c.1708-82T>C	NP_001866.2:p.?
NM_001875.4:c.2120C>A		NM_001875.4:c.3941C>T				NM_001875.4:c.1708-234G>A	NP_001866.2:p.?
NM_001875.4:c.2122A>T		NM_001875.4:c.3941C>T				NM_001875.4:c.1708-336G>A	NP_001866.2:p.?
NM_001875.4:c.2132G>T		NM_001875.4:c.3941C>T				NM_001875.4:c.1708-467T>A	NP_001866.2:p.?
NM_001875.4:c.2138T>G		NM_001875.4:c.3941C>T				NM_001875.4:c.1708-325A>C	NP_001866.2:p.?
NM_001875.4:c.2142A>C		NM_001875.4:c.3941C>T				NM_001875.4:c.1713G>T	NP_001866.2:p.(Glu571Asp)
NM_001875.4:c.2150C>T		NM_001875.4:c.3941C>T				NM_001875.4:c.1717G>T	NP_001866.2:p.(Ala573Ser)
NM_001875.4:c.2153G>C		NM_001875.4:c.3941C>T				NM_001875.4:c.1719A>G	NP_001866.2:p.(Ala573=)
NM_001875.4:c.2161C>A		NM_001875.4:c.3941C>T				NM_001875.4:c.1723A>C	NP_001866.2:p.(Lys575Gln)
NM_001875.4:c.2162G>A		NM_001875.4:c.3941C>T				NM_001875.4:c.1725G>T	NP_001866.2:p.(Lys575Asn)
NM_001875.4:c.2162G>T		NM_001875.4:c.3946C>T				NM_001875.4:c.1725G>C	NP_001866.2:p.(Lys575Asn)
NM_001875.4:c.2166C>T		NM_001875.4:c.3949C>T				NM_001875.4:c.1736C>A	NP_001866.2:p.(Thr579Asn)
NM_001875.4:c.2167T>G		NM_001875.4:c.3956G>T				NM_001875.4:c.1738A>G	NP_001866.2:p.(Ile580Val)
NM_001875.4:c.2173C>A		NM_001875.4:c.3961G>T				NM_001875.4:c.1742G>A	NP_001866.2:p.(Gly581Asp)
NM_001875.4:c.2174T>C		NM_001875.4:c.3964G>A				NM_001875.4:c.1746C>A	NP_001866.2:p.(Tyr582Ter)
NM_001875.4:c.2177C>T		NM_001875.4:c.3964G>A				NM_001875.4:c.1747C>G	NP_001866.2:p.(Pro583Ala)
NM_001875.4:c.2178C>A		NM_001875.4:c.3964G>A				NM_001875.4:c.1748C>A	NP_001866.2:p.(Pro583Gln)
NM_001875.4:c.2187C>T		NM_001875.4:c.3980G>A				NM_001875.4:c.1748del	NP_001866.2:p.(Pro583GlnfsTer2)
NM_001875.4:c.2191G>T		NM_001875.4:c.3997G>A				NM_001875.4:c.1750G>A	NP_001866.2:p.(Val584Met)
NM_001875.4:c.2192+32A>T		NM_001875.4:c.3998G>C				NM_001875.4:c.1755G>C	NP_001866.2:p.(Met585Ile)
NM_001875.4:c.2192+648C>A		NM_001875.4:c.4001_4002dup				NM_001875.4:c.1755G>A	NP_001866.2:p.(Met585Ile)
NM_001875.4:c.2192+127A>T		NM_001875.4:c.4003-1G>A				NM_001875.4:c.1760G>A	NP_001866.2:p.(Arg587His)
NM_001875.4:c.2192+542G>C		NM_001875.4:c.4003-3C>A				NM_001875.4:c.1764C>T	NP_001866.2:p.(Ser588=)
NM_001875.4:c.2193-15G>T		NM_001875.4:c.4003-2A>G				NM_001875.4:c.1764C>A	NP_001866.2:p.(Ser588=)
NM_001875.4:c.2193-390C>T		NM_001875.4:c.4012T>G				NM_001875.4:c.1765G>A	NP_001866.2:p.(Ala589Thr)
NM_001875.4:c.2193-645C>A		NM_001875.4:c.4015G>T				NM_001875.4:c.1767C>A	NP_001866.2:p.(Ala589=)
NM_001875.4:c.2193-206T>C		NM_001875.4:c.4016G>T				NM_001875.4:c.1767C>T	NP_001866.2:p.(Ala589=)
NM_001875.4:c.2193-519T>C		NM_001875.4:c.4016G>A				NM_001875.4:c.1771G>T	NP_001866.2:p.(Ala591Ser)
NM_001875.4:c.2193-46A>C		NM_001875.4:c.4019A>G				NM_001875.4:c.1779T>G	NP_001866.2:p.(Gly593=)
NM_001875.4:c.2193-238A>T		NM_001875.4:c.4024A>T				NM_001875.4:c.1780G>T	NP_001866.2:p.(Gly594Trp)
NM_001875.4:c.2193-261A>T		NM_001875.4:c.4026T>G				NM_001875.4:c.1785A>C	NP_001866.2:p.(Leu595Phe)
NM_001875.4:c.2193-619A>C		NM_001875.4:c.4027C>G				NM_001875.4:c.1786G>T	NP_001866.2:p.(Gly596Cys)
NM_001875.4:c.2193-490A>T		NM_001875.4:c.4027C>G				NM_001875.4:c.1790C>A	NP_001866.2:p.(Ser597Ter)
NM_001875.4:c.2193-299A>G		NM_001875.4:c.4027C>G				NM_001875.4:c.1801C>T	NP_001866.2:p.(Pro601Ser)
NM_001875.4:c.2193-573A>G		NM_001875.4:c.4027C>G				NM_001875.4:c.1802C>T	NP_001866.2:p.(Pro601Leu)
NM_001875.4:c.2193-688C>T		NM_001875.4:c.4027C>T				NM_001875.4:c.1803C>A	NP_001866.2:p.(Pro601=)
NM_001875.4:c.2193-281A>C		NM_001875.4:c.4027C>T				NM_001875.4:c.1812G>T	NP_001866.2:p.(Glu604Asp)
NM_001875.4:c.2193-13C>A		NM_001875.4:c.4027C>T				NM_001875.4:c.1822G>A	NP_001866.2:p.(Asp608Asn)
NM_001875.4:c.2193-10C>T		NM_001875.4:c.4031C>A				NM_001875.4:c.1827C>T	NP_001866.2:p.(Leu609=)
NM_001875.4:c.2193-9T>A		NM_001875.4:c.4034_4035delinsTT				NM_001875.4:c.1830C>A	NP_001866.2:p.(Ser610Arg)
NM_001875.4:c.2197C>A		NM_001875.4:c.4049T>C				NM_001875.4:c.1836+8T>G	NP_001866.2:p.?
NM_001875.4:c.2198C>A		NM_001875.4:c.4051C>A				NM_001875.4:c.1836+41del	NP_001866.2:p.?
NM_001875.4:c.2198C>T		NM_001875.4:c.4061G>A				NM_001875.4:c.1836+200A>G	NP_001866.2:p.?
NM_001875.4:c.2199A>G		NM_001875.4:c.4061G>A				NM_001875.4:c.1836+823G>T	NP_001866.2:p.?
NM_001875.4:c.2203G>T		NM_001875.4:c.4064T>A				NM_001875.4:c.1836+54A>G	NP_001866.2:p.?
NM_001875.4:c.2205del		NM_001875.4:c.4072C>T				NM_001875.4:c.1836+34C>G	NP_001866.2:p.?
NM_001875.4:c.2216C>T		NM_001875.4:c.4081G>T				NM_001875.4:c.1836+313A>G	NP_001866.2:p.?
NM_001875.4:c.2216C>A		NM_001875.4:c.4099C>T				NM_001875.4:c.1836+468A>G	NP_001866.2:p.?
NM_001875.4:c.2225C>T		NM_001875.4:c.4101G>A				NM_001875.4:c.1836+672G>C	NP_001866.2:p.?
NM_001875.4:c.2235C>T		NM_001875.4:c.4103A>T				NM_001875.4:c.1836+921C>G	NP_001866.2:p.?
NM_001875.4:c.2236C>T		NM_001875.4:c.4103A>T				NM_001875.4:c.1836+505A>G	NP_001866.2:p.?
NM_001875.4:c.2237C>T		NM_001875.4:c.4104A>G				NM_001875.4:c.1836G>T	NP_001866.2:p.(Lys612Asn)
NM_001875.4:c.2248A>T		NM_001875.4:c.4104A>G				NM_001875.4:c.1837-452A>C	NP_001866.2:p.?
NM_001875.4:c.2253G>C		NM_001875.4:c.4111C>T				NM_001875.4:c.1837-1357A>G	NP_001866.2:p.?
NM_001875.4:c.2256C>T		NM_001875.4:c.4111C>T				NM_001875.4:c.1837-805T>A	NP_001866.2:p.?
NM_001875.4:c.2258T>C		NM_001875.4:c.4112G>A				NM_001875.4:c.1837-923A>G	NP_001866.2:p.?
NM_001875.4:c.2259C>T		NM_001875.4:c.4112G>A				NM_001875.4:c.1837-609A>T	NP_001866.2:p.?
NM_001875.4:c.2260G>A		NM_001875.4:c.4112G>A				NM_001875.4:c.1837-1277del	NP_001866.2:p.?
NM_001875.4:c.2264C>T		NM_001875.4:c.4112G>A				NM_001875.4:c.1837-51G>T	NP_001866.2:p.?
NM_001875.4:c.2265C>T		NM_001875.4:c.4126G>A				NM_001875.4:c.1837-389C>T	NP_001866.2:p.?
NM_001875.4:c.2266G>C		NM_001875.4:c.4126G>A				NM_001875.4:c.1837-114G>A	NP_001866.2:p.?
NM_001875.4:c.2266G>A		NM_001875.4:c.4129G>A				NM_001875.4:c.1837-990C>G	NP_001866.2:p.?
NM_001875.4:c.2268G>A		NM_001875.4:c.4130T>A				NM_001875.4:c.1839C>T	NP_001866.2:p.(Ala613=)
NM_001875.4:c.2271G>A		NM_001875.4:c.4132G>T				NM_001875.4:c.1846A>C	NP_001866.2:p.(Met616Leu)
NM_001875.4:c.2278G>T		NM_001875.4:c.4163T>A				NM_001875.4:c.1848G>T	NP_001866.2:p.(Met616Ile)
NM_001875.4:c.2280C>T		NM_001875.4:c.4184C>T				NM_001875.4:c.1857A>G	NP_001866.2:p.(Gln619=)
NM_001875.4:c.2286T>C		NM_001875.4:c.4184C>T				NM_001875.4:c.1860T>G	NP_001866.2:p.(Ile620Met)
NM_001875.4:c.2291C>T		NM_001875.4:c.4186G>A				NM_001875.4:c.1861C>T	NP_001866.2:p.(Leu621=)
NM_001875.4:c.2294G>A		NM_001875.4:c.4186G>T				NM_001875.4:c.1864G>C	NP_001866.2:p.(Val622Leu)
NM_001875.4:c.2297T>A		NM_001875.4:c.4186G>T				NM_001875.4:c.1864G>T	NP_001866.2:p.(Val622Leu)
NM_001875.4:c.2298G>T		NM_001875.4:c.4186G>A				NM_001875.4:c.1871A>C	NP_001866.2:p.(Lys624Thr)
NM_001875.4:c.2298G>A		NM_001875.4:c.4191G>A				NM_001875.4:c.1873T>C	NP_001866.2:p.(Ser625Pro)
NM_001875.4:c.2299G>A		NM_001875.4:c.4198G>A				NM_001875.4:c.1883G>T	NP_001866.2:p.(Gly628Val)
NM_001875.4:c.2306T>C		NM_001875.4:c.4202A>G				NM_001875.4:c.1890A>C	NP_001866.2:p.(Lys630Asn)
NM_001875.4:c.2307G>T		NM_001875.4:c.4203C>A				NM_001875.4:c.1891G>C	NP_001866.2:p.(Glu631Gln)
NM_001875.4:c.2308G>A		NM_001875.4:c.4205A>G				NM_001875.4:c.1891G>T	NP_001866.2:p.(Glu631Ter)
NM_001875.4:c.2309T>C		NM_001875.4:c.4206T>A				NM_001875.4:c.1897G>T	NP_001866.2:p.(Glu633Ter)
NM_001875.4:c.2316G>T		NM_001875.4:c.4219C>T				NM_001875.4:c.1903G>T	NP_001866.2:p.(Glu635Ter)
NM_001875.4:c.2320C>A		NM_001875.4:c.4220C>T				NM_001875.4:c.1903G>A	NP_001866.2:p.(Glu635Lys)
NM_001875.4:c.2323C>G		NM_001875.4:c.4220C>T				NM_001875.4:c.1912C>A	NP_001866.2:p.(Arg638=)
NM_001875.4:c.2324G>A		NM_001875.4:c.4226C>T				NM_001875.4:c.1912C>T	NP_001866.2:p.(Arg638Ter)
NM_001875.4:c.2328G>T		NM_001875.4:c.4229G>T				NM_001875.4:c.1912C>G	NP_001866.2:p.(Arg638Gly)
NM_001875.4:c.2339G>A		NM_001875.4:c.4231C>T				NM_001875.4:c.1913G>A	NP_001866.2:p.(Arg638Gln)
NM_001875.4:c.2339G>T		NM_001875.4:c.4231C>T				NM_001875.4:c.1917T>A	NP_001866.2:p.(Asp639Glu)
NM_001875.4:c.2341T>C		NM_001875.4:c.4237dup				NM_001875.4:c.1935C>A	NP_001866.2:p.(Val645=)
NM_001875.4:c.2344C>T		NM_001875.4:c.4238A>T				NM_001875.4:c.1937C>T	NP_001866.2:p.(Thr646Ile)
NM_001875.4:c.2346T>C		NM_001875.4:c.4241_4243del				NM_001875.4:c.1942T>C	NP_001866.2:p.(Cys648Arg)
NM_001875.4:c.2354C>A		NM_001875.4:c.4247A>G				NM_001875.4:c.1951G>A	NP_001866.2:p.(Glu651Lys)
NM_001875.4:c.2359C>A		NM_001875.4:c.4256G>A				NM_001875.4:c.1953A>C	NP_001866.2:p.(Glu651Asp)
NM_001875.4:c.2360G>A		NM_001875.4:c.4258C>A				NM_001875.4:c.1957G>A	NP_001866.2:p.(Val653Ile)
NM_001875.4:c.2372C>A		NM_001875.4:c.4265C>T				NM_001875.4:c.1958_1959insGATAAG	NP_001866.2:p.(Val653_Asp654insIleSer)
NM_001875.4:c.2376G>T		NM_001875.4:c.4265C>T				NM_001875.4:c.1964C>T	NP_001866.2:p.(Ala655Val)
NM_001875.4:c.2376G>A		NM_001875.4:c.4275-4C>T				NM_001875.4:c.1966A>G	NP_001866.2:p.(Met656Val)
NM_001875.4:c.2389G>A		NM_001875.4:c.4275-3C>T				NM_001875.4:c.1967T>A	NP_001866.2:p.(Met656Lys)
NM_001875.4:c.2391+21G>T		NM_001875.4:c.4275-1G>A				NM_001875.4:c.1968G>T	NP_001866.2:p.(Met656Ile)
NM_001875.4:c.2391+212C>A		NM_001875.4:c.4275-1G>A				NM_001875.4:c.1969G>T	NP_001866.2:p.(Gly657Cys)
NM_001875.4:c.2391+1332T>G		NM_001875.4:c.4283G>C				NM_001875.4:c.1971T>C	NP_001866.2:p.(Gly657=)
NM_001875.4:c.2391+322T>C		NM_001875.4:c.4283G>C				NM_001875.4:c.1977C>T	NP_001866.2:p.(His659=)
NM_001875.4:c.2391+1425T>G		NM_001875.4:c.4289G>T				NM_001875.4:c.1978A>G	NP_001866.2:p.(Thr660Ala)
NM_001875.4:c.2391+5G>C		NM_001875.4:c.4292G>A				NM_001875.4:c.1981+2T>C	NP_001866.2:p.?
NM_001875.4:c.2391+1646A>G		NM_001875.4:c.4300C>A				NM_001875.4:c.1981G>T	NP_001866.2:p.(Gly661Cys)
NM_001875.4:c.2391+21G>A		NM_001875.4:c.4304T>C				NM_001875.4:c.1982-23del	NP_001866.2:p.?
NM_001875.4:c.2391+1367C>G		NM_001875.4:c.4311C>A				NM_001875.4:c.1982-328G>C	NP_001866.2:p.?
NM_001875.4:c.2391+1G>A		NM_001875.4:c.4319A>G				NM_001875.4:c.1982-655_1982-649del	NP_001866.2:p.?
NM_001875.4:c.2391+1335A>G		NM_001875.4:c.4327A>G				NM_001875.4:c.1982-161T>C	NP_001866.2:p.?
NM_001875.4:c.2391+39A>T		NM_001875.4:c.4327A>G				NM_001875.4:c.1982-38A>G	NP_001866.2:p.?
NM_001875.4:c.2391+1456T>G		NM_001875.4:c.4339C>T				NM_001875.4:c.1982-739G>A	NP_001866.2:p.?
NM_001875.4:c.2391+668T>C		NM_001875.4:c.4339C>G				NM_001875.4:c.1982-320A>T	NP_001866.2:p.?
NM_001875.4:c.2391+1105T>G		NM_001875.4:c.4357C>T				NM_001875.4:c.1982-493G>T	NP_001866.2:p.?
NM_001875.4:c.2391+1755G>T		NM_001875.4:c.4358G>A				NM_001875.4:c.1982-57G>A	NP_001866.2:p.?
NM_001875.4:c.2391+1556C>T		NM_001875.4:c.4358G>A				NM_001875.4:c.1982-116_1982-115del	NP_001866.2:p.?
NM_001875.4:c.2391+1304G>A		NM_001875.4:c.4358G>A				NM_001875.4:c.1982-138dup	NP_001866.2:p.?
NM_001875.4:c.2392-1269del		NM_001875.4:c.4367C>T				NM_001875.4:c.1982-83G>A	NP_001866.2:p.?
NM_001875.4:c.2392-1725C>T		NM_001875.4:c.4367C>T				NM_001875.4:c.1982-71T>C	NP_001866.2:p.?
NM_001875.4:c.2392-1724G>A		NM_001875.4:c.4378G>A				NM_001875.4:c.1987T>G	NP_001866.2:p.(Ser663Ala)
NM_001875.4:c.2392-886T>A		NM_001875.4:c.4379G>A				NM_001875.4:c.1990G>A	NP_001866.2:p.(Val664Ile)
NM_001875.4:c.2392-953T>C		NM_001875.4:c.4384C>T				NM_001875.4:c.2002C>T	NP_001866.2:p.(Pro668Ser)
NM_001875.4:c.2392-132A>T		NM_001875.4:c.4391T>C				NM_001875.4:c.2003C>T	NP_001866.2:p.(Pro668Leu)
NM_001875.4:c.2392-1469G>C		NM_001875.4:c.4396A>G				NM_001875.4:c.2004T>C	NP_001866.2:p.(Pro668=)
NM_001875.4:c.2392-1610A>G		NM_001875.4:c.4399T>A				NM_001875.4:c.2015T>C	NP_001866.2:p.(Leu672Pro)
NM_001875.4:c.2392-544C>A		NM_001875.4:c.4401del				NM_001875.4:c.2016C>A	NP_001866.2:p.(Leu672=)
NM_001875.4:c.2392-663C>T		NM_001875.4:c.4405-1G>A				NM_001875.4:c.2020A>G	NP_001866.2:p.(Asn674Asp)
NM_001875.4:c.2392-322A>G		NM_001875.4:c.4405-3C>G				NM_001875.4:c.2021A>T	NP_001866.2:p.(Asn674Ile)
NM_001875.4:c.2392-671G>A		NM_001875.4:c.4414del				NM_001875.4:c.2024C>T	NP_001866.2:p.(Ala675Val)
NM_001875.4:c.2392-1364C>G		NM_001875.4:c.4415T>G				NM_001875.4:c.2025C>T	NP_001866.2:p.(Ala675=)
NM_001875.4:c.2392-11A>C		NM_001875.4:c.4415T>G				NM_001875.4:c.2027A>T	NP_001866.2:p.(Glu676Val)
NM_001875.4:c.2392-110A>T		NM_001875.4:c.4415T>G				NM_001875.4:c.2044C>T	NP_001866.2:p.(Arg682Cys)
NM_001875.4:c.2401A>G		NM_001875.4:c.4415T>G				NM_001875.4:c.2045G>C	NP_001866.2:p.(Arg682Pro)
NM_001875.4:c.2407C>A		NM_001875.4:c.4415T>C				NM_001875.4:c.2045G>A	NP_001866.2:p.(Arg682His)
NM_001875.4:c.2407C>T		NM_001875.4:c.4415T>G				NM_001875.4:c.2048C>T	NP_001866.2:p.(Thr683Ile)
NM_001875.4:c.2425T>A		NM_001875.4:c.4421C>T				NM_001875.4:c.2049T>G	NP_001866.2:p.(Thr683=)
NM_001875.4:c.2432A>G		NM_001875.4:c.4427C>T				NM_001875.4:c.2051C>T	NP_001866.2:p.(Ser684Leu)
NM_001875.4:c.2435del		NM_001875.4:c.4436A>C				NM_001875.4:c.2053A>T	NP_001866.2:p.(Ile685Phe)
NM_001875.4:c.2440C>T		NM_001875.4:c.4441C>T				NM_001875.4:c.2055_2058del	NP_001866.2:p.(Ile685MetfsTer30)
NM_001875.4:c.2441G>A		NM_001875.4:c.4441C>T				NM_001875.4:c.2059G>C	NP_001866.2:p.(Val687Leu)
NM_001875.4:c.2441G>T		NM_001875.4:c.4441C>T				NM_001875.4:c.2065C>T	NP_001866.2:p.(Arg689Cys)
NM_001875.4:c.2442G>T		NM_001875.4:c.4441C>T				NM_001875.4:c.2066G>A	NP_001866.2:p.(Arg689His)
NM_001875.4:c.2445G>T		NM_001875.4:c.4441C>T				NM_001875.4:c.2068del	NP_001866.2:p.(His690ThrfsTer26)
NM_001875.4:c.2446T>C		NM_001875.4:c.4441C>T				NM_001875.4:c.2069A>T	NP_001866.2:p.(His690Leu)
NM_001875.4:c.2449C>T		NM_001875.4:c.4442G>T				NM_001875.4:c.2071T>G	NP_001866.2:p.(Leu691Val)
NM_001875.4:c.2456C>G		NM_001875.4:c.4445dup				NM_001875.4:c.2073G>T	NP_001866.2:p.(Leu691Phe)
NM_001875.4:c.2458A>G		NM_001875.4:c.4447G>A				NM_001875.4:c.2075G>A	NP_001866.2:p.(Gly692Asp)
NM_001875.4:c.2474C>T		NM_001875.4:c.4462C>T				NM_001875.4:c.2076C>T	NP_001866.2:p.(Gly692=)
NM_001875.4:c.2476C>T		NM_001875.4:c.4468C>T				NM_001875.4:c.2093A>G	NP_001866.2:p.(Asn698Ser)
NM_001875.4:c.2477G>A		NM_001875.4:c.4468C>T				NM_001875.4:c.2110C>T	NP_001866.2:p.(His704Tyr)
NM_001875.4:c.2481C>T		NM_001875.4:c.4468C>T				NM_001875.4:c.2113C>A	NP_001866.2:p.(Pro705Thr)
NM_001875.4:c.2486T>A		NM_001875.4:c.4473C>G				NM_001875.4:c.2113C>T	NP_001866.2:p.(Pro705Ser)
NM_001875.4:c.2487G>A		NM_001875.4:c.4474A>G				NM_001875.4:c.2114C>G	NP_001866.2:p.(Pro705Arg)
NM_001875.4:c.2494G>T		NM_001875.4:c.4475G>T				NM_001875.4:c.2117C>T	NP_001866.2:p.(Thr706Ile)
NM_001875.4:c.2499G>A		NM_001875.4:c.4480T>A				NM_001875.4:c.2117C>A	NP_001866.2:p.(Thr706Asn)
NM_001875.4:c.2500C>T		NM_001875.4:c.4483A>T				NM_001875.4:c.2120C>A	NP_001866.2:p.(Ser707Ter)
NM_001875.4:c.2506A>G		NM_001875.4:c.4489G>A				NM_001875.4:c.2120C>T	NP_001866.2:p.(Ser707Leu)
NM_001875.4:c.2512G>A		NM_001875.4:c.4489G>A				NM_001875.4:c.2122A>T	NP_001866.2:p.(Met708Leu)
NM_001875.4:c.2514T>G		NM_001875.4:c.4502A>G				NM_001875.4:c.2132G>T	NP_001866.2:p.(Cys711Phe)
NM_001875.4:c.2515C>T						NM_001875.4:c.2138T>G	NP_001866.2:p.(Ile713Ser)
NM_001875.4:c.2519G>T						NM_001875.4:c.2142A>C	NP_001866.2:p.(Glu714Asp)
NM_001875.4:c.2524G>T						NM_001875.4:c.2150C>T	NP_001866.2:p.(Ala717Val)
NM_001875.4:c.2536C>A						NM_001875.4:c.2153G>C	NP_001866.2:p.(Arg718Thr)
NM_001875.4:c.2536C>T						NM_001875.4:c.2153G>T	NP_001866.2:p.(Arg718Ile)
NM_001875.4:c.2540G>C						NM_001875.4:c.2161C>A	NP_001866.2:p.(Arg721=)
NM_001875.4:c.2540G>A						NM_001875.4:c.2161C>T	NP_001866.2:p.(Arg721Ter)
NM_001875.4:c.2544C>T						NM_001875.4:c.2162G>A	NP_001866.2:p.(Arg721Gln)
NM_001875.4:c.2545A>T						NM_001875.4:c.2162G>T	NP_001866.2:p.(Arg721Leu)
NM_001875.4:c.2546C>T						NM_001875.4:c.2165G>A	NP_001866.2:p.(Ser722Asn)
NM_001875.4:c.2546C>A						NM_001875.4:c.2166C>T	NP_001866.2:p.(Ser722=)
NM_001875.4:c.2547G>A						NM_001875.4:c.2167T>G	NP_001866.2:p.(Ser723Ala)
NM_001875.4:c.2550T>C						NM_001875.4:c.2173C>A	NP_001866.2:p.(Leu725Met)
NM_001875.4:c.2555A>T						NM_001875.4:c.2174T>C	NP_001866.2:p.(Leu725Pro)
NM_001875.4:c.2563G>T						NM_001875.4:c.2177C>T	NP_001866.2:p.(Ala726Val)
NM_001875.4:c.2568+1992dup						NM_001875.4:c.2178C>A	NP_001866.2:p.(Ala726=)
NM_001875.4:c.2568+1481G>A						NM_001875.4:c.2186C>A	NP_001866.2:p.(Ala729Asp)
NM_001875.4:c.2568+598A>G						NM_001875.4:c.2187C>T	NP_001866.2:p.(Ala729=)
NM_001875.4:c.2568+552A>G						NM_001875.4:c.2191G>T	NP_001866.2:p.(Gly731Cys)
NM_001875.4:c.2568+2027T>C						NM_001875.4:c.2192+32A>T	NP_001866.2:p.?
NM_001875.4:c.2568+1283A>G						NM_001875.4:c.2192+648C>A	NP_001866.2:p.?
NM_001875.4:c.2568+1281G>A						NM_001875.4:c.2192+127A>T	NP_001866.2:p.?
NM_001875.4:c.2568+1151G>T						NM_001875.4:c.2192+542G>C	NP_001866.2:p.?
NM_001875.4:c.2568+1888C>T						NM_001875.4:c.2193-15G>T	NP_001866.2:p.?
NM_001875.4:c.2568+986G>A						NM_001875.4:c.2193-390C>T	NP_001866.2:p.?
NM_001875.4:c.2568+532G>C						NM_001875.4:c.2193-645C>A	NP_001866.2:p.?
NM_001875.4:c.2568+1525G>C						NM_001875.4:c.2193-206T>C	NP_001866.2:p.?
NM_001875.4:c.2568+306G>T						NM_001875.4:c.2193-519T>C	NP_001866.2:p.?
NM_001875.4:c.2568+1320A>G						NM_001875.4:c.2193-46A>C	NP_001866.2:p.?
NM_001875.4:c.2568+2028C>A						NM_001875.4:c.2193-238A>T	NP_001866.2:p.?
NM_001875.4:c.2568+661_2568+691del						NM_001875.4:c.2193-261A>T	NP_001866.2:p.?
NM_001875.4:c.2568+1265A>G						NM_001875.4:c.2193-619A>C	NP_001866.2:p.?
NM_001875.4:c.2568+377G>A						NM_001875.4:c.2193-490A>T	NP_001866.2:p.?
NM_001875.4:c.2568+47T>A						NM_001875.4:c.2193-299A>G	NP_001866.2:p.?
NM_001875.4:c.2568+1532A>T						NM_001875.4:c.2193-573A>G	NP_001866.2:p.?
NM_001875.4:c.2568+1833T>A						NM_001875.4:c.2193-688C>T	NP_001866.2:p.?
NM_001875.4:c.2568+155A>C						NM_001875.4:c.2193-281A>C	NP_001866.2:p.?
NM_001875.4:c.2568+123T>A						NM_001875.4:c.2193-13C>A	NP_001866.2:p.?
NM_001875.4:c.2568+1166A>G						NM_001875.4:c.2193-10C>T	NP_001866.2:p.?
NM_001875.4:c.2568+117T>G						NM_001875.4:c.2193-9T>A	NP_001866.2:p.?
NM_001875.4:c.2569-680T>A						NM_001875.4:c.2197C>A	NP_001866.2:p.(Pro733Thr)
NM_001875.4:c.2569-1644C>T						NM_001875.4:c.2198C>A	NP_001866.2:p.(Pro733Gln)
NM_001875.4:c.2569-1381_2569-1380del						NM_001875.4:c.2198C>T	NP_001866.2:p.(Pro733Leu)
NM_001875.4:c.2569-1576G>T						NM_001875.4:c.2199A>G	NP_001866.2:p.(Pro733=)
NM_001875.4:c.2569-1694T>G						NM_001875.4:c.2203G>T	NP_001866.2:p.(Ala735Ser)
NM_001875.4:c.2569-120_2569-119del						NM_001875.4:c.2205del	NP_001866.2:p.(Phe736SerfsTer8)
NM_001875.4:c.2569-387A>G						NM_001875.4:c.2216C>T	NP_001866.2:p.(Ala739Val)
NM_001875.4:c.2569-1579T>C						NM_001875.4:c.2216C>A	NP_001866.2:p.(Ala739Glu)
NM_001875.4:c.2569-1065A>G						NM_001875.4:c.2225C>T	NP_001866.2:p.(Ala742Val)
NM_001875.4:c.2569-585A>T						NM_001875.4:c.2231G>A	NP_001866.2:p.(Gly744Glu)
NM_001875.4:c.2569-244T>C						NM_001875.4:c.2235C>T	NP_001866.2:p.(Ile745=)
NM_001875.4:c.2569-17T>A						NM_001875.4:c.2236C>T	NP_001866.2:p.(Pro746Ser)
NM_001875.4:c.2569-47T>C						NM_001875.4:c.2237C>T	NP_001866.2:p.(Pro746Leu)
NM_001875.4:c.2569-2000G>C						NM_001875.4:c.2242C>T	NP_001866.2:p.(Pro748Ser)
NM_001875.4:c.2569-832C>T						NM_001875.4:c.2248A>T	NP_001866.2:p.(Ile750Phe)
NM_001875.4:c.2569-1541C>T						NM_001875.4:c.2253G>C	NP_001866.2:p.(Lys751Asn)
NM_001875.4:c.2569-840T>A						NM_001875.4:c.2256C>T	NP_001866.2:p.(Asn752=)
NM_001875.4:c.2570C>A						NM_001875.4:c.2258T>C	NP_001866.2:p.(Val753Ala)
NM_001875.4:c.2575G>A						NM_001875.4:c.2259C>T	NP_001866.2:p.(Val753=)
NM_001875.4:c.2580C>A						NM_001875.4:c.2260G>A	NP_001866.2:p.(Val754Ile)
NM_001875.4:c.2588C>T						NM_001875.4:c.2264C>T	NP_001866.2:p.(Ser755Phe)
NM_001875.4:c.2589C>T						NM_001875.4:c.2265C>T	NP_001866.2:p.(Ser755=)
NM_001875.4:c.2589C>A						NM_001875.4:c.2266G>C	NP_001866.2:p.(Gly756Arg)
NM_001875.4:c.2590C>T						NM_001875.4:c.2266G>A	NP_001866.2:p.(Gly756Arg)
NM_001875.4:c.2590C>A						NM_001875.4:c.2268G>A	NP_001866.2:p.(Gly756=)
NM_001875.4:c.2596G>A						NM_001875.4:c.2271G>A	NP_001866.2:p.(Lys757=)
NM_001875.4:c.2600T>C						NM_001875.4:c.2278G>T	NP_001866.2:p.(Ala760Ser)
NM_001875.4:c.2601T>G						NM_001875.4:c.2280C>T	NP_001866.2:p.(Ala760=)
NM_001875.4:c.2610C>T						NM_001875.4:c.2286T>C	NP_001866.2:p.(Phe762=)
NM_001875.4:c.2611A>C						NM_001875.4:c.2291C>T	NP_001866.2:p.(Pro764Leu)
NM_001875.4:c.2623A>T						NM_001875.4:c.2293_2294del	NP_001866.2:p.(Ser765ProfsTer14)
NM_001875.4:c.2627G>A						NM_001875.4:c.2293A>T	NP_001866.2:p.(Ser765Cys)
NM_001875.4:c.2628G>T						NM_001875.4:c.2294G>A	NP_001866.2:p.(Ser765Asn)
NM_001875.4:c.2644C>T						NM_001875.4:c.2297T>A	NP_001866.2:p.(Leu766Gln)
NM_001875.4:c.2645G>A						NM_001875.4:c.2298G>T	NP_001866.2:p.(Leu766=)
NM_001875.4:c.2658C>A						NM_001875.4:c.2298G>A	NP_001866.2:p.(Leu766=)
NM_001875.4:c.2662G>A						NM_001875.4:c.2299G>A	NP_001866.2:p.(Asp767Asn)
NM_001875.4:c.2667G>T						NM_001875.4:c.2306T>C	NP_001866.2:p.(Met769Thr)
NM_001875.4:c.2671C>G						NM_001875.4:c.2307G>T	NP_001866.2:p.(Met769Ile)
NM_001875.4:c.2679C>G						NM_001875.4:c.2308G>A	NP_001866.2:p.(Val770Ile)
NM_001875.4:c.2680C>G						NM_001875.4:c.2309T>C	NP_001866.2:p.(Val770Ala)
NM_001875.4:c.2687+171del						NM_001875.4:c.2315A>G	NP_001866.2:p.(Lys772Arg)
NM_001875.4:c.2687+3199T>G						NM_001875.4:c.2316G>T	NP_001866.2:p.(Lys772Asn)
NM_001875.4:c.2687+3839C>A						NM_001875.4:c.2320C>A	NP_001866.2:p.(Pro774Thr)
NM_001875.4:c.2687+910A>T						NM_001875.4:c.2321C>T	NP_001866.2:p.(Pro774Leu)
NM_001875.4:c.2687+10448G>A						NM_001875.4:c.2323C>G	NP_001866.2:p.(Arg775Gly)
NM_001875.4:c.2687+10037T>C						NM_001875.4:c.2324G>A	NP_001866.2:p.(Arg775His)
NM_001875.4:c.2687+6830T>A						NM_001875.4:c.2328G>T	NP_001866.2:p.(Trp776Cys)
NM_001875.4:c.2687+10523T>A						NM_001875.4:c.2339G>A	NP_001866.2:p.(Arg780His)
NM_001875.4:c.2687+9460G>A						NM_001875.4:c.2339G>T	NP_001866.2:p.(Arg780Leu)
NM_001875.4:c.2687+7232G>A						NM_001875.4:c.2341T>C	NP_001866.2:p.(Phe781Leu)
NM_001875.4:c.2687+470T>A						NM_001875.4:c.2344C>T	NP_001866.2:p.(His782Tyr)
NM_001875.4:c.2687+4506_2687+4514del						NM_001875.4:c.2346T>C	NP_001866.2:p.(His782=)
NM_001875.4:c.2687+9392G>T						NM_001875.4:c.2354C>A	NP_001866.2:p.(Ser785Tyr)
NM_001875.4:c.2687+8393C>G						NM_001875.4:c.2359C>A	NP_001866.2:p.(Arg787=)
NM_001875.4:c.2687+373C>A						NM_001875.4:c.2360G>A	NP_001866.2:p.(Arg787Gln)
NM_001875.4:c.2687+2614G>A						NM_001875.4:c.2363T>A	NP_001866.2:p.(Ile788Asn)
NM_001875.4:c.2687+2673T>C						NM_001875.4:c.2364T>C	NP_001866.2:p.(Ile788=)
NM_001875.4:c.2687+1393C>T						NM_001875.4:c.2372C>A	NP_001866.2:p.(Ser791Tyr)
NM_001875.4:c.2687+171dup						NM_001875.4:c.2372C>T	NP_001866.2:p.(Ser791Phe)
NM_001875.4:c.2687+53A>G						NM_001875.4:c.2376G>T	NP_001866.2:p.(Met792Ile)
NM_001875.4:c.2687+456C>T						NM_001875.4:c.2376G>A	NP_001866.2:p.(Met792Ile)
NM_001875.4:c.2687+6076T>C						NM_001875.4:c.2386G>C	NP_001866.2:p.(Gly796Arg)
NM_001875.4:c.2687+8285T>C						NM_001875.4:c.2389G>A	NP_001866.2:p.(Glu797Lys)
NM_001875.4:c.2687+7805T>C						NM_001875.4:c.2389G>C	NP_001866.2:p.(Glu797Gln)
NM_001875.4:c.2687+7066C>T						NM_001875.4:c.2391+21G>T	NP_001866.2:p.?
NM_001875.4:c.2687+2885C>T						NM_001875.4:c.2391+212C>A	NP_001866.2:p.?
NM_001875.4:c.2687+169_2687+171del						NM_001875.4:c.2391+1332T>G	NP_001866.2:p.?
NM_001875.4:c.2687+3178A>C						NM_001875.4:c.2391+322T>C	NP_001866.2:p.?
NM_001875.4:c.2687+1240A>C						NM_001875.4:c.2391+1425T>G	NP_001866.2:p.?
NM_001875.4:c.2687+2T>C						NM_001875.4:c.2391+5G>C	NP_001866.2:p.?
NM_001875.4:c.2687+6290A>C						NM_001875.4:c.2391+1646A>G	NP_001866.2:p.?
NM_001875.4:c.2687+2652G>A						NM_001875.4:c.2391+21G>A	NP_001866.2:p.?
NM_001875.4:c.2687+4977G>A						NM_001875.4:c.2391+1367C>G	NP_001866.2:p.?
NM_001875.4:c.2687+6420G>A						NM_001875.4:c.2391+1G>A	NP_001866.2:p.?
NM_001875.4:c.2687+9426T>A						NM_001875.4:c.2391+1335A>G	NP_001866.2:p.?
NM_001875.4:c.2687+291C>T						NM_001875.4:c.2391+39A>T	NP_001866.2:p.?
NM_001875.4:c.2687+1186C>G						NM_001875.4:c.2391+1456T>G	NP_001866.2:p.?
NM_001875.4:c.2687+9353A>G						NM_001875.4:c.2391+668T>C	NP_001866.2:p.?
NM_001875.4:c.2687+525C>G						NM_001875.4:c.2391+1105T>G	NP_001866.2:p.?
NM_001875.4:c.2687+9579T>A						NM_001875.4:c.2391+1755G>T	NP_001866.2:p.?
NM_001875.4:c.2687+4130C>T						NM_001875.4:c.2391+1556C>T	NP_001866.2:p.?
NM_001875.4:c.2687+5916T>C						NM_001875.4:c.2391+1304G>A	NP_001866.2:p.?
NM_001875.4:c.2687+527G>T						NM_001875.4:c.2391G>T	NP_001866.2:p.(Glu797Asp)
NM_001875.4:c.2687+747C>A						NM_001875.4:c.2392-1269del	NP_001866.2:p.?
NM_001875.4:c.2687+3419G>A						NM_001875.4:c.2392-1725C>T	NP_001866.2:p.?
NM_001875.4:c.2687+4175G>T						NM_001875.4:c.2392-1724G>A	NP_001866.2:p.?
NM_001875.4:c.2687+1795A>G						NM_001875.4:c.2392-886T>A	NP_001866.2:p.?
NM_001875.4:c.2687+1131A>G						NM_001875.4:c.2392-953T>C	NP_001866.2:p.?
NM_001875.4:c.2687+508A>G						NM_001875.4:c.2392-132A>T	NP_001866.2:p.?
NM_001875.4:c.2687+3870C>G						NM_001875.4:c.2392-1469G>C	NP_001866.2:p.?
NM_001875.4:c.2687+7657C>A						NM_001875.4:c.2392-1610A>G	NP_001866.2:p.?
NM_001875.4:c.2687+2063A>G						NM_001875.4:c.2392-544C>A	NP_001866.2:p.?
NM_001875.4:c.2687+1888G>A						NM_001875.4:c.2392-663C>T	NP_001866.2:p.?
NM_001875.4:c.2687+1889C>T						NM_001875.4:c.2392-322A>G	NP_001866.2:p.?
NM_001875.4:c.2687+10106dup						NM_001875.4:c.2392-671G>A	NP_001866.2:p.?
NM_001875.4:c.2687+6570A>G						NM_001875.4:c.2392-1364C>G	NP_001866.2:p.?
NM_001875.4:c.2687+8197T>A						NM_001875.4:c.2392-11A>C	NP_001866.2:p.?
NM_001875.4:c.2687+574A>G						NM_001875.4:c.2392-110A>T	NP_001866.2:p.?
NM_001875.4:c.2687+7206C>G						NM_001875.4:c.2401A>G	NP_001866.2:p.(Ile801Val)
NM_001875.4:c.2687+2947A>G						NM_001875.4:c.2407C>A	NP_001866.2:p.(Arg803Ser)
NM_001875.4:c.2687+4929A>G						NM_001875.4:c.2407C>T	NP_001866.2:p.(Arg803Cys)
NM_001875.4:c.2687+558A>G						NM_001875.4:c.2408G>A	NP_001866.2:p.(Arg803His)
NM_001875.4:c.2687+4642T>G						NM_001875.4:c.2409T>A	NP_001866.2:p.(Arg803=)
NM_001875.4:c.2687+6868T>A						NM_001875.4:c.2413T>A	NP_001866.2:p.(Phe805Ile)
NM_001875.4:c.2687+10426C>T						NM_001875.4:c.2415dup	NP_001866.2:p.(Glu806Ter)
NM_001875.4:c.2687+9834A>G						NM_001875.4:c.2422_2423del	NP_001866.2:p.(Ser808PhefsTer28)
NM_001875.4:c.2687+7517_2687+7519del						NM_001875.4:c.2424T>G	NP_001866.2:p.(Ser808Arg)
NM_001875.4:c.2687+7352G>A						NM_001875.4:c.2425T>A	NP_001866.2:p.(Phe809Ile)
NM_001875.4:c.2687+40G>T						NM_001875.4:c.2432A>G	NP_001866.2:p.(Lys811Arg)
NM_001875.4:c.2687+880A>T						NM_001875.4:c.2435del	NP_001866.2:p.(Ala812ValfsTer9)
NM_001875.4:c.2687+1467T>C						NM_001875.4:c.2435C>T	NP_001866.2:p.(Ala812Val)
NM_001875.4:c.2687+9326A>G						NM_001875.4:c.2440C>T	NP_001866.2:p.(Arg814Trp)
NM_001875.4:c.2687+6008T>A						NM_001875.4:c.2441G>A	NP_001866.2:p.(Arg814Gln)
NM_001875.4:c.2687+6960T>A						NM_001875.4:c.2441G>T	NP_001866.2:p.(Arg814Leu)
NM_001875.4:c.2687+4784G>C						NM_001875.4:c.2442G>T	NP_001866.2:p.(Arg814=)
NM_001875.4:c.2687+5810A>C						NM_001875.4:c.2442G>A	NP_001866.2:p.(Arg814=)
NM_001875.4:c.2687+4553C>A						NM_001875.4:c.2445G>T	NP_001866.2:p.(Met815Ile)
NM_001875.4:c.2687+2728A>G						NM_001875.4:c.2446T>C	NP_001866.2:p.(Cys816Arg)
NM_001875.4:c.2687+7684C>G						NM_001875.4:c.2449C>T	NP_001866.2:p.(His817Tyr)
NM_001875.4:c.2687+1562A>T						NM_001875.4:c.2456C>G	NP_001866.2:p.(Ser819Cys)
NM_001875.4:c.2687+10187T>G						NM_001875.4:c.2458A>G	NP_001866.2:p.(Ile820Val)
NM_001875.4:c.2687+363T>C						NM_001875.4:c.2461G>A	NP_001866.2:p.(Glu821Lys)
NM_001875.4:c.2687+5273A>G						NM_001875.4:c.2465G>T	NP_001866.2:p.(Gly822Val)
NM_001875.4:c.2687+7177T>G						NM_001875.4:c.2474C>T	NP_001866.2:p.(Pro825Leu)
NM_001875.4:c.2687+5323A>G						NM_001875.4:c.2476C>T	NP_001866.2:p.(Arg826Cys)
NM_001875.4:c.2687+2904T>G						NM_001875.4:c.2476C>A	NP_001866.2:p.(Arg826Ser)
NM_001875.4:c.2687+10342T>G						NM_001875.4:c.2477G>A	NP_001866.2:p.(Arg826His)
NM_001875.4:c.2687+3212A>G						NM_001875.4:c.2481C>T	NP_001866.2:p.(Leu827=)
NM_001875.4:c.2687+4423A>C						NM_001875.4:c.2482C>T	NP_001866.2:p.(Pro828Ser)
NM_001875.4:c.2687+3997T>G						NM_001875.4:c.2485A>G	NP_001866.2:p.(Met829Val)
NM_001875.4:c.2687+9350A>C						NM_001875.4:c.2486T>A	NP_001866.2:p.(Met829Lys)
NM_001875.4:c.2687+10563T>C						NM_001875.4:c.2487G>A	NP_001866.2:p.(Met829Ile)
NM_001875.4:c.2687+6847G>T						NM_001875.4:c.2493A>T	NP_001866.2:p.(Lys831Asn)
NM_001875.4:c.2687+9513T>A						NM_001875.4:c.2494G>T	NP_001866.2:p.(Glu832Ter)
NM_001875.4:c.2687+3397del						NM_001875.4:c.2499G>A	NP_001866.2:p.(Trp833Ter)
NM_001875.4:c.2687+2899G>T						NM_001875.4:c.2500C>T	NP_001866.2:p.(Pro834Ser)
NM_001875.4:c.2687+7600T>C						NM_001875.4:c.2504C>A	NP_001866.2:p.(Ser835Tyr)
NM_001875.4:c.2687+6867T>C						NM_001875.4:c.2506A>G	NP_001866.2:p.(Asn836Asp)
NM_001875.4:c.2687+4142T>G						NM_001875.4:c.2512G>A	NP_001866.2:p.(Asp838Asn)
NM_001875.4:c.2687G>A						NM_001875.4:c.2514T>G	NP_001866.2:p.(Asp838Glu)
NM_001875.4:c.2687+2849_2687+2850del						NM_001875.4:c.2515C>T	NP_001866.2:p.(Leu839Phe)
NM_001875.4:c.2687+3165A>G						NM_001875.4:c.2515C>G	NP_001866.2:p.(Leu839Val)
NM_001875.4:c.2687+2908_2687+2910del						NM_001875.4:c.2519G>T	NP_001866.2:p.(Arg840Ile)
NM_001875.4:c.2687+1530T>C						NM_001875.4:c.2524G>T	NP_001866.2:p.(Glu842Ter)
NM_001875.4:c.2687+2285C>T						NM_001875.4:c.2535A>T	NP_001866.2:p.(Glu845Asp)
NM_001875.4:c.2687+3193C>T						NM_001875.4:c.2536C>A	NP_001866.2:p.(Pro846Thr)
NM_001875.4:c.2687+1393C>A						NM_001875.4:c.2536C>T	NP_001866.2:p.(Pro846Ser)
NM_001875.4:c.2687+1403A>G						NM_001875.4:c.2540G>C	NP_001866.2:p.(Ser847Thr)
NM_001875.4:c.2687+2474G>A						NM_001875.4:c.2540G>A	NP_001866.2:p.(Ser847Asn)
NM_001875.4:c.2687+1863G>T						NM_001875.4:c.2544C>T	NP_001866.2:p.(Ser848=)
NM_001875.4:c.2687+1141G>A						NM_001875.4:c.2545A>T	NP_001866.2:p.(Thr849Ser)
NM_001875.4:c.2687+1818T>G						NM_001875.4:c.2546C>T	NP_001866.2:p.(Thr849Met)
NM_001875.4:c.2687+2891A>C						NM_001875.4:c.2546C>A	NP_001866.2:p.(Thr849Lys)
NM_001875.4:c.2687+1148C>A						NM_001875.4:c.2547G>A	NP_001866.2:p.(Thr849=)
NM_001875.4:c.2687+2828A>C						NM_001875.4:c.2549G>A	NP_001866.2:p.(Arg850His)
NM_001875.4:c.2687+8986A>G						NM_001875.4:c.2550T>C	NP_001866.2:p.(Arg850=)
NM_001875.4:c.2687+2490G>A						NM_001875.4:c.2550T>A	NP_001866.2:p.(Arg850=)
NM_001875.4:c.2687+8511_2687+8512insCCTTCTTTCTTTTCTTTTTTCTTTTTCTTTTCTTTTTTTTTTT						NM_001875.4:c.2554_2555insTT	NP_001866.2:p.(Tyr852PhefsTer35)
NM_001875.4:c.2688-10461A>G						NM_001875.4:c.2555A>T	NP_001866.2:p.(Tyr852Phe)
NM_001875.4:c.2688-4428del						NM_001875.4:c.2563G>T	NP_001866.2:p.(Ala855Ser)
NM_001875.4:c.2688-10130C>T						NM_001875.4:c.2568+1992dup	NP_001866.2:p.?
NM_001875.4:c.2688-7360del						NM_001875.4:c.2568+1481G>A	NP_001866.2:p.?
NM_001875.4:c.2688-6832C>T						NM_001875.4:c.2568+598A>G	NP_001866.2:p.?
NM_001875.4:c.2688-7605A>C						NM_001875.4:c.2568+552A>G	NP_001866.2:p.?
NM_001875.4:c.2688-5634T>C						NM_001875.4:c.2568+2027T>C	NP_001866.2:p.?
NM_001875.4:c.2688-3852T>C						NM_001875.4:c.2568+1283A>G	NP_001866.2:p.?
NM_001875.4:c.2688-3675A>G						NM_001875.4:c.2568+1281G>A	NP_001866.2:p.?
NM_001875.4:c.2688-5421C>A						NM_001875.4:c.2568+1151G>T	NP_001866.2:p.?
NM_001875.4:c.2688-7378A>G						NM_001875.4:c.2568+1888C>T	NP_001866.2:p.?
NM_001875.4:c.2688-6826A>C						NM_001875.4:c.2568+986G>A	NP_001866.2:p.?
NM_001875.4:c.2688-4085G>T						NM_001875.4:c.2568+532G>C	NP_001866.2:p.?
NM_001875.4:c.2688-602G>A						NM_001875.4:c.2568+1525G>C	NP_001866.2:p.?
NM_001875.4:c.2688-5497del						NM_001875.4:c.2568+306G>T	NP_001866.2:p.?
NM_001875.4:c.2688-7786A>C						NM_001875.4:c.2568+1320A>G	NP_001866.2:p.?
NM_001875.4:c.2688-5238C>T						NM_001875.4:c.2568+2028C>A	NP_001866.2:p.?
NM_001875.4:c.2688-3404C>T						NM_001875.4:c.2568+661_2568+691del	NP_001866.2:p.?
NM_001875.4:c.2688-1_2688delinsAG						NM_001875.4:c.2568+1265A>G	NP_001866.2:p.?
NM_001875.4:c.2688-3552G>A						NM_001875.4:c.2568+377G>A	NP_001866.2:p.?
NM_001875.4:c.2688-3496G>A						NM_001875.4:c.2568+47T>A	NP_001866.2:p.?
NM_001875.4:c.2688-430C>A						NM_001875.4:c.2568+1532A>T	NP_001866.2:p.?
NM_001875.4:c.2688-2131A>T						NM_001875.4:c.2568+1833T>A	NP_001866.2:p.?
NM_001875.4:c.2688-10321C>A						NM_001875.4:c.2568+155A>C	NP_001866.2:p.?
NM_001875.4:c.2688-8243C>T						NM_001875.4:c.2568+123T>A	NP_001866.2:p.?
NM_001875.4:c.2688-6077T>C						NM_001875.4:c.2568+1166A>G	NP_001866.2:p.?
NM_001875.4:c.2688-2002C>G						NM_001875.4:c.2568+117T>G	NP_001866.2:p.?
NM_001875.4:c.2688-1919A>G						NM_001875.4:c.2569-680T>A	NP_001866.2:p.?
NM_001875.4:c.2688-1894G>A						NM_001875.4:c.2569-1644C>T	NP_001866.2:p.?
NM_001875.4:c.2688-678C>T						NM_001875.4:c.2569-1381_2569-1380del	NP_001866.2:p.?
NM_001875.4:c.2688-27G>A						NM_001875.4:c.2569-1576G>T	NP_001866.2:p.?
NM_001875.4:c.2688-4738G>A						NM_001875.4:c.2569-1694T>G	NP_001866.2:p.?
NM_001875.4:c.2688-3442C>A						NM_001875.4:c.2569-120_2569-119del	NP_001866.2:p.?
NM_001875.4:c.2688-3226C>T						NM_001875.4:c.2569-387A>G	NP_001866.2:p.?
NM_001875.4:c.2688-9569C>T						NM_001875.4:c.2569-1579T>C	NP_001866.2:p.?
NM_001875.4:c.2688-3230C>T						NM_001875.4:c.2569-1065A>G	NP_001866.2:p.?
NM_001875.4:c.2688-1329T>C						NM_001875.4:c.2569-585A>T	NP_001866.2:p.?
NM_001875.4:c.2688-2531C>A						NM_001875.4:c.2569-244T>C	NP_001866.2:p.?
NM_001875.4:c.2688-7037T>G						NM_001875.4:c.2569-17T>A	NP_001866.2:p.?
NM_001875.4:c.2688-9281C>A						NM_001875.4:c.2569-47T>C	NP_001866.2:p.?
NM_001875.4:c.2688-10261A>G						NM_001875.4:c.2569-2000G>C	NP_001866.2:p.?
NM_001875.4:c.2688-10396A>G						NM_001875.4:c.2569-832C>T	NP_001866.2:p.?
NM_001875.4:c.2688-5733A>C						NM_001875.4:c.2569-1541C>T	NP_001866.2:p.?
NM_001875.4:c.2688-162A>T						NM_001875.4:c.2569-840T>A	NP_001866.2:p.?
NM_001875.4:c.2688-7093C>A						NM_001875.4:c.2570C>A	NP_001866.2:p.(Ala857Asp)
NM_001875.4:c.2688-9400A>T						NM_001875.4:c.2573T>A	NP_001866.2:p.(Ile858Asn)
NM_001875.4:c.2688-8737A>C						NM_001875.4:c.2575G>A	NP_001866.2:p.(Asp859Asn)
NM_001875.4:c.2688-10523C>A						NM_001875.4:c.2580C>A	NP_001866.2:p.(Asp860Glu)
NM_001875.4:c.2688-6724A>C						NM_001875.4:c.2588C>T	NP_001866.2:p.(Ser863Phe)
NM_001875.4:c.2688-6720C>G						NM_001875.4:c.2589C>T	NP_001866.2:p.(Ser863=)
NM_001875.4:c.2688-9441T>C						NM_001875.4:c.2589C>A	NP_001866.2:p.(Ser863=)
NM_001875.4:c.2688-2668C>A						NM_001875.4:c.2590C>T	NP_001866.2:p.(Leu864Phe)
NM_001875.4:c.2688-8493A>G						NM_001875.4:c.2590C>A	NP_001866.2:p.(Leu864Ile)
NM_001875.4:c.2688-9771T>C						NM_001875.4:c.2596G>A	NP_001866.2:p.(Glu866Lys)
NM_001875.4:c.2688-149G>A						NM_001875.4:c.2600T>C	NP_001866.2:p.(Ile867Thr)
NM_001875.4:c.2688-8262G>T						NM_001875.4:c.2601T>G	NP_001866.2:p.(Ile867Met)
NM_001875.4:c.2688-2840G>C						NM_001875.4:c.2603A>G	NP_001866.2:p.(Glu868Gly)
NM_001875.4:c.2688-6798A>G						NM_001875.4:c.2604G>A	NP_001866.2:p.(Glu868=)
NM_001875.4:c.2688-3573C>A						NM_001875.4:c.2610C>T	NP_001866.2:p.(Leu870=)
NM_001875.4:c.2688-4562A>G						NM_001875.4:c.2611A>C	NP_001866.2:p.(Thr871Pro)
NM_001875.4:c.2688-3303C>A						NM_001875.4:c.2623A>T	NP_001866.2:p.(Lys875Ter)
NM_001875.4:c.2688-1G>A						NM_001875.4:c.2627G>A	NP_001866.2:p.(Trp876Ter)
NM_001875.4:c.2688-8971T>G						NM_001875.4:c.2628G>T	NP_001866.2:p.(Trp876Cys)
NM_001875.4:c.2688-1936T>G						NM_001875.4:c.2643G>T	NP_001866.2:p.(Met881Ile)
NM_001875.4:c.2688-10282C>G						NM_001875.4:c.2644C>T	NP_001866.2:p.(Arg882Cys)
NM_001875.4:c.2688-6097G>T						NM_001875.4:c.2645G>A	NP_001866.2:p.(Arg882His)
NM_001875.4:c.2688-8365C>T						NM_001875.4:c.2650A>C	NP_001866.2:p.(Ile884Leu)
NM_001875.4:c.2688-4817C>G						NM_001875.4:c.2658C>A	NP_001866.2:p.(Asn886Lys)
NM_001875.4:c.2688-2443A>C						NM_001875.4:c.2662G>A	NP_001866.2:p.(Glu888Lys)
NM_001875.4:c.2688-8261A>G						NM_001875.4:c.2662G>C	NP_001866.2:p.(Glu888Gln)
NM_001875.4:c.2688-5305G>A						NM_001875.4:c.2667G>T	NP_001866.2:p.(Lys889Asn)
NM_001875.4:c.2688-8178C>T						NM_001875.4:c.2671C>G	NP_001866.2:p.(Leu891Val)
[truncated: 1,190 more rows]

## Sheet: Citrin_Tumors
Table S10.9. Citrin seqience variants from the COSMIC, TCGA and cBioPortal databases of tumor information
[truncated: 1,545 more rows]
