# Supplementary material for: NAGS, CPS1, and SLC25A13 (Citrin) at the Crossroads of Arginine and Pyrimidines Metabolism in Tumor Cells
Source: Int J Mol Sci. 2023 Apr 4;24(7):6754. doi: 10.3390/ijms24076754 (PMC10094985; doi:10.3390/ijms24076754)
Supplement: Supplementary file 1 [file ijms-24-06754-s001.zip › ijms-2241907-supplementary/Supplementary_Tables_Figures/Supplementary_Table_S2.xlsx]

## Sheet: NAGS
Table S2.1. Abundance of NAGS mRNA in human tissues analyzed by the GTEx Project
GTEX Sample ID	Tissue	mRNA aAbundance (TPM)		GTEX Sample ID	Tissue	mRNA aAbundance (TPM)		GTEX Sample ID	Tissue	mRNA aAbundance (TPM)		GTEX Sample ID	Tissue	mRNA aAbundance (TPM)		GTEX Sample ID	Tissue	mRNA aAbundance (TPM)		GTEX Sample ID	Tissue	mRNA aAbundance (TPM)		GTEX Sample ID	Tissue	mRNA aAbundance (TPM)
GTEX-11DXY-0526-SM-5EGGQ	liver	64.77		GTEX-111CU-1326-SM-5NQ8L	smallIntestine	1.899		GTEX-111CU-0926-SM-5EGIK	stomach	1.223		GTEX-111CU-0726-SM-5GZYD	esophagusMucosa	1.214		GTEX-111CU-0626-SM-5EGHL	esophagusMuscular	1.407		GTEX-1117F-3226-SM-5N9CT	brainCortex	2.214		GTEX-111FC-3326-SM-5GZYV	brainCerebellum	0.523
GTEX-ZZPU-0426-SM-5GZYH	liver	35.97		GTEX-ZZ64-0526-SM-5GZXM	smallIntestine	31.36		GTEX-ZZPU-1426-SM-5GZZ6	stomach	0.651		GTEX-ZZPT-1426-SM-5N9C5	esophagusMucosa	3.33		GTEX-ZZPU-1826-SM-5E43L	esophagusMuscular	1.047		GTEX-ZZPT-3026-SM-5GZXH	brainCortex	1.586		GTEX-ZZPT-2926-SM-5EQ5S	brainCerebellum	1.862
GTEX-ZYY3-0626-SM-5NQ6W	liver	27.3		GTEX-ZYFG-2026-SM-5E43Y	smallIntestine	22.33		GTEX-ZZ64-0426-SM-5E43F	stomach	0.502		GTEX-ZZ64-0226-SM-5E44X	esophagusMucosa	2.927		GTEX-ZZ64-0326-SM-5E45S	esophagusMuscular	1.892		GTEX-ZYY3-3126-SM-5SI9L	brainCortex	2.739		GTEX-ZYY3-3026-SM-5GIEJ	brainCerebellum	2.028
GTEX-ZYT6-0626-SM-5E45V	liver	135.3		GTEX-ZXES-1526-SM-5NQ95	smallIntestine	34.03		GTEX-ZYY3-1726-SM-5EGH3	stomach	0.19		GTEX-ZYY3-1526-SM-5SIA9	esophagusMucosa	3.437		GTEX-ZYY3-1626-SM-5EGJF	esophagusMuscular	1.645		GTEX-ZYFD-3026-SM-5E44C	brainCortex	0.938		GTEX-ZYFD-2926-SM-5GID9	brainCerebellum	0.396
GTEX-ZVT4-0626-SM-5E45T	liver	54.5		GTEX-ZVZP-1826-SM-5GZXB	smallIntestine	29.43		GTEX-ZYVF-2726-SM-5GID4	stomach	2.845		GTEX-ZYW4-1326-SM-5E45N	esophagusMucosa	6.744		GTEX-ZYW4-1426-SM-5SIAX	esophagusMuscular	2.143		GTEX-ZVT3-3026-SM-5E43N	brainCortex	1.546		GTEX-ZVT3-2926-SM-5GU6M	brainCerebellum	0.707
GTEX-ZVT3-1626-SM-5GU66	liver	56.32		GTEX-ZVT2-2126-SM-5NQ93	smallIntestine	15.2		GTEX-ZYFG-1326-SM-5GICJ	stomach	0.442		GTEX-ZYVF-2226-SM-5GIDD	esophagusMucosa	2.997		GTEX-ZYVF-2326-SM-5E44Z	esophagusMuscular	0.671		GTEX-ZUA1-3026-SM-59HJC	brainCortex	1.198		GTEX-ZUA1-2926-SM-59HL3	brainCerebellum	0.577
GTEX-ZVP2-0626-SM-51MSO	liver	15.5		GTEX-ZVP2-1726-SM-5GU5P	smallIntestine	14.49		GTEX-ZY6K-0726-SM-5A5L8	stomach	0.734		GTEX-ZYT6-1126-SM-5GZYR	esophagusMucosa	2.326		GTEX-ZYT6-1226-SM-5E44Q	esophagusMuscular	0.773		GTEX-ZF28-3026-SM-4WKHP	brainCortex	1.32		GTEX-ZF28-2926-SM-4WKG1	brainCerebellum	1.988
GTEX-ZTPG-1426-SM-51MT3	liver	29.35		GTEX-ZTX8-0526-SM-59HLD	smallIntestine	34.52		GTEX-ZXES-1426-SM-5NQ8S	stomach	0.928		GTEX-ZYFG-1126-SM-5GICY	esophagusMucosa	0.849		GTEX-ZYFC-1726-SM-5GZYX	esophagusMuscular	1.186		GTEX-ZE9C-3026-SM-4WKHB	brainCortex	0.887		GTEX-ZDXO-2926-SM-4WKFM	brainCerebellum	0.545
GTEX-ZPU1-0826-SM-57WG2	liver	15.65		GTEX-ZTSS-0926-SM-59865	smallIntestine	39.52		GTEX-ZVZP-1726-SM-5GZWY	stomach	0.674		GTEX-ZYFC-1626-SM-5N9EU	esophagusMucosa	2.038		GTEX-ZY6K-0526-SM-5GZY9	esophagusMuscular	0.733		GTEX-ZE7O-3126-SM-5HL5X	brainCortex	0.705		GTEX-ZAK1-2926-SM-5HL9S	brainCerebellum	1.108
GTEX-ZF2S-3026-SM-4WWCH	liver	48.06		GTEX-ZTPG-2626-SM-57WFX	smallIntestine	20.96		GTEX-ZVT3-2126-SM-59HL2	stomach	0.638		GTEX-ZY6K-0626-SM-59HJL	esophagusMucosa	2.008		GTEX-ZXES-1226-SM-ARL6V	esophagusMuscular	1.796		GTEX-ZDXO-2126-SM-4WKFI	brainCortex	0.835		GTEX-ZAJG-3026-SM-5HL92	brainCerebellum	1.665
GTEX-ZF29-2026-SM-DNZYW	liver	59.54		GTEX-ZQUD-0926-SM-57WE3	smallIntestine	2.631		GTEX-ZVT2-1626-SM-51MRC	stomach	0.517		GTEX-ZXES-1126-SM-5GZXN	esophagusMucosa	2.834		GTEX-ZVZP-1426-SM-5NQ7R	esophagusMuscular	0.354		GTEX-ZAK1-3026-SM-5S2MJ	brainCortex	1.327		GTEX-ZAB4-2926-SM-57WCV	brainCerebellum	0.972
GTEX-ZEX8-0826-SM-4WKHK	liver	31.07		GTEX-ZQG8-2526-SM-57WEQ	smallIntestine	3.757		GTEX-ZVP2-1626-SM-5GU5D	stomach	0.331		GTEX-ZVT2-1326-SM-5E45H	esophagusMucosa	1.461		GTEX-ZVT2-1226-SM-5GU5H	esophagusMuscular	0.629		GTEX-ZAJG-3126-SM-5HL9J	brainCortex	1.735		GTEX-Z93S-2826-SM-57WBL	brainCerebellum	0.468
GTEX-ZAB5-0426-SM-5CVMI	liver	31.15		GTEX-ZPIC-2326-SM-57WDW	smallIntestine	12.22		GTEX-ZV7C-1626-SM-5NQ7E	stomach	1.057		GTEX-ZVP2-1326-SM-57WCE	esophagusMucosa	1.009		GTEX-ZTX8-0326-SM-59HLA	esophagusMuscular	3.895		GTEX-Z93S-2926-SM-57WB9	brainCortex	0.88		GTEX-YJ89-2926-SM-5P9IT	brainCerebellum	0.361
GTEX-ZAB4-0826-SM-5LU9D	liver	54.23		GTEX-ZPCL-1726-SM-57WEO	smallIntestine	28.6		GTEX-ZV6S-0926-SM-57WGB	stomach	1.473		GTEX-ZVE2-1326-SM-5NQ94	esophagusMucosa	5.494		GTEX-ZTTD-1426-SM-4YCEX	esophagusMuscular	2.113		GTEX-YJ89-3026-SM-5IFJI	brainCortex	0.67		GTEX-YFC4-3026-SM-5IFJK	brainCerebellum	0.898
GTEX-Z9EW-0426-SM-5CVM9	liver	35.18		GTEX-ZP4G-1626-SM-57WGD	smallIntestine	8.585		GTEX-ZTX8-0426-SM-59HLG	stomach	1.101		GTEX-ZV68-0926-SM-59HK7	esophagusMucosa	2.778		GTEX-ZTSS-0726-SM-51MSN	esophagusMuscular	1.254		GTEX-YFC4-3126-SM-5PNV6	brainCortex	1.499		GTEX-Y8DK-0726-SM-4TT3S	brainCerebellum	0.644
GTEX-YFC4-1526-SM-5IFJS	liver	35.67		GTEX-ZLWG-1626-SM-DNZZ1	smallIntestine	38.9		GTEX-ZT9W-1526-SM-4YCDE	stomach	0.749		GTEX-ZUA1-1226-SM-5NQ6O	esophagusMucosa	1.389		GTEX-ZTPG-1526-SM-51MTF	esophagusMuscular	1.643		GTEX-Y8DK-0826-SM-4TT3T	brainCortex	0.453		GTEX-Y111-2826-SM-4TT3O	brainCerebellum	0.704
GTEX-YECK-1926-SM-4W21H	liver	47.36		GTEX-ZLV1-1126-SM-4WWBW	smallIntestine	32.86		GTEX-ZQUD-0826-SM-57WDQ	stomach	0.845		GTEX-ZTX8-0226-SM-5E44D	esophagusMucosa	2.552		GTEX-ZT9W-1226-SM-57WE4	esophagusMuscular	0.554		GTEX-Y111-2726-SM-4TT3N	brainCortex	0.736		GTEX-XMD1-2826-SM-4AT5F	brainCerebellum	1.319
GTEX-YEC4-0826-SM-5P9FV	liver	37.16		GTEX-ZLFU-1526-SM-4WWBT	smallIntestine	21.84		GTEX-ZPU1-1626-SM-4WWB2	stomach	0.39		GTEX-ZTSS-0626-SM-59867	esophagusMucosa	1.219		GTEX-ZQUD-0326-SM-4YCEN	esophagusMuscular	1.216		GTEX-XLM4-3026-SM-4AT6L	brainCortex	1.179		GTEX-XLM4-2926-SM-4AT59	brainCerebellum	1.769
GTEX-YB5E-0326-SM-5IFHU	liver	32.31		GTEX-ZG7Y-1926-SM-DNZZ5	smallIntestine	17.76		GTEX-ZPIC-2026-SM-57WG3	stomach	2.672		GTEX-ZTPG-1626-SM-5DUX2	esophagusMucosa	5.669		GTEX-ZPU1-1326-SM-57WE1	esophagusMuscular	1.378		GTEX-X585-3026-SM-46MWF	brainCortex	3.007		GTEX-X4XX-2926-SM-3NMB1	brainCerebellum	1.134
GTEX-Y5V5-0926-SM-4VBPZ	liver	54.86		GTEX-ZF2S-1726-SM-57WFT	smallIntestine	2.546		GTEX-ZP4G-1226-SM-4WWCJ	stomach	1.538		GTEX-ZT9X-0526-SM-5GCOP	esophagusMucosa	3.097		GTEX-ZPIC-1626-SM-57WEB	esophagusMuscular	2.125		GTEX-X4XY-3026-SM-EWRM9	brainCortex	2.213		GTEX-X4EP-3026-SM-3P5YP	brainCerebellum	0.907
GTEX-Y5LM-0426-SM-4VBRO	liver	39.43		GTEX-ZF29-1626-SM-4WKFJ	smallIntestine	22.72		GTEX-ZLWG-1526-SM-DO12F	stomach	0.657		GTEX-ZT9W-1326-SM-51MTB	esophagusMucosa	1.368		GTEX-ZPCL-1226-SM-4WWFF	esophagusMuscular	0.914		GTEX-X4XX-3026-SM-3NMB2	brainCortex	1.7		GTEX-X261-3126-SM-4PQZC	brainCerebellum	2.055
GTEX-Y111-0726-SM-EYYVM	liver	45.19		GTEX-ZEX8-1826-SM-57WBH	smallIntestine	19.04		GTEX-ZLV1-0826-SM-DO11P	stomach	0.569		GTEX-ZQUD-0426-SM-57WFR	esophagusMucosa	2.845		GTEX-ZP4G-0926-SM-4WWF4	esophagusMuscular	0.843		GTEX-WZTO-2926-SM-3NM9I	brainCortex	0.766		GTEX-WZTO-2826-SM-3NM8P	brainCerebellum	0.399
GTEX-XXEK-1126-SM-4BRUX	liver	34.96		GTEX-ZDTT-1726-SM-5HL69	smallIntestine	32.12		GTEX-ZLFU-1326-SM-DO11R	stomach	0.883		GTEX-ZPU1-1426-SM-4WWFU	esophagusMucosa	2.939		GTEX-ZLWG-1226-SM-4WWFS	esophagusMuscular	0.826		GTEX-WWYW-3126-SM-3NB39	brainCortex	2.68		GTEX-WWYW-3026-SM-3NB36	brainCerebellum	2.054
GTEX-XBEC-1526-SM-4AT68	liver	47.67		GTEX-ZC5H-2326-SM-4WAYT	smallIntestine	1.956		GTEX-ZGAY-1626-SM-DNZZ3	stomach	0.893		GTEX-ZPCL-1426-SM-57WEC	esophagusMucosa	3.296		GTEX-ZLV1-0626-SM-4WWF6	esophagusMuscular	0.771		GTEX-WVLH-3026-SM-3MJG9	brainCortex	0.994		GTEX-WVLH-2926-SM-3MJG5	brainCerebellum	0.404
GTEX-X4XY-1626-SM-46MVN	liver	81.97		GTEX-ZAB5-1526-SM-5HL9P	smallIntestine	0.544		GTEX-ZF2S-1426-SM-57WET	stomach	1.246		GTEX-ZLWG-1326-SM-DNZYZ	esophagusMucosa	0.92		GTEX-ZLFU-1026-SM-5EQMZ	esophagusMuscular	1.463		GTEX-WL46-2926-SM-3LK82	brainCortex	1.587		GTEX-WL46-2826-SM-3LK81	brainCerebellum	1.025
GTEX-X4EP-1026-SM-4QAS5	liver	51.28		GTEX-ZA64-1226-SM-5HL7B	smallIntestine	34.49		GTEX-ZF29-1526-SM-4WKF7	stomach	0.853		GTEX-ZLV1-0526-SM-4WWD4	esophagusMucosa	2.171		GTEX-ZGAY-1226-SM-DO92W	esophagusMuscular	1.61		GTEX-WHSE-3026-SM-3P5ZH	brainCortex	1.222		GTEX-WHSE-2926-SM-3NMBG	brainCerebellum	0.768
GTEX-X4EO-1126-SM-4QARQ	liver	46.42		GTEX-Z9EW-0926-SM-5CVMM	smallIntestine	9.275		GTEX-ZEX8-1626-SM-4WKG7	stomach	0.798		GTEX-ZLFU-1126-SM-DO11K	esophagusMucosa	4.32		GTEX-ZG7Y-1326-SM-4WWBL	esophagusMuscular	1.37		GTEX-UTHO-3026-SM-3GAFB	brainCortex	1.478		GTEX-UTHO-2926-SM-3P5Z9	brainCerebellum	1.413
GTEX-X3Y1-2726-SM-4PQZH	liver	39.73		GTEX-YFCO-1326-SM-664NV	smallIntestine	42.26		GTEX-ZE7O-3026-SM-51MS4	stomach	0.869		GTEX-ZGAY-1126-SM-4WWBS	esophagusMucosa	1.578		GTEX-ZF2S-1126-SM-4WKHH	esophagusMuscular	0.59		GTEX-TSE9-3026-SM-3DB76	brainCortex	1.544		GTEX-TSE9-2926-SM-3DB77	brainCerebellum	1.498
GTEX-X261-1726-SM-4PQYT	liver	34.72		GTEX-YF7O-1826-SM-5IFIU	smallIntestine	37.88		GTEX-ZDYS-1926-SM-5HL59	stomach	0.849		GTEX-ZG7Y-1126-SM-4WWEZ	esophagusMucosa	1.316		GTEX-ZF29-1226-SM-4WKH1	esophagusMuscular	1.381		GTEX-T6MN-2626-SM-32PMQ	brainCortex	1.135		GTEX-T6MN-2526-SM-32PMN	brainCerebellum	0.765
GTEX-WZTO-0626-SM-4PQYY	liver	54.08		GTEX-YEC4-1726-SM-4W21E	smallIntestine	33.19		GTEX-ZAB4-1526-SM-5CVN7	stomach	0.982		GTEX-ZF3C-1626-SM-4WWB4	esophagusMucosa	6.578		GTEX-ZEX8-1326-SM-4WWEW	esophagusMuscular	1.294		GTEX-T5JC-2426-SM-3NMDB	brainCortex	1.028		GTEX-T5JC-2326-SM-32PMR	brainCerebellum	0.511
GTEX-WYVS-1926-SM-4PQZ2	liver	65.98		GTEX-YB5E-1526-SM-5IFIE	smallIntestine	37.8		GTEX-ZA64-0826-SM-5HL9U	stomach	0.972		GTEX-ZF2S-1226-SM-4WWAX	esophagusMucosa	2.268		GTEX-ZDYS-0926-SM-4WWCS	esophagusMuscular	2.728		GTEX-T2IS-3026-SM-32QPM	brainCortex	0.858		GTEX-T2IS-2926-SM-32QPO	brainCerebellum	0.155
GTEX-WY7C-0726-SM-4ONCB	liver	29.91		GTEX-Y9LG-1626-SM-5IFHM	smallIntestine	35.07		GTEX-YJ8A-1526-SM-5P9FT	stomach	2.704		GTEX-ZF29-1326-SM-DNZYV	esophagusMucosa	1.332		GTEX-ZDTT-1226-SM-4WKG9	esophagusMuscular	0.926		GTEX-RU72-3026-SM-CYPRV	brainCortex	1.366		GTEX-S7SE-2526-SM-2XCDL	brainCerebellum	0.27
GTEX-WVLH-2126-SM-EYYWD	liver	49.95		GTEX-Y5V5-1826-SM-4VDS5	smallIntestine	0.749		GTEX-YFCO-0826-SM-5LUAG	stomach	0.408		GTEX-ZEX8-1426-SM-4WKHQ	esophagusMucosa	4.166		GTEX-ZAB5-1026-SM-5HL91	esophagusMuscular	1.023		GTEX-RNOR-2326-SM-2TF4I	brainCortex	0.863		GTEX-RU72-2926-SM-2TF66	brainCerebellum	1.694
GTEX-WQUQ-1926-SM-4OOSA	liver	29.29		GTEX-Y5LM-1626-SM-4VDTB	smallIntestine	7.91		GTEX-YEC4-1426-SM-5IFHS	stomach	0.508		GTEX-ZE9C-1126-SM-4WWBD	esophagusMucosa	2.018		GTEX-ZAB4-1226-SM-5CVN5	esophagusMuscular	1.392		GTEX-QVUS-2826-SM-3GADB	brainCortex	3.093		GTEX-RNOR-2226-SM-2TF5O	brainCerebellum	0.384
GTEX-WK11-1326-SM-4OOSI	liver	16.6		GTEX-Y3IK-1726-SM-4YCCR	smallIntestine	8.986		GTEX-YEC3-1426-SM-D4P1S	stomach	0.613		GTEX-ZDYS-0826-SM-4WWCR	esophagusMucosa	3.015		GTEX-ZA64-0526-SM-5HL9I	esophagusMuscular	1.535		GTEX-QVJO-1426-SM-2S1QY	brainCortex	1.067		GTEX-R55E-2526-SM-2TC6H	brainCerebellum	0.627
GTEX-WFON-1726-SM-4LVMQ	liver	37.37		GTEX-Y3I4-1326-SM-4TT8Z	smallIntestine	0.662		GTEX-YB5E-1126-SM-664NU	stomach	0.506		GTEX-ZDTT-1326-SM-4WKFH	esophagusMucosa	1.602		GTEX-Z9EW-0626-SM-5HL95	esophagusMuscular	1.126		GTEX-QMR6-1426-SM-32PLA	brainCortex	1.117		GTEX-QVUS-2926-SM-3GIJB	brainCerebellum	1.006
GTEX-VUSG-0126-SM-4KL1X	liver	11.67		GTEX-Y114-1426-SM-4TT6W	smallIntestine	14.41		GTEX-Y9LG-1026-SM-5IFJN	stomach	1.124		GTEX-ZC5H-1326-SM-5HL7E	esophagusMucosa	3.44		GTEX-YJ8A-1226-SM-5IFHH	esophagusMuscular	1.065		GTEX-QDT8-2926-SM-32PKC	brainCortex	0.807		GTEX-QVJO-1325-SM-2S1QX	brainCerebellum	0.131
GTEX-UTHO-2426-SM-4JBHD	liver	35.8		GTEX-Y111-2226-SM-4SOJB	smallIntestine	0.691		GTEX-Y8LW-0826-SM-4WWDO	stomach	1.061		GTEX-ZAK1-1526-SM-5S2OV	esophagusMucosa	3.538		GTEX-YFCO-0526-SM-4W1ZJ	esophagusMuscular	0.417		GTEX-Q2AG-2926-SM-2HMJ3	brainCortex	1.865		GTEX-QMR6-1326-SM-32PLB	brainCerebellum	0.478
GTEX-UPK5-1426-SM-4JBHH	liver	44.18		GTEX-XXEK-1026-SM-4BRUW	smallIntestine	26.17		GTEX-Y8E4-1526-SM-4WWDI	stomach	0.943		GTEX-ZAJG-1326-SM-5S2NV	esophagusMucosa	2.804		GTEX-YF7O-0826-SM-4W21F	esophagusMuscular	0.855		GTEX-PWO3-0926-SM-2I5EY	brainCortex	1.331		GTEX-QDT8-3026-SM-32PKB	brainCerebellum	0.84
GTEX-U8XE-1526-SM-4E3HT	liver	26.13		GTEX-XUZC-1426-SM-4BRV3	smallIntestine	47.54		GTEX-Y5V6-1326-SM-4VDTF	stomach	0.359		GTEX-ZAB5-0926-SM-5CVMV	esophagusMucosa	1.7		GTEX-YECK-1726-SM-5IFI3	esophagusMuscular	0.611		GTEX-PVOW-2526-SM-2XCF7	brainCortex	0.528		GTEX-Q2AG-2826-SM-2HMJQ	brainCerebellum	0.765
GTEX-U3ZN-0226-SM-3DB8D	liver	23.18		GTEX-XPVG-1726-SM-4B65W	smallIntestine	1.036		GTEX-Y5LM-1326-SM-5RQIS	stomach	5.259		GTEX-ZAB4-1126-SM-5HL86	esophagusMucosa	4.757		GTEX-YEC4-1126-SM-5CVLW	esophagusMuscular	1.816		GTEX-P44G-2426-SM-2I5ER	brainCortex	2.096		GTEX-PWO3-1026-SM-2I5F2	brainCerebellum	0.746
GTEX-TKQ2-1726-SM-4DXUP	liver	19.87		GTEX-XMK1-1826-SM-4B66F	smallIntestine	0.951		GTEX-Y3IK-1426-SM-4YCES	stomach	1.206		GTEX-ZA64-0626-SM-5HL9O	esophagusMucosa	2.251		GTEX-YEC3-1926-SM-4WWF5	esophagusMuscular	1.75		GTEX-OXRN-2426-SM-2I5EQ	brainCortex	0.842		GTEX-PVOW-2626-SM-32PL8	brainCerebellum	0.365
GTEX-T6MN-1226-SM-3NMA5	liver	105.5		GTEX-XGQ4-1326-SM-4GIDU	smallIntestine	24.39		GTEX-Y3I4-1626-SM-4TT7W	stomach	1.516		GTEX-Z9EW-0526-SM-5HL8S	esophagusMucosa	2.912		GTEX-YB5K-0726-SM-5LU8R	esophagusMuscular	1.758		GTEX-OHPN-2526-SM-2I5H3	brainCortex	2.707		GTEX-P44H-2426-SM-2XCEJ	brainCerebellum	0.875
GTEX-SJXC-1226-SM-4DM78	liver	36.04		GTEX-XBED-1426-SM-4AT4G	smallIntestine	25.29		GTEX-Y114-1226-SM-4TT88	stomach	0.204		GTEX-YJ89-1526-SM-5P9IR	esophagusMucosa	2.01		GTEX-YB5E-0826-SM-4VDRZ	esophagusMuscular	1.045		GTEX-NPJ8-1526-SM-2D7VU	brainCortex	2.956		GTEX-P44G-2526-SM-2I5EK	brainCerebellum	0.849
GTEX-S4Z8-0526-SM-4AD4T	liver	53.31		GTEX-XAJ8-0526-SM-47JYK	smallIntestine	17.8		GTEX-XXEK-0826-SM-4BRWG	stomach	0.568		GTEX-YFC4-1226-SM-5LU9R	esophagusMucosa	5.571		GTEX-Y9LG-0826-SM-5ZZVG	esophagusMuscular	1.056		GTEX-NPJ7-2726-SM-2I3FT	brainCortex	3.488		GTEX-OHPN-2626-SM-2I5H1	brainCerebellum	1.742
GTEX-S33H-1626-SM-4AD68	liver	30.7		GTEX-X5EB-1626-SM-4E3IV	smallIntestine	20.93		GTEX-XV7Q-1326-SM-4BRWM	stomach	1.944		GTEX-YF7O-0926-SM-5IFIF	esophagusMucosa	2.096		GTEX-Y8LW-0626-SM-4VDS8	esophagusMuscular	1.272		GTEX-N7MT-1126-SM-CYPQY	brainCortex	3.095		GTEX-NPJ8-2626-SM-2D7W2	brainCerebellum	1.409
GTEX-S32W-1926-SM-4AD63	liver	64.66		GTEX-X15G-1426-SM-4PQZK	smallIntestine	6.28		GTEX-XUZC-0726-SM-4BOPH	stomach	0.829		GTEX-YECK-1626-SM-5IFHQ	esophagusMucosa	2.763		GTEX-Y8E4-1826-SM-4VBPV	esophagusMuscular	1.133		GTEX-1RQEC-2926-SM-EVR5A	brainCortex	0.354		GTEX-NPJ7-2826-SM-2I3FU	brainCerebellum	1.48
GTEX-RWSA-1426-SM-47JXA	liver	28.44		GTEX-WYJK-1526-SM-4ONCW	smallIntestine	1.434		GTEX-XQ8I-2026-SM-4BOOL	stomach	1.103		GTEX-YEC4-1026-SM-9WG7N	esophagusMucosa	1.992		GTEX-Y5V6-1126-SM-4VDTD	esophagusMuscular	0.635		GTEX-1R9PO-2926-SM-EVYBR	brainCortex	5.654		GTEX-N7MT-1226-SM-DKPOK	brainCerebellum	2.326
GTEX-RU72-1426-SM-46MUF	liver	23.87		GTEX-WY7C-1826-SM-4ONCE	smallIntestine	28.64		GTEX-XPVG-1526-SM-4B66C	stomach	0.51		GTEX-YEC3-2526-SM-CXZIH	esophagusMucosa	1.777		GTEX-Y5V5-1426-SM-EYYVT	esophagusMuscular	0.896		GTEX-1R9K4-3126-SM-DTX9Y	brainCortex	1.282		GTEX-N7MS-2526-SM-2D7W3	brainCerebellum	0.547
GTEX-RTLS-1326-SM-46MUN	liver	63.69		GTEX-WRHK-1026-SM-4MVOD	smallIntestine	7.587		GTEX-XMK1-1526-SM-EYYVO	stomach	1.882		GTEX-YB5K-0826-SM-5YYB7	esophagusMucosa	1.626		GTEX-Y5LM-1126-SM-4VDT5	esophagusMuscular	1.27		GTEX-1QP6S-2926-SM-DTXF8	brainCortex	0.629		GTEX-1RQEC-3026-SM-DPRXM	brainCerebellum	0.284
GTEX-RNOR-1426-SM-48FDJ	liver	79.68		GTEX-WQUQ-2426-SM-4MVNW	smallIntestine	28.81		GTEX-XBEW-1826-SM-4RTWX	stomach	0.605		GTEX-YB5E-0926-SM-4WWDQ	esophagusMucosa	1.614		GTEX-Y3IK-1226-SM-4WWEK	esophagusMuscular	0.724		GTEX-1QMI2-3126-SM-EXUT5	brainCortex	1.696		GTEX-1RNSC-3126-SM-EVR4V	brainCerebellum	1.596
GTEX-RN64-1826-SM-48FDV	liver	103.1		GTEX-WHSB-1026-SM-4M1XN	smallIntestine	22.77		GTEX-XBED-1226-SM-4AT5V	stomach	1.587		GTEX-Y9LG-0626-SM-4WWDH	esophagusMucosa	0.827		GTEX-Y3I4-1026-SM-4TT2C	esophagusMuscular	1.543		GTEX-1PWST-3126-SM-EXUSE	brainCortex	2.404		GTEX-1RDX4-3226-SM-DPS14	brainCerebellum	0.795
GTEX-RM2N-1926-SM-48FCU	liver	15.82		GTEX-WH7G-1626-SM-4LVMY	smallIntestine	15.57		GTEX-XAJ8-0326-SM-47JYI	stomach	2.617		GTEX-Y8LW-0726-SM-5IFI1	esophagusMucosa	1.455		GTEX-Y111-1726-SM-4SOIQ	esophagusMuscular	1.017		GTEX-1PPGY-3126-SM-EXUSR	brainCortex	1.266		GTEX-1R9PO-2826-SM-E6CPV	brainCerebellum	2.008
GTEX-REY6-1226-SM-48FDR	liver	57.16		GTEX-WFON-1526-SM-4LVMP	smallIntestine	1.359		GTEX-X15G-1126-SM-4PQZG	stomach	1.137		GTEX-Y8E4-1726-SM-5LU9G	esophagusMucosa	2.568		GTEX-XYKS-1126-SM-4BRWP	esophagusMuscular	1.34		GTEX-1PIIG-2726-SM-E76PQ	brainCortex	1.547		GTEX-1R46S-3126-SM-DPRZ9	brainCerebellum	1.308
GTEX-R53T-0326-SM-48FEC	liver	70.2		GTEX-WFJO-0926-SM-4LVM2	smallIntestine	19.52		GTEX-WZTO-2126-SM-4PQYW	stomach	0.512		GTEX-Y5V6-1026-SM-4VBS2	esophagusMucosa	2.514		GTEX-XXEK-0426-SM-4BRVW	esophagusMuscular	1.043		GTEX-1OJC4-2826-SM-E6CQX	brainCortex	0.79		GTEX-1QP6S-3026-SM-EAZ4N	brainCerebellum	0.422
GTEX-QV44-0326-SM-C1YQX	liver	27.89		GTEX-WFG8-1626-SM-4LVMB	smallIntestine	8.386		GTEX-WYVS-1326-SM-4ONCQ	stomach	0.933		GTEX-Y5V5-1626-SM-4VDSG	esophagusMucosa	3.057		GTEX-XV7Q-1026-SM-4BRVR	esophagusMuscular	1.978		GTEX-1O9I2-3026-SM-E76PX	brainCortex	3.311		GTEX-1QEPI-3026-SM-EXOIW	brainCerebellum	0.282
GTEX-QESD-2026-SM-447BI	liver	113.3		GTEX-WFG7-1726-SM-4LVME	smallIntestine	15.14		GTEX-WYJK-2526-SM-4ONDF	stomach	1.14		GTEX-Y5LM-1026-SM-4VDSQ	esophagusMucosa	2.338		GTEX-XUZC-0326-SM-4BOO8	esophagusMuscular	1.044		GTEX-1NV8Z-3126-SM-E76R3	brainCortex	1.333		GTEX-1PWST-3026-SM-EAZ3H	brainCerebellum	1.056
GTEX-QEL4-1226-SM-447A4	liver	34.03		GTEX-WEY5-1526-SM-4LMJF	smallIntestine	0.873		GTEX-WY7C-1726-SM-4ONCC	stomach	1.305		GTEX-Y3IK-1126-SM-51MSV	esophagusMucosa	1.127		GTEX-XUW1-1526-SM-4BOOY	esophagusMuscular	0.714		GTEX-1NV5F-3226-SM-EXUSL	brainCortex	2.422		GTEX-1POEN-2726-SM-E9U6B	brainCerebellum	0.332
GTEX-QEG4-1826-SM-CKZN9	liver	61.22		GTEX-VUSG-1726-SM-4KKZL	smallIntestine	5.293		GTEX-WXYG-1626-SM-4ONCR	stomach	0.558		GTEX-Y3I4-1226-SM-4TT8N	esophagusMucosa	5.015		GTEX-XQ8I-1626-SM-4BOOI	esophagusMuscular	1.821		GTEX-1N5O9-2926-SM-EXUSN	brainCortex	1.57		GTEX-1PIIG-2826-SM-DTX7O	brainCerebellum	1.19
GTEX-QDVN-0826-SM-48TZ2	liver	66.11		GTEX-VJYA-0926-SM-4KL1N	smallIntestine	11.05		GTEX-WRHK-0626-SM-4MVOE	stomach	1.23		GTEX-Y114-0926-SM-4TT7J	esophagusMucosa	7.691		GTEX-XQ3S-1226-SM-4BOPP	esophagusMuscular	0.781		GTEX-1N2DW-2826-SM-E9TK5	brainCortex	0.601		GTEX-1P4AB-3026-SM-EXOJS	brainCerebellum	1.689
GTEX-Q734-0326-SM-48U15	liver	21.27		GTEX-UPK5-2026-SM-4JBIM	smallIntestine	1.521		GTEX-WHWD-1426-SM-4OORU	stomach	0.818		GTEX-Y111-1626-SM-57WCY	esophagusMucosa	2.763		GTEX-XPVG-1326-SM-4B65P	esophagusMuscular	0.574		GTEX-1M4P7-2726-SM-E9TJQ	brainCortex	1.049		GTEX-1NV8Z-3026-SM-DTX8Z	brainCerebellum	0.746
GTEX-Q2AG-1126-SM-48U1P	liver	28.86		GTEX-1S82Z-1826-SM-E9TIK	smallIntestine	0.721		GTEX-WHSB-1226-SM-4M1XR	stomach	0.932		GTEX-XYKS-1526-SM-4BRUP	esophagusMucosa	2.334		GTEX-XBEW-1426-SM-4AT4J	esophagusMuscular	0.742		GTEX-1LKK1-3126-SM-EWRNY	brainCortex	4.139		GTEX-1MJK2-3026-SM-EV7A5	brainCerebellum	0.713
GTEX-PX3G-0826-SM-48TZS	liver	39.87		GTEX-1S5ZA-1326-SM-EV7BB	smallIntestine	1.755		GTEX-WHPG-0426-SM-4M1XW	stomach	1.693		GTEX-XXEK-0326-SM-4BRVV	esophagusMucosa	2.76		GTEX-XBED-0926-SM-48TCE	esophagusMuscular	3.548		GTEX-1LG7Y-3026-SM-D5OVI	brainCortex	0.604		GTEX-1LSVX-2826-SM-EVR58	brainCerebellum	1.428
GTEX-P78B-1326-SM-3P611	liver	38.23		GTEX-1RAZR-1826-SM-E6CRE	smallIntestine	2.93		GTEX-WH7G-1526-SM-4LVMX	stomach	1.486		GTEX-XV7Q-1126-SM-4BRVS	esophagusMucosa	7.118		GTEX-X8HC-1526-SM-46MWD	esophagusMuscular	1.801		GTEX-1LC47-2926-SM-CXZKC	brainCortex	1.931		GTEX-1LG7Y-3126-SM-EV7AS	brainCerebellum	0.581
GTEX-P44G-1126-SM-3NM9D	liver	10.31		GTEX-1RAZQ-2226-SM-DPRZR	smallIntestine	2.725		GTEX-WFON-1126-SM-4LVMA	stomach	0.574		GTEX-XUZC-0426-SM-4BOPE	esophagusMucosa	1.493		GTEX-X5EB-1426-SM-46MVW	esophagusMuscular	0.785		GTEX-1KWVE-2326-SM-D4P3N	brainCortex	0.7		GTEX-1KWVE-2226-SM-CXZKN	brainCerebellum	0.361
GTEX-OOBJ-0826-SM-3NB2K	liver	64.83		GTEX-1RAZA-1826-SM-DTXA2	smallIntestine	3.386		GTEX-WFJO-1126-SM-4LVLZ	stomach	0.376		GTEX-XQ8I-1526-SM-4BOOH	esophagusMucosa	2.208		GTEX-X3Y1-1226-SM-4PQZ8	esophagusMuscular	0.647		GTEX-1KD4Q-2926-SM-D3L9N	brainCortex	1.765		GTEX-1KD4Q-3026-SM-EV7A7	brainCerebellum	2.004
GTEX-OIZF-0826-SM-3MJGO	liver	36.07		GTEX-1R9PM-1626-SM-DPRY9	smallIntestine	4.08		GTEX-WFG8-1326-SM-4LVN3	stomach	1.238		GTEX-XQ3S-1126-SM-4BOPK	esophagusMucosa	4.106		GTEX-X15G-0926-SM-4PQZE	esophagusMuscular	0.977		GTEX-1JMQL-2826-SM-ARU91	brainCortex	4.699		GTEX-1KANB-3226-SM-D4P3G	brainCerebellum	0.74
GTEX-O5YV-0726-SM-EV798	liver	29.03		GTEX-1R9K5-2026-SM-E6CPS	smallIntestine	1.668		GTEX-WFG7-1326-SM-4LMK1	stomach	1.386		GTEX-XMK1-1326-SM-4B65Q	esophagusMucosa	1.868		GTEX-WZTO-1526-SM-4PQYQ	esophagusMuscular	0.848		GTEX-1JMQK-3026-SM-ARL95	brainCortex	4.456		GTEX-1JN1M-3126-SM-AHZ4E	brainCerebellum	1.378
GTEX-O5YT-0826-SM-3TW8N	liver	114		GTEX-1R9K4-2326-SM-E6CRB	smallIntestine	1.316		GTEX-WEY5-1226-SM-4LMIQ	stomach	0.341		GTEX-XMD2-1326-SM-4YCET	esophagusMucosa	2.888		GTEX-WYVS-0826-SM-4RTXB	esophagusMuscular	0.406		GTEX-1JMPZ-2726-SM-ARZNF	brainCortex	1.295		GTEX-1JMQK-2926-SM-D4P2T	brainCerebellum	1.229
GTEX-1S82Y-1026-SM-EV7BJ	liver	24.31		GTEX-1R9JW-1926-SM-EVR4J	smallIntestine	0.525		GTEX-W5WG-1726-SM-4LMI5	stomach	0.298		GTEX-XLM4-2326-SM-4AT5E	esophagusMucosa	9.013		GTEX-WYJK-2026-SM-4ONDE	esophagusMuscular	1.095		GTEX-1JMOU-2726-SM-CY8IO	brainCortex	1.616		GTEX-1JMQJ-3126-SM-EV79G	brainCerebellum	0.466
GTEX-1S5VW-1826-SM-EAZ53	liver	9.897		GTEX-1R7EV-1226-SM-DTX82	smallIntestine	3.893		GTEX-VJYA-1026-SM-4KL21	stomach	0.609		GTEX-XK95-1026-SM-4GIDV	esophagusMucosa	4.993		GTEX-WY7C-1326-SM-4ONCX	esophagusMuscular	1.412		GTEX-1JMLX-2926-SM-CL54C	brainCortex	0.872		GTEX-1JMPZ-2826-SM-C1YRA	brainCerebellum	0.835
GTEX-1RQEC-1126-SM-EAZ5E	liver	40.11		GTEX-1R7EU-1326-SM-E6CQ6	smallIntestine	24.25		GTEX-V955-1326-SM-4JBHR	stomach	1.296		GTEX-XGQ4-1526-SM-4AT6H	esophagusMucosa	2.179		GTEX-WXYG-1126-SM-4ONCH	esophagusMuscular	1.105		GTEX-1JJEA-2826-SM-ARU8R	brainCortex	1.706		GTEX-1JMOU-2826-SM-EV79R	brainCerebellum	1.1
GTEX-1R9JW-0826-SM-DPRZJ	liver	39.93		GTEX-1QW4Y-1226-SM-EWRMY	smallIntestine	3.654		GTEX-V1D1-1726-SM-4JBHB	stomach	0.873		GTEX-XBEW-1326-SM-4AT63	esophagusMucosa	3.736		GTEX-WRHK-0426-SM-4MVOG	esophagusMuscular	0.595		GTEX-1JJE9-2926-SM-CY8HV	brainCortex	2.369		GTEX-1JMLX-3026-SM-EV79Q	brainCerebellum	0.772
GTEX-1QPFJ-1126-SM-E9U5V	liver	32.82		GTEX-1QPFJ-2626-SM-DPRZU	smallIntestine	19.19		GTEX-UPK5-2126-SM-4JBJK	stomach	0.725		GTEX-XBED-1026-SM-48TCB	esophagusMucosa	2.571		GTEX-WOFM-0526-SM-4OOS2	esophagusMuscular	2.273		GTEX-1JJ6O-3126-SM-CNNP8	brainCortex	1.597		GTEX-1JJEA-2926-SM-C1YSK	brainCerebellum	1.301
GTEX-1QP6S-1326-SM-DPRZ8	liver	62.93		GTEX-1QP2A-2426-SM-EXOJA	smallIntestine	40.22		GTEX-UJMC-1226-SM-4IHLI	stomach	0.436		GTEX-X62O-2226-SM-46MW3	esophagusMucosa	3.828		GTEX-WK11-1126-SM-4OOSJ	esophagusMuscular	1.029		GTEX-1J8Q2-3026-SM-CKZN8	brainCortex	2.416		GTEX-1JJE9-3026-SM-CNNPA	brainCerebellum	1.353
GTEX-1QP66-0226-SM-DPRXS	liver	29.38		GTEX-1QP28-1726-SM-E6CRK	smallIntestine	1.197		GTEX-UJHI-1026-SM-4IHJP	stomach	0.139		GTEX-X585-1226-SM-46MW7	esophagusMucosa	6.269		GTEX-WHWD-1026-SM-4OORZ	esophagusMuscular	1.574		GTEX-1J1OQ-3226-SM-A9G2Q	brainCortex	2.376		GTEX-1JJ6O-3026-SM-C1YQH	brainCerebellum	1.693
GTEX-1QCLZ-1226-SM-EAZ49	liver	66.26		GTEX-1QCLZ-2126-SM-EWRNC	smallIntestine	1.221		GTEX-U4B1-1026-SM-4DXT1	stomach	2.987		GTEX-X4XY-1726-SM-46MVO	esophagusMucosa	17.49		GTEX-WHSE-1626-SM-4M1XL	esophagusMuscular	0.765		GTEX-1IY9M-3026-SM-A9G37	brainCortex	0.86		GTEX-1J1OQ-3126-SM-D4P2O	brainCerebellum	1.072
GTEX-1PIIG-1326-SM-EXOIR	liver	26.55		GTEX-1PIEJ-1526-SM-E6CP8	smallIntestine	1.588		GTEX-U3ZN-2026-SM-4DXUC	stomach	0.784		GTEX-X4LF-0626-SM-4QASB	esophagusMucosa	2.894		GTEX-WHSB-0526-SM-4M1XM	esophagusMuscular	1.243		GTEX-1IOXB-3126-SM-CKZO1	brainCortex	0.577		GTEX-1IY9M-3126-SM-AHZ3A	brainCerebellum	0.37
GTEX-1PBJJ-0626-SM-DPRYO	liver	30.22		GTEX-1PDJ9-1826-SM-E9U66	smallIntestine	10.16		GTEX-TMMY-1626-SM-4DXTY	stomach	4.576		GTEX-X4EP-1626-SM-4QAS6	esophagusMucosa	10.9		GTEX-WHPG-1226-SM-4M1ZI	esophagusMuscular	0.867		GTEX-1IL2U-3026-SM-C1YSH	brainCortex	0.781		GTEX-1IL2V-3026-SM-CYPSA	brainCerebellum	0.721
GTEX-1NV8Z-1626-SM-DPRYT	liver	70.03		GTEX-1OKEX-1126-SM-DTXEB	smallIntestine	1.012		GTEX-TKQ2-0926-SM-4DXU5	stomach	0.912		GTEX-X4EO-1226-SM-4QARR	esophagusMucosa	4.984		GTEX-WH7G-1026-SM-4LVML	esophagusMuscular	0.793		GTEX-1IKK5-2926-SM-ARU7Q	brainCortex	3.637		GTEX-1IKOH-2826-SM-CNNRC	brainCerebellum	0.917
GTEX-1MJIX-0726-SM-DPRYP	liver	44.01		GTEX-1OJC3-1626-SM-E9U65	smallIntestine	2.842		GTEX-TKQ1-0526-SM-4DXTG	stomach	0.641		GTEX-X3Y1-1326-SM-4PQZB	esophagusMucosa	2.143		GTEX-WFON-0926-SM-4LVMK	esophagusMuscular	1.24		GTEX-1IKJJ-2926-SM-A9G2N	brainCortex	0.975		GTEX-1IDJH-3126-SM-C1YQS	brainCerebellum	0.564
GTEX-1LH75-0926-SM-EAZ5C	liver	18.91		GTEX-1NSGN-2126-SM-DPRYN	smallIntestine	4.294		GTEX-T8EM-1226-SM-4DM5J	stomach	1.196		GTEX-X15G-0826-SM-4PQZD	esophagusMucosa	3.055		GTEX-WFJO-0726-SM-4LVM8	esophagusMuscular	0.884		GTEX-1IDJH-3026-SM-CL53B	brainCortex	1.068		GTEX-1I1HK-2726-SM-AHZ2M	brainCerebellum	0.567
GTEX-1LGRB-0626-SM-CNNQH	liver	40.73		GTEX-1MUQO-2426-SM-EAZ5A	smallIntestine	4.029		GTEX-T6MO-0726-SM-4DM58	stomach	0.269		GTEX-WYVS-0726-SM-4ONDO	esophagusMucosa	3.241		GTEX-WFG8-1026-SM-4LVMZ	esophagusMuscular	3.231		GTEX-1IDFM-2826-SM-ACKWJ	brainCortex	1.485		GTEX-1I1GV-3026-SM-CNNR9	brainCerebellum	0.674
GTEX-1KWVE-0326-SM-EV7AF	liver	59.92		GTEX-1MGNQ-2326-SM-EV7BG	smallIntestine	4.563		GTEX-T5JW-0926-SM-4DM5K	stomach	0.752		GTEX-WYJK-1926-SM-4ONDP	esophagusMucosa	3.078		GTEX-WFG7-1026-SM-4LMK8	esophagusMuscular	1.581		GTEX-1ICLZ-2826-SM-CL53U	brainCortex	1.962		GTEX-1I1CD-2926-SM-A96SJ	brainCerebellum	1.24
GTEX-1KD5A-1226-SM-CXZK7	liver	24.44		GTEX-1LH75-1926-SM-DIPGD	smallIntestine	3.208		GTEX-T5JC-1926-SM-4DM6Q	stomach	0.996		GTEX-WXYG-1226-SM-4ONCJ	esophagusMucosa	2.808		GTEX-WEY5-1026-SM-4LMK9	esophagusMuscular	1.277		GTEX-1I1HK-2826-SM-CKZPL	brainCortex	1.205		GTEX-1HSMO-2926-SM-C1YR5	brainCerebellum	1.125
GTEX-1KD4Q-1526-SM-D4P3L	liver	38.34		GTEX-1LGOU-1426-SM-D3L8N	smallIntestine	3.463		GTEX-SUCS-0926-SM-4DM4Z	stomach	0.634		GTEX-WVLH-1426-SM-4MVNX	esophagusMucosa	4.47		GTEX-W5WG-1526-SM-4LMIG	esophagusMuscular	0.692		GTEX-1I1GV-3126-SM-A96SF	brainCortex	0.984		GTEX-1HSKV-2926-SM-B2LWJ	brainCerebellum	0.376
GTEX-1KANB-2226-SM-DHXJW	liver	114.1		GTEX-1LBAC-1526-SM-CXZKU	smallIntestine	3.624		GTEX-SNOS-0826-SM-4DM5N	stomach	0.605		GTEX-WRHK-0526-SM-4MVOF	esophagusMucosa	1.427		GTEX-VUSG-1126-SM-4KKZQ	esophagusMuscular	1.545		GTEX-1I1GR-2926-SM-CNNQG	brainCortex	0.419		GTEX-1HCVE-2926-SM-9WPPJ	brainCerebellum	1.12
GTEX-1KAFJ-0726-SM-CXZKF	liver	18.11		GTEX-1L5NE-1826-SM-EV79T	smallIntestine	8.362		GTEX-SNMC-0626-SM-4DM6H	stomach	1.035		GTEX-WQUQ-1626-SM-4OOSH	esophagusMucosa	2.657		GTEX-VJYA-0626-SM-4KL1S	esophagusMuscular	0.974		GTEX-1I1GQ-3026-SM-CL55K	brainCortex	0.345		GTEX-1HBPI-2726-SM-9WPPF	brainCerebellum	0.751
GTEX-1K9T9-0726-SM-CXZJZ	liver	25.91		GTEX-1KXAM-2026-SM-DHXKI	smallIntestine	17.14		GTEX-S95S-0826-SM-4B64N	stomach	0.569		GTEX-WOFM-0626-SM-4OOS3	esophagusMucosa	3.229		GTEX-V955-1026-SM-4JBHO	esophagusMuscular	1.429		GTEX-1I1CD-3026-SM-B2LY2	brainCortex	1.659		GTEX-1HBPH-3026-SM-9WPNY	brainCerebellum	0.97
GTEX-1JMLX-1326-SM-CXZJO	liver	55.9		GTEX-1K9T9-2726-SM-D4P3E	smallIntestine	2.115		GTEX-S7SF-0626-SM-4AD4V	stomach	1.627		GTEX-WK11-1026-SM-4OOS8	esophagusMucosa	1.845		GTEX-V1D1-1126-SM-4JBHT	esophagusMuscular	1.115		GTEX-1I19N-3026-SM-CL55E	brainCortex	1.277		GTEX-1HB9E-3126-SM-AHZ4M	brainCerebellum	2.079
GTEX-1JJEA-1526-SM-CNNPK	liver	47.28		GTEX-1JN76-1126-SM-C1YRL	smallIntestine	29.74		GTEX-S4Z8-1226-SM-4AD6W	stomach	1.04		GTEX-WHWD-0926-SM-4OORY	esophagusMucosa	5.603		GTEX-UPK5-1326-SM-4IHLE	esophagusMuscular	1.605		GTEX-1HUB1-2926-SM-ACKXA	brainCortex	2.099		GTEX-1H4P4-2726-SM-9JGGB	brainCerebellum	0.198
GTEX-1JJ6O-0826-SM-CXZJL	liver	15.86		GTEX-1JMQK-2426-SM-CXZJU	smallIntestine	1.984		GTEX-S4UY-1626-SM-4AD55	stomach	0.957		GTEX-WHSE-1526-SM-4M1XH	esophagusMucosa	19.36		GTEX-UJMC-1026-SM-4IHKN	esophagusMuscular	1.844		GTEX-1HT8W-3026-SM-CGQEO	brainCortex	0.647		GTEX-1H3VE-2826-SM-9WPOL	brainCerebellum	1.244
GTEX-1J8EW-1626-SM-C1YQ8	liver	26.34		GTEX-1JK1U-1226-SM-CNNPN	smallIntestine	6.259		GTEX-S4Q7-0726-SM-4AD5F	stomach	1.692		GTEX-WHSB-0426-SM-4M1XI	esophagusMucosa	2.774		GTEX-UJHI-0926-SM-4IHKF	esophagusMuscular	0.668		GTEX-1HSMO-3026-SM-A9G3F	brainCortex	1.351		GTEX-1H3O1-1826-SM-A96TO	brainCerebellum	0.449
GTEX-1IKK5-0326-SM-C1YPY	liver	26.41		GTEX-1JJE9-2226-SM-CXZJM	smallIntestine	1.823		GTEX-S4P3-0726-SM-4AD57	stomach	0.546		GTEX-WHPG-1126-SM-4M1XT	esophagusMucosa	2.339		GTEX-U8XE-1826-SM-4E3HV	esophagusMuscular	2.723		GTEX-1HSKV-3026-SM-A96SL	brainCortex	0.894		GTEX-1H3NZ-2926-SM-9WPQ8	brainCerebellum	0.835
GTEX-1IKJJ-1526-SM-C1YSC	liver	24.97		GTEX-1J8QM-1026-SM-C1YQA	smallIntestine	18.78		GTEX-S3XE-1026-SM-4AD4O	stomach	0.728		GTEX-WH7G-0926-SM-4LVMJ	esophagusMucosa	3.452		GTEX-U4B1-0926-SM-4DXUV	esophagusMuscular	0.444		GTEX-1HR98-3026-SM-CNPPK	brainCortex	0.576		GTEX-1H1ZS-2926-SM-9WPP2	brainCerebellum	1.55
GTEX-1ICLY-1526-SM-C1YS4	liver	17.58		GTEX-1J8Q3-2526-SM-CNNQ4	smallIntestine	47.63		GTEX-S341-0626-SM-4AD5T	stomach	0.265		GTEX-WFON-0826-SM-4LVMI	esophagusMucosa	2.335		GTEX-U3ZN-1826-SM-4DXUY	esophagusMuscular	2.185		GTEX-1HGF4-3126-SM-CL54M	brainCortex	3.09		GTEX-1H1DG-2826-SM-9JGHB	brainCerebellum	0.482
GTEX-1ICG6-1026-SM-B2LY6	liver	48.79		GTEX-1IKOE-1926-SM-ARU7V	smallIntestine	1.923		GTEX-RWS6-0926-SM-47JXE	stomach	0.266		GTEX-WFJO-0826-SM-4LVM5	esophagusMucosa	4.608		GTEX-U3ZM-0626-SM-4DXTV	esophagusMuscular	1.905		GTEX-1HFI6-3026-SM-CNPPJ	brainCortex	0.714		GTEX-1H1CY-3026-SM-9OSW7	brainCerebellum	0.212
GTEX-1I1HK-1126-SM-AHZ2L	liver	41.78		GTEX-1I1GT-1826-SM-ARZLW	smallIntestine	2.593		GTEX-RUSQ-1126-SM-EAZAU	stomach	1.217		GTEX-WFG8-1226-SM-4V6EI	esophagusMucosa	2.765		GTEX-U3ZH-1126-SM-4DXUG	esophagusMuscular	1.234		GTEX-1HCVE-3026-SM-CL54G	brainCortex	1.694		GTEX-1GZHY-3026-SM-7MXVA	brainCerebellum	0.501
GTEX-1I1GR-1526-SM-CNNQE	liver	56.68		GTEX-1HSMQ-2226-SM-C1YRD	smallIntestine	8.478		GTEX-RU1J-0526-SM-46MUT	stomach	0.676		GTEX-WFG7-1126-SM-4LMK3	esophagusMucosa	2.437		GTEX-TMMY-1226-SM-4DXT6	esophagusMuscular	2.671		GTEX-1HCU6-3126-SM-CL54L	brainCortex	2.221		GTEX-1GZ4I-2926-SM-9JGGO	brainCerebellum	1.298
GTEX-1HT8W-0826-SM-C1YRJ	liver	53.24		GTEX-1H1DE-1426-SM-9JGHV	smallIntestine	2.56		GTEX-RTLS-2626-SM-46MUJ	stomach	0.943		GTEX-WEY5-0926-SM-4LMI4	esophagusMucosa	1.737		GTEX-TML8-1426-SM-4DXUT	esophagusMuscular	0.465		GTEX-1HBPM-2926-SM-CL54E	brainCortex	1.567		GTEX-1GZ2Q-3026-SM-9JGG3	brainCerebellum	1.142
GTEX-1HCVE-1526-SM-B2LWW	liver	59.69		GTEX-1H11D-2526-SM-9JGGU	smallIntestine	4.797		GTEX-RM2N-0826-SM-48FD3	stomach	0.996		GTEX-W5WG-1626-SM-4LMKG	esophagusMucosa	0.999		GTEX-TKQ2-1226-SM-4DXSV	esophagusMuscular	1.172		GTEX-1HBPI-2826-SM-ARZNO	brainCortex	1.5		GTEX-1GTWX-2926-SM-7MXV4	brainCerebellum	0.55
GTEX-1HCU7-1726-SM-B2LX9	liver	23.45		GTEX-1GMR3-2726-SM-7MKFB	smallIntestine	6.383		GTEX-R55G-1126-SM-48FDG	stomach	0.728		GTEX-VUSG-1226-SM-4KKZF	esophagusMucosa	15.53		GTEX-TKQ1-0426-SM-4DXT4	esophagusMuscular	1.672		GTEX-1HBPH-3126-SM-9WYUV	brainCortex	1.193		GTEX-1GN73-3026-SM-7MXV8	brainCerebellum	1.538
GTEX-1HBPI-1026-SM-AHZ4N	liver	15.98		GTEX-1GMR2-1026-SM-7MKHJ	smallIntestine	30.84		GTEX-R55D-1526-SM-48FEJ	stomach	0.497		GTEX-VJYA-0726-SM-4KL1T	esophagusMucosa	1.945		GTEX-T8EM-0626-SM-4DM62	esophagusMuscular	1.97		GTEX-1HB9E-2926-SM-D4P3S	brainCortex	1.854		GTEX-1GF9W-2726-SM-9JGGW	brainCerebellum	0.432
GTEX-1HBPH-2626-SM-A96TV	liver	32.92		GTEX-1GL5R-2026-SM-7MKHP	smallIntestine	3.956		GTEX-R55C-1026-SM-48FCM	stomach	0.759		GTEX-V955-1126-SM-4JBH3	esophagusMucosa	2.393		GTEX-T6MO-0626-SM-4DM6P	esophagusMuscular	0.606		GTEX-1H3VE-2726-SM-9WPP3	brainCortex	2.748		GTEX-1GF9V-3026-SM-7P8R8	brainCerebellum	2.251
GTEX-1HB9E-0626-SM-AHZ4K	liver	37.63		GTEX-1F75I-2526-SM-9WPOZ	smallIntestine	3.22		GTEX-R53T-1226-SM-48FCT	stomach	1.225		GTEX-V1D1-1026-SM-4JBHE	esophagusMucosa	1.451		GTEX-T6MN-1526-SM-4DM5P	esophagusMuscular	0.994		GTEX-1H3O1-1726-SM-9WYSR	brainCortex	0.793		GTEX-1F75W-3126-SM-7P8SJ	brainCerebellum	0.976
GTEX-1H11D-0826-SM-9OSWB	liver	37.24		GTEX-1EMGI-2826-SM-7IGMR	smallIntestine	1.328		GTEX-QXCU-1926-SM-48FE4	stomach	0.351		GTEX-UPK5-1226-SM-4IHL8	esophagusMucosa	2.426		GTEX-T5JW-1426-SM-4DM5Q	esophagusMuscular	1.284		GTEX-1H3NZ-3026-SM-9JGHW	brainCortex	1.199		GTEX-1F75A-2926-SM-7MXVN	brainCerebellum	0.4
GTEX-1GZ4I-1526-SM-9OSW9	liver	40.54		GTEX-1CB4F-1826-SM-7MGXI	smallIntestine	4.964		GTEX-QV44-1226-SM-CJI1S	stomach	0.864		GTEX-UPJH-1026-SM-EAZB2	esophagusMucosa	2.695		GTEX-T5JC-1826-SM-4DM6E	esophagusMuscular	0.805		GTEX-1H2FU-3126-SM-9WYUJ	brainCortex	1.466		GTEX-1F6IF-3026-SM-7P8QN	brainCerebellum	1.991
GTEX-1GN73-1126-SM-9OSW5	liver	10.69		GTEX-1CAMS-2426-SM-7DHMV	smallIntestine	11.41		GTEX-QV31-0626-SM-447C5	stomach	0.757		GTEX-UJMC-0926-SM-4IHLK	esophagusMucosa	2.699		GTEX-T2IS-0926-SM-4DM5B	esophagusMuscular	1.055		GTEX-1H23P-2926-SM-9WYU8	brainCortex	2.577		GTEX-1F6I4-3026-SM-7P8SI	brainCerebellum	1.153
GTEX-1GN2E-0926-SM-9WPOH	liver	31.39		GTEX-1CAMR-0826-SM-7MKFK	smallIntestine	24.53		GTEX-QMRM-1126-SM-447BN	stomach	0.998		GTEX-UJHI-0826-SM-4IHLM	esophagusMucosa	1.281		GTEX-SNOS-0726-SM-4DM5Z	esophagusMuscular	1.987		GTEX-1H1ZS-3026-SM-9KNUJ	brainCortex	2.116		GTEX-1F52S-3026-SM-7P8PV	brainCerebellum	2.291
GTEX-1GN1U-0926-SM-9WPPY	liver	54.68		GTEX-1C64O-2526-SM-79ONO	smallIntestine	3.829		GTEX-QLQW-0726-SM-447AA	stomach	0.585		GTEX-U8XE-1726-SM-4E3IF	esophagusMucosa	11.36		GTEX-SNMC-0426-SM-4DM5Y	esophagusMuscular	1.112		GTEX-1H1DG-2926-SM-9WYU3	brainCortex	1.073		GTEX-1F48J-2726-SM-7P8PW	brainCerebellum	2.027
GTEX-1GF9X-0426-SM-7MKHN	liver	30.48		GTEX-1C475-1426-SM-793CH	smallIntestine	21.93		GTEX-QLQ7-0826-SM-447B3	stomach	1.083		GTEX-U4B1-0826-SM-4DXTW	esophagusMucosa	2.056		GTEX-SJXC-1526-SM-EZ6L5	esophagusMuscular	0.676		GTEX-1GZHY-3126-SM-9QEHH	brainCortex	0.696		GTEX-1EX96-3126-SM-9JGGC	brainCerebellum	1.031
GTEX-1GF9W-0826-SM-7MKHI	liver	9.756		GTEX-1BAJH-2526-SM-7IGOT	smallIntestine	1.597		GTEX-QDVN-1226-SM-48TZ5	stomach	0.826		GTEX-U3ZN-1726-SM-4DXUQ	esophagusMucosa	2.667		GTEX-SE5C-1326-SM-4BRUH	esophagusMuscular	2.611		GTEX-1GZ4I-3026-SM-9KNTX	brainCortex	1.671		GTEX-1EWIQ-3026-SM-7IGOJ	brainCerebellum	0.499
GTEX-1GF9V-1226-SM-7MKGY	liver	24.1		GTEX-1B8KZ-1126-SM-7IGLX	smallIntestine	3.451		GTEX-QDVJ-1426-SM-48U1Y	stomach	2.264		GTEX-U3ZM-0526-SM-4DXTB	esophagusMucosa	3.484		GTEX-S95S-0326-SM-4B66U	esophagusMuscular	1.735		GTEX-1GZ2Q-3226-SM-9WG6L	brainCortex	1.72		GTEX-1EU9M-2926-SM-793DF	brainCerebellum	1.349
GTEX-1F75A-1626-SM-9JGGT	liver	5.638		GTEX-1B8KE-1726-SM-7IGMN	smallIntestine	37.9		GTEX-QDT8-2026-SM-EZ6LS	stomach	2.588		GTEX-U3ZH-1026-SM-4DXUZ	esophagusMucosa	2.14		GTEX-S7SF-1026-SM-4AD4I	esophagusMuscular	1.487		GTEX-1GN73-3126-SM-9KNTY	brainCortex	2.488		GTEX-1EMGI-3126-SM-7MXUR	brainCerebellum	2.292
GTEX-1EWIQ-0726-SM-7MKFW	liver	73.77		GTEX-1AX8Z-2526-SM-731E3	smallIntestine	3.595		GTEX-QCQG-0526-SM-48U2A	stomach	1.38		GTEX-TSE9-1226-SM-4DXTM	esophagusMucosa	8.677		GTEX-S4Z8-0726-SM-4GICB	esophagusMuscular	1.94		GTEX-1GN2E-3026-SM-9WG6I	brainCortex	2.518		GTEX-1EKGG-3126-SM-9WPO5	brainCerebellum	0.472
GTEX-1EN7A-2026-SM-7MGY4	liver	20.84		GTEX-1AMFI-1926-SM-731F2	smallIntestine	38.26		GTEX-Q734-1026-SM-48U16	stomach	0.926		GTEX-TMMY-1126-SM-4DXSX	esophagusMucosa	2.814		GTEX-S4Q7-0526-SM-4AD5N	esophagusMuscular	3.385		GTEX-1GN1V-3126-SM-7PBZG	brainCortex	0.518		GTEX-1EH9U-3126-SM-7MXU5	brainCerebellum	2.462
GTEX-1EKGG-1226-SM-7IGNO	liver	41.47		GTEX-18QFQ-1626-SM-72D7H	smallIntestine	2.479		GTEX-Q2AI-0826-SM-48TZO	stomach	0.9		GTEX-TML8-1526-SM-4DXUX	esophagusMucosa	1.746		GTEX-S4P3-0526-SM-4AD58	esophagusMuscular	0.774		GTEX-1GMRU-3026-SM-7P8TC	brainCortex	1.272		GTEX-1E2YA-2926-SM-7MGWX	brainCerebellum	3.064
GTEX-1EH9U-1126-SM-7IGLU	liver	33.13		GTEX-18A66-2526-SM-7KFTZ	smallIntestine	6.15		GTEX-Q2AH-1126-SM-48TZM	stomach	0.914		GTEX-TKQ1-0326-SM-4DXSM	esophagusMucosa	1.314		GTEX-S3XE-0826-SM-4AD4U	esophagusMuscular	2.962		GTEX-1GMR8-3026-SM-9KNVF	brainCortex	2.387		GTEX-1E1VI-2926-SM-7IGLT	brainCerebellum	1.114
GTEX-1E2YA-1226-SM-7MGY3	liver	29.42		GTEX-183FY-1626-SM-793D8	smallIntestine	2.32		GTEX-PX3G-1526-SM-48U11	stomach	0.552		GTEX-T8EM-0526-SM-4DM64	esophagusMucosa	2.401		GTEX-S341-0426-SM-4AD5L	esophagusMuscular	0.766		GTEX-1GF9W-2626-SM-7P8TA	brainCortex	1.265		GTEX-1CB4H-3026-SM-79OLX	brainCerebellum	1.559
GTEX-1CB4J-0726-SM-7IGN8	liver	18.31		GTEX-17MFQ-1026-SM-7KFSZ	smallIntestine	5.733		GTEX-PWN1-1526-SM-48TDA	stomach	1.353		GTEX-T6MO-0526-SM-4DM6R	esophagusMucosa	3.728		GTEX-S32W-1026-SM-4AD5W	esophagusMuscular	1.643		GTEX-1GF9V-2926-SM-7PBXO	brainCortex	3.664		GTEX-1CB4G-2926-SM-7MKFQ	brainCerebellum	0.426
GTEX-1CB4F-1726-SM-7MGXH	liver	44.28		GTEX-17KNJ-1626-SM-718AL	smallIntestine	0.945		GTEX-PWCY-0926-SM-48TD7	stomach	0.932		GTEX-T5JW-1326-SM-4DM5G	esophagusMucosa	4.094		GTEX-RWSA-1326-SM-47JX9	esophagusMuscular	0.92		GTEX-1F88E-2826-SM-7RHHE	brainCortex	1.517		GTEX-1C6WA-3326-SM-7MKGN	brainCerebellum	1.08
GTEX-1CAMQ-1426-SM-7MKFL	liver	45.97		GTEX-17HHE-1726-SM-79OKT	smallIntestine	7.898		GTEX-PW2O-1226-SM-48TCH	stomach	0.768		GTEX-T5JC-1726-SM-4DM6U	esophagusMucosa	12.17		GTEX-RWS6-0726-SM-47JXI	esophagusMuscular	0.976		GTEX-1F7RK-1826-SM-7RHI4	brainCortex	0.294		GTEX-1C6VR-3026-SM-7IGLW	brainCerebellum	0.69
GTEX-1C6VQ-1626-SM-79OO1	liver	70.79		GTEX-16NGA-1126-SM-7KFSY	smallIntestine	7.218		GTEX-POMQ-0826-SM-3P61H	stomach	1.559		GTEX-T2YK-1326-SM-4DM6S	esophagusMucosa	3.102		GTEX-RUSQ-0926-SM-47JWU	esophagusMuscular	2.262		GTEX-1F75B-3026-SM-7PBZ7	brainCortex	1.749		GTEX-1C64N-3126-SM-79OO3	brainCerebellum	0.436
GTEX-1BAJH-1526-SM-7RHGI	liver	56.54		GTEX-16MTA-1526-SM-6LPJB	smallIntestine	26.56		GTEX-PLZ6-0826-SM-3P61K	stomach	0.778		GTEX-T2IS-0826-SM-4DM6L	esophagusMucosa	2.539		GTEX-RU72-0826-SM-46MUS	esophagusMuscular	1.018		GTEX-1F75A-3026-SM-9KNU2	brainCortex	0.959		GTEX-1BAJH-3126-SM-7MGXY	brainCerebellum	1.764
GTEX-1B996-1426-SM-7EPIA	liver	73.04		GTEX-16AAH-1426-SM-7KFTR	smallIntestine	25.9		GTEX-PLZ5-1226-SM-EXOHA	stomach	1.023		GTEX-SUCS-0726-SM-4DM7J	esophagusMucosa	2.613		GTEX-RU1J-0426-SM-46MUK	esophagusMuscular	1.368		GTEX-1F6RS-3126-SM-9MQK7	brainCortex	2.427		GTEX-1B996-2926-SM-7MXUH	brainCerebellum	2.887
GTEX-1B933-1226-SM-731DW	liver	53.01		GTEX-16A39-1426-SM-6LLI6	smallIntestine	2.695		GTEX-P78B-1826-SM-3P5YX	stomach	1.275		GTEX-SNOS-0626-SM-4DM5F	esophagusMucosa	4.125		GTEX-RTLS-1226-SM-46MUP	esophagusMuscular	1.011		GTEX-1F6I4-3126-SM-7P8SD	brainCortex	0.768		GTEX-1B933-3026-SM-731DB	brainCerebellum	0.658
GTEX-1B932-1426-SM-793AN	liver	33.24		GTEX-15G1A-1726-SM-6LPI4	smallIntestine	27.55		GTEX-P4QT-1526-SM-3NMCT	stomach	0.542		GTEX-SNMC-0526-SM-4DM69	esophagusMucosa	3.145		GTEX-RNOR-1326-SM-48FDE	esophagusMuscular	0.676		GTEX-1F52S-3126-SM-7PC3M	brainCortex	2.724		GTEX-1B8SG-1926-SM-73KUB	brainCerebellum	0.756
GTEX-1B8SG-1326-SM-79ONT	liver	74.26		GTEX-15EU6-1826-SM-7PC1W	smallIntestine	2.878		GTEX-P4PQ-1526-SM-3NMCK	stomach	1.049		GTEX-SJXC-1426-SM-EYYVB	esophagusMucosa	1.776		GTEX-RM2N-0626-SM-48FD6	esophagusMuscular	1.683		GTEX-1F48J-2826-SM-7P8R4	brainCortex	2.674		GTEX-1B8SF-3026-SM-731DX	brainCerebellum	0.682
GTEX-1B8L1-0726-SM-7P8RT	liver	116.2		GTEX-15DZA-0826-SM-6AJBF	smallIntestine	5.606		GTEX-P4PP-1526-SM-3P61M	stomach	0.548		GTEX-SE5C-1226-SM-4BRWV	esophagusMucosa	2.072		GTEX-REY6-1426-SM-48FDK	esophagusMuscular	1.46		GTEX-1EX96-3026-SM-7RHH5	brainCortex	3.528		GTEX-1B8L1-3226-SM-7P8OX	brainCerebellum	0.486
GTEX-1AX9I-1626-SM-72D5D	liver	24.69		GTEX-14XAO-1926-SM-6ETZO	smallIntestine	24.46		GTEX-OXRL-1526-SM-E6CHQ	stomach	1.021		GTEX-S95S-0426-SM-4B64I	esophagusMucosa	4.728		GTEX-R55G-0926-SM-48FDN	esophagusMuscular	1.298		GTEX-1EWIQ-3126-SM-7MXTI	brainCortex	1.216		GTEX-1A8G7-3026-SM-73KTT	brainCerebellum	1.597
GTEX-1AX8Z-1026-SM-7189R	liver	20.63		GTEX-14PN3-2026-SM-68729	smallIntestine	27.62		GTEX-OXRK-1626-SM-3NB17	stomach	0.824		GTEX-S7SF-0926-SM-4AD4M	esophagusMucosa	3.355		GTEX-R55D-1226-SM-48FE9	esophagusMuscular	1.448		GTEX-1EN7A-3026-SM-7PBYT	brainCortex	1.457		GTEX-1A8G6-3126-SM-731D8	brainCerebellum	0.297
GTEX-1AMFI-0826-SM-731DV	liver	45.83		GTEX-14PKV-2026-SM-6AJ9A	smallIntestine	19.76		GTEX-OOBJ-1526-SM-3NB1Q	stomach	1.18		GTEX-S4Q7-0626-SM-4AD5M	esophagusMucosa	3.688		GTEX-R55C-0726-SM-48FCN	esophagusMuscular	0.803		GTEX-1EMGI-3026-SM-7P8P6	brainCortex	2.071		GTEX-1A3MX-2926-SM-718B7	brainCerebellum	1.825
GTEX-1A8G7-1126-SM-731ED	liver	21.53		GTEX-14PKU-1626-SM-6871C	smallIntestine	26.06		GTEX-OIZH-1526-SM-3NB1J	stomach	1.054		GTEX-S4P3-0426-SM-4AD56	esophagusMucosa	3.711		GTEX-R53T-1026-SM-48FCO	esophagusMuscular	1.774		GTEX-1EKGG-2926-SM-7EPIH	brainCortex	1.428		GTEX-18A6Q-2826-SM-7LTAO	brainCerebellum	0.259
GTEX-1A8FM-1226-SM-7IGMD	liver	23.83		GTEX-14PK6-1626-SM-6871I	smallIntestine	13.25		GTEX-OIZF-1526-SM-2I5GR	stomach	0.345		GTEX-S3XE-0926-SM-4AD4S	esophagusMucosa	4.142		GTEX-R3RS-1426-SM-EXOHE	esophagusMuscular	0.996		GTEX-1E2YA-3026-SM-7IGO7	brainCortex	4.207		GTEX-18465-2926-SM-7KFSE	brainCerebellum	0.676
GTEX-1A32A-0826-SM-72D5C	liver	39.91		GTEX-14PJN-0826-SM-686ZL	smallIntestine	35.3		GTEX-OHPM-1526-SM-EV796	stomach	0.89		GTEX-S341-0526-SM-4AD5U	esophagusMucosa	1.609		GTEX-QXCU-1126-SM-48FE5	esophagusMuscular	0.546		GTEX-1E1VI-3026-SM-7RHHU	brainCortex	1.443		GTEX-183WM-2726-SM-7KFRF	brainCerebellum	1.331
GTEX-18D9B-1526-SM-7KFRK	liver	55.73		GTEX-14PJ6-1726-SM-6AJBN	smallIntestine	41.86		GTEX-OHPK-1526-SM-3MJGM	stomach	0.428		GTEX-S33H-0826-SM-4AD5Y	esophagusMucosa	1.946		GTEX-QV44-1026-SM-447CG	esophagusMuscular	0.981		GTEX-1CB4H-3126-SM-7IGN4	brainCortex	2.495		GTEX-17JCI-3026-SM-7EWDR	brainCerebellum	0.778
GTEX-18A7A-1526-SM-72D69	liver	66.8		GTEX-14PJ3-1326-SM-664O7	smallIntestine	15.21		GTEX-O5YW-1526-SM-3MJGL	stomach	0.793		GTEX-S32W-0926-SM-4AD5X	esophagusMucosa	3.332		GTEX-QMRM-0926-SM-447BR	esophagusMuscular	2.112		GTEX-1CAV2-2726-SM-7IGNN	brainCortex	4.685		GTEX-17HII-2926-SM-79OMK	brainCerebellum	1.044
GTEX-18A6Q-2026-SM-718AQ	liver	74.05		GTEX-14E6E-1626-SM-5RQI7	smallIntestine	26.65		GTEX-O5YV-1926-SM-EV797	stomach	1.281		GTEX-RWS6-0826-SM-47JXF	esophagusMucosa	2.996		GTEX-QLQW-0626-SM-447A6	esophagusMuscular	2.109		GTEX-1C6WA-3026-SM-7P8RQ	brainCortex	1.621		GTEX-17HHY-2926-SM-79OJW	brainCerebellum	0.296
GTEX-18A66-2026-SM-7189C	liver	40.95		GTEX-14DAR-1426-SM-5RQIR	smallIntestine	34.9		GTEX-NFK9-1526-SM-3LK7B	stomach	0.461		GTEX-RVPV-0526-SM-47JYL	esophagusMucosa	3.478		GTEX-QESD-0726-SM-COH23	esophagusMuscular	0.635		GTEX-1C6VS-3026-SM-79OLA	brainCortex	2.563		GTEX-17HG3-2826-SM-7EPGO	brainCerebellum	0.65
GTEX-18465-1626-SM-7LG6N	liver	36.61		GTEX-14C39-1826-SM-5ZZW4	smallIntestine	2.266		GTEX-1S831-1126-SM-EWROI	stomach	1.297		GTEX-RUSQ-0826-SM-47JWW	esophagusMucosa	5.254		GTEX-QEL4-1526-SM-447AB	esophagusMuscular	2.27		GTEX-1C6VQ-3026-SM-7IGPU	brainCortex	2.063		GTEX-17F97-2926-SM-7DUEQ	brainCerebellum	1.512
GTEX-17MF6-1126-SM-7DUFS	liver	65.78		GTEX-14BMU-1426-SM-5TDE5	smallIntestine	5.809		GTEX-1S82Z-1726-SM-E6CHZ	stomach	0.914		GTEX-RU72-0726-SM-46MUW	esophagusMucosa	2.582		GTEX-QEG5-1326-SM-4R1JS	esophagusMuscular	3.361		GTEX-1C64N-3026-SM-7MGVU	brainCortex	0.413		GTEX-17EVQ-2726-SM-7EWDT	brainCerebellum	0.942
GTEX-17HII-1026-SM-7IGLY	liver	32.79		GTEX-1497J-1926-SM-5TDCC	smallIntestine	1.684		GTEX-1S3DN-1526-SM-EVYCB	stomach	1.999		GTEX-RU1J-0326-SM-46MUM	esophagusMucosa	2.798		GTEX-QEG4-0826-SM-EAZAY	esophagusMuscular	1.146		GTEX-1B933-3126-SM-7P8RL	brainCortex	1.025		GTEX-17EVP-2926-SM-793BU	brainCerebellum	1.095
GTEX-17HHE-0126-SM-79398	liver	71.05		GTEX-148VJ-2226-SM-5NQ9M	smallIntestine	3.211		GTEX-1RQEC-2126-SM-DPS15	stomach	0.141		GTEX-RTLS-1126-SM-46MUQ	esophagusMucosa	2.741		GTEX-QDVN-1126-SM-48TZ7	esophagusMuscular	2.923		GTEX-1B8SG-1726-SM-73KXK	brainCortex	0.41		GTEX-16Z82-2926-SM-6LPJJ	brainCerebellum	0.593
GTEX-17HGU-1826-SM-7IGQM	liver	23.81		GTEX-145ME-0926-SM-5O9AR	smallIntestine	5.198		GTEX-1RMOY-1126-SM-EV79E	stomach	0.549		GTEX-RNOR-1226-SM-48FDQ	esophagusMucosa	2.683		GTEX-QDVJ-0826-SM-48U1S	esophagusMuscular	2.335		GTEX-1B8SF-3126-SM-73KU1	brainCortex	0.789		GTEX-16YQH-2926-SM-6LPJE	brainCerebellum	1.335
GTEX-17F96-1226-SM-79OK2	liver	74.87		GTEX-145LT-1026-SM-5LU9O	smallIntestine	33.58		GTEX-1RB15-1026-SM-E9U6V	stomach	0.23		GTEX-RN64-1026-SM-48FDX	esophagusMucosa	5.277		GTEX-QDT8-1326-SM-48TYY	esophagusMuscular	2.237		GTEX-1B8L1-3026-SM-7EPHK	brainCortex	1.151		GTEX-16XZZ-2926-SM-6LPK4	brainCerebellum	2.679
GTEX-17EVP-1026-SM-7IGOZ	liver	21.8		GTEX-144GM-1026-SM-79OKU	smallIntestine	24.38		GTEX-1RAZR-1526-SM-EAZ4U	stomach	1.689		GTEX-RM2N-0726-SM-48FD5	esophagusMucosa	2.921		GTEX-QCQG-0726-SM-48U1Z	esophagusMuscular	2.439		GTEX-1AX9I-3026-SM-73KUH	brainCortex	0.974		GTEX-15SHU-3026-SM-6LPIB	brainCerebellum	0.751
GTEX-15SZO-1226-SM-6LPIP	liver	39.34		GTEX-13X6H-1826-SM-7EWCZ	smallIntestine	23.05		GTEX-1R9K5-1026-SM-EAZ4F	stomach	0.657		GTEX-REY6-1326-SM-48FDO	esophagusMucosa	3.191		GTEX-Q734-0826-SM-48U1G	esophagusMuscular	1.127		GTEX-1A8G7-3126-SM-7IGP7	brainCortex	1.992		GTEX-15G19-2826-SM-6M48K	brainCerebellum	1.051
GTEX-15SHU-1826-SM-7KUKS	liver	73.56		GTEX-13W3W-2026-SM-5K7UL	smallIntestine	0.672		GTEX-1R7EU-1126-SM-EAZ4M	stomach	0.561		GTEX-R55G-1026-SM-48FDI	esophagusMucosa	5.046		GTEX-Q2AH-1026-SM-48TZI	esophagusMuscular	1.763		GTEX-1A8G6-2926-SM-731CK	brainCortex	0.988		GTEX-15ER7-3026-SM-6M47W	brainCerebellum	0.649
GTEX-15RJE-1126-SM-6LPI5	liver	58.6		GTEX-13RTK-0826-SM-5Q5C6	smallIntestine	14.66		GTEX-1QW4Y-0726-SM-DTX8E	stomach	0.937		GTEX-R55E-1326-SM-48FCR	esophagusMucosa	1.657		GTEX-Q2AG-1226-SM-4GICA	esophagusMuscular	0.817		GTEX-1A3MX-3026-SM-731BF	brainCortex	2.273		GTEX-15EO6-2926-SM-6M48D	brainCerebellum	0.972
GTEX-15RJ7-2026-SM-6LPJ4	liver	32.21		GTEX-13QBU-1926-SM-5IJEW	smallIntestine	5.418		GTEX-1QPFJ-1526-SM-DPRXT	stomach	1.475		GTEX-R55D-1126-SM-48FEB	esophagusMucosa	3.553		GTEX-PX3G-0726-SM-48TZT	esophagusMuscular	1.05		GTEX-18A6Q-2926-SM-718AR	brainCortex	0.858		GTEX-15DYW-3026-SM-7KFRM	brainCerebellum	0.556
GTEX-15ER7-1826-SM-6LLI7	liver	62.24		GTEX-13PL7-2626-SM-5IFH4	smallIntestine	31.48		GTEX-1QP67-1026-SM-EVR47	stomach	0.939		GTEX-R55C-0826-SM-48FCL	esophagusMucosa	1.55		GTEX-PWN1-0726-SM-48TDR	esophagusMuscular	1.482		GTEX-18465-3026-SM-7LG6Y	brainCortex	1.154		GTEX-14PN4-3026-SM-664O4	brainCerebellum	1.73
GTEX-15DYW-1326-SM-6LPIV	liver	46.51		GTEX-13OVI-1926-SM-5IJCG	smallIntestine	3.978		GTEX-1QP2A-2126-SM-DPRZ7	stomach	0.261		GTEX-R53T-1126-SM-48FD4	esophagusMucosa	1.406		GTEX-PWCY-0826-SM-48TCR	esophagusMuscular	0.827		GTEX-183WM-2826-SM-731C2	brainCortex	2.744		GTEX-14PJO-2926-SM-686ZI	brainCerebellum	0.77
GTEX-14XAO-0226-SM-68728	liver	74.39		GTEX-13O61-1326-SM-5KM31	smallIntestine	16.14		GTEX-1QP29-2326-SM-EXOJO	stomach	1.118		GTEX-R45C-1226-SM-48FEE	esophagusMucosa	4.083		GTEX-PSDG-1426-SM-48TD1	esophagusMuscular	2.6		GTEX-17MF6-2926-SM-7LTAW	brainCortex	2.765		GTEX-14PJM-3026-SM-6LLHM	brainCerebellum	1.482
GTEX-14PJO-1726-SM-68719	liver	52.36		GTEX-13O21-1026-SM-5IJDU	smallIntestine	5.976		GTEX-1QP28-2126-SM-DTX8B	stomach	0.803		GTEX-R3RS-1326-SM-48FE7	esophagusMucosa	2.589		GTEX-POMQ-0626-SM-3P61E	esophagusMuscular	0.988		GTEX-17JCI-3126-SM-7LTA2	brainCortex	0.778		GTEX-14JIY-2326-SM-6AJAJ	brainCerebellum	0.446
GTEX-14PHX-0526-SM-664NW	liver	37.42		GTEX-13NYB-1826-SM-5J1N3	smallIntestine	1.539		GTEX-1QMI2-2126-SM-DPRXQ	stomach	0.46		GTEX-QVUS-0626-SM-447CC	esophagusMucosa	4.279		GTEX-PLZ6-0626-SM-3P61B	esophagusMuscular	0.862		GTEX-17HII-3026-SM-7EWFM	brainCortex	1.1		GTEX-14JG1-2926-SM-686ZK	brainCerebellum	0.377
GTEX-14JG1-1626-SM-664NH	liver	76.86		GTEX-13FTW-2026-SM-5IJE2	smallIntestine	27.87		GTEX-1QCLZ-1826-SM-DPRXP	stomach	0.436		GTEX-QV44-1126-SM-CL55C	esophagusMucosa	1.673		GTEX-PLZ5-0826-SM-3P5ZW	esophagusMuscular	1.365		GTEX-17HHY-3026-SM-79OKP	brainCortex	0.901		GTEX-14JFF-2826-SM-6871Q	brainCerebellum	0.667
GTEX-14E7W-1526-SM-6871X	liver	48.56		GTEX-13FH7-1226-SM-5IJFK	smallIntestine	18.24		GTEX-1QCLY-1126-SM-EAZ4J	stomach	0.403		GTEX-QLQW-0526-SM-4R1KS	esophagusMucosa	2.526		GTEX-P78B-1126-SM-3P615	esophagusMuscular	0.202		GTEX-17HG3-2926-SM-79ON8	brainCortex	0.433		GTEX-14E7W-2926-SM-5S2R8	brainCerebellum	0.483
GTEX-14E1K-0326-SM-5S2PE	liver	37.19		GTEX-13D11-0726-SM-5LZZB	smallIntestine	30.45		GTEX-1PPH8-1326-SM-DTXFO	stomach	0.71		GTEX-QLQ7-0926-SM-447BC	esophagusMucosa	2.418		GTEX-P4QT-0726-SM-3NMCM	esophagusMuscular	0.897		GTEX-17F97-3026-SM-79OKC	brainCortex	1.616		GTEX-14E6D-2926-SM-664OP	brainCerebellum	1.561
GTEX-14DAQ-1726-SM-5S2R2	liver	69.92		GTEX-13CF3-1226-SM-5LZXN	smallIntestine	20.61		GTEX-1PIGE-1126-SM-EWRMV	stomach	0.326		GTEX-QESD-0826-SM-47J4G	esophagusMucosa	4.152		GTEX-P4QS-0726-SM-3NMCZ	esophagusMuscular	2.014		GTEX-17EVQ-2826-SM-7IGQK	brainCortex	2.111		GTEX-14DAQ-3026-SM-5S2QZ	brainCerebellum	0.654
GTEX-14C38-1526-SM-5RQJ7	liver	45.65		GTEX-139YR-2226-SM-5IFFW	smallIntestine	21.96		GTEX-1NSGN-1926-SM-E9J36	stomach	0.705		GTEX-QEL4-1426-SM-447AC	esophagusMucosa	3.465		GTEX-P4PQ-0726-SM-3NMCR	esophagusMuscular	1.698		GTEX-17EVP-3026-SM-7IGQL	brainCortex	1.699		GTEX-14C5O-2926-SM-5RQI1	brainCerebellum	1.444
GTEX-14BIL-1326-SM-79OMR	liver	30.63		GTEX-139T6-1026-SM-5IJGC	smallIntestine	18.84		GTEX-1N2DV-0926-SM-E9TJT	stomach	1.237		GTEX-QEG5-1426-SM-447AS	esophagusMucosa	3.838		GTEX-P4PP-0726-SM-3NM9S	esophagusMuscular	0.983		GTEX-16Z82-3026-SM-79ON3	brainCortex	1.219		GTEX-14C39-3026-SM-5S2QE	brainCerebellum	2.79
GTEX-14AS3-0126-SM-5Q5F4	liver	68.53		GTEX-1399U-2126-SM-5IFEZ	smallIntestine	7.501		GTEX-1MUQO-1926-SM-EAZ59	stomach	0.736		GTEX-QEG4-0726-SM-CNNRF	esophagusMucosa	2.683		GTEX-P44H-1426-SM-E9U4O	esophagusMuscular	1.825		GTEX-16YQH-3026-SM-79OMM	brainCortex	2.508		GTEX-14BMV-2926-SM-5TDEE	brainCerebellum	0.927
GTEX-14A5I-1726-SM-5QGQ5	liver	42.68		GTEX-1399S-2026-SM-5KM4B	smallIntestine	32.43		GTEX-1MJIX-1126-SM-EV7AO	stomach	0.893		GTEX-QDVN-1026-SM-48TZA	esophagusMucosa	1.682		GTEX-OXRL-0726-SM-3NM9A	esophagusMuscular	1.848		GTEX-16XZZ-3026-SM-79OMJ	brainCortex	2.89		GTEX-14BIN-3326-SM-5Q5E6	brainCerebellum	0.66
GTEX-1497J-0726-SM-5Q5D1	liver	46.11		GTEX-1399R-2026-SM-5K7WN	smallIntestine	23.14		GTEX-1MGNQ-1826-SM-DPRYI	stomach	0.475		GTEX-QDVJ-0726-SM-48U1W	esophagusMucosa	2.29		GTEX-OXRK-1426-SM-3NB19	esophagusMuscular	1.44		GTEX-16GPK-3026-SM-79ON9	brainCortex	0.84		GTEX-14BIM-3126-SM-5Q5C7	brainCerebellum	1.197
GTEX-148VI-0626-SM-5TDDH	liver	27.52		GTEX-133LE-1426-SM-5IFH1	smallIntestine	19.79		GTEX-1MCYP-1126-SM-E9J2P	stomach	0.727		GTEX-QCQG-0626-SM-48U21	esophagusMucosa	2.447		GTEX-OOBK-0726-SM-3LK5Q	esophagusMuscular	1.155		GTEX-15UF6-3026-SM-7KUKL	brainCortex	3.231		GTEX-14ASI-2926-SM-5Q5DG	brainCerebellum	0.389
GTEX-147JS-1126-SM-5RQIW	liver	27.7		GTEX-131XG-1726-SM-5LZUR	smallIntestine	7.071		GTEX-1LVAN-2426-SM-CNNPZ	stomach	0.463		GTEX-Q2AI-0626-SM-48TZU	esophagusMucosa	1.691		GTEX-OIZI-1326-SM-3NB1B	esophagusMuscular	1.229		GTEX-15SHU-3126-SM-6M46H	brainCortex	0.756		GTEX-14ABY-3026-SM-664NE	brainCerebellum	0.243
GTEX-147GR-1326-SM-7IGLB	liver	47.52		GTEX-131XF-1326-SM-5GCMQ	smallIntestine	29.26		GTEX-1LVAM-1426-SM-E9TJ4	stomach	0.405		GTEX-Q2AH-0826-SM-48TZN	esophagusMucosa	4.833		GTEX-OIZH-0726-SM-3NB1I	esophagusMuscular	2.176		GTEX-15RJE-3026-SM-7KUM1	brainCortex	3.171		GTEX-14A5I-2826-SM-5SIBF	brainCerebellum	1.804
GTEX-147F4-1426-SM-5LUA8	liver	10.19		GTEX-131XE-0926-SM-5HL7J	smallIntestine	0.725		GTEX-1LSNM-1026-SM-DHXL2	stomach	0.642		GTEX-Q2AG-1326-SM-43V8K	esophagusMucosa	9.751		GTEX-OIZG-0926-SM-3LK5Y	esophagusMuscular	0.976		GTEX-15G19-2926-SM-7KUFL	brainCortex	2.15		GTEX-147GR-3126-SM-5S2PM	brainCerebellum	0.334
GTEX-14753-1626-SM-5NQ9L	liver	16.93		GTEX-13113-1226-SM-5EGHT	smallIntestine	27.49		GTEX-1LGRB-1726-SM-CNNRA	stomach	1.298		GTEX-PWN1-0626-SM-48TDT	esophagusMucosa	2.464		GTEX-OIZF-0726-SM-7PC15	esophagusMuscular	0.837		GTEX-15ER7-3126-SM-7KUGH	brainCortex	0.729		GTEX-147F4-3026-SM-5Q5BJ	brainCerebellum	0.711
GTEX-146FH-1526-SM-5NQBU	liver	48.56		GTEX-13111-1426-SM-5DUW3	smallIntestine	1.155		GTEX-1LGOU-1526-SM-D3LAJ	stomach	0.411		GTEX-PWCY-0726-SM-48TCS	esophagusMucosa	1.497		GTEX-OHPM-0726-SM-3LK7A	esophagusMuscular	1.083		GTEX-15EO6-3026-SM-7KUMA	brainCortex	2.976		GTEX-145MH-2926-SM-5Q5D2	brainCerebellum	0.211
GTEX-145MO-2326-SM-5NQ9K	liver	20.14		GTEX-12WSK-1526-SM-5CVNO	smallIntestine	3.68		GTEX-1LG7Z-1226-SM-DHXK4	stomach	0.62		GTEX-PVOW-1626-SM-48TC9	esophagusMucosa	2.268		GTEX-O5YT-0726-SM-3MJHA	esophagusMuscular	2.558		GTEX-15DCD-2926-SM-7KULT	brainCortex	1.666		GTEX-145MG-3126-SM-5Q5D3	brainCerebellum	0.357
GTEX-145MF-0826-SM-5QGQA	liver	18.89		GTEX-12BJ1-1926-SM-5HL9Z	smallIntestine	16.94		GTEX-1LBAC-1426-SM-CXZKT	stomach	0.614		GTEX-PSDG-1326-SM-48TD2	esophagusMucosa	3.994		GTEX-NPJ8-2026-SM-3TW91	esophagusMuscular	3.95		GTEX-14PJM-3126-SM-6EU2R	brainCortex	2.077		GTEX-145MF-2826-SM-7EPGU	brainCerebellum	0.814
GTEX-145LU-1326-SM-5LU9N	liver	54.87		GTEX-11XUK-1426-SM-5EQMG	smallIntestine	16.53		GTEX-1L5NE-1526-SM-DIPFW	stomach	0.649		GTEX-POYW-1326-SM-48TCG	esophagusMucosa	4.599		GTEX-NFK9-1226-SM-3LK79	esophagusMuscular	1.315		GTEX-14LZ3-3026-SM-5ZZVU	brainCortex	0.939		GTEX-145LU-2626-SM-5LU9Z	brainCerebellum	1.132
GTEX-144GM-1326-SM-5LU5E	liver	14.43		GTEX-11VI4-1626-SM-5EQKO	smallIntestine	9.09		GTEX-1KXAM-0926-SM-CXZKA	stomach	1.155		GTEX-PLZ6-0526-SM-3P61C	esophagusMucosa	2.028		GTEX-N7MT-0226-SM-48TC3	esophagusMuscular	3.173		GTEX-14JIY-2926-SM-69LPT	brainCortex	1.207		GTEX-145LS-3026-SM-5O99S	brainCerebellum	1.681
GTEX-144GL-1426-SM-79OMA	liver	82.37		GTEX-11TUW-1926-SM-5BC58	smallIntestine	1.128		GTEX-1KD5A-1426-SM-D4P3V	stomach	0.582		GTEX-PLZ5-0926-SM-3TW8L	esophagusMucosa	1.358		GTEX-N7MS-1126-SM-3LK5E	esophagusMuscular	0.813		GTEX-14JG1-3026-SM-5YYAA	brainCortex	1.051		GTEX-144GL-2926-SM-5O99F	brainCerebellum	0.38
GTEX-13X6J-1826-SM-5TDCT	liver	19.89		GTEX-11P82-0826-SM-5P9GU	smallIntestine	24.31		GTEX-1KANA-1126-SM-D3L9M	stomach	0.558		GTEX-PLZ4-1626-SM-3P618	esophagusMucosa	4.411		GTEX-1S831-0826-SM-E9TIS	esophagusMuscular	1.613		GTEX-14DAQ-3126-SM-62LDS	brainCortex	1.648		GTEX-13X6K-2826-SM-5O9DS	brainCerebellum	1.329
GTEX-13VXU-0926-SM-5IFFH	liver	53.76		GTEX-11P7K-1626-SM-5GU63	smallIntestine	27.98		GTEX-1K2DA-0826-SM-CGQGD	stomach	0.892		GTEX-P78B-1026-SM-3NMC4	esophagusMucosa	2.296		GTEX-1S82Z-0626-SM-E9TIJ	esophagusMuscular	0.533		GTEX-14C5O-3026-SM-5YYB2	brainCortex	1.888		GTEX-13X6J-2926-SM-7EPGP	brainCerebellum	0.269
GTEX-13SLX-1226-SM-5S2Q6	liver	44.74		GTEX-11NSD-1726-SM-5N9C3	smallIntestine	20.94		GTEX-1JN76-0926-SM-ARZNH	stomach	1.265		GTEX-P4QT-0626-SM-3NMCP	esophagusMucosa	2.622		GTEX-1RNTQ-1126-SM-E9TK9	esophagusMuscular	0.251		GTEX-14C39-3126-SM-5ZZW6	brainCortex	2.326		GTEX-13X6I-2926-SM-5Q5C3	brainCerebellum	2.922
GTEX-13QJC-0726-SM-5RQJK	liver	42.04		GTEX-11LCK-1926-SM-5A5KE	smallIntestine	1.863		GTEX-1JN1M-2926-SM-CNNPJ	stomach	1.602		GTEX-P4QS-0626-SM-3NMD1	esophagusMucosa	2.908		GTEX-1RMOY-0926-SM-E9TIG	esophagusMuscular	0.788		GTEX-14BMV-3026-SM-5S2PQ	brainCortex	1.058		GTEX-13VXU-3026-SM-5LU3K	brainCerebellum	0.402
GTEX-13PVR-0126-SM-5S2PY	liver	28.6		GTEX-11I78-1126-SM-5A5K5	smallIntestine	41.61		GTEX-1JMQJ-1326-SM-D4P3B	stomach	0.879		GTEX-P4PQ-0626-SM-3NMCU	esophagusMucosa	1.75		GTEX-1RB15-0826-SM-E9U4Z	esophagusMuscular	1.019		GTEX-14BIN-3226-SM-62LDR	brainCortex	1.59		GTEX-13SLX-3226-SM-5YYA6	brainCerebellum	1.126
GTEX-13PVQ-1526-SM-5IFEQ	liver	3.504		GTEX-11EQ9-1326-SM-5985X	smallIntestine	34.58		GTEX-1JMPZ-1826-SM-CXZJT	stomach	0.804		GTEX-P4PP-0626-SM-3NM9X	esophagusMucosa	2.422		GTEX-1RAZQ-1626-SM-E9U6C	esophagusMuscular	0.965		GTEX-14BIM-3026-SM-7EWCY	brainCortex	2.674		GTEX-13S7M-3026-SM-5S2QQ	brainCerebellum	0.481
GTEX-13OW6-2626-SM-5IFF2	liver	70.06		GTEX-11DXZ-1326-SM-5H11X	smallIntestine	26.63		GTEX-1JMPY-0926-SM-ARL92	stomach	0.712		GTEX-OXRP-0926-SM-48TC1	esophagusMucosa	5.001		GTEX-1RAZA-1426-SM-EV79H	esophagusMuscular	0.906		GTEX-14BIL-3026-SM-7EWD4	brainCortex	1.539		GTEX-13RTJ-3126-SM-5S2Q4	brainCerebellum	1.593
GTEX-13O3O-1826-SM-5IFGW	liver	16.33		GTEX-11DXX-1626-SM-5H11H	smallIntestine	31.04		GTEX-1JMLX-2426-SM-CXZJQ	stomach	0.446		GTEX-OXRN-1726-SM-3NM9B	esophagusMucosa	1.769		GTEX-1R9PO-1226-SM-E6CHR	esophagusMuscular	1.327		GTEX-14ASI-3026-SM-5S2PN	brainCortex	0.62		GTEX-13QIC-3026-SM-5LU58	brainCerebellum	1.354
GTEX-13O1R-2026-SM-5KM3N	liver	54.9		GTEX-1192X-2526-SM-59868	smallIntestine	3.347		GTEX-1JKYN-1726-SM-AHZ48	stomach	1.613		GTEX-OXRL-0626-SM-3NM9C	esophagusMucosa	3.307		GTEX-1R9PN-1026-SM-DTX87	esophagusMuscular	0.934		GTEX-14A5I-2926-SM-5Q5CQ	brainCortex	1.286		GTEX-13PVQ-2926-SM-5L3HJ	brainCerebellum	0.62
GTEX-13NZB-0626-SM-5IFH6	liver	33.27		GTEX-117YX-0326-SM-5GICL	smallIntestine	1.781		GTEX-1JK1U-1326-SM-AHZ45	stomach	0.365		GTEX-OXRK-1326-SM-3NB1A	esophagusMucosa	1.477		GTEX-1R9PM-1026-SM-EVR3N	esophagusMuscular	1.056		GTEX-147GR-3026-SM-5S2ML	brainCortex	0.211		GTEX-13OW8-2926-SM-5L3FV	brainCerebellum	1.7
GTEX-13NZ9-1326-SM-5MR3V	liver	41		GTEX-1122O-1326-SM-5H11F	smallIntestine	35.19		GTEX-1J8QM-1126-SM-C1YQB	stomach	1.045		GTEX-OOBK-0625-SM-3LK5P	esophagusMucosa	2.413		GTEX-1R9K5-1626-SM-E76QB	esophagusMuscular	1.103		GTEX-145MH-3026-SM-5Q5DZ	brainCortex	0.671		GTEX-13OW7-2926-SM-5MR3Z	brainCerebellum	0.8
GTEX-13NYB-1026-SM-5IFH3	liver	36.59		GTEX-111YS-1426-SM-5GID8	smallIntestine	44.31		GTEX-1J8Q3-1926-SM-C1YSJ	stomach	0.687		GTEX-OIZI-1426-SM-3NB1T	esophagusMucosa	2.785		GTEX-1R9K4-1826-SM-EVYBP	esophagusMuscular	0.516		GTEX-145MG-3026-SM-5RQJA	brainCortex	0.707		GTEX-13OW6-2926-SM-5KM29	brainCerebellum	0.919
GTEX-13N2G-0926-SM-5IFGJ	liver	35.54						GTEX-1J8JJ-1726-SM-C1YQG	stomach	0.847		GTEX-OIZH-0626-SM-3NB1L	esophagusMucosa	2.106		GTEX-1R9JW-1626-SM-E76QK	esophagusMuscular	0.723		GTEX-145MF-2726-SM-5O995	brainCortex	1.304		GTEX-13OW5-3126-SM-5MR3Y	brainCerebellum	1.098
GTEX-13N11-0926-SM-5IJG2	liver	73.34						GTEX-1J8EW-2226-SM-AHZ3T	stomach	0.45		GTEX-OIZG-1026-SM-3LK5X	esophagusMucosa	7.413		GTEX-1R7EU-0926-SM-E6CQ5	esophagusMuscular	1.612		GTEX-145LS-3126-SM-5Q5BY	brainCortex	2.368		GTEX-13OVL-3026-SM-5IJF1	brainCerebellum	0.697
GTEX-13FTZ-0726-SM-5IFFY	liver	29.3						GTEX-1IL2V-2026-SM-ARZMA	stomach	0.475		GTEX-OIZF-0626-SM-7MKHG	esophagusMucosa	1.206		GTEX-1R46S-2026-SM-DTX9E	esophagusMuscular	2.006		GTEX-144GL-3026-SM-5Q5CW	brainCortex	0.575		GTEX-13OVJ-2726-SM-5IJG6	brainCerebellum	3.235
GTEX-13FTW-1126-SM-5J2NV	liver	30.6						GTEX-1IDJU-1526-SM-CNNR3	stomach	0.532		GTEX-OHPN-1026-SM-E9TI8	esophagusMucosa	7.962		GTEX-1QW4Y-0426-SM-E76P2	esophagusMuscular	1.467		GTEX-144FL-3026-SM-5O99C	brainCortex	3.394		GTEX-13OVH-2926-SM-5IJFH	brainCerebellum	0.433
GTEX-13FLV-0326-SM-5N9DJ	liver	53.29						GTEX-1IDJF-1426-SM-ACKWK	stomach	1.593		GTEX-O5YV-1026-SM-3LK72	esophagusMucosa	5.021		GTEX-1QP67-0826-SM-EVR46	esophagusMuscular	0.701		GTEX-1445S-3026-SM-5O9BR	brainCortex	2.77		GTEX-13O3Q-3026-SM-5IJGD	brainCerebellum	0.831
GTEX-139YR-0226-SM-5IFEM	liver	31.68						GTEX-1IDJD-2426-SM-C1YS6	stomach	1.928		GTEX-NPJ8-1926-SM-3MJGB	esophagusMucosa	4.596		GTEX-1QP66-0526-SM-E6CR5	esophagusMuscular	0.96		GTEX-13X6K-2926-SM-5Q5D5	brainCortex	2.17		GTEX-13O3O-3026-SM-5KM42	brainCerebellum	0.842
GTEX-139TU-0826-SM-5IJFG	liver	31.6						GTEX-1ICG6-1826-SM-AHZ2O	stomach	1.001		GTEX-NFK9-1126-SM-3LK78	esophagusMucosa	2.907		GTEX-1QP2A-1826-SM-E76QD	esophagusMuscular	1.352		GTEX-13X6J-3026-SM-5Q5CU	brainCortex	0.502		GTEX-13NYB-3226-SM-5J2ND	brainCerebellum	0.902
GTEX-139TS-1426-SM-5IFJD	liver	31.77						GTEX-1I6K7-1726-SM-B2LXQ	stomach	1.028		GTEX-N7MT-0326-SM-48TDP	esophagusMucosa	8.77		GTEX-1QP29-2026-SM-DTX9R	esophagusMuscular	0.859		GTEX-13VXU-2926-SM-5LU5C	brainCortex	1.035		GTEX-13N2G-3126-SM-5IJGL	brainCerebellum	1.17
GTEX-1399T-0826-SM-5IFES	liver	24.9						GTEX-1I4MK-0926-SM-A9SLD	stomach	1.337		GTEX-N7MS-1225-SM-3LK5G	esophagusMucosa	0.652		GTEX-1QMI2-2326-SM-E76PE	esophagusMuscular	0.79		GTEX-13SLX-3126-SM-5S2Q5	brainCortex	2.756		GTEX-13JVG-3226-SM-5IJGJ	brainCerebellum	1.94
GTEX-1399R-1226-SM-5P9GF	liver	45.04						GTEX-1I1HK-2026-SM-CNNRB	stomach	0.223		GTEX-1S83E-0826-SM-EV7B7	esophagusMucosa	3.355		GTEX-1QCLZ-1726-SM-DTX7Q	esophagusMuscular	1.67		GTEX-13S7M-3126-SM-5RQJQ	brainCortex	1.89		GTEX-13JUV-3026-SM-5K7WX	brainCerebellum	1.689
GTEX-132NY-0926-SM-5P9G3	liver	33.38						GTEX-1I1GT-1726-SM-C1YS3	stomach	0.577		GTEX-1S82Y-1226-SM-EV7BD	esophagusMucosa	2.494		GTEX-1QCLY-1426-SM-E76P8	esophagusMuscular	0.631		GTEX-13QIC-2926-SM-5J2NF	brainCortex	2.056		GTEX-13G51-3126-SM-5IJG7	brainCerebellum	0.465
GTEX-132AR-0426-SM-5IFH8	liver	18.58						GTEX-1HT8W-2326-SM-A9SLA	stomach	0.638		GTEX-1RLM8-0726-SM-E6CRH	esophagusMucosa	2.881		GTEX-1PPH8-1826-SM-EVR44	esophagusMuscular	1.638		GTEX-13PVQ-3026-SM-5SI93	brainCortex	1.473		GTEX-13FXS-3026-SM-5LZYO	brainCerebellum	0.22
GTEX-131YS-1626-SM-5HL6C	liver	57.98						GTEX-1HSMQ-2426-SM-CE6RY	stomach	1.531		GTEX-1RDX4-2126-SM-EV7B3	esophagusMucosa	4.247		GTEX-1PIIG-0926-SM-E6CQN	esophagusMuscular	0.737		GTEX-13PL6-3126-SM-5LUAR	brainCortex	1.561		GTEX-13FHP-2926-SM-5IJG9	brainCerebellum	0.459
GTEX-131XH-0626-SM-5LZWH	liver	42.89						GTEX-1HSEH-1526-SM-B2LXG	stomach	0.645		GTEX-1RAZS-2626-SM-EV79C	esophagusMucosa	2.553		GTEX-1PIGE-1026-SM-EWRMU	esophagusMuscular	0.42		GTEX-13OW8-2826-SM-5L3GC	brainCortex	2.44		GTEX-13FHO-2926-SM-5L3ES	brainCerebellum	0.906
GTEX-131XE-0326-SM-5LZVO	liver	14.95						GTEX-1HR9M-2326-SM-CNPPZ	stomach	0.953		GTEX-1RAZR-1226-SM-E6CRD	esophagusMucosa	1.84		GTEX-1PIEJ-1326-SM-EWRMM	esophagusMuscular	0.698		GTEX-13OW7-3026-SM-5L3GY	brainCortex	0.867		GTEX-13CF2-3026-SM-5IFFX	brainCerebellum	0.437
GTEX-13113-1326-SM-5GCOI	liver	95.67						GTEX-1HKZK-1526-SM-B2LWG	stomach	0.731		GTEX-1RAZQ-1726-SM-EAZ4T	esophagusMucosa	6.541		GTEX-1PDJ9-1726-SM-E8VMG	esophagusMuscular	0.521		GTEX-13OW6-3026-SM-5J2MI	brainCortex	1.608		GTEX-139TT-2626-SM-5LZUB	brainCerebellum	0.953
GTEX-13112-1426-SM-5EGH8	liver	62.76						GTEX-1HFI7-1526-SM-9WG7W	stomach	1.274		GTEX-1RAZA-1326-SM-DPS12	esophagusMucosa	1.213		GTEX-1OKEX-1426-SM-E6CP3	esophagusMuscular	1.3		GTEX-13OVJ-2826-SM-5L3GW	brainCortex	5.569		GTEX-139TS-3126-SM-5LZWX	brainCerebellum	0.763
GTEX-12ZZZ-1326-SM-59HKW	liver	19.49						GTEX-1HCUA-1626-SM-A9SMG	stomach	0.897		GTEX-1R9PM-0926-SM-DPRYA	esophagusMucosa	4.3		GTEX-1OJC3-0926-SM-E6CQJ	esophagusMuscular	1.085		GTEX-13OVH-3026-SM-5MR4N	brainCortex	0.998		GTEX-1399T-3126-SM-5IJFS	brainCerebellum	0.582
GTEX-12WSM-0726-SM-5GCOW	liver	43.79						GTEX-1HCU8-1326-SM-C1YQQ	stomach	1.038		GTEX-1R9K5-1526-SM-DPRZA	esophagusMucosa	2.757		GTEX-1OFPY-1426-SM-DTXEI	esophagusMuscular	0.999		GTEX-13O3Q-2926-SM-5KM45	brainCortex	0.945		GTEX-132Q8-2926-SM-5IFFP	brainCerebellum	1.441
GTEX-12WSL-0226-SM-5CVMJ	liver	31.29						GTEX-1HBPN-1626-SM-9WPNP	stomach	0.706		GTEX-1R9K4-1926-SM-DPRZW	esophagusMucosa	3.139		GTEX-1NV8Z-1426-SM-DTX91	esophagusMuscular	0.995		GTEX-13O3O-3126-SM-5KM3H	brainCortex	0.753		GTEX-131YS-3026-SM-5EGHY	brainCerebellum	0.404
GTEX-12WSI-0226-SM-5GCNA	liver	32.33						GTEX-1HBPI-0726-SM-9WG7Z	stomach	0.523		GTEX-1R9JW-1526-SM-DPRZK	esophagusMucosa	1.497		GTEX-1NUQO-1226-SM-E76PK	esophagusMuscular	1.586		GTEX-13NYS-3126-SM-5KLYV	brainCortex	3.424		GTEX-131XH-2926-SM-5LZU4	brainCerebellum	1.036
GTEX-12WSG-0626-SM-5FQTQ	liver	51.58						GTEX-1H3VY-2326-SM-9WG81	stomach	1.164		GTEX-1R7EU-0826-SM-DPRZL	esophagusMucosa	2.713		GTEX-1NSGN-2226-SM-E6CQG	esophagusMuscular	1.286		GTEX-13NYC-2826-SM-5K7WR	brainCortex	1.98		GTEX-1313W-3026-SM-5LZUZ	brainCerebellum	0.371
GTEX-12WSD-1426-SM-5GCN9	liver	21.06						GTEX-1H3NZ-2226-SM-9WYUT	stomach	1.289		GTEX-1QW4Y-0526-SM-EAZ3V	esophagusMucosa	4.628		GTEX-1N5O9-2026-SM-DTXA6	esophagusMuscular	0.428		GTEX-13NYB-3026-SM-5IJD7	brainCortex	0.438		GTEX-13112-2926-SM-5DUWT	brainCerebellum	0.551
GTEX-12KS4-1326-SM-5LUB3	liver	35.6						GTEX-1H23P-2726-SM-9JGHN	stomach	4.361		GTEX-1QPFJ-1226-SM-EAZ3M	esophagusMucosa	2.691		GTEX-1MUQO-1626-SM-DTXED	esophagusMuscular	0.912		GTEX-13JVG-3126-SM-5L3FH	brainCortex	5.055		GTEX-12ZZZ-3126-SM-5LZU6	brainCerebellum	0.357
GTEX-1269C-0626-SM-5FQSS	liver	31.44						GTEX-1H1E6-1626-SM-9OSWC	stomach	0.698		GTEX-1QP9N-0926-SM-E9U5S	esophagusMucosa	1.715		GTEX-1MJK3-1326-SM-E6CJD	esophagusMuscular	2.033		GTEX-13JUV-2926-SM-5LZX7	brainCortex	2.036		GTEX-12ZZY-2926-SM-5DUXO	brainCerebellum	0.536
GTEX-12696-0826-SM-5EGGE	liver	42.45						GTEX-1H1DG-2126-SM-9WPPB	stomach	0.634		GTEX-1QP67-0726-SM-DPRY1	esophagusMucosa	2.085		GTEX-1MJIX-0926-SM-EV7AN	esophagusMuscular	2.022		GTEX-13IVO-2926-SM-5L3CZ	brainCortex	1.707		GTEX-12ZZX-2826-SM-5BC6K	brainCerebellum	0.451
GTEX-1212Z-0226-SM-59HLF	liver	41.41						GTEX-1H1DE-1226-SM-9JGHH	stomach	1.386		GTEX-1QP2A-1926-SM-EXOJ9	esophagusMucosa	2.251		GTEX-1MGNQ-1726-SM-DTX8K	esophagusMuscular	1.097		GTEX-13G51-3026-SM-5IJB8	brainCortex	0.526		GTEX-12WSM-2126-SM-5GCOC	brainCerebellum	1.484
GTEX-11ZVC-0726-SM-5FQT9	liver	51.62						GTEX-1H11D-2226-SM-9OSXN	stomach	1.024		GTEX-1QP29-2126-SM-E6CPZ	esophagusMucosa	3.326		GTEX-1MCC2-2026-SM-EVR5J	esophagusMuscular	0.679		GTEX-13FXS-3126-SM-5J2NN	brainCortex	1.01		GTEX-12WSH-3126-SM-5LZW8	brainCerebellum	0.66
GTEX-11ZUS-2526-SM-59872	liver	47.64						GTEX-1GZ4H-1026-SM-9OSXL	stomach	0.703		GTEX-1QP28-1826-SM-EAZ4L	esophagusMucosa	2.361		GTEX-1MA7X-0826-SM-DIPGC	esophagusMuscular	0.558		GTEX-13FLW-1426-SM-5K7YE	brainCortex	0.599		GTEX-12WSE-2926-SM-5RQJ9	brainCerebellum	0.32
GTEX-11ZTS-1426-SM-5EQMM	liver	29.52						GTEX-1GPI7-1326-SM-9KNVA	stomach	0.67		GTEX-1QEPI-1826-SM-EAZ3J	esophagusMucosa	1.862		GTEX-1M5QR-0626-SM-EWROA	esophagusMuscular	3.632		GTEX-13FHP-3026-SM-5IJBS	brainCortex	0.652		GTEX-12WSD-3026-SM-5LZU7	brainCerebellum	0.534
GTEX-11WQC-0726-SM-5EQMR	liver	80.63						GTEX-1GN1W-2126-SM-9JGI7	stomach	1.28		GTEX-1QCLZ-1626-SM-E9U5R	esophagusMucosa	2.946		GTEX-1LNCM-0726-SM-DKPQ5	esophagusMuscular	0.819		GTEX-13FHO-3026-SM-5J1O9	brainCortex	2.013		GTEX-12WSC-2926-SM-5BC5Z	brainCerebellum	0.299
GTEX-11TUW-1726-SM-5BC5C	liver	50.07						GTEX-1GMRU-2526-SM-9WG7T	stomach	0.193		GTEX-1QCLY-1526-SM-DPRXX	esophagusMucosa	1.237		GTEX-1LGOU-0626-SM-D3L8F	esophagusMuscular	0.702		GTEX-139T8-1026-SM-5J2MC	brainCortex	1.101		GTEX-1269C-3126-SM-5EGI6	brainCerebellum	1.124
GTEX-11TT1-1726-SM-5EQLJ	liver	211.5						GTEX-1GL5R-1926-SM-9WG7U	stomach	0.444		GTEX-1PPH8-1626-SM-E6CQP	esophagusMucosa	3.513		GTEX-1LG7Z-1026-SM-D3LA3	esophagusMuscular	0.862		GTEX-1399T-3026-SM-5KLZC	brainCortex	1.366		GTEX-12126-0926-SM-5FQTW	brainCerebellum	0.574
GTEX-11OF3-0726-SM-5BC4Z	liver	69.78						GTEX-1GF9U-1126-SM-AHZ4H	stomach	4.216		GTEX-1PPGY-1726-SM-EVR3S	esophagusMucosa	3.182		GTEX-1LC47-1926-SM-DHXKJ	esophagusMuscular	2.246		GTEX-132Q8-3026-SM-5PNVG	brainCortex	2.654		GTEX-11ZVC-3026-SM-59HJM	brainCerebellum	0.269
GTEX-11NV4-1326-SM-5HL6V	liver	69.9						GTEX-1F75I-1826-SM-7MKGX	stomach	0.954		GTEX-1PIGE-0926-SM-E9U5Z	esophagusMucosa	1.078		GTEX-1LB8K-1426-SM-DHXJK	esophagusMuscular	0.78		GTEX-131YS-3126-SM-5KLYT	brainCortex	0.76		GTEX-11ZUS-2826-SM-5EQKW	brainCerebellum	0.629
GTEX-11NUK-1226-SM-5P9GM	liver	76.23						GTEX-1F5PL-1426-SM-7MKFH	stomach	0.649		GTEX-1PFEY-0826-SM-E9U6A	esophagusMucosa	2.453		GTEX-1L5NE-1326-SM-CY8II	esophagusMuscular	1.458		GTEX-131XW-3126-SM-5LZUC	brainCortex	1.197		GTEX-11ZTS-3226-SM-5EGID	brainCerebellum	1.876
GTEX-11GSP-0626-SM-5986T	liver	40.87						GTEX-1F5PK-1826-SM-7RHHX	stomach	0.538		GTEX-1OKEX-1326-SM-E9J2U	esophagusMucosa	3.68		GTEX-1KXAM-0626-SM-DHXKH	esophagusMuscular	1.029		GTEX-1313W-3126-SM-5LZUI	brainCortex	0.661		GTEX-11TTK-2826-SM-5GU5K	brainCerebellum	1.298
GTEX-11EQ9-0526-SM-5A5JZ	liver	25.76						GTEX-1EH9U-2226-SM-7PBXX	stomach	0.585		GTEX-1OJC3-0826-SM-DPRYU	esophagusMucosa	1.595		GTEX-1KD4Q-1226-SM-DIPFU	esophagusMuscular	0.499		GTEX-12ZZZ-3026-SM-5BC67	brainCortex	0.821		GTEX-11PRG-2826-SM-5BC54	brainCerebellum	0.279
GTEX-11DXZ-0126-SM-5EGGY	liver	59.89						GTEX-1E2YA-2426-SM-7EPIG	stomach	1.198		GTEX-1NUQO-1126-SM-DTX98	esophagusMucosa	1.655		GTEX-1KANB-1926-SM-D3L9H	esophagusMuscular	0.497		GTEX-12ZZY-3026-SM-5GCOU	brainCortex	0.73		GTEX-11ONC-3026-SM-5985W	brainCerebellum	1.682
								GTEX-1E1VI-2826-SM-7MGWU	stomach	0.176		GTEX-1NSGN-2026-SM-DPRYM	esophagusMucosa	2.183		GTEX-1KANA-0526-SM-DIPF9	esophagusMuscular	1.417		GTEX-12ZZX-2926-SM-5GCOQ	brainCortex	0.999		GTEX-11OC5-0626-SM-5HL6M	brainCerebellum	0.762
								GTEX-1CB4H-2426-SM-7PBYR	stomach	1.339		GTEX-1N2EE-2426-SM-EXOIO	esophagusMucosa	2.813		GTEX-1KAFJ-0526-SM-DIPEM	esophagusMuscular	2.8		GTEX-12ZZW-2926-SM-5LZUP	brainCortex	1.112		GTEX-11O72-2826-SM-5HL6W	brainCerebellum	1.012
								GTEX-1CB4E-1326-SM-7DUGD	stomach	0.778		GTEX-1N2DW-1426-SM-EV7AZ	esophagusMucosa	2.144		GTEX-1K2DU-1626-SM-DHXKD	esophagusMuscular	1.553		GTEX-12WSH-3026-SM-5CVNI	brainCortex	1.318		GTEX-11NV4-2226-SM-5BC4T	brainCerebellum	0.604
								GTEX-1CAMR-0726-SM-7EPIE	stomach	1.381		GTEX-1N2DV-2026-SM-EV7BL	esophagusMucosa	2.096		GTEX-1K2DA-0726-SM-CGQGC	esophagusMuscular	1.52		GTEX-12WSF-3126-SM-6M478	brainCortex	1.239		GTEX-11NUK-3026-SM-5986K	brainCerebellum	0.921
								GTEX-1C64O-2226-SM-73KTV	stomach	0.514		GTEX-1MJIX-0826-SM-DTXEO	esophagusMucosa	1.689		GTEX-1JN1M-2026-SM-D4P2W	esophagusMuscular	3.073		GTEX-12WSD-3126-SM-5HL7P	brainCortex	0.7		GTEX-11GSP-3126-SM-5A5LL	brainCerebellum	0.686
								GTEX-1C475-1026-SM-7MKFJ	stomach	0.857		GTEX-1MGNQ-1626-SM-EAZ4Z	esophagusMucosa	1.959		GTEX-1JMQL-1426-SM-CL54J	esophagusMuscular	4.714		GTEX-12WSC-3026-SM-5GCNF	brainCortex	0.744		GTEX-11GSO-3026-SM-5Q5AL	brainCerebellum	1.246
								GTEX-1B97J-1826-SM-7IGPP	stomach	0.786		GTEX-1MCYP-1026-SM-DPRYB	esophagusMucosa	4.045		GTEX-1JMQK-1826-SM-CY8I1	esophagusMuscular	1.754		GTEX-12WSA-2926-SM-5EQ4D	brainCortex	2.188		GTEX-11EMC-3326-SM-5P9JH	brainCerebellum	1.528
								GTEX-1B97I-1226-SM-7MGWQ	stomach	0.931		GTEX-1MCQQ-1026-SM-EV7AX	esophagusMucosa	1.261		GTEX-1JMQJ-1026-SM-CNPP8	esophagusMuscular	0.738		GTEX-12126-1026-SM-5P9JJ	brainCortex	1.098		GTEX-11EI6-2926-SM-5985U	brainCerebellum	1.057
								GTEX-1B8L1-1526-SM-79OLK	stomach	0.786		GTEX-1MCC2-1926-SM-DHXJR	esophagusMucosa	1.155		GTEX-1JMPZ-1926-SM-E9TIT	esophagusMuscular	1.907		GTEX-11ZUS-2926-SM-5FQSL	brainCortex	0.93		GTEX-11DZ1-2926-SM-5A5KI	brainCerebellum	2.176
								GTEX-1B8KZ-1226-SM-793CP	stomach	0.703		GTEX-1MA7X-0726-SM-EV7AB	esophagusMucosa	2.422		GTEX-1JMLX-2126-SM-CL54B	esophagusMuscular	0.498		GTEX-11WQK-3026-SM-5EQL6	brainCortex	3.593		GTEX-11DYG-2926-SM-5H132	brainCerebellum	1.095
								GTEX-1B8KE-1326-SM-73KVI	stomach	0.331		GTEX-1MA7W-0426-SM-E9TJ5	esophagusMucosa	4.7		GTEX-1JK1U-1926-SM-CJI38	esophagusMuscular	1.265		GTEX-11TTK-2926-SM-5PNYP	brainCortex	2.026		GTEX-11DXY-3126-SM-5N9BT	brainCerebellum	0.688
								GTEX-1AYCT-1326-SM-7MKHB	stomach	0.86		GTEX-1M5QR-0726-SM-DHXK7	esophagusMucosa	7.22		GTEX-1JJ6O-1426-SM-CY8HT	esophagusMuscular	1.103		GTEX-11PRG-2926-SM-5987A	brainCortex	0.791		GTEX-11DXW-1026-SM-5H11K	brainCerebellum	0.183
								GTEX-1AX9J-2626-SM-731EK	stomach	0.867		GTEX-1LVAN-2326-SM-CNNPY	esophagusMucosa	1.219		GTEX-1J8QM-1726-SM-A9G35	esophagusMuscular	1.37		GTEX-11ONC-2926-SM-5P9JM	brainCortex	3.219		GTEX-1192X-3226-SM-5987D	brainCerebellum	1.113
								GTEX-1AMFI-1226-SM-731CZ	stomach	0.422		GTEX-1LVAM-1126-SM-DHXKP	esophagusMucosa	2.121		GTEX-1J8Q3-2026-SM-CE6R3	esophagusMuscular	1.137		GTEX-11OF3-2926-SM-5HL78	brainCortex	0.521		GTEX-117XS-3126-SM-5GIDP	brainCerebellum	0.289
								GTEX-1AMEY-1226-SM-731DU	stomach	0.434		GTEX-1LVA9-2126-SM-DLHBY	esophagusMucosa	1.033		GTEX-1J8EW-1226-SM-A9G34	esophagusMuscular	0.536		GTEX-11OC5-0726-SM-5P9JK	brainCortex	2.907		GTEX-1128S-2826-SM-5N9DI	brainCerebellum	0.731
								GTEX-1A8G6-1426-SM-731EZ	stomach	0.579		GTEX-1LSVX-1226-SM-DHXJN	esophagusMucosa	2.551		GTEX-1J1R8-0426-SM-A96SZ	esophagusMuscular	0.865		GTEX-11O72-2926-SM-5BC4V	brainCortex	1.038
								GTEX-1A3MX-1926-SM-72D7F	stomach	1.342		GTEX-1LSNL-2226-SM-DHXKM	esophagusMucosa	1.515		GTEX-1J1OQ-2426-SM-CY8HG	esophagusMuscular	4.832		GTEX-11NV4-2126-SM-5N9DS	brainCortex	0.194
								GTEX-1A3MV-1226-SM-718BW	stomach	1.057		GTEX-1LNCM-0626-SM-EV7AI	esophagusMucosa	2.039		GTEX-1IKOE-1626-SM-C1YSE	esophagusMuscular	1.291		GTEX-11NUK-2926-SM-5A5MD	brainCortex	0.676
								GTEX-18QFQ-1226-SM-718AE	stomach	0.657		GTEX-1LGRB-1626-SM-CNNR7	esophagusMucosa	2.265		GTEX-1IDJU-1226-SM-A9G2T	esophagusMuscular	0.881		GTEX-11GSP-3226-SM-5986O	brainCortex	0.956
								GTEX-18D9B-2226-SM-718BM	stomach	1.242		GTEX-1LGOU-0526-SM-D3LAO	esophagusMucosa	1.588		GTEX-1IDJH-1926-SM-ARU7T	esophagusMuscular	0.642		GTEX-11GSO-2926-SM-5HL73	brainCortex	1.855
								GTEX-18D9A-0626-SM-7KFTY	stomach	0.95		GTEX-1LG7Z-0926-SM-CXKYK	esophagusMucosa	1.628		GTEX-1IDJF-1326-SM-A9G2R	esophagusMuscular	1.511		GTEX-11GS4-3126-SM-5A5LH	brainCortex	0.827
								GTEX-18A7A-2726-SM-7LG6U	stomach	0.302		GTEX-1LG7Y-1726-SM-EV7AR	esophagusMucosa	1.656		GTEX-1IDJC-0726-SM-CL53G	esophagusMuscular	1.309		GTEX-11EMC-3226-SM-5EGKW	brainCortex	1.487
								GTEX-18A67-2626-SM-718AD	stomach	2.277		GTEX-1LBAC-1226-SM-DHXK1	esophagusMucosa	2.067		GTEX-1ICLZ-1426-SM-CKZPR	esophagusMuscular	2.202		GTEX-11EI6-3026-SM-5GZZO	brainCortex	0.896
								GTEX-18A66-2226-SM-7189E	stomach	0.864		GTEX-1LB8K-1326-SM-CXZKB	esophagusMucosa	1.051		GTEX-1ICLY-2226-SM-ARZM3	esophagusMuscular	1.406		GTEX-11DXY-3226-SM-5GIDE	brainCortex	0.749
								GTEX-17MF6-2126-SM-7KFS7	stomach	1.428		GTEX-1L5NE-1426-SM-DHXKV	esophagusMucosa	2.071		GTEX-1ICG6-2026-SM-CE6SX	esophagusMuscular	1.847		GTEX-11DXW-1126-SM-5H12Q	brainCortex	0.573
								GTEX-17KNJ-1526-SM-7LTA9	stomach	0.923		GTEX-1KXAM-0826-SM-CXZK9	esophagusMucosa	1.523		GTEX-1I6K7-1526-SM-A96SX	esophagusMuscular	1.314		GTEX-1192X-3126-SM-5N9BY	brainCortex	2.668
								GTEX-17JCI-2226-SM-7LTA1	stomach	0.354		GTEX-1KD4Q-1126-SM-CXZKK	esophagusMucosa	2.56		GTEX-1I6K6-1326-SM-ARZM7	esophagusMuscular	1.531		GTEX-117XS-3026-SM-5N9CA	brainCortex	1.184
								GTEX-17HII-2426-SM-7KFTT	stomach	0.611		GTEX-1KANB-1826-SM-DHXJU	esophagusMucosa	12.42		GTEX-1I4MK-0526-SM-ARL7N	esophagusMuscular	1.557		GTEX-1128S-2726-SM-5H12C	brainCortex	1.38
								GTEX-17HHE-1026-SM-79ON6	stomach	1.281		GTEX-1KANA-0626-SM-D4P3I	esophagusMucosa	5.224		GTEX-1I1GV-2026-SM-CNPQI	esophagusMuscular	0.76		GTEX-111FC-3126-SM-5GZZ2	brainCortex	0.924
								GTEX-17HGU-2126-SM-7IGOV	stomach	0.315		GTEX-1KAFJ-0626-SM-D3L8X	esophagusMucosa	6.958		GTEX-1I1GU-1326-SM-ARZM6	esophagusMuscular	2.116
								GTEX-17GQL-1226-SM-7KFTS	stomach	0.541		GTEX-1K9T9-2026-SM-CXZK3	esophagusMucosa	5.01		GTEX-1I1GT-1526-SM-ARL7K	esophagusMuscular	0.608
								GTEX-17F9E-2226-SM-7IGNC	stomach	0.361		GTEX-1K2DU-1726-SM-EV79S	esophagusMucosa	3.1		GTEX-1I1GR-1426-SM-CY8H8	esophagusMuscular	1.635
								GTEX-17F98-1526-SM-7EWD8	stomach	1.613		GTEX-1K2DA-0626-SM-CGQGO	esophagusMucosa	1.341		GTEX-1I1GP-1126-SM-ARL7I	esophagusMuscular	0.69
								GTEX-17EUY-1526-SM-793CA	stomach	1.728		GTEX-1JMQK-2026-SM-C1YQN	esophagusMucosa	4.608		GTEX-1HT8W-2026-SM-CNNQC	esophagusMuscular	0.955
								GTEX-16NGA-1526-SM-72D56	stomach	0.984		GTEX-1JMQJ-1226-SM-D3L97	esophagusMucosa	2.87		GTEX-1HSMQ-2126-SM-CJI3E	esophagusMuscular	1.166
								GTEX-16AAH-1226-SM-79OO9	stomach	0.661		GTEX-1JMPZ-2026-SM-C1YR8	esophagusMucosa	2.038		GTEX-1HSKV-2626-SM-CNPPO	esophagusMuscular	0.299
								GTEX-15UF7-1226-SM-6M46G	stomach	1.524		GTEX-1JMPY-0826-SM-AHZ4A	esophagusMucosa	4.18		GTEX-1HSGN-1726-SM-B2LXX	esophagusMuscular	0.851
								GTEX-15SHW-2126-SM-6M46Y	stomach	1.228		GTEX-1JMLX-2326-SM-CXZJP	esophagusMucosa	4.62		GTEX-1HKZK-1326-SM-A9G2D	esophagusMuscular	1.581
								GTEX-15RIF-1126-SM-7KUG2	stomach	0.8		GTEX-1JKYR-2126-SM-CNNPC	esophagusMucosa	2.092		GTEX-1HFI7-1326-SM-9WPOW	esophagusMuscular	0.325
								GTEX-15RIE-1026-SM-6LPJQ	stomach	0.682		GTEX-1JKYN-1526-SM-CGQGA	esophagusMucosa	4.688		GTEX-1HFI6-1126-SM-9WYUM	esophagusMuscular	0.842
								GTEX-15G1A-1226-SM-7KUF3	stomach	1.919		GTEX-1JK1U-1726-SM-CNNPM	esophagusMucosa	2.874		GTEX-1HCVE-1326-SM-A9G3Q	esophagusMuscular	2.183
								GTEX-15G19-1526-SM-6LPKP	stomach	3.426		GTEX-1J8QM-1926-SM-AHZ3Z	esophagusMucosa	5.534		GTEX-1HCUA-1526-SM-A9G3M	esophagusMuscular	0.971
								GTEX-15EU6-2526-SM-7KUGB	stomach	0.737		GTEX-1J8EW-1326-SM-AHZ3S	esophagusMucosa	1.729		GTEX-1HCU9-0926-SM-B2LXS	esophagusMuscular	0.522
								GTEX-15DZA-1126-SM-6LPK8	stomach	0.326		GTEX-1J1R8-0326-SM-AHZ3D	esophagusMucosa	1.171		GTEX-1HCU8-2326-SM-ACKVL	esophagusMuscular	0.67
								GTEX-15DCE-1626-SM-6LPJM	stomach	0.459		GTEX-1J1OQ-2526-SM-AHZ3Q	esophagusMucosa	7.601		GTEX-1HCU7-2226-SM-B2LXA	esophagusMuscular	2.075
								GTEX-15CHR-1326-SM-79OLT	stomach	0.875		GTEX-1IY9M-1626-SM-AHZ39	esophagusMucosa	2.184		GTEX-1HC8U-1626-SM-CNPPG	esophagusMuscular	1.039
								GTEX-14PN3-1326-SM-6AJ9U	stomach	0.844		GTEX-1IKOE-1526-SM-C1YSD	esophagusMucosa	2.22		GTEX-1HBPN-1426-SM-9WPNO	esophagusMuscular	1.241
								GTEX-14PKV-1826-SM-69LO9	stomach	1.301		GTEX-1IKK5-1326-SM-AHZ2X	esophagusMucosa	5.207		GTEX-1HBPM-1526-SM-A9G3H	esophagusMuscular	0.957
								GTEX-14PKU-1126-SM-69LOU	stomach	0.798		GTEX-1IDJH-2026-SM-CNNQX	esophagusMucosa	3.305		GTEX-1HBPH-1226-SM-9WPNW	esophagusMuscular	0.779
								GTEX-14PJ6-0826-SM-686Z9	stomach	0.524		GTEX-1IDJF-1226-SM-C1YPX	esophagusMucosa	2.927		GTEX-1HB9E-1626-SM-ARL9J	esophagusMuscular	1.353
								GTEX-14PJ5-0826-SM-6AJAR	stomach	0.395		GTEX-1IDJD-1626-SM-C1YRC	esophagusMucosa	3.319		GTEX-1H3NZ-1426-SM-9WYTA	esophagusMuscular	1.717
								GTEX-14PJ4-1626-SM-664OB	stomach	1.221		GTEX-1IDFM-1126-SM-A96SY	esophagusMucosa	0.899		GTEX-1H2FU-1626-SM-9KNVZ	esophagusMuscular	1.037
								GTEX-14PJ3-1426-SM-664O8	stomach	0.902		GTEX-1ICG6-1926-SM-ARU7L	esophagusMucosa	1.835		GTEX-1H23P-1526-SM-9WG7I	esophagusMuscular	1.048
								GTEX-14PHY-0926-SM-5ZZWL	stomach	2.241		GTEX-1I6K7-1426-SM-B2LXP	esophagusMucosa	3.881		GTEX-1H1ZS-1626-SM-9KNU7	esophagusMuscular	0.587
								GTEX-14PHX-1026-SM-664OL	stomach	1.241		GTEX-1I4MK-0426-SM-B2LWQ	esophagusMucosa	2.435		GTEX-1H1E6-1326-SM-9WPQ5	esophagusMuscular	1.168
								GTEX-14JG6-1226-SM-664O6	stomach	0.763		GTEX-1I1GV-2226-SM-ARU7E	esophagusMucosa	1.989		GTEX-1H1DE-0926-SM-ARZN9	esophagusMuscular	1.011
								GTEX-14ICL-0826-SM-5YY9W	stomach	1.065		GTEX-1I1GU-1426-SM-B2LX3	esophagusMucosa	4.138		GTEX-1H11D-1926-SM-9QEHN	esophagusMuscular	0.789
								GTEX-14E6E-0926-SM-664N8	stomach	0.72		GTEX-1I1GS-2126-SM-ARU7G	esophagusMucosa	2.681		GTEX-1GZ2Q-2126-SM-9KNTZ	esophagusMuscular	1.983
								GTEX-14E1K-1526-SM-664MN	stomach	0.553		GTEX-1I1GR-1326-SM-ARU7B	esophagusMucosa	2.229		GTEX-1GN73-2026-SM-9WYTT	esophagusMuscular	0.528
								GTEX-14DAR-0926-SM-73KUQ	stomach	0.438		GTEX-1I1GQ-1726-SM-B2LWZ	esophagusMucosa	3.433		GTEX-1GN1W-2326-SM-9KNUI	esophagusMuscular	1.51
								GTEX-14DAQ-2826-SM-664MU	stomach	0.556		GTEX-1I1GP-1026-SM-C1YRZ	esophagusMucosa	2.941		GTEX-1GN1U-1926-SM-9KNUW	esophagusMuscular	1.062
								GTEX-14BMV-2226-SM-5RQHX	stomach	1.374		GTEX-1I1CD-1726-SM-A9G3P	esophagusMucosa	2.07		GTEX-1GMR8-2026-SM-7RHI8	esophagusMuscular	1.811
								GTEX-14BMU-1126-SM-5RQJ8	stomach	0.662		GTEX-1HSMQ-2026-SM-B2LY1	esophagusMucosa	1.625		GTEX-1GMR3-1426-SM-7PC16	esophagusMuscular	1.137
								GTEX-14BIL-1926-SM-73KYI	stomach	0.403		GTEX-1HSKV-2426-SM-A8N8K	esophagusMucosa	3.076		GTEX-1GMR2-1626-SM-9JGHL	esophagusMuscular	1.355
								GTEX-14B4R-0726-SM-5TDDR	stomach	0.605		GTEX-1HSGN-1626-SM-A96U2	esophagusMucosa	1.983		GTEX-1GL5R-1426-SM-7MXUZ	esophagusMuscular	1.278
								GTEX-146FR-2026-SM-5NQAI	stomach	0.847		GTEX-1HKZK-1426-SM-A96U1	esophagusMucosa	1.377		GTEX-1GF9X-0726-SM-7SB7V	esophagusMuscular	1.347
								GTEX-146FH-2126-SM-5SI9U	stomach	1.199		GTEX-1HGF4-0926-SM-9WPP8	esophagusMucosa	3.933		GTEX-1GF9U-0926-SM-7PC14	esophagusMuscular	1.322
								GTEX-145MO-2226-SM-5Q5BN	stomach	0.704		GTEX-1HFI6-1226-SM-A96SK	esophagusMucosa	5.299		GTEX-1F75I-1626-SM-7RHI2	esophagusMuscular	1.008
								GTEX-145MN-1326-SM-5NQ9S	stomach	0.822		GTEX-1HCVE-1226-SM-9WPPH	esophagusMucosa	5.411		GTEX-1F5PL-1126-SM-7P8SH	esophagusMuscular	1.131
								GTEX-145ME-1026-SM-5O9B4	stomach	1.779		GTEX-1HCUA-1426-SM-9WPP7	esophagusMucosa	1.661		GTEX-1F5PK-1626-SM-7PBZU	esophagusMuscular	1.853
								GTEX-145LT-1426-SM-5O9B3	stomach	0.432		GTEX-1HCU8-2226-SM-9WPOV	esophagusMucosa	8.226		GTEX-1F48J-1626-SM-9WPOE	esophagusMuscular	3.663
								GTEX-144GN-1226-SM-5O991	stomach	1.003		GTEX-1HCU7-2126-SM-A96SG	esophagusMucosa	4.763		GTEX-1EX96-2126-SM-9KNU8	esophagusMuscular	0.402
								GTEX-144GM-1726-SM-5O9AS	stomach	0.874		GTEX-1HCU6-1326-SM-A96TZ	esophagusMucosa	2.107		GTEX-1EMGI-2126-SM-7P8S3	esophagusMuscular	0.881
								GTEX-13X6J-2126-SM-5TDCV	stomach	0.306		GTEX-1HC8U-1526-SM-9WPO4	esophagusMucosa	2.719		GTEX-1EH9U-2526-SM-79OO5	esophagusMuscular	2.331
								GTEX-13X6H-1626-SM-5Q5CT	stomach	1.101		GTEX-1HBPM-1426-SM-9WPPE	esophagusMucosa	4		GTEX-1E1VI-1626-SM-7EPIL	esophagusMuscular	0.883
								GTEX-13U4I-2526-SM-5SI8Z	stomach	1.495		GTEX-1HBPI-0626-SM-9WPP4	esophagusMucosa	10.35		GTEX-1CB4J-2226-SM-7EWF5	esophagusMuscular	1.244
								GTEX-13S7M-1826-SM-5RQK6	stomach	0.792		GTEX-1HBPH-1126-SM-A96TU	esophagusMucosa	2.992		GTEX-1CB4G-1426-SM-7RHH1	esophagusMuscular	0.572
								GTEX-13RTK-0226-SM-5RQHR	stomach	2.003		GTEX-1HB9E-1526-SM-D3LA6	esophagusMucosa	5.244		GTEX-1CB4F-1426-SM-793DA	esophagusMuscular	1.201
								GTEX-13QJ3-2726-SM-5SI6L	stomach	1.442		GTEX-1H3VY-2026-SM-9JGHK	esophagusMucosa	4.405		GTEX-1CB4E-1126-SM-79OOM	esophagusMuscular	1.381
								GTEX-13QBU-1126-SM-5LU44	stomach	0.892		GTEX-1H3NZ-1326-SM-9JGHI	esophagusMucosa	3.525		GTEX-1CAMR-0526-SM-7P8RS	esophagusMuscular	0.539
								GTEX-13PVR-2126-SM-73KVR	stomach	0.708		GTEX-1H23P-1426-SM-9JGH5	esophagusMucosa	4.445		GTEX-1CAMQ-2526-SM-7MGWT	esophagusMuscular	0.851
								GTEX-13PVQ-2126-SM-5L3FW	stomach	0.379		GTEX-1H1ZS-1526-SM-9OSXR	esophagusMucosa	4.162		GTEX-1C6WA-2126-SM-7P8RR	esophagusMuscular	0.944
								GTEX-13OW6-2526-SM-5IJEC	stomach	0.708		GTEX-1H1DG-1226-SM-9JGH3	esophagusMucosa	3.093		GTEX-1C6VQ-1926-SM-7MGVR	esophagusMuscular	2.066
								GTEX-13OVK-0926-SM-7KUFX	stomach	0.6		GTEX-1H1DE-1026-SM-9JGH6	esophagusMucosa	2.06		GTEX-1C64O-1926-SM-79ONP	esophagusMuscular	0.685
								GTEX-13OVI-2426-SM-5KM4J	stomach	0.873		GTEX-1H11D-2126-SM-9OSXM	esophagusMucosa	5.721		GTEX-1C4CL-1526-SM-7MGX4	esophagusMuscular	1.077
								GTEX-13O61-1126-SM-5L3FI	stomach	0.492		GTEX-1GTWX-1326-SM-9JGHU	esophagusMucosa	1.64		GTEX-1C475-0726-SM-73KVL	esophagusMuscular	1.249
								GTEX-13O3Q-2126-SM-5KM4C	stomach	1.145		GTEX-1GPI7-1026-SM-7MGY2	esophagusMucosa	1.76		GTEX-1C2JI-1226-SM-7DHM2	esophagusMuscular	1.151
								GTEX-13O21-0926-SM-5IFGT	stomach	1.06		GTEX-1GN73-1926-SM-9JGGS	esophagusMucosa	3.36		GTEX-1BAJH-1926-SM-7MGWM	esophagusMuscular	0.733
								GTEX-13N1W-2026-SM-5K7YU	stomach	0.672		GTEX-1GN1W-2226-SM-9JGI5	esophagusMucosa	2.073		GTEX-1B996-1626-SM-7DHLZ	esophagusMuscular	1.061
								GTEX-13FTX-0726-SM-5N9BI	stomach	1.161		GTEX-1GN1U-1826-SM-9JGH2	esophagusMucosa	3.035		GTEX-1B97J-0926-SM-79ONU	esophagusMuscular	0.961
								GTEX-13FTW-1726-SM-5KM2B	stomach	1.103		GTEX-1GMR8-1826-SM-9WYUE	esophagusMucosa	5.02		GTEX-1B97I-1026-SM-73KVC	esophagusMuscular	1.568
								GTEX-13FH7-1026-SM-5IJGF	stomach	1.488		GTEX-1GMR3-1526-SM-9JGGL	esophagusMucosa	11.35		GTEX-1B933-1926-SM-73KUN	esophagusMuscular	0.5
								GTEX-13D11-2126-SM-5IFH2	stomach	1.031		GTEX-1GMR2-1526-SM-7MXV6	esophagusMucosa	2.22		GTEX-1B932-2626-SM-73KWR	esophagusMuscular	0.966
								GTEX-13CF3-1926-SM-5K7WF	stomach	1.301		GTEX-1GL5R-1526-SM-7MKHO	esophagusMucosa	3.354		GTEX-1B8L1-1126-SM-7RHIC	esophagusMuscular	0.422
								GTEX-139YR-1926-SM-5LZXM	stomach	1.545		GTEX-1GF9U-0826-SM-7MXTZ	esophagusMucosa	2.474		GTEX-1B8KZ-0826-SM-73KYB	esophagusMuscular	0.812
								GTEX-139D8-2326-SM-5IFGE	stomach	1.638		GTEX-1F88F-1126-SM-7MKHL	esophagusMucosa	3.738		GTEX-1B8KE-1626-SM-793CK	esophagusMuscular	0.864
								GTEX-1399U-1626-SM-5P9J3	stomach	0.953		GTEX-1F7RK-1526-SM-7P8T6	esophagusMucosa	2.156		GTEX-1AYCT-1526-SM-73KWC	esophagusMuscular	0.902
								GTEX-1399S-1626-SM-5P9GI	stomach	1.125		GTEX-1F75I-1726-SM-7MKGW	esophagusMucosa	2.705		GTEX-1AX9K-1226-SM-793CN	esophagusMuscular	1.656
								GTEX-1399R-1126-SM-5IFIO	stomach	0.827		GTEX-1F5PL-1726-SM-9QEGL	esophagusMucosa	3.306		GTEX-1AX9J-1926-SM-73KUM	esophagusMuscular	1.197
								GTEX-133LE-1326-SM-5IFGO	stomach	2.24		GTEX-1F5PK-1526-SM-7MKGV	esophagusMucosa	2.238		GTEX-1AX9I-1526-SM-72D53	esophagusMuscular	1.069
								GTEX-1339X-1426-SM-5K7YO	stomach	2.076		GTEX-1F52S-1426-SM-7P8PU	esophagusMucosa	2.55		GTEX-1AX8Z-1926-SM-72D7B	esophagusMuscular	1.302
								GTEX-132QS-1826-SM-5IFFN	stomach	0.42		GTEX-1EX96-2226-SM-7MKGT	esophagusMucosa	2.299		GTEX-1AMFI-0326-SM-731CU	esophagusMuscular	0.58
								GTEX-132AR-2426-SM-5IFFD	stomach	2.803		GTEX-1EWIQ-1526-SM-79OO7	esophagusMucosa	1.556		GTEX-1AMEY-0326-SM-72D5T	esophagusMuscular	0.475
								GTEX-131XG-1226-SM-5EGH9	stomach	0.982		GTEX-1EU9M-2326-SM-7MKGS	esophagusMucosa	2.238		GTEX-1A8G6-1226-SM-73KVH	esophagusMuscular	0.517
								GTEX-131XF-1226-SM-5HL8V	stomach	0.62		GTEX-1EN7A-1226-SM-7MGX9	esophagusMucosa	2.886		GTEX-1A8FM-1426-SM-7IGPD	esophagusMuscular	1.65
								GTEX-131XE-2226-SM-5PNYX	stomach	0.967		GTEX-1EMGI-1926-SM-7938Y	esophagusMucosa	3.233		GTEX-1A3MV-1526-SM-731BO	esophagusMuscular	1.491
								GTEX-13113-0726-SM-5LZUF	stomach	1.302		GTEX-1EKGG-1726-SM-7MXUP	esophagusMucosa	4.191		GTEX-18QFQ-1126-SM-72D6R	esophagusMuscular	1.708
								GTEX-13111-1226-SM-5GCNC	stomach	0.149		GTEX-1EH9U-2426-SM-7EWFG	esophagusMucosa	10.02		GTEX-18D9U-1726-SM-7LTA5	esophagusMuscular	1.962
								GTEX-12WSK-1426-SM-5CVNN	stomach	0.51		GTEX-1E1VI-1526-SM-7IGQ2	esophagusMucosa	1.155		GTEX-18D9B-2126-SM-7LTAQ	esophagusMuscular	2.385
								GTEX-12WSJ-0926-SM-5P9JD	stomach	1.691		GTEX-1CB4J-2426-SM-7MXVC	esophagusMucosa	4.979		GTEX-18D9A-0326-SM-7LT8L	esophagusMuscular	1.147
								GTEX-12WSG-2026-SM-5FQUU	stomach	1.39		GTEX-1CB4I-1026-SM-7MKFZ	esophagusMucosa	3.009		GTEX-18A6Q-1326-SM-7LG62	esophagusMuscular	1.206
								GTEX-12WSD-2326-SM-59HKQ	stomach	0.412		GTEX-1CB4H-1526-SM-7MXU4	esophagusMucosa	4.917		GTEX-18A67-2126-SM-7LT9Y	esophagusMuscular	1.001
								GTEX-12C56-0526-SM-5FQST	stomach	0.78		GTEX-1CB4G-1326-SM-7MKFP	esophagusMucosa	2.321		GTEX-18A66-1526-SM-72D6Y	esophagusMuscular	1.069
								GTEX-12BJ1-1726-SM-5HL9B	stomach	1.115		GTEX-1CB4F-1526-SM-7MKFM	esophagusMucosa	3.355		GTEX-183FY-1326-SM-7DHLL	esophagusMuscular	1.202
								GTEX-12696-1726-SM-5EQLH	stomach	0.703		GTEX-1CB4E-1026-SM-793AB	esophagusMucosa	1.779		GTEX-17MFQ-0626-SM-793A7	esophagusMuscular	0.785
								GTEX-1211K-1426-SM-5FQTF	stomach	1.315		GTEX-1CAMQ-2726-SM-7MKGD	esophagusMucosa	5.047		GTEX-17MF6-1526-SM-7MGW8	esophagusMuscular	4.395
								GTEX-11WQK-2626-SM-5EQ4K	stomach	1.336		GTEX-1C6VQ-1826-SM-7EWEH	esophagusMucosa	4.96		GTEX-17KNJ-1226-SM-7LT9M	esophagusMuscular	0.853
								GTEX-11VI4-0326-SM-5EQ6L	stomach	1.126		GTEX-1C64O-1826-SM-7DHM4	esophagusMucosa	2.804		GTEX-17JCI-1326-SM-7IGLZ	esophagusMuscular	0.306
								GTEX-11TT1-0726-SM-5GU5A	stomach	6.501		GTEX-1C475-0926-SM-7MKFI	esophagusMucosa	2.881		GTEX-17HHY-1726-SM-7EWD7	esophagusMuscular	0.674
								GTEX-11P82-0726-SM-5PNYL	stomach	0.474		GTEX-1C2JI-1126-SM-731FH	esophagusMucosa	2.354		GTEX-17HHE-0726-SM-7DHL7	esophagusMuscular	0.896
								GTEX-11P7K-1726-SM-5GU6F	stomach	0.741		GTEX-1BAJH-2026-SM-7P8OZ	esophagusMucosa	1.845		GTEX-17HGU-1526-SM-7EWE4	esophagusMuscular	1.45
								GTEX-11NUK-2426-SM-5BC4U	stomach	1.328		GTEX-1B996-1826-SM-7MGY6	esophagusMucosa	6.808		GTEX-17F9Y-1826-SM-7IGMI	esophagusMuscular	1.427
								GTEX-11NSD-1426-SM-5HL67	stomach	0.284		GTEX-1B97J-1026-SM-7MXTE	esophagusMucosa	2.176		GTEX-17F9E-2126-SM-7DUFG	esophagusMuscular	0.449
								GTEX-11I78-1726-SM-5A5M3	stomach	0.355		GTEX-1B97I-0926-SM-731DZ	esophagusMucosa	1.956		GTEX-17F98-1926-SM-7DHLW	esophagusMuscular	1.295
								GTEX-11GSP-2126-SM-5HL5E	stomach	0.371		GTEX-1B933-2026-SM-7EWFC	esophagusMucosa	2.103		GTEX-17F97-1426-SM-7LG5C	esophagusMuscular	1.388
								GTEX-11EQ9-1226-SM-5987E	stomach	0.397		GTEX-1B8KZ-0726-SM-7938W	esophagusMucosa	1.487		GTEX-17EUY-1326-SM-7DHKZ	esophagusMuscular	2.655
								GTEX-11EM3-1026-SM-5A5KL	stomach	1.161		GTEX-1B8KE-1826-SM-731FD	esophagusMucosa	2.648		GTEX-178AV-0926-SM-793BK	esophagusMuscular	0.512
								GTEX-11EI6-2426-SM-5PNVS	stomach	0.857		GTEX-1AYD5-0926-SM-793AF	esophagusMucosa	2.495		GTEX-16Z82-2026-SM-6M48B	esophagusMuscular	0.67
								GTEX-11DXX-1326-SM-5GIDZ	stomach	0.381		GTEX-1AX9K-1126-SM-731DQ	esophagusMucosa	2.314		GTEX-16NPX-1726-SM-7KULP	esophagusMuscular	1.044
								GTEX-117YX-1026-SM-5H11V	stomach	0.795		GTEX-1AX9J-1826-SM-731FM	esophagusMucosa	3.044		GTEX-16NPV-1526-SM-7KUL6	esophagusMuscular	1.209
								GTEX-117YW-2226-SM-5N9DB	stomach	0.582		GTEX-1AX9I-1426-SM-7DHM8	esophagusMucosa	3.277		GTEX-16NGA-1326-SM-718AH	esophagusMuscular	1.388
								GTEX-1122O-1926-SM-5EGIQ	stomach	0.486		GTEX-1AX8Z-5016-SM-AHZ2B	esophagusMucosa	3.129		GTEX-16BQI-1626-SM-7KULR	esophagusMuscular	0.938
								GTEX-111YS-1126-SM-5GZYQ	stomach	0.398		GTEX-1AMFI-0226-SM-731D5	esophagusMucosa	2.283		GTEX-16AAH-0926-SM-7939B	esophagusMuscular	0.97
												GTEX-1AMEY-0226-SM-7189Q	esophagusMucosa	3.394		GTEX-15UKP-2026-SM-6LPIC	esophagusMuscular	5.455
												GTEX-1A8FM-1526-SM-7MXTA	esophagusMucosa	3.355		GTEX-15UF6-2426-SM-7KUME	esophagusMuscular	3.483
												GTEX-1A3MV-1326-SM-7LG6C	esophagusMucosa	1.65		GTEX-15SHW-1926-SM-7KUKU	esophagusMuscular	1.705
												GTEX-1A32A-1826-SM-72D5G	esophagusMucosa	9.158		GTEX-15SHV-1126-SM-6PALO	esophagusMuscular	0.729
												GTEX-18QFQ-1026-SM-7LG6B	esophagusMucosa	1.139		GTEX-15SHU-1526-SM-7KUF5	esophagusMuscular	0.574
												GTEX-18D9U-2126-SM-7LG4Y	esophagusMucosa	3.004		GTEX-15SDE-0726-SM-6M48Q	esophagusMuscular	0.869
												GTEX-18D9B-2026-SM-7LT96	esophagusMucosa	1.92		GTEX-15SB6-0826-SM-7KUMK	esophagusMuscular	0.67
												GTEX-18D9A-0526-SM-7KFSW	esophagusMucosa	1.735		GTEX-15RIF-0926-SM-7KUKP	esophagusMuscular	0.642
												GTEX-18A7A-2326-SM-7KFRH	esophagusMucosa	1.893		GTEX-15RIE-0726-SM-7KUMI	esophagusMuscular	0.632
												GTEX-18A6Q-1226-SM-7KFS9	esophagusMucosa	4.1		GTEX-15G1A-0526-SM-7KUKM	esophagusMuscular	1.404
												GTEX-18A67-2426-SM-7LT95	esophagusMucosa	1.399		GTEX-15FZZ-1126-SM-6AJBG	esophagusMuscular	0.483
												GTEX-18A66-1426-SM-7KFRT	esophagusMucosa	1.697		GTEX-15EU6-1526-SM-7KUGA	esophagusMuscular	0.859
												GTEX-18465-1126-SM-7LG6E	esophagusMucosa	2.141		GTEX-15ETS-2026-SM-6AJBC	esophagusMuscular	0.849
												GTEX-183WM-1726-SM-7KFT5	esophagusMucosa	4.512		GTEX-15ER7-2226-SM-7KFRN	esophagusMuscular	0.92
												GTEX-183FY-1526-SM-7IGOW	esophagusMucosa	2.146		GTEX-15EOM-5016-SM-7P8SR	esophagusMuscular	1.745
												GTEX-17MFQ-0526-SM-7KFTX	esophagusMucosa	2.992		GTEX-15DZA-0526-SM-6LPKE	esophagusMuscular	1.103
												GTEX-17KNJ-1326-SM-7KFTG	esophagusMucosa	2.228		GTEX-15DYW-1926-SM-6EU2K	esophagusMuscular	0.816
												GTEX-17JCI-1226-SM-793D9	esophagusMucosa	5.129		GTEX-15DCD-1726-SM-7KUN1	esophagusMuscular	1.151
												GTEX-17HII-1526-SM-9OSVD	esophagusMucosa	6.555		GTEX-15CHR-0926-SM-7DUFW	esophagusMuscular	1.022
												GTEX-17HHE-0926-SM-7938K	esophagusMucosa	1.583		GTEX-15CHQ-2026-SM-6AJAX	esophagusMuscular	1.152
												GTEX-17HGU-1426-SM-7938G	esophagusMucosa	2.507		GTEX-15CHC-1426-SM-5ZZVQ	esophagusMuscular	1.033
												GTEX-17F9E-1926-SM-7IGQF	esophagusMucosa	3.427		GTEX-14XAO-1426-SM-6EU2C	esophagusMuscular	1.358
												GTEX-17F98-1726-SM-7938O	esophagusMucosa	1.631		GTEX-14PN3-1126-SM-69LOR	esophagusMuscular	0.964
												GTEX-17F97-1326-SM-7MGVO	esophagusMucosa	2.985		GTEX-14PKV-1526-SM-664O2	esophagusMuscular	1.039
												GTEX-17F96-2526-SM-7DHL3	esophagusMucosa	3.213		GTEX-14PKU-0926-SM-69LPS	esophagusMuscular	1.688
												GTEX-17EVQ-1926-SM-7IGOF	esophagusMucosa	4.823		GTEX-14PK6-1126-SM-5YY93	esophagusMuscular	1.587
												GTEX-17EUY-1426-SM-7938X	esophagusMucosa	4.656		GTEX-14PJM-1626-SM-6LLHL	esophagusMuscular	0.321
												GTEX-178AV-0526-SM-6LPJH	esophagusMucosa	1.997		GTEX-14PJ6-1126-SM-6AJ9R	esophagusMuscular	1.186
												GTEX-16Z82-1926-SM-6M47U	esophagusMucosa	2.121		GTEX-14PJ5-0626-SM-6LLIJ	esophagusMuscular	0.649
												GTEX-16XZY-0926-SM-7938M	esophagusMucosa	2.819		GTEX-14PJ4-1426-SM-69LO6	esophagusMuscular	1.614
												GTEX-16NPX-1626-SM-6LLI5	esophagusMucosa	1.691		GTEX-14PJ3-0826-SM-6AJBR	esophagusMuscular	1.145
												GTEX-16NGA-1426-SM-718AC	esophagusMucosa	1.648		GTEX-14PJ2-2726-SM-5ZZVZ	esophagusMuscular	1.256
												GTEX-16MTA-0826-SM-6LLIC	esophagusMucosa	5.525		GTEX-14PHY-0726-SM-5YY8X	esophagusMuscular	3.218
												GTEX-16MT8-1326-SM-6M47R	esophagusMucosa	2.83		GTEX-14PHX-0826-SM-69LPO	esophagusMuscular	1.13
												GTEX-16BQI-1526-SM-6LLIE	esophagusMucosa	2.49		GTEX-14ICL-0626-SM-5ZZUO	esophagusMuscular	0.802
												GTEX-16AAH-0726-SM-793A9	esophagusMucosa	2.792		GTEX-14H4A-1726-SM-5ZZUV	esophagusMuscular	1.149
												GTEX-16A39-1026-SM-6LPJU	esophagusMucosa	4.433		GTEX-14E7W-1826-SM-69LQ1	esophagusMuscular	0.932
												GTEX-169BO-0526-SM-793AK	esophagusMucosa	4.759		GTEX-14E6E-0626-SM-73KX6	esophagusMuscular	2.341
												GTEX-15UF7-0926-SM-6M46F	esophagusMucosa	4.254		GTEX-14E6C-0926-SM-5S2V9	esophagusMuscular	2.354
												GTEX-15UF6-2326-SM-6M465	esophagusMucosa	5.724		GTEX-14E1K-1126-SM-73KV4	esophagusMuscular	0.558
												GTEX-15SHU-1426-SM-6LPIN	esophagusMucosa	1.573		GTEX-14DAR-0626-SM-664MY	esophagusMuscular	1.302
												GTEX-15SB6-0726-SM-6M48F	esophagusMucosa	2.001		GTEX-14DAQ-1526-SM-5ZZW8	esophagusMuscular	0.849
												GTEX-15RJE-0926-SM-6LLHZ	esophagusMucosa	4.075		GTEX-14C5O-1726-SM-5RQI9	esophagusMuscular	1.464
												GTEX-15RJ7-0926-SM-6LPJO	esophagusMucosa	2.733		GTEX-14C38-2226-SM-793AW	esophagusMuscular	2.851
												GTEX-15RIF-0826-SM-6M47C	esophagusMucosa	1.693		GTEX-14BMV-1426-SM-5S2WA	esophagusMuscular	0.481
												GTEX-15RIE-0826-SM-6M47X	esophagusMucosa	3.245		GTEX-14BMU-0826-SM-73KZ8	esophagusMuscular	2.691
												GTEX-15F5U-5010-SM-AHZ2D	esophagusMucosa	2.805		GTEX-14BIN-2626-SM-5YY8U	esophagusMuscular	0.893
												GTEX-15EU6-1626-SM-6LPKF	esophagusMucosa	2.293		GTEX-14BIM-1226-SM-5SIBC	esophagusMuscular	1.492
												GTEX-15ETS-1926-SM-7KUN5	esophagusMucosa	2.737		GTEX-14B4R-0426-SM-5Q5EI	esophagusMuscular	1.095
												GTEX-15ER7-2126-SM-7939E	esophagusMucosa	2.642		GTEX-14AS3-0726-SM-5S2NY	esophagusMuscular	1.527
												GTEX-15EOM-5013-SM-7MKF9	esophagusMucosa	10.58		GTEX-1497J-2526-SM-5TDCE	esophagusMuscular	0.454
												GTEX-15EO6-1026-SM-7KUG9	esophagusMucosa	2.522		GTEX-148VJ-1126-SM-5NQBZ	esophagusMuscular	1.108
												GTEX-15DYW-1826-SM-6LPIY	esophagusMucosa	1.708		GTEX-148VI-1126-SM-5S2QW	esophagusMuscular	1.065
												GTEX-15DCE-1326-SM-6LPJL	esophagusMucosa	2.655		GTEX-147JS-1826-SM-5ZZWG	esophagusMuscular	0.539
												GTEX-15DCD-1626-SM-6AJBH	esophagusMucosa	3.408		GTEX-14753-1926-SM-5NQAA	esophagusMuscular	1.087
												GTEX-14PKV-1726-SM-6871U	esophagusMucosa	2.338		GTEX-146FR-0526-SM-5Q5EX	esophagusMuscular	0.848
												GTEX-14PK6-1326-SM-686ZE	esophagusMucosa	8.713		GTEX-146FQ-1126-SM-5NQBM	esophagusMuscular	1.768
												GTEX-14PJN-0526-SM-68724	esophagusMucosa	1.787		GTEX-146FH-1626-SM-5NQ9H	esophagusMuscular	1.839
												GTEX-14PJM-1526-SM-664NY	esophagusMucosa	4.512		GTEX-145MO-1526-SM-5QGQC	esophagusMuscular	1.452
												GTEX-14PJ6-1026-SM-686ZB	esophagusMucosa	3.388		GTEX-145MN-1126-SM-5RQJB	esophagusMuscular	1.275
												GTEX-14PJ5-0526-SM-664OE	esophagusMucosa	1.502		GTEX-145MH-1226-SM-5RQJT	esophagusMuscular	0.483
												GTEX-14PJ4-1526-SM-664OA	esophagusMucosa	4.158		GTEX-145ME-5007-SM-7DHN8	esophagusMuscular	1.966
												GTEX-14PJ3-0626-SM-6UGC5	esophagusMucosa	1.962		GTEX-145LV-1426-SM-5Q5BV	esophagusMuscular	2.836
												GTEX-14PHY-0626-SM-664NN	esophagusMucosa	3.26		GTEX-145LT-1226-SM-5Q5BZ	esophagusMuscular	1.31
												GTEX-14JIY-0926-SM-6871D	esophagusMucosa	1.983		GTEX-144GM-1526-SM-79OJM	esophagusMuscular	1.188
												GTEX-14JG6-0926-SM-6871Y	esophagusMucosa	2.096		GTEX-144GL-2226-SM-79OMD	esophagusMuscular	0.497
												GTEX-14ICL-0526-SM-5RQJ6	esophagusMucosa	2.186		GTEX-13YAN-2026-SM-5Q5EY	esophagusMuscular	1.75
												GTEX-14ICK-2026-SM-6AJB2	esophagusMucosa	6.838		GTEX-13X6K-2226-SM-79OMI	esophagusMuscular	1.056
												GTEX-14H4A-1626-SM-5SI69	esophagusMucosa	2.215		GTEX-13X6J-1626-SM-5Q5CV	esophagusMuscular	0.385
												GTEX-14E6E-0726-SM-5S2R3	esophagusMucosa	2.412		GTEX-13X6H-1426-SM-5SI91	esophagusMuscular	1.448
												GTEX-14E1K-1226-SM-5S2PD	esophagusMucosa	0.87		GTEX-13W3W-1726-SM-5LU4A	esophagusMuscular	0.952
												GTEX-14DAR-0826-SM-73KYJ	esophagusMucosa	3.118		GTEX-13U4I-1226-SM-5LU5M	esophagusMuscular	0.88
												GTEX-14DAQ-1426-SM-5RQJD	esophagusMucosa	3.744		GTEX-13SLX-1926-SM-5ZZUR	esophagusMuscular	0.463
												GTEX-14C5O-1626-SM-73KYH	esophagusMucosa	6.797		GTEX-13S86-0726-SM-5Q5DH	esophagusMuscular	1.439
												GTEX-14C38-2126-SM-5RQJO	esophagusMucosa	7.289		GTEX-13RTK-0626-SM-5Q5EK	esophagusMuscular	1.093
												GTEX-14BMU-0926-SM-5S2QB	esophagusMucosa	4.679		GTEX-13RTJ-1426-SM-793B3	esophagusMuscular	5.2
												GTEX-14BIN-2726-SM-5RQIE	esophagusMucosa	2.126		GTEX-13QJ3-1826-SM-5S2PT	esophagusMuscular	0.872
												GTEX-14BIM-1326-SM-7EWD1	esophagusMucosa	5.14		GTEX-13QBU-0926-SM-5K7WQ	esophagusMuscular	1.368
												GTEX-14B4R-0326-SM-5TDDP	esophagusMucosa	1.796		GTEX-13PVQ-1826-SM-5L3GU	esophagusMuscular	1.172
												GTEX-14AS3-0626-SM-5QGQD	esophagusMucosa	2.191		GTEX-13PL7-0326-SM-5IJEK	esophagusMuscular	1.084
												GTEX-14A6H-1326-SM-5NQBC	esophagusMucosa	8.827		GTEX-13OW8-2226-SM-5K7Z4	esophagusMuscular	1.246
												GTEX-1497J-2726-SM-5SI9W	esophagusMucosa	1.879		GTEX-13OW6-1426-SM-5L3EU	esophagusMuscular	2.457
												GTEX-148VJ-1026-SM-5LU98	esophagusMucosa	3.355		GTEX-13OVL-1926-SM-5KM14	esophagusMuscular	0.989
												GTEX-148VI-1026-SM-5TDDJ	esophagusMucosa	2.116		GTEX-13OVK-1226-SM-6M473	esophagusMuscular	0.955
												GTEX-147F3-0826-SM-5NQA7	esophagusMucosa	2.405		GTEX-13OVJ-1326-SM-5K7Z9	esophagusMuscular	2.47
												GTEX-146FR-0426-SM-5SI97	esophagusMucosa	2.939		GTEX-13OVI-2526-SM-5KM4V	esophagusMuscular	2.351
												GTEX-146FQ-1026-SM-5LU8I	esophagusMucosa	3.068		GTEX-13OVG-0926-SM-5J2OJ	esophagusMuscular	1.197
												GTEX-146FH-1726-SM-5QGQ2	esophagusMucosa	5.44		GTEX-13O61-1026-SM-5L3F6	esophagusMuscular	1.252
												GTEX-145MO-1426-SM-DTX9W	esophagusMucosa	4.12		GTEX-13O3P-1326-SM-5K7Y8	esophagusMuscular	1.079
												GTEX-145MN-1026-SM-5NQ9G	esophagusMucosa	2.569		GTEX-13O21-0826-SM-5J2NU	esophagusMuscular	0.677
												GTEX-145MF-1426-SM-5O9B6	esophagusMucosa	5.624		GTEX-13O1R-1526-SM-5J1O7	esophagusMuscular	2.596
												GTEX-145ME-5004-SM-7MGXP	esophagusMucosa	2.359		GTEX-13NYB-0826-SM-5MR4V	esophagusMuscular	1.228
												GTEX-145LV-1326-SM-5S2QI	esophagusMucosa	1.507		GTEX-13G51-1026-SM-5K7YQ	esophagusMuscular	1.204
												GTEX-145LU-0926-SM-79OJL	esophagusMucosa	2.651		GTEX-13FTW-1526-SM-5LZXC	esophagusMuscular	0.521
												GTEX-145LT-1126-SM-5LUA1	esophagusMucosa	4.049		GTEX-13FLV-1226-SM-5IJBZ	esophagusMuscular	0.307
												GTEX-145LS-1826-SM-5LUAZ	esophagusMucosa	5.213		GTEX-13FHP-1626-SM-5N9FK	esophagusMuscular	0.738
												GTEX-144GO-2726-SM-5O9A2	esophagusMucosa	5.478		GTEX-13FHO-1826-SM-5K7Y6	esophagusMuscular	1.641
												GTEX-144GN-0626-SM-5O9B2	esophagusMucosa	2.247		GTEX-13FH7-0726-SM-5J2NK	esophagusMuscular	3.093
												GTEX-144GM-1426-SM-5LU31	esophagusMucosa	6.83		GTEX-13D11-1826-SM-5J2NM	esophagusMuscular	2.542
												GTEX-144FL-2726-SM-5O98Z	esophagusMucosa	3.932		GTEX-13CF3-1526-SM-5J2NB	esophagusMuscular	2.515
												GTEX-13YAN-1926-SM-7EPH9	esophagusMucosa	5.87		GTEX-139YR-1626-SM-5IJGK	esophagusMuscular	1.325
												GTEX-13X6K-2126-SM-5O9D4	esophagusMucosa	8.138		GTEX-139TU-1326-SM-5LZXW	esophagusMuscular	0.535
												GTEX-13X6I-1026-SM-5LU4C	esophagusMucosa	7.088		GTEX-139T6-0726-SM-5PNVK	esophagusMuscular	0.367
												GTEX-13X6H-1326-SM-5LU42	esophagusMucosa	2		GTEX-139D8-1426-SM-5IJEX	esophagusMuscular	1.322
												GTEX-13W46-1926-SM-5J2MF	esophagusMucosa	2.137		GTEX-1399U-1226-SM-5K7XT	esophagusMuscular	1.832
												GTEX-13W3W-1626-SM-5LU35	esophagusMucosa	1.283		GTEX-1399T-1426-SM-664M8	esophagusMuscular	1.114
												GTEX-13U4I-1126-SM-5LU3S	esophagusMucosa	2.621		GTEX-1399R-0726-SM-5KM2A	esophagusMuscular	0.489
												GTEX-13SLX-1726-SM-5Q5E5	esophagusMucosa	4.029		GTEX-133LE-0726-SM-5P9IZ	esophagusMuscular	1.786
												GTEX-13S86-0826-SM-5SI6J	esophagusMucosa	2.218		GTEX-132QS-1526-SM-5J2MV	esophagusMuscular	1.225
												GTEX-13RTK-0526-SM-5S2QF	esophagusMucosa	2.235		GTEX-132AR-2326-SM-5IJDY	esophagusMuscular	1.369
												GTEX-13QJ3-1726-SM-5RQK9	esophagusMucosa	4.8		GTEX-131XG-0926-SM-5LZW5	esophagusMuscular	1.428
												GTEX-13QBU-1026-SM-5LU3R	esophagusMucosa	3.487		GTEX-131XF-5007-SM-7PC34	esophagusMuscular	0.34
												GTEX-13PVR-1826-SM-5Q5CC	esophagusMucosa	1.775		GTEX-131XE-1226-SM-5EGKF	esophagusMuscular	1.224
												GTEX-13PVQ-1726-SM-5IFF3	esophagusMucosa	3.553		GTEX-13113-5010-SM-7RHFP	esophagusMuscular	1.725
												GTEX-13PL7-0226-SM-731DT	esophagusMucosa	2.867		GTEX-13111-0926-SM-5DUVQ	esophagusMuscular	0.398
												GTEX-13OW8-2326-SM-5L3I9	esophagusMucosa	4.442		GTEX-12ZZY-1526-SM-5LZWF	esophagusMuscular	0.723
												GTEX-13OVK-1126-SM-6PAMR	esophagusMucosa	2.06		GTEX-12WSN-5016-SM-7DUGY	esophagusMuscular	2.802
												GTEX-13OVJ-1226-SM-5L3HA	esophagusMucosa	5.741		GTEX-12WSL-1326-SM-5LZVW	esophagusMuscular	1.977
												GTEX-13OVI-2626-SM-5KM4T	esophagusMucosa	2.361		GTEX-12WSJ-0726-SM-5GCN6	esophagusMuscular	1.981
												GTEX-13OVG-0626-SM-5IFEP	esophagusMucosa	1.615		GTEX-12WSD-1926-SM-5GCOV	esophagusMuscular	0.831
												GTEX-13O61-0926-SM-5IFFE	esophagusMucosa	2.366		GTEX-12KS4-1026-SM-5FQTD	esophagusMuscular	1.795
												GTEX-13O3Q-0826-SM-5IFGF	esophagusMucosa	4.045		GTEX-12C56-1126-SM-5FQTO	esophagusMuscular	1.644
												GTEX-13O21-0626-SM-5IJDI	esophagusMucosa	2.581		GTEX-12BJ1-1426-SM-5BC5Q	esophagusMuscular	1.058
												GTEX-13O1R-1326-SM-5IJF5	esophagusMucosa	10.63		GTEX-12696-1426-SM-5EGJ6	esophagusMuscular	1.561
												GTEX-13NZB-1226-SM-5J2MW	esophagusMucosa	5.686		GTEX-1212Z-2026-SM-5N9EA	esophagusMuscular	0.691
												GTEX-13NYB-0926-SM-5IFFA	esophagusMucosa	15.18		GTEX-1211K-1026-SM-5EQ4B	esophagusMuscular	1.6
												GTEX-13JVG-2026-SM-5KM1N	esophagusMucosa	2.538		GTEX-11ZUS-0926-SM-5FQSY	esophagusMuscular	1.358
												GTEX-13G51-0926-SM-5IFFU	esophagusMucosa	3.16		GTEX-11ZTT-0926-SM-5EQMS	esophagusMuscular	1.182
												GTEX-13FTX-0526-SM-5IFGS	esophagusMucosa	2.128		GTEX-11XUK-0726-SM-5EQMX	esophagusMuscular	1.296
												GTEX-13FTW-1626-SM-5KM4N	esophagusMucosa	2.597		GTEX-11WQK-1826-SM-5EQM2	esophagusMuscular	1.986
												GTEX-13FLV-1126-SM-5J2NO	esophagusMucosa	4.797		GTEX-11VI4-0626-SM-5EQLO	esophagusMuscular	1.121
												GTEX-13FHP-1526-SM-5IJGE	esophagusMucosa	0.845		GTEX-11UD2-1226-SM-5EQMI	esophagusMuscular	0.657
												GTEX-13FHO-1726-SM-DPRZX	esophagusMucosa	5.043		GTEX-11TUW-1226-SM-5GU7C	esophagusMuscular	1.001
												GTEX-13FH7-0526-SM-5IJF8	esophagusMucosa	2.792		GTEX-11TT1-0426-SM-5EGI9	esophagusMuscular	2.133
												GTEX-13D11-1926-SM-5IFGB	esophagusMucosa	1.833		GTEX-11P82-0626-SM-5PNYK	esophagusMuscular	0.96
												GTEX-13CF3-1626-SM-5IFG9	esophagusMucosa	3.988		GTEX-11P81-0926-SM-59874	esophagusMuscular	0.941
												GTEX-139YR-1726-SM-5IFFK	esophagusMucosa	2.619		GTEX-11P7K-1226-SM-5HL4X	esophagusMuscular	0.899
												GTEX-139UW-1126-SM-5IJEJ	esophagusMucosa	7.083		GTEX-11ONC-1426-SM-5N9F4	esophagusMuscular	0.572
												GTEX-139TU-1226-SM-5J2NL	esophagusMucosa	3.53		GTEX-11OF3-2226-SM-5986F	esophagusMuscular	0.537
												GTEX-139T6-0626-SM-5IFF9	esophagusMucosa	2.526		GTEX-11O72-1926-SM-5PNW1	esophagusMuscular	1.235
												GTEX-1399U-1026-SM-5J1OC	esophagusMucosa	2.933		GTEX-11NUK-1426-SM-5HL68	esophagusMuscular	1.101
												GTEX-1399S-1326-SM-5P9GH	esophagusMucosa	2.168		GTEX-11NSD-1226-SM-5986Q	esophagusMuscular	1.888
												GTEX-1399R-0826-SM-5IJEL	esophagusMucosa	1.916		GTEX-11LCK-1626-SM-5PNYB	esophagusMuscular	3.17
												GTEX-1399Q-1126-SM-5P9JA	esophagusMucosa	1.786		GTEX-11I78-1426-SM-5PNVY	esophagusMuscular	1.081
												GTEX-133LE-0626-SM-5IFFJ	esophagusMucosa	3.852		GTEX-11GSP-1726-SM-5A5LI	esophagusMuscular	0.434
												GTEX-132QS-1426-SM-5P9GE	esophagusMucosa	2.341		GTEX-11GS4-1426-SM-5N9D2	esophagusMuscular	0.557
												GTEX-132Q8-1826-SM-5EGIY	esophagusMucosa	3.936		GTEX-11EQ9-0826-SM-5986Y	esophagusMuscular	0.486
												GTEX-132AR-2226-SM-5J2NT	esophagusMucosa	1.348		GTEX-11EM3-0726-SM-5GZZM	esophagusMuscular	0.94
												GTEX-131YS-1426-SM-5IJF7	esophagusMucosa	1.526		GTEX-11DYG-1426-SM-5A5JR	esophagusMuscular	0.678
												GTEX-131XG-1026-SM-5GCMX	esophagusMucosa	1.546		GTEX-11DXY-1526-SM-5H129	esophagusMuscular	1.104
												GTEX-131XF-0826-SM-5GICG	esophagusMucosa	1.659		GTEX-11DXX-1026-SM-5H11E	esophagusMuscular	0.659
												GTEX-131XE-1426-SM-5HL7V	esophagusMucosa	4.289		GTEX-117YX-1826-SM-5H12K	esophagusMuscular	2.41
												GTEX-13111-0826-SM-5LZV3	esophagusMucosa	2.278		GTEX-117YW-2026-SM-5N9BH	esophagusMuscular	0.888
												GTEX-12ZZY-1426-SM-5N9EI	esophagusMucosa	3.994		GTEX-113JC-0926-SM-5H114	esophagusMuscular	0.573
												GTEX-12ZZX-1326-SM-5DUWI	esophagusMucosa	5.436		GTEX-1122O-1626-SM-5N9CX	esophagusMuscular	0.876
												GTEX-12ZZW-1726-SM-5DUVD	esophagusMucosa	3.706		GTEX-111YS-1026-SM-5GZYE	esophagusMuscular	0.944
												GTEX-12WSN-5013-SM-7P8P9	esophagusMucosa	3.405
												GTEX-12WSL-1526-SM-5GCP8	esophagusMucosa	2.708
												GTEX-12WSK-1126-SM-5LZV8	esophagusMucosa	4.02
												GTEX-12WSG-5007-SM-7DUGZ	esophagusMucosa	5.65
												GTEX-12WSD-1826-SM-5GCOA	esophagusMucosa	2.18
												GTEX-12WSA-1426-SM-5EGJU	esophagusMucosa	4.285
												GTEX-12KS4-0926-SM-5BC5S	esophagusMucosa	4.346
												GTEX-12C56-1226-SM-5FQSU	esophagusMucosa	2.475
												GTEX-12BJ1-1626-SM-5HL8Y	esophagusMucosa	5.872
												GTEX-1269C-1026-SM-5N9EY	esophagusMucosa	3.676
												GTEX-12696-1326-SM-5FQTJ	esophagusMucosa	4.268
												GTEX-1212Z-2126-SM-5FQTM	esophagusMucosa	2.126
												GTEX-1211K-0926-SM-5FQTL	esophagusMucosa	2.053
												GTEX-11ZU8-1526-SM-5EGHX	esophagusMucosa	0.935
												GTEX-11ZTS-2626-SM-5EGIC	esophagusMucosa	2.056
												GTEX-11XUK-0826-SM-5GU6P	esophagusMucosa	4.392
												GTEX-11VI4-0526-SM-5EQ48	esophagusMucosa	1.341
												GTEX-11TUW-1326-SM-5EQKV	esophagusMucosa	18.73
												GTEX-11TT1-0526-SM-5P9JO	esophagusMucosa	5.9
												GTEX-11P82-0526-SM-5986P	esophagusMucosa	3.574
												GTEX-11P81-0826-SM-5P9GR	esophagusMucosa	2.078
												GTEX-11P7K-1326-SM-5BC5G	esophagusMucosa	1.322
												GTEX-11ONC-1526-SM-5GU6S	esophagusMucosa	4.086
												GTEX-11NUK-1326-SM-5P9GN	esophagusMucosa	1.939
												GTEX-11NSD-1126-SM-5N9BQ	esophagusMucosa	2.24
												GTEX-11LCK-1726-SM-5S2OQ	esophagusMucosa	3.423
												GTEX-11I78-1526-SM-5A5K7	esophagusMucosa	2.539
												GTEX-11GSP-1826-SM-5N9DQ	esophagusMucosa	6.372
												GTEX-11EQ9-0726-SM-5A5K2	esophagusMucosa	1.816
												GTEX-11EMC-2226-SM-5A5JW	esophagusMucosa	2.387
												GTEX-11EM3-0826-SM-5N9CC	esophagusMucosa	2.802
												GTEX-11EI6-1526-SM-5P9GL	esophagusMucosa	1.646
												GTEX-11DZ1-2026-SM-5A5KG	esophagusMucosa	6.798
												GTEX-11DYG-1326-SM-5N9DO	esophagusMucosa	3.357
												GTEX-11DXZ-1226-SM-5H11L	esophagusMucosa	3.036
												GTEX-11DXY-1426-SM-5N9CN	esophagusMucosa	3.842
												GTEX-11DXX-1126-SM-5GZZK	esophagusMucosa	2.804
												GTEX-117YW-1926-SM-5H121	esophagusMucosa	4.841
												GTEX-1122O-1726-SM-5GICM	esophagusMucosa	0.804
												GTEX-111YS-0926-SM-5EGGI	esophagusMucosa	2.853

## Sheet: CPS1
Table S2.2. Abundance of CPS1mRNA in human tissues analyzed by the GTEx Project
GTEX Sample ID	Tissue	mRNA aAbundance (TPM)		GTEX Sample ID	Tissue	mRNA aAbundance (TPM)		GTEX Sample ID	Tissue	mRNA aAbundance (TPM)		GTEX Sample ID	Tissue	mRNA aAbundance (TPM)		GTEX Sample ID	Tissue	mRNA aAbundance (TPM)		GTEX Sample ID	Tissue	mRNA aAbundance (TPM)		GTEX Sample ID	Tissue	mRNA aAbundance (TPM)
GTEX-11DXY-0526-SM-5EGGQ	liver	354.8		GTEX-111CU-1326-SM-5NQ8L	smallIntestine	3.231		GTEX-111CU-0926-SM-5EGIK	stomach	0.546		GTEX-111CU-0726-SM-5GZYD	esophagusMucosa	1.898		GTEX-111CU-0626-SM-5EGHL	esophagusMuscular	0.556		GTEX-1117F-3226-SM-5N9CT	brainCortex	1.482		GTEX-111FC-3326-SM-5GZYV	brainCerebellum	0.862
GTEX-ZZPU-0426-SM-5GZYH	liver	434.5		GTEX-ZZ64-0526-SM-5GZXM	smallIntestine	64.81		GTEX-ZZPU-1426-SM-5GZZ6	stomach	0.633		GTEX-ZZPT-1426-SM-5N9C5	esophagusMucosa	1.018		GTEX-ZZPU-1826-SM-5E43L	esophagusMuscular	0.681		GTEX-ZZPT-3026-SM-5GZXH	brainCortex	1.618		GTEX-ZZPT-2926-SM-5EQ5S	brainCerebellum	0.349
GTEX-ZYY3-0626-SM-5NQ6W	liver	186.6		GTEX-ZYFG-2026-SM-5E43Y	smallIntestine	73.92		GTEX-ZZ64-0426-SM-5E43F	stomach	0.229		GTEX-ZZ64-0226-SM-5E44X	esophagusMucosa	2.033		GTEX-ZZ64-0326-SM-5E45S	esophagusMuscular	0.834		GTEX-ZYY3-3126-SM-5SI9L	brainCortex	1.695		GTEX-ZYY3-3026-SM-5GIEJ	brainCerebellum	0.673
GTEX-ZYT6-0626-SM-5E45V	liver	472.3		GTEX-ZXES-1526-SM-5NQ95	smallIntestine	79.78		GTEX-ZYY3-1726-SM-5EGH3	stomach	0.109		GTEX-ZYY3-1526-SM-5SIA9	esophagusMucosa	4.225		GTEX-ZYY3-1626-SM-5EGJF	esophagusMuscular	1.788		GTEX-ZYFD-3026-SM-5E44C	brainCortex	1.824		GTEX-ZYFD-2926-SM-5GID9	brainCerebellum	0.74
GTEX-ZVT4-0626-SM-5E45T	liver	376.2		GTEX-ZVZP-1826-SM-5GZXB	smallIntestine	62.71		GTEX-ZYVF-2726-SM-5GID4	stomach	2.846		GTEX-ZYW4-1326-SM-5E45N	esophagusMucosa	2.554		GTEX-ZYW4-1426-SM-5SIAX	esophagusMuscular	0.609		GTEX-ZVT3-3026-SM-5E43N	brainCortex	2.568		GTEX-ZVT3-2926-SM-5GU6M	brainCerebellum	0.929
GTEX-ZVT3-1626-SM-5GU66	liver	421.6		GTEX-ZVT2-2126-SM-5NQ93	smallIntestine	11.96		GTEX-ZYFG-1326-SM-5GICJ	stomach	0.086		GTEX-ZYVF-2226-SM-5GIDD	esophagusMucosa	1.255		GTEX-ZYVF-2326-SM-5E44Z	esophagusMuscular	0.821		GTEX-ZUA1-3026-SM-59HJC	brainCortex	1.128		GTEX-ZUA1-2926-SM-59HL3	brainCerebellum	0.578
GTEX-ZVP2-0626-SM-51MSO	liver	635.8		GTEX-ZVP2-1726-SM-5GU5P	smallIntestine	35.05		GTEX-ZY6K-0726-SM-5A5L8	stomach	0.148		GTEX-ZYT6-1126-SM-5GZYR	esophagusMucosa	2.573		GTEX-ZYT6-1226-SM-5E44Q	esophagusMuscular	0.981		GTEX-ZF28-3026-SM-4WKHP	brainCortex	1.374		GTEX-ZF28-2926-SM-4WKG1	brainCerebellum	0.542
GTEX-ZTPG-1426-SM-51MT3	liver	193.1		GTEX-ZTX8-0526-SM-59HLD	smallIntestine	59.44		GTEX-ZXES-1426-SM-5NQ8S	stomach	0.141		GTEX-ZYFG-1126-SM-5GICY	esophagusMucosa	0.716		GTEX-ZYFC-1726-SM-5GZYX	esophagusMuscular	1.48		GTEX-ZE9C-3026-SM-4WKHB	brainCortex	1.731		GTEX-ZDXO-2926-SM-4WKFM	brainCerebellum	0.748
GTEX-ZPU1-0826-SM-57WG2	liver	373.6		GTEX-ZTSS-0926-SM-59865	smallIntestine	51.44		GTEX-ZVZP-1726-SM-5GZWY	stomach	0.383		GTEX-ZYFC-1626-SM-5N9EU	esophagusMucosa	2.887		GTEX-ZY6K-0526-SM-5GZY9	esophagusMuscular	0.668		GTEX-ZE7O-3126-SM-5HL5X	brainCortex	1.172		GTEX-ZAK1-2926-SM-5HL9S	brainCerebellum	0.327
GTEX-ZF2S-3026-SM-4WWCH	liver	730.3		GTEX-ZTPG-2626-SM-57WFX	smallIntestine	73.78		GTEX-ZVT3-2126-SM-59HL2	stomach	0.595		GTEX-ZY6K-0626-SM-59HJL	esophagusMucosa	0.404		GTEX-ZXES-1226-SM-ARL6V	esophagusMuscular	0.708		GTEX-ZDXO-2126-SM-4WKFI	brainCortex	1.284		GTEX-ZAJG-3026-SM-5HL92	brainCerebellum	0.441
GTEX-ZF29-2026-SM-DNZYW	liver	466.8		GTEX-ZQUD-0926-SM-57WE3	smallIntestine	3.796		GTEX-ZVT2-1626-SM-51MRC	stomach	0.26		GTEX-ZXES-1126-SM-5GZXN	esophagusMucosa	0.51		GTEX-ZVZP-1426-SM-5NQ7R	esophagusMuscular	0.48		GTEX-ZAK1-3026-SM-5S2MJ	brainCortex	1.225		GTEX-ZAB4-2926-SM-57WCV	brainCerebellum	0.922
GTEX-ZEX8-0826-SM-4WKHK	liver	541.3		GTEX-ZQG8-2526-SM-57WEQ	smallIntestine	16.04		GTEX-ZVP2-1626-SM-5GU5D	stomach	0.083		GTEX-ZVT2-1326-SM-5E45H	esophagusMucosa	0.699		GTEX-ZVT2-1226-SM-5GU5H	esophagusMuscular	0.719		GTEX-ZAJG-3126-SM-5HL9J	brainCortex	1.321		GTEX-Z93S-2826-SM-57WBL	brainCerebellum	0.493
GTEX-ZAB5-0426-SM-5CVMI	liver	910.5		GTEX-ZPIC-2326-SM-57WDW	smallIntestine	26.25		GTEX-ZV7C-1626-SM-5NQ7E	stomach	0.117		GTEX-ZVP2-1326-SM-57WCE	esophagusMucosa	1.58		GTEX-ZTX8-0326-SM-59HLA	esophagusMuscular	5.085		GTEX-Z93S-2926-SM-57WB9	brainCortex	0.971		GTEX-YJ89-2926-SM-5P9IT	brainCerebellum	0.517
GTEX-ZAB4-0826-SM-5LU9D	liver	407.9		GTEX-ZPCL-1726-SM-57WEO	smallIntestine	73.1		GTEX-ZV6S-0926-SM-57WGB	stomach	1.424		GTEX-ZVE2-1326-SM-5NQ94	esophagusMucosa	1.547		GTEX-ZTTD-1426-SM-4YCEX	esophagusMuscular	0.999		GTEX-YJ89-3026-SM-5IFJI	brainCortex	1.081		GTEX-YFC4-3026-SM-5IFJK	brainCerebellum	0.633
GTEX-Z9EW-0426-SM-5CVM9	liver	818.1		GTEX-ZP4G-1626-SM-57WGD	smallIntestine	61.62		GTEX-ZTX8-0426-SM-59HLG	stomach	2.324		GTEX-ZV68-0926-SM-59HK7	esophagusMucosa	1.203		GTEX-ZTSS-0726-SM-51MSN	esophagusMuscular	0.646		GTEX-YFC4-3126-SM-5PNV6	brainCortex	1.855		GTEX-Y8DK-0726-SM-4TT3S	brainCerebellum	0.556
GTEX-YFC4-1526-SM-5IFJS	liver	114.5		GTEX-ZLWG-1626-SM-DNZZ1	smallIntestine	31.79		GTEX-ZT9W-1526-SM-4YCDE	stomach	0.276		GTEX-ZUA1-1226-SM-5NQ6O	esophagusMucosa	2.335		GTEX-ZTPG-1526-SM-51MTF	esophagusMuscular	0.609		GTEX-Y8DK-0826-SM-4TT3T	brainCortex	1.11		GTEX-Y111-2826-SM-4TT3O	brainCerebellum	0.345
GTEX-YECK-1926-SM-4W21H	liver	352.7		GTEX-ZLV1-1126-SM-4WWBW	smallIntestine	118.5		GTEX-ZQUD-0826-SM-57WDQ	stomach	0.404		GTEX-ZTX8-0226-SM-5E44D	esophagusMucosa	1.679		GTEX-ZT9W-1226-SM-57WE4	esophagusMuscular	0.36		GTEX-Y111-2726-SM-4TT3N	brainCortex	0.645		GTEX-XMD1-2826-SM-4AT5F	brainCerebellum	0.295
GTEX-YEC4-0826-SM-5P9FV	liver	265.3		GTEX-ZLFU-1526-SM-4WWBT	smallIntestine	42.36		GTEX-ZPU1-1626-SM-4WWB2	stomach	0.339		GTEX-ZTSS-0626-SM-59867	esophagusMucosa	0.678		GTEX-ZQUD-0326-SM-4YCEN	esophagusMuscular	0.901		GTEX-XLM4-3026-SM-4AT6L	brainCortex	1.472		GTEX-XLM4-2926-SM-4AT59	brainCerebellum	0.436
GTEX-YB5E-0326-SM-5IFHU	liver	451.2		GTEX-ZG7Y-1926-SM-DNZZ5	smallIntestine	47.85		GTEX-ZPIC-2026-SM-57WG3	stomach	3.779		GTEX-ZTPG-1626-SM-5DUX2	esophagusMucosa	1.675		GTEX-ZPU1-1326-SM-57WE1	esophagusMuscular	0.545		GTEX-X585-3026-SM-46MWF	brainCortex	2.092		GTEX-X4XX-2926-SM-3NMB1	brainCerebellum	0.528
GTEX-Y5V5-0926-SM-4VBPZ	liver	320.9		GTEX-ZF2S-1726-SM-57WFT	smallIntestine	6.156		GTEX-ZP4G-1226-SM-4WWCJ	stomach	0.409		GTEX-ZT9X-0526-SM-5GCOP	esophagusMucosa	3.07		GTEX-ZPIC-1626-SM-57WEB	esophagusMuscular	0.933		GTEX-X4XY-3026-SM-EWRM9	brainCortex	1.088		GTEX-X4EP-3026-SM-3P5YP	brainCerebellum	0.443
GTEX-Y5LM-0426-SM-4VBRO	liver	357.3		GTEX-ZF29-1626-SM-4WKFJ	smallIntestine	51.27		GTEX-ZLWG-1526-SM-DO12F	stomach	0.213		GTEX-ZT9W-1326-SM-51MTB	esophagusMucosa	1.003		GTEX-ZPCL-1226-SM-4WWFF	esophagusMuscular	0.231		GTEX-X4XX-3026-SM-3NMB2	brainCortex	1.297		GTEX-X261-3126-SM-4PQZC	brainCerebellum	0.426
GTEX-Y111-0726-SM-EYYVM	liver	223		GTEX-ZEX8-1826-SM-57WBH	smallIntestine	70.6		GTEX-ZLV1-0826-SM-DO11P	stomach	0.185		GTEX-ZQUD-0426-SM-57WFR	esophagusMucosa	1.642		GTEX-ZP4G-0926-SM-4WWF4	esophagusMuscular	0.796		GTEX-WZTO-2926-SM-3NM9I	brainCortex	1.579		GTEX-WZTO-2826-SM-3NM8P	brainCerebellum	0.842
GTEX-XXEK-1126-SM-4BRUX	liver	195.2		GTEX-ZDTT-1726-SM-5HL69	smallIntestine	33.15		GTEX-ZLFU-1326-SM-DO11R	stomach	0.257		GTEX-ZPU1-1426-SM-4WWFU	esophagusMucosa	2.518		GTEX-ZLWG-1226-SM-4WWFS	esophagusMuscular	1.012		GTEX-WWYW-3126-SM-3NB39	brainCortex	1.115		GTEX-WWYW-3026-SM-3NB36	brainCerebellum	0.691
GTEX-XBEC-1526-SM-4AT68	liver	168.5		GTEX-ZC5H-2326-SM-4WAYT	smallIntestine	1.639		GTEX-ZGAY-1626-SM-DNZZ3	stomach	0.353		GTEX-ZPCL-1426-SM-57WEC	esophagusMucosa	1.608		GTEX-ZLV1-0626-SM-4WWF6	esophagusMuscular	1.182		GTEX-WVLH-3026-SM-3MJG9	brainCortex	1.099		GTEX-WVLH-2926-SM-3MJG5	brainCerebellum	1
GTEX-X4XY-1626-SM-46MVN	liver	174.1		GTEX-ZAB5-1526-SM-5HL9P	smallIntestine	1.307		GTEX-ZF2S-1426-SM-57WET	stomach	0.544		GTEX-ZLWG-1326-SM-DNZYZ	esophagusMucosa	2.129		GTEX-ZLFU-1026-SM-5EQMZ	esophagusMuscular	1.124		GTEX-WL46-2926-SM-3LK82	brainCortex	1.635		GTEX-WL46-2826-SM-3LK81	brainCerebellum	0.978
GTEX-X4EP-1026-SM-4QAS5	liver	114.7		GTEX-ZA64-1226-SM-5HL7B	smallIntestine	33.75		GTEX-ZF29-1526-SM-4WKF7	stomach	0.249		GTEX-ZLV1-0526-SM-4WWD4	esophagusMucosa	1.59		GTEX-ZGAY-1226-SM-DO92W	esophagusMuscular	2.216		GTEX-WHSE-3026-SM-3P5ZH	brainCortex	1.299		GTEX-WHSE-2926-SM-3NMBG	brainCerebellum	0.366
GTEX-X4EO-1126-SM-4QARQ	liver	285.4		GTEX-Z9EW-0926-SM-5CVMM	smallIntestine	29.46		GTEX-ZEX8-1626-SM-4WKG7	stomach	0.227		GTEX-ZLFU-1126-SM-DO11K	esophagusMucosa	0.938		GTEX-ZG7Y-1326-SM-4WWBL	esophagusMuscular	0.621		GTEX-UTHO-3026-SM-3GAFB	brainCortex	2.024		GTEX-UTHO-2926-SM-3P5Z9	brainCerebellum	0.645
GTEX-X3Y1-2726-SM-4PQZH	liver	393.9		GTEX-YFCO-1326-SM-664NV	smallIntestine	70.46		GTEX-ZE7O-3026-SM-51MS4	stomach	1.479		GTEX-ZGAY-1126-SM-4WWBS	esophagusMucosa	0.589		GTEX-ZF2S-1126-SM-4WKHH	esophagusMuscular	1.176		GTEX-TSE9-3026-SM-3DB76	brainCortex	1.692		GTEX-TSE9-2926-SM-3DB77	brainCerebellum	0.684
GTEX-X261-1726-SM-4PQYT	liver	280.1		GTEX-YF7O-1826-SM-5IFIU	smallIntestine	45.38		GTEX-ZDYS-1926-SM-5HL59	stomach	0.196		GTEX-ZG7Y-1126-SM-4WWEZ	esophagusMucosa	1.037		GTEX-ZF29-1226-SM-4WKH1	esophagusMuscular	0.468		GTEX-T6MN-2626-SM-32PMQ	brainCortex	1.947		GTEX-T6MN-2526-SM-32PMN	brainCerebellum	1.194
GTEX-WZTO-0626-SM-4PQYY	liver	200.2		GTEX-YEC4-1726-SM-4W21E	smallIntestine	62.64		GTEX-ZAB4-1526-SM-5CVN7	stomach	0.536		GTEX-ZF3C-1626-SM-4WWB4	esophagusMucosa	2.395		GTEX-ZEX8-1326-SM-4WWEW	esophagusMuscular	0.668		GTEX-T5JC-2426-SM-3NMDB	brainCortex	1.575		GTEX-T5JC-2326-SM-32PMR	brainCerebellum	0.993
GTEX-WYVS-1926-SM-4PQZ2	liver	686.2		GTEX-YB5E-1526-SM-5IFIE	smallIntestine	84.73		GTEX-ZA64-0826-SM-5HL9U	stomach	0.245		GTEX-ZF2S-1226-SM-4WWAX	esophagusMucosa	2.543		GTEX-ZDYS-0926-SM-4WWCS	esophagusMuscular	1.502		GTEX-T2IS-3026-SM-32QPM	brainCortex	0.712		GTEX-T2IS-2926-SM-32QPO	brainCerebellum	0.825
GTEX-WY7C-0726-SM-4ONCB	liver	941.2		GTEX-Y9LG-1626-SM-5IFHM	smallIntestine	62.4		GTEX-YJ8A-1526-SM-5P9FT	stomach	0.264		GTEX-ZF29-1326-SM-DNZYV	esophagusMucosa	0.519		GTEX-ZDTT-1226-SM-4WKG9	esophagusMuscular	0.745		GTEX-RU72-3026-SM-CYPRV	brainCortex	1.274		GTEX-S7SE-2526-SM-2XCDL	brainCerebellum	1.39
GTEX-WVLH-2126-SM-EYYWD	liver	252.3		GTEX-Y5V5-1826-SM-4VDS5	smallIntestine	1.221		GTEX-YFCO-0826-SM-5LUAG	stomach	0.3		GTEX-ZEX8-1426-SM-4WKHQ	esophagusMucosa	1.761		GTEX-ZAB5-1026-SM-5HL91	esophagusMuscular	0.701		GTEX-RNOR-2326-SM-2TF4I	brainCortex	1.707		GTEX-RU72-2926-SM-2TF66	brainCerebellum	1.051
GTEX-WQUQ-1926-SM-4OOSA	liver	463		GTEX-Y5LM-1626-SM-4VDTB	smallIntestine	28.11		GTEX-YEC4-1426-SM-5IFHS	stomach	0.546		GTEX-ZE9C-1126-SM-4WWBD	esophagusMucosa	2.468		GTEX-ZAB4-1226-SM-5CVN5	esophagusMuscular	1.533		GTEX-QVUS-2826-SM-3GADB	brainCortex	3.485		GTEX-RNOR-2226-SM-2TF5O	brainCerebellum	1.352
GTEX-WK11-1326-SM-4OOSI	liver	108.3		GTEX-Y3IK-1726-SM-4YCCR	smallIntestine	30.63		GTEX-YEC3-1426-SM-D4P1S	stomach	1.361		GTEX-ZDYS-0826-SM-4WWCR	esophagusMucosa	2.424		GTEX-ZA64-0526-SM-5HL9I	esophagusMuscular	0.558		GTEX-QVJO-1426-SM-2S1QY	brainCortex	1.926		GTEX-R55E-2526-SM-2TC6H	brainCerebellum	0.884
GTEX-WFON-1726-SM-4LVMQ	liver	954		GTEX-Y3I4-1326-SM-4TT8Z	smallIntestine	1.536		GTEX-YB5E-1126-SM-664NU	stomach	0.282		GTEX-ZDTT-1326-SM-4WKFH	esophagusMucosa	1.255		GTEX-Z9EW-0626-SM-5HL95	esophagusMuscular	0.921		GTEX-QMR6-1426-SM-32PLA	brainCortex	2.363		GTEX-QVUS-2926-SM-3GIJB	brainCerebellum	0.493
GTEX-VUSG-0126-SM-4KL1X	liver	195.7		GTEX-Y114-1426-SM-4TT6W	smallIntestine	20.81		GTEX-Y9LG-1026-SM-5IFJN	stomach	0.599		GTEX-ZC5H-1326-SM-5HL7E	esophagusMucosa	1.576		GTEX-YJ8A-1226-SM-5IFHH	esophagusMuscular	0.378		GTEX-QDT8-2926-SM-32PKC	brainCortex	1.388		GTEX-QVJO-1325-SM-2S1QX	brainCerebellum	1.124
GTEX-UTHO-2426-SM-4JBHD	liver	637.9		GTEX-Y111-2226-SM-4SOJB	smallIntestine	0.837		GTEX-Y8LW-0826-SM-4WWDO	stomach	0.326		GTEX-ZAK1-1526-SM-5S2OV	esophagusMucosa	1.048		GTEX-YFCO-0526-SM-4W1ZJ	esophagusMuscular	0.46		GTEX-Q2AG-2926-SM-2HMJ3	brainCortex	1.054		GTEX-QMR6-1326-SM-32PLB	brainCerebellum	0.746
GTEX-UPK5-1426-SM-4JBHH	liver	306.1		GTEX-XXEK-1026-SM-4BRUW	smallIntestine	38.17		GTEX-Y8E4-1526-SM-4WWDI	stomach	1.298		GTEX-ZAJG-1326-SM-5S2NV	esophagusMucosa	3.96		GTEX-YF7O-0826-SM-4W21F	esophagusMuscular	0.412		GTEX-PWO3-0926-SM-2I5EY	brainCortex	1.334		GTEX-QDT8-3026-SM-32PKB	brainCerebellum	0.788
GTEX-U8XE-1526-SM-4E3HT	liver	157		GTEX-XUZC-1426-SM-4BRV3	smallIntestine	87.8		GTEX-Y5V6-1326-SM-4VDTF	stomach	0.153		GTEX-ZAB5-0926-SM-5CVMV	esophagusMucosa	1.047		GTEX-YECK-1726-SM-5IFI3	esophagusMuscular	0.851		GTEX-PVOW-2526-SM-2XCF7	brainCortex	1.661		GTEX-Q2AG-2826-SM-2HMJQ	brainCerebellum	0.85
GTEX-U3ZN-0226-SM-3DB8D	liver	532.9		GTEX-XPVG-1726-SM-4B65W	smallIntestine	3.162		GTEX-Y5LM-1326-SM-5RQIS	stomach	0.365		GTEX-ZAB4-1126-SM-5HL86	esophagusMucosa	3.105		GTEX-YEC4-1126-SM-5CVLW	esophagusMuscular	1.349		GTEX-P44G-2426-SM-2I5ER	brainCortex	0.514		GTEX-PWO3-1026-SM-2I5F2	brainCerebellum	0.447
GTEX-TKQ2-1726-SM-4DXUP	liver	201.4		GTEX-XMK1-1826-SM-4B66F	smallIntestine	2.985		GTEX-Y3IK-1426-SM-4YCES	stomach	0.591		GTEX-ZA64-0626-SM-5HL9O	esophagusMucosa	1.198		GTEX-YEC3-1926-SM-4WWF5	esophagusMuscular	0.392		GTEX-OXRN-2426-SM-2I5EQ	brainCortex	1.487		GTEX-PVOW-2626-SM-32PL8	brainCerebellum	1.796
GTEX-T6MN-1226-SM-3NMA5	liver	376.1		GTEX-XGQ4-1326-SM-4GIDU	smallIntestine	145.8		GTEX-Y3I4-1626-SM-4TT7W	stomach	1.48		GTEX-Z9EW-0526-SM-5HL8S	esophagusMucosa	2.294		GTEX-YB5K-0726-SM-5LU8R	esophagusMuscular	0.716		GTEX-OHPN-2526-SM-2I5H3	brainCortex	3.321		GTEX-P44H-2426-SM-2XCEJ	brainCerebellum	0.457
GTEX-SJXC-1226-SM-4DM78	liver	328.7		GTEX-XBED-1426-SM-4AT4G	smallIntestine	63.48		GTEX-Y114-1226-SM-4TT88	stomach	0.943		GTEX-YJ89-1526-SM-5P9IR	esophagusMucosa	0.791		GTEX-YB5E-0826-SM-4VDRZ	esophagusMuscular	0.639		GTEX-NPJ8-1526-SM-2D7VU	brainCortex	2.215		GTEX-P44G-2526-SM-2I5EK	brainCerebellum	0.371
GTEX-S4Z8-0526-SM-4AD4T	liver	1052		GTEX-XAJ8-0526-SM-47JYK	smallIntestine	26.49		GTEX-XXEK-0826-SM-4BRWG	stomach	0.228		GTEX-YFC4-1226-SM-5LU9R	esophagusMucosa	2.58		GTEX-Y9LG-0826-SM-5ZZVG	esophagusMuscular	0.982		GTEX-NPJ7-2726-SM-2I3FT	brainCortex	1.853		GTEX-OHPN-2626-SM-2I5H1	brainCerebellum	1.336
GTEX-S33H-1626-SM-4AD68	liver	41.3		GTEX-X5EB-1626-SM-4E3IV	smallIntestine	51.99		GTEX-XV7Q-1326-SM-4BRWM	stomach	0.651		GTEX-YF7O-0926-SM-5IFIF	esophagusMucosa	0.798		GTEX-Y8LW-0626-SM-4VDS8	esophagusMuscular	0.431		GTEX-N7MT-1126-SM-CYPQY	brainCortex	1.934		GTEX-NPJ8-2626-SM-2D7W2	brainCerebellum	0.536
GTEX-S32W-1926-SM-4AD63	liver	617.9		GTEX-X15G-1426-SM-4PQZK	smallIntestine	35.98		GTEX-XUZC-0726-SM-4BOPH	stomach	0.133		GTEX-YECK-1626-SM-5IFHQ	esophagusMucosa	1.026		GTEX-Y8E4-1826-SM-4VBPV	esophagusMuscular	1.169		GTEX-1RQEC-2926-SM-EVR5A	brainCortex	0.926		GTEX-NPJ7-2826-SM-2I3FU	brainCerebellum	0.804
GTEX-RWSA-1426-SM-47JXA	liver	618.5		GTEX-WYJK-1526-SM-4ONCW	smallIntestine	2.228		GTEX-XQ8I-2026-SM-4BOOL	stomach	0.292		GTEX-YEC4-1026-SM-9WG7N	esophagusMucosa	1.691		GTEX-Y5V6-1126-SM-4VDTD	esophagusMuscular	0.518		GTEX-1R9PO-2926-SM-EVYBR	brainCortex	2.173		GTEX-N7MT-1226-SM-DKPOK	brainCerebellum	0.688
GTEX-RU72-1426-SM-46MUF	liver	249.7		GTEX-WY7C-1826-SM-4ONCE	smallIntestine	146.8		GTEX-XPVG-1526-SM-4B66C	stomach	1.595		GTEX-YEC3-2526-SM-CXZIH	esophagusMucosa	2.638		GTEX-Y5V5-1426-SM-EYYVT	esophagusMuscular	0.537		GTEX-1R9K4-3126-SM-DTX9Y	brainCortex	1.721		GTEX-N7MS-2526-SM-2D7W3	brainCerebellum	0.699
GTEX-RTLS-1326-SM-46MUN	liver	468.4		GTEX-WRHK-1026-SM-4MVOD	smallIntestine	35.62		GTEX-XMK1-1526-SM-EYYVO	stomach	0.76		GTEX-YB5K-0826-SM-5YYB7	esophagusMucosa	2.765		GTEX-Y5LM-1126-SM-4VDT5	esophagusMuscular	0.623		GTEX-1QP6S-2926-SM-DTXF8	brainCortex	3.158		GTEX-1RQEC-3026-SM-DPRXM	brainCerebellum	1.195
GTEX-RNOR-1426-SM-48FDJ	liver	350.2		GTEX-WQUQ-2426-SM-4MVNW	smallIntestine	36.88		GTEX-XBEW-1826-SM-4RTWX	stomach	0.628		GTEX-YB5E-0926-SM-4WWDQ	esophagusMucosa	1.139		GTEX-Y3IK-1226-SM-4WWEK	esophagusMuscular	1.233		GTEX-1QMI2-3126-SM-EXUT5	brainCortex	2.06		GTEX-1RNSC-3126-SM-EVR4V	brainCerebellum	0.151
GTEX-RN64-1826-SM-48FDV	liver	351.8		GTEX-WHSB-1026-SM-4M1XN	smallIntestine	60.22		GTEX-XBED-1226-SM-4AT5V	stomach	0.329		GTEX-Y9LG-0626-SM-4WWDH	esophagusMucosa	1.486		GTEX-Y3I4-1026-SM-4TT2C	esophagusMuscular	1.083		GTEX-1PWST-3126-SM-EXUSE	brainCortex	1.4		GTEX-1RDX4-3226-SM-DPS14	brainCerebellum	0.663
GTEX-RM2N-1926-SM-48FCU	liver	580.1		GTEX-WH7G-1626-SM-4LVMY	smallIntestine	27.23		GTEX-XAJ8-0326-SM-47JYI	stomach	1.646		GTEX-Y8LW-0726-SM-5IFI1	esophagusMucosa	3.428		GTEX-Y111-1726-SM-4SOIQ	esophagusMuscular	0.753		GTEX-1PPGY-3126-SM-EXUSR	brainCortex	1.433		GTEX-1R9PO-2826-SM-E6CPV	brainCerebellum	0.955
GTEX-REY6-1226-SM-48FDR	liver	291.3		GTEX-WFON-1526-SM-4LVMP	smallIntestine	1.349		GTEX-X15G-1126-SM-4PQZG	stomach	0.252		GTEX-Y8E4-1726-SM-5LU9G	esophagusMucosa	1.896		GTEX-XYKS-1126-SM-4BRWP	esophagusMuscular	0.646		GTEX-1PIIG-2726-SM-E76PQ	brainCortex	0.929		GTEX-1R46S-3126-SM-DPRZ9	brainCerebellum	0.648
GTEX-R53T-0326-SM-48FEC	liver	1241		GTEX-WFJO-0926-SM-4LVM2	smallIntestine	34.78		GTEX-WZTO-2126-SM-4PQYW	stomach	1.027		GTEX-Y5V6-1026-SM-4VBS2	esophagusMucosa	1.939		GTEX-XXEK-0426-SM-4BRVW	esophagusMuscular	0.795		GTEX-1OJC4-2826-SM-E6CQX	brainCortex	1.569		GTEX-1QP6S-3026-SM-EAZ4N	brainCerebellum	0.784
GTEX-QV44-0326-SM-C1YQX	liver	1387		GTEX-WFG8-1626-SM-4LVMB	smallIntestine	19.2		GTEX-WYVS-1326-SM-4ONCQ	stomach	0.812		GTEX-Y5V5-1626-SM-4VDSG	esophagusMucosa	2.037		GTEX-XV7Q-1026-SM-4BRVR	esophagusMuscular	1.765		GTEX-1O9I2-3026-SM-E76PX	brainCortex	1.913		GTEX-1QEPI-3026-SM-EXOIW	brainCerebellum	0.283
GTEX-QESD-2026-SM-447BI	liver	980.2		GTEX-WFG7-1726-SM-4LVME	smallIntestine	29.11		GTEX-WYJK-2526-SM-4ONDF	stomach	0.274		GTEX-Y5LM-1026-SM-4VDSQ	esophagusMucosa	1.698		GTEX-XUZC-0326-SM-4BOO8	esophagusMuscular	0.489		GTEX-1NV8Z-3126-SM-E76R3	brainCortex	1.679		GTEX-1PWST-3026-SM-EAZ3H	brainCerebellum	0.456
GTEX-QEL4-1226-SM-447A4	liver	370		GTEX-WEY5-1526-SM-4LMJF	smallIntestine	4.501		GTEX-WY7C-1726-SM-4ONCC	stomach	0.677		GTEX-Y3IK-1126-SM-51MSV	esophagusMucosa	3.86		GTEX-XUW1-1526-SM-4BOOY	esophagusMuscular	0.658		GTEX-1NV5F-3226-SM-EXUSL	brainCortex	0.559		GTEX-1POEN-2726-SM-E9U6B	brainCerebellum	0.682
GTEX-QEG4-1826-SM-CKZN9	liver	526.4		GTEX-VUSG-1726-SM-4KKZL	smallIntestine	8.033		GTEX-WXYG-1626-SM-4ONCR	stomach	0.203		GTEX-Y3I4-1226-SM-4TT8N	esophagusMucosa	1.985		GTEX-XQ8I-1626-SM-4BOOI	esophagusMuscular	0.769		GTEX-1N5O9-2926-SM-EXUSN	brainCortex	1.06		GTEX-1PIIG-2826-SM-DTX7O	brainCerebellum	1.076
GTEX-QDVN-0826-SM-48TZ2	liver	167.8		GTEX-VJYA-0926-SM-4KL1N	smallIntestine	74.8		GTEX-WRHK-0626-SM-4MVOE	stomach	0.422		GTEX-Y114-0926-SM-4TT7J	esophagusMucosa	0.952		GTEX-XQ3S-1226-SM-4BOPP	esophagusMuscular	0.543		GTEX-1N2DW-2826-SM-E9TK5	brainCortex	0.883		GTEX-1P4AB-3026-SM-EXOJS	brainCerebellum	0.868
GTEX-Q734-0326-SM-48U15	liver	895.9		GTEX-UPK5-2026-SM-4JBIM	smallIntestine	1.402		GTEX-WHWD-1426-SM-4OORU	stomach	0.501		GTEX-Y111-1626-SM-57WCY	esophagusMucosa	3.562		GTEX-XPVG-1326-SM-4B65P	esophagusMuscular	1.603		GTEX-1M4P7-2726-SM-E9TJQ	brainCortex	0.949		GTEX-1NV8Z-3026-SM-DTX8Z	brainCerebellum	0.726
GTEX-Q2AG-1126-SM-48U1P	liver	236.9		GTEX-1S82Z-1826-SM-E9TIK	smallIntestine	4.67		GTEX-WHSB-1226-SM-4M1XR	stomach	0.267		GTEX-XYKS-1526-SM-4BRUP	esophagusMucosa	2.833		GTEX-XBEW-1426-SM-4AT4J	esophagusMuscular	0.487		GTEX-1LKK1-3126-SM-EWRNY	brainCortex	1.516		GTEX-1MJK2-3026-SM-EV7A5	brainCerebellum	0.37
GTEX-PX3G-0826-SM-48TZS	liver	349.7		GTEX-1S5ZA-1326-SM-EV7BB	smallIntestine	3.093		GTEX-WHPG-0426-SM-4M1XW	stomach	0.325		GTEX-XXEK-0326-SM-4BRVV	esophagusMucosa	1.502		GTEX-XBED-0926-SM-48TCE	esophagusMuscular	0.687		GTEX-1LG7Y-3026-SM-D5OVI	brainCortex	1.303		GTEX-1LSVX-2826-SM-EVR58	brainCerebellum	0.613
GTEX-P78B-1326-SM-3P611	liver	228.2		GTEX-1RAZR-1826-SM-E6CRE	smallIntestine	14.99		GTEX-WH7G-1526-SM-4LVMX	stomach	1.967		GTEX-XV7Q-1126-SM-4BRVS	esophagusMucosa	2.655		GTEX-X8HC-1526-SM-46MWD	esophagusMuscular	0.477		GTEX-1LC47-2926-SM-CXZKC	brainCortex	1.165		GTEX-1LG7Y-3126-SM-EV7AS	brainCerebellum	0.904
GTEX-P44G-1126-SM-3NM9D	liver	88.22		GTEX-1RAZQ-2226-SM-DPRZR	smallIntestine	6.845		GTEX-WFON-1126-SM-4LVMA	stomach	0.03		GTEX-XUZC-0426-SM-4BOPE	esophagusMucosa	0.955		GTEX-X5EB-1426-SM-46MVW	esophagusMuscular	0.687		GTEX-1KWVE-2326-SM-D4P3N	brainCortex	0.806		GTEX-1KWVE-2226-SM-CXZKN	brainCerebellum	0.98
GTEX-OOBJ-0826-SM-3NB2K	liver	1331		GTEX-1RAZA-1826-SM-DTXA2	smallIntestine	23.07		GTEX-WFJO-1126-SM-4LVLZ	stomach	1.318		GTEX-XQ8I-1526-SM-4BOOH	esophagusMucosa	2.965		GTEX-X3Y1-1226-SM-4PQZ8	esophagusMuscular	1.089		GTEX-1KD4Q-2926-SM-D3L9N	brainCortex	1.385		GTEX-1KD4Q-3026-SM-EV7A7	brainCerebellum	0.646
GTEX-OIZF-0826-SM-3MJGO	liver	1251		GTEX-1R9PM-1626-SM-DPRY9	smallIntestine	3.488		GTEX-WFG8-1326-SM-4LVN3	stomach	0.233		GTEX-XQ3S-1126-SM-4BOPK	esophagusMucosa	1.283		GTEX-X15G-0926-SM-4PQZE	esophagusMuscular	1.155		GTEX-1JMQL-2826-SM-ARU91	brainCortex	0.988		GTEX-1KANB-3226-SM-D4P3G	brainCerebellum	0.386
GTEX-O5YV-0726-SM-EV798	liver	223.5		GTEX-1R9K5-2026-SM-E6CPS	smallIntestine	2.564		GTEX-WFG7-1326-SM-4LMK1	stomach	0.421		GTEX-XMK1-1326-SM-4B65Q	esophagusMucosa	2.917		GTEX-WZTO-1526-SM-4PQYQ	esophagusMuscular	0.953		GTEX-1JMQK-3026-SM-ARL95	brainCortex	1.313		GTEX-1JN1M-3126-SM-AHZ4E	brainCerebellum	0.829
GTEX-O5YT-0826-SM-3TW8N	liver	644.2		GTEX-1R9K4-2326-SM-E6CRB	smallIntestine	6.505		GTEX-WEY5-1226-SM-4LMIQ	stomach	0.335		GTEX-XMD2-1326-SM-4YCET	esophagusMucosa	1.144		GTEX-WYVS-0826-SM-4RTXB	esophagusMuscular	0.97		GTEX-1JMPZ-2726-SM-ARZNF	brainCortex	2.611		GTEX-1JMQK-2926-SM-D4P2T	brainCerebellum	0.463
GTEX-1S82Y-1026-SM-EV7BJ	liver	322.4		GTEX-1R9JW-1926-SM-EVR4J	smallIntestine	2.063		GTEX-W5WG-1726-SM-4LMI5	stomach	0.392		GTEX-XLM4-2326-SM-4AT5E	esophagusMucosa	2.29		GTEX-WYJK-2026-SM-4ONDE	esophagusMuscular	0.81		GTEX-1JMOU-2726-SM-CY8IO	brainCortex	1.015		GTEX-1JMQJ-3126-SM-EV79G	brainCerebellum	0.652
GTEX-1S5VW-1826-SM-EAZ53	liver	114		GTEX-1R7EV-1226-SM-DTX82	smallIntestine	14.71		GTEX-VJYA-1026-SM-4KL21	stomach	0.246		GTEX-XK95-1026-SM-4GIDV	esophagusMucosa	0.857		GTEX-WY7C-1326-SM-4ONCX	esophagusMuscular	1.398		GTEX-1JMLX-2926-SM-CL54C	brainCortex	1.681		GTEX-1JMPZ-2826-SM-C1YRA	brainCerebellum	1.125
GTEX-1RQEC-1126-SM-EAZ5E	liver	130.4		GTEX-1R7EU-1326-SM-E6CQ6	smallIntestine	26.3		GTEX-V955-1326-SM-4JBHR	stomach	0.571		GTEX-XGQ4-1526-SM-4AT6H	esophagusMucosa	1.684		GTEX-WXYG-1126-SM-4ONCH	esophagusMuscular	0.676		GTEX-1JJEA-2826-SM-ARU8R	brainCortex	1.123		GTEX-1JMOU-2826-SM-EV79R	brainCerebellum	0.273
GTEX-1R9JW-0826-SM-DPRZJ	liver	401.1		GTEX-1QW4Y-1226-SM-EWRMY	smallIntestine	17.42		GTEX-V1D1-1726-SM-4JBHB	stomach	0.155		GTEX-XBEW-1326-SM-4AT63	esophagusMucosa	1.392		GTEX-WRHK-0426-SM-4MVOG	esophagusMuscular	0.381		GTEX-1JJE9-2926-SM-CY8HV	brainCortex	0.366		GTEX-1JMLX-3026-SM-EV79Q	brainCerebellum	0.679
GTEX-1QPFJ-1126-SM-E9U5V	liver	571.8		GTEX-1QPFJ-2626-SM-DPRZU	smallIntestine	72.69		GTEX-UPK5-2126-SM-4JBJK	stomach	2.323		GTEX-XBED-1026-SM-48TCB	esophagusMucosa	2.3		GTEX-WOFM-0526-SM-4OOS2	esophagusMuscular	0.806		GTEX-1JJ6O-3126-SM-CNNP8	brainCortex	1.385		GTEX-1JJEA-2926-SM-C1YSK	brainCerebellum	0.73
GTEX-1QP6S-1326-SM-DPRZ8	liver	632		GTEX-1QP2A-2426-SM-EXOJA	smallIntestine	48.94		GTEX-UJMC-1226-SM-4IHLI	stomach	0.247		GTEX-X62O-2226-SM-46MW3	esophagusMucosa	1.996		GTEX-WK11-1126-SM-4OOSJ	esophagusMuscular	0.818		GTEX-1J8Q2-3026-SM-CKZN8	brainCortex	1.651		GTEX-1JJE9-3026-SM-CNNPA	brainCerebellum	0.401
GTEX-1QP66-0226-SM-DPRXS	liver	223.5		GTEX-1QP28-1726-SM-E6CRK	smallIntestine	1.933		GTEX-UJHI-1026-SM-4IHJP	stomach	2.264		GTEX-X585-1226-SM-46MW7	esophagusMucosa	1.365		GTEX-WHWD-1026-SM-4OORZ	esophagusMuscular	0.911		GTEX-1J1OQ-3226-SM-A9G2Q	brainCortex	1.213		GTEX-1JJ6O-3026-SM-C1YQH	brainCerebellum	0.655
GTEX-1QCLZ-1226-SM-EAZ49	liver	587.7		GTEX-1QCLZ-2126-SM-EWRNC	smallIntestine	2.65		GTEX-U4B1-1026-SM-4DXT1	stomach	0.405		GTEX-X4XY-1726-SM-46MVO	esophagusMucosa	1.005		GTEX-WHSE-1626-SM-4M1XL	esophagusMuscular	0.22		GTEX-1IY9M-3026-SM-A9G37	brainCortex	1.256		GTEX-1J1OQ-3126-SM-D4P2O	brainCerebellum	0.5
GTEX-1PIIG-1326-SM-EXOIR	liver	128.8		GTEX-1PIEJ-1526-SM-E6CP8	smallIntestine	4.855		GTEX-U3ZN-2026-SM-4DXUC	stomach	0.201		GTEX-X4LF-0626-SM-4QASB	esophagusMucosa	2.129		GTEX-WHSB-0526-SM-4M1XM	esophagusMuscular	0.913		GTEX-1IOXB-3126-SM-CKZO1	brainCortex	0.864		GTEX-1IY9M-3126-SM-AHZ3A	brainCerebellum	0.752
GTEX-1PBJJ-0626-SM-DPRYO	liver	344.5		GTEX-1PDJ9-1826-SM-E9U66	smallIntestine	24.47		GTEX-TMMY-1626-SM-4DXTY	stomach	0.921		GTEX-X4EP-1626-SM-4QAS6	esophagusMucosa	1.907		GTEX-WHPG-1226-SM-4M1ZI	esophagusMuscular	0.817		GTEX-1IL2U-3026-SM-C1YSH	brainCortex	2.543		GTEX-1IL2V-3026-SM-CYPSA	brainCerebellum	0.596
GTEX-1NV8Z-1626-SM-DPRYT	liver	411.3		GTEX-1OKEX-1126-SM-DTXEB	smallIntestine	1.47		GTEX-TKQ2-0926-SM-4DXU5	stomach	2.592		GTEX-X4EO-1226-SM-4QARR	esophagusMucosa	3.108		GTEX-WH7G-1026-SM-4LVML	esophagusMuscular	0.997		GTEX-1IKK5-2926-SM-ARU7Q	brainCortex	1.717		GTEX-1IKOH-2826-SM-CNNRC	brainCerebellum	0.691
GTEX-1MJIX-0726-SM-DPRYP	liver	93.24		GTEX-1OJC3-1626-SM-E9U65	smallIntestine	11.94		GTEX-TKQ1-0526-SM-4DXTG	stomach	0.86		GTEX-X3Y1-1326-SM-4PQZB	esophagusMucosa	1.641		GTEX-WFON-0926-SM-4LVMK	esophagusMuscular	0.428		GTEX-1IKJJ-2926-SM-A9G2N	brainCortex	0.911		GTEX-1IDJH-3126-SM-C1YQS	brainCerebellum	1.077
GTEX-1LH75-0926-SM-EAZ5C	liver	107.8		GTEX-1NSGN-2126-SM-DPRYN	smallIntestine	21.71		GTEX-T8EM-1226-SM-4DM5J	stomach	0.753		GTEX-X15G-0826-SM-4PQZD	esophagusMucosa	1.492		GTEX-WFJO-0726-SM-4LVM8	esophagusMuscular	0.556		GTEX-1IDJH-3026-SM-CL53B	brainCortex	2.238		GTEX-1I1HK-2726-SM-AHZ2M	brainCerebellum	0.57
GTEX-1LGRB-0626-SM-CNNQH	liver	854.8		GTEX-1MUQO-2426-SM-EAZ5A	smallIntestine	9.354		GTEX-T6MO-0726-SM-4DM58	stomach	0.205		GTEX-WYVS-0726-SM-4ONDO	esophagusMucosa	3.139		GTEX-WFG8-1026-SM-4LVMZ	esophagusMuscular	1.01		GTEX-1IDFM-2826-SM-ACKWJ	brainCortex	0.947		GTEX-1I1GV-3026-SM-CNNR9	brainCerebellum	0.495
GTEX-1KWVE-0326-SM-EV7AF	liver	337.9		GTEX-1MGNQ-2326-SM-EV7BG	smallIntestine	16.81		GTEX-T5JW-0926-SM-4DM5K	stomach	0.128		GTEX-WYJK-1926-SM-4ONDP	esophagusMucosa	2.776		GTEX-WFG7-1026-SM-4LMK8	esophagusMuscular	0.411		GTEX-1ICLZ-2826-SM-CL53U	brainCortex	1.54		GTEX-1I1CD-2926-SM-A96SJ	brainCerebellum	0.627
GTEX-1KD5A-1226-SM-CXZK7	liver	330.1		GTEX-1LH75-1926-SM-DIPGD	smallIntestine	0.852		GTEX-T5JC-1926-SM-4DM6Q	stomach	0.897		GTEX-WXYG-1226-SM-4ONCJ	esophagusMucosa	1.269		GTEX-WEY5-1026-SM-4LMK9	esophagusMuscular	0.813		GTEX-1I1HK-2826-SM-CKZPL	brainCortex	1.563		GTEX-1HSMO-2926-SM-C1YR5	brainCerebellum	0.537
GTEX-1KD4Q-1526-SM-D4P3L	liver	236		GTEX-1LGOU-1426-SM-D3L8N	smallIntestine	24.52		GTEX-SUCS-0926-SM-4DM4Z	stomach	0.273		GTEX-WVLH-1426-SM-4MVNX	esophagusMucosa	1.719		GTEX-W5WG-1526-SM-4LMIG	esophagusMuscular	1.015		GTEX-1I1GV-3126-SM-A96SF	brainCortex	1.277		GTEX-1HSKV-2926-SM-B2LWJ	brainCerebellum	1.382
GTEX-1KANB-2226-SM-DHXJW	liver	363.4		GTEX-1LBAC-1526-SM-CXZKU	smallIntestine	11.58		GTEX-SNOS-0826-SM-4DM5N	stomach	0.41		GTEX-WRHK-0526-SM-4MVOF	esophagusMucosa	1.604		GTEX-VUSG-1126-SM-4KKZQ	esophagusMuscular	0.446		GTEX-1I1GR-2926-SM-CNNQG	brainCortex	2.09		GTEX-1HCVE-2926-SM-9WPPJ	brainCerebellum	0.637
GTEX-1KAFJ-0726-SM-CXZKF	liver	378.4		GTEX-1L5NE-1826-SM-EV79T	smallIntestine	36.22		GTEX-SNMC-0626-SM-4DM6H	stomach	0.71		GTEX-WQUQ-1626-SM-4OOSH	esophagusMucosa	3.528		GTEX-VJYA-0626-SM-4KL1S	esophagusMuscular	0.719		GTEX-1I1GQ-3026-SM-CL55K	brainCortex	1.255		GTEX-1HBPI-2726-SM-9WPPF	brainCerebellum	0.786
GTEX-1K9T9-0726-SM-CXZJZ	liver	24.41		GTEX-1KXAM-2026-SM-DHXKI	smallIntestine	100.4		GTEX-S95S-0826-SM-4B64N	stomach	0.142		GTEX-WOFM-0626-SM-4OOS3	esophagusMucosa	1.178		GTEX-V955-1026-SM-4JBHO	esophagusMuscular	0.976		GTEX-1I1CD-3026-SM-B2LY2	brainCortex	1.521		GTEX-1HBPH-3026-SM-9WPNY	brainCerebellum	0.575
GTEX-1JMLX-1326-SM-CXZJO	liver	479.6		GTEX-1K9T9-2726-SM-D4P3E	smallIntestine	0.445		GTEX-S7SF-0626-SM-4AD4V	stomach	1.676		GTEX-WK11-1026-SM-4OOS8	esophagusMucosa	1.292		GTEX-V1D1-1126-SM-4JBHT	esophagusMuscular	0.971		GTEX-1I19N-3026-SM-CL55E	brainCortex	2.871		GTEX-1HB9E-3126-SM-AHZ4M	brainCerebellum	0.675
GTEX-1JJEA-1526-SM-CNNPK	liver	425.2		GTEX-1JN76-1126-SM-C1YRL	smallIntestine	62.88		GTEX-S4Z8-1226-SM-4AD6W	stomach	1.137		GTEX-WHWD-0926-SM-4OORY	esophagusMucosa	2.383		GTEX-UPK5-1326-SM-4IHLE	esophagusMuscular	1.941		GTEX-1HUB1-2926-SM-ACKXA	brainCortex	1.43		GTEX-1H4P4-2726-SM-9JGGB	brainCerebellum	0.543
GTEX-1JJ6O-0826-SM-CXZJL	liver	296.9		GTEX-1JMQK-2426-SM-CXZJU	smallIntestine	2.914		GTEX-S4UY-1626-SM-4AD55	stomach	0.349		GTEX-WHSE-1526-SM-4M1XH	esophagusMucosa	0.391		GTEX-UJMC-1026-SM-4IHKN	esophagusMuscular	1.072		GTEX-1HT8W-3026-SM-CGQEO	brainCortex	0.818		GTEX-1H3VE-2826-SM-9WPOL	brainCerebellum	0.652
GTEX-1J8EW-1626-SM-C1YQ8	liver	374.1		GTEX-1JK1U-1226-SM-CNNPN	smallIntestine	12.91		GTEX-S4Q7-0726-SM-4AD5F	stomach	0.36		GTEX-WHSB-0426-SM-4M1XI	esophagusMucosa	2.493		GTEX-UJHI-0926-SM-4IHKF	esophagusMuscular	0.543		GTEX-1HSMO-3026-SM-A9G3F	brainCortex	1.649		GTEX-1H3O1-1826-SM-A96TO	brainCerebellum	0.856
GTEX-1IKK5-0326-SM-C1YPY	liver	217.4		GTEX-1JJE9-2226-SM-CXZJM	smallIntestine	1.204		GTEX-S4P3-0726-SM-4AD57	stomach	3.035		GTEX-WHPG-1126-SM-4M1XT	esophagusMucosa	1.962		GTEX-U8XE-1826-SM-4E3HV	esophagusMuscular	0.412		GTEX-1HSKV-3026-SM-A96SL	brainCortex	1.085		GTEX-1H3NZ-2926-SM-9WPQ8	brainCerebellum	0.684
GTEX-1IKJJ-1526-SM-C1YSC	liver	702.4		GTEX-1J8QM-1026-SM-C1YQA	smallIntestine	56.85		GTEX-S3XE-1026-SM-4AD4O	stomach	0.494		GTEX-WH7G-0926-SM-4LVMJ	esophagusMucosa	1.678		GTEX-U4B1-0926-SM-4DXUV	esophagusMuscular	0.576		GTEX-1HR98-3026-SM-CNPPK	brainCortex	2.961		GTEX-1H1ZS-2926-SM-9WPP2	brainCerebellum	0.909
GTEX-1ICLY-1526-SM-C1YS4	liver	170.6		GTEX-1J8Q3-2526-SM-CNNQ4	smallIntestine	77.97		GTEX-S341-0626-SM-4AD5T	stomach	0.307		GTEX-WFON-0826-SM-4LVMI	esophagusMucosa	0.791		GTEX-U3ZN-1826-SM-4DXUY	esophagusMuscular	1.096		GTEX-1HGF4-3126-SM-CL54M	brainCortex	1.685		GTEX-1H1DG-2826-SM-9JGHB	brainCerebellum	0.475
GTEX-1ICG6-1026-SM-B2LY6	liver	470.2		GTEX-1IKOE-1926-SM-ARU7V	smallIntestine	11.4		GTEX-RWS6-0926-SM-47JXE	stomach	0.064		GTEX-WFJO-0826-SM-4LVM5	esophagusMucosa	0.625		GTEX-U3ZM-0626-SM-4DXTV	esophagusMuscular	0.459		GTEX-1HFI6-3026-SM-CNPPJ	brainCortex	2.024		GTEX-1H1CY-3026-SM-9OSW7	brainCerebellum	0.968
GTEX-1I1HK-1126-SM-AHZ2L	liver	194.4		GTEX-1I1GT-1826-SM-ARZLW	smallIntestine	6.807		GTEX-RUSQ-1126-SM-EAZAU	stomach	1.328		GTEX-WFG8-1226-SM-4V6EI	esophagusMucosa	1.4		GTEX-U3ZH-1126-SM-4DXUG	esophagusMuscular	0.481		GTEX-1HCVE-3026-SM-CL54G	brainCortex	1.617		GTEX-1GZHY-3026-SM-7MXVA	brainCerebellum	0.34
GTEX-1I1GR-1526-SM-CNNQE	liver	297.5		GTEX-1HSMQ-2226-SM-C1YRD	smallIntestine	12.85		GTEX-RU1J-0526-SM-46MUT	stomach	1.479		GTEX-WFG7-1126-SM-4LMK3	esophagusMucosa	2.106		GTEX-TMMY-1226-SM-4DXT6	esophagusMuscular	0.886		GTEX-1HCU6-3126-SM-CL54L	brainCortex	1.248		GTEX-1GZ4I-2926-SM-9JGGO	brainCerebellum	0.544
GTEX-1HT8W-0826-SM-C1YRJ	liver	573.8		GTEX-1H1DE-1426-SM-9JGHV	smallIntestine	13.02		GTEX-RTLS-2626-SM-46MUJ	stomach	0.509		GTEX-WEY5-0926-SM-4LMI4	esophagusMucosa	1.639		GTEX-TML8-1426-SM-4DXUT	esophagusMuscular	1.745		GTEX-1HBPM-2926-SM-CL54E	brainCortex	0.531		GTEX-1GZ2Q-3026-SM-9JGG3	brainCerebellum	0.722
GTEX-1HCVE-1526-SM-B2LWW	liver	516.7		GTEX-1H11D-2526-SM-9JGGU	smallIntestine	34.94		GTEX-RM2N-0826-SM-48FD3	stomach	0.597		GTEX-W5WG-1626-SM-4LMKG	esophagusMucosa	2.976		GTEX-TKQ2-1226-SM-4DXSV	esophagusMuscular	0.986		GTEX-1HBPI-2826-SM-ARZNO	brainCortex	2.275		GTEX-1GTWX-2926-SM-7MXV4	brainCerebellum	0.836
GTEX-1HCU7-1726-SM-B2LX9	liver	279.2		GTEX-1GMR3-2726-SM-7MKFB	smallIntestine	6.954		GTEX-R55G-1126-SM-48FDG	stomach	3.94		GTEX-VUSG-1226-SM-4KKZF	esophagusMucosa	1.705		GTEX-TKQ1-0426-SM-4DXT4	esophagusMuscular	0.462		GTEX-1HBPH-3126-SM-9WYUV	brainCortex	1.126		GTEX-1GN73-3026-SM-7MXV8	brainCerebellum	0.914
GTEX-1HBPI-1026-SM-AHZ4N	liver	209.6		GTEX-1GMR2-1026-SM-7MKHJ	smallIntestine	30.5		GTEX-R55D-1526-SM-48FEJ	stomach	1.559		GTEX-VJYA-0726-SM-4KL1T	esophagusMucosa	2.229		GTEX-T8EM-0626-SM-4DM62	esophagusMuscular	1.214		GTEX-1HB9E-2926-SM-D4P3S	brainCortex	1.067		GTEX-1GF9W-2726-SM-9JGGW	brainCerebellum	0.637
GTEX-1HBPH-2626-SM-A96TV	liver	377.3		GTEX-1GL5R-2026-SM-7MKHP	smallIntestine	9.852		GTEX-R55C-1026-SM-48FCM	stomach	1.839		GTEX-V955-1126-SM-4JBH3	esophagusMucosa	4.402		GTEX-T6MO-0626-SM-4DM6P	esophagusMuscular	0.466		GTEX-1H3VE-2726-SM-9WPP3	brainCortex	0.703		GTEX-1GF9V-3026-SM-7P8R8	brainCerebellum	0.661
GTEX-1HB9E-0626-SM-AHZ4K	liver	136.6		GTEX-1F75I-2526-SM-9WPOZ	smallIntestine	9.154		GTEX-R53T-1226-SM-48FCT	stomach	0.775		GTEX-V1D1-1026-SM-4JBHE	esophagusMucosa	1.236		GTEX-T6MN-1526-SM-4DM5P	esophagusMuscular	1.263		GTEX-1H3O1-1726-SM-9WYSR	brainCortex	2.038		GTEX-1F75W-3126-SM-7P8SJ	brainCerebellum	0.323
GTEX-1H11D-0826-SM-9OSWB	liver	556.2		GTEX-1EMGI-2826-SM-7IGMR	smallIntestine	1.686		GTEX-QXCU-1926-SM-48FE4	stomach	0.41		GTEX-UPK5-1226-SM-4IHL8	esophagusMucosa	2.999		GTEX-T5JW-1426-SM-4DM5Q	esophagusMuscular	0.449		GTEX-1H3NZ-3026-SM-9JGHW	brainCortex	1.469		GTEX-1F75A-2926-SM-7MXVN	brainCerebellum	0.517
GTEX-1GZ4I-1526-SM-9OSW9	liver	569.6		GTEX-1CB4F-1826-SM-7MGXI	smallIntestine	20.48		GTEX-QV44-1226-SM-CJI1S	stomach	0.539		GTEX-UPJH-1026-SM-EAZB2	esophagusMucosa	2.705		GTEX-T5JC-1826-SM-4DM6E	esophagusMuscular	0.609		GTEX-1H2FU-3126-SM-9WYUJ	brainCortex	2.075		GTEX-1F6IF-3026-SM-7P8QN	brainCerebellum	0.547
GTEX-1GN73-1126-SM-9OSW5	liver	303.3		GTEX-1CAMS-2426-SM-7DHMV	smallIntestine	32.35		GTEX-QV31-0626-SM-447C5	stomach	0.43		GTEX-UJMC-0926-SM-4IHLK	esophagusMucosa	2.199		GTEX-T2IS-0926-SM-4DM5B	esophagusMuscular	1.227		GTEX-1H23P-2926-SM-9WYU8	brainCortex	0.932		GTEX-1F6I4-3026-SM-7P8SI	brainCerebellum	0.631
GTEX-1GN2E-0926-SM-9WPOH	liver	393.5		GTEX-1CAMR-0826-SM-7MKFK	smallIntestine	84.97		GTEX-QMRM-1126-SM-447BN	stomach	0.636		GTEX-UJHI-0826-SM-4IHLM	esophagusMucosa	1.411		GTEX-SNOS-0726-SM-4DM5Z	esophagusMuscular	1.048		GTEX-1H1ZS-3026-SM-9KNUJ	brainCortex	1.322		GTEX-1F52S-3026-SM-7P8PV	brainCerebellum	0.241
GTEX-1GN1U-0926-SM-9WPPY	liver	804.9		GTEX-1C64O-2526-SM-79ONO	smallIntestine	20.02		GTEX-QLQW-0726-SM-447AA	stomach	0.298		GTEX-U8XE-1726-SM-4E3IF	esophagusMucosa	1.067		GTEX-SNMC-0426-SM-4DM5Y	esophagusMuscular	0.867		GTEX-1H1DG-2926-SM-9WYU3	brainCortex	1.004		GTEX-1F48J-2726-SM-7P8PW	brainCerebellum	0.717
GTEX-1GF9X-0426-SM-7MKHN	liver	203.2		GTEX-1C475-1426-SM-793CH	smallIntestine	44.34		GTEX-QLQ7-0826-SM-447B3	stomach	0.734		GTEX-U4B1-0826-SM-4DXTW	esophagusMucosa	2.504		GTEX-SJXC-1526-SM-EZ6L5	esophagusMuscular	1.222		GTEX-1GZHY-3126-SM-9QEHH	brainCortex	1.026		GTEX-1EX96-3126-SM-9JGGC	brainCerebellum	0.62
GTEX-1GF9W-0826-SM-7MKHI	liver	340.5		GTEX-1BAJH-2526-SM-7IGOT	smallIntestine	5.067		GTEX-QDVN-1226-SM-48TZ5	stomach	0.309		GTEX-U3ZN-1726-SM-4DXUQ	esophagusMucosa	1.386		GTEX-SE5C-1326-SM-4BRUH	esophagusMuscular	0.67		GTEX-1GZ4I-3026-SM-9KNTX	brainCortex	1.831		GTEX-1EWIQ-3026-SM-7IGOJ	brainCerebellum	0.41
GTEX-1GF9V-1226-SM-7MKGY	liver	318.6		GTEX-1B8KZ-1126-SM-7IGLX	smallIntestine	9.098		GTEX-QDVJ-1426-SM-48U1Y	stomach	0.518		GTEX-U3ZM-0526-SM-4DXTB	esophagusMucosa	2.893		GTEX-S95S-0326-SM-4B66U	esophagusMuscular	0.532		GTEX-1GZ2Q-3226-SM-9WG6L	brainCortex	1.414		GTEX-1EU9M-2926-SM-793DF	brainCerebellum	0.907
GTEX-1F75A-1626-SM-9JGGT	liver	186.3		GTEX-1B8KE-1726-SM-7IGMN	smallIntestine	38.5		GTEX-QDT8-2026-SM-EZ6LS	stomach	1.725		GTEX-U3ZH-1026-SM-4DXUZ	esophagusMucosa	0.693		GTEX-S7SF-1026-SM-4AD4I	esophagusMuscular	0.838		GTEX-1GN73-3126-SM-9KNTY	brainCortex	1.907		GTEX-1EMGI-3126-SM-7MXUR	brainCerebellum	0.897
GTEX-1EWIQ-0726-SM-7MKFW	liver	350.3		GTEX-1AX8Z-2526-SM-731E3	smallIntestine	9.691		GTEX-QCQG-0526-SM-48U2A	stomach	0.404		GTEX-TSE9-1226-SM-4DXTM	esophagusMucosa	5.344		GTEX-S4Z8-0726-SM-4GICB	esophagusMuscular	1.157		GTEX-1GN2E-3026-SM-9WG6I	brainCortex	1.292		GTEX-1EKGG-3126-SM-9WPO5	brainCerebellum	0.968
GTEX-1EN7A-2026-SM-7MGY4	liver	317.2		GTEX-1AMFI-1926-SM-731F2	smallIntestine	52.61		GTEX-Q734-1026-SM-48U16	stomach	0.314		GTEX-TMMY-1126-SM-4DXSX	esophagusMucosa	3.325		GTEX-S4Q7-0526-SM-4AD5N	esophagusMuscular	0.807		GTEX-1GN1V-3126-SM-7PBZG	brainCortex	0.786		GTEX-1EH9U-3126-SM-7MXU5	brainCerebellum	0.461
GTEX-1EKGG-1226-SM-7IGNO	liver	228.2		GTEX-18QFQ-1626-SM-72D7H	smallIntestine	3.835		GTEX-Q2AI-0826-SM-48TZO	stomach	0.41		GTEX-TML8-1526-SM-4DXUX	esophagusMucosa	1.933		GTEX-S4P3-0526-SM-4AD58	esophagusMuscular	0.753		GTEX-1GMRU-3026-SM-7P8TC	brainCortex	1.919		GTEX-1E2YA-2926-SM-7MGWX	brainCerebellum	0.378
GTEX-1EH9U-1126-SM-7IGLU	liver	444.5		GTEX-18A66-2526-SM-7KFTZ	smallIntestine	32.52		GTEX-Q2AH-1126-SM-48TZM	stomach	0.278		GTEX-TKQ1-0326-SM-4DXSM	esophagusMucosa	0.511		GTEX-S3XE-0826-SM-4AD4U	esophagusMuscular	1.406		GTEX-1GMR8-3026-SM-9KNVF	brainCortex	1.185		GTEX-1E1VI-2926-SM-7IGLT	brainCerebellum	0.354
GTEX-1E2YA-1226-SM-7MGY3	liver	137.8		GTEX-183FY-1626-SM-793D8	smallIntestine	9.933		GTEX-PX3G-1526-SM-48U11	stomach	0.24		GTEX-T8EM-0526-SM-4DM64	esophagusMucosa	1.88		GTEX-S341-0426-SM-4AD5L	esophagusMuscular	0.909		GTEX-1GF9W-2626-SM-7P8TA	brainCortex	1.607		GTEX-1CB4H-3026-SM-79OLX	brainCerebellum	0.606
GTEX-1CB4J-0726-SM-7IGN8	liver	251.7		GTEX-17MFQ-1026-SM-7KFSZ	smallIntestine	11.36		GTEX-PWN1-1526-SM-48TDA	stomach	0.603		GTEX-T6MO-0526-SM-4DM6R	esophagusMucosa	1.15		GTEX-S32W-1026-SM-4AD5W	esophagusMuscular	1.065		GTEX-1GF9V-2926-SM-7PBXO	brainCortex	1.397		GTEX-1CB4G-2926-SM-7MKFQ	brainCerebellum	0.887
GTEX-1CB4F-1726-SM-7MGXH	liver	910.3		GTEX-17KNJ-1626-SM-718AL	smallIntestine	2.006		GTEX-PWCY-0926-SM-48TD7	stomach	0.386		GTEX-T5JW-1326-SM-4DM5G	esophagusMucosa	1.116		GTEX-RWSA-1326-SM-47JX9	esophagusMuscular	1.126		GTEX-1F88E-2826-SM-7RHHE	brainCortex	0.945		GTEX-1C6WA-3326-SM-7MKGN	brainCerebellum	0.464
GTEX-1CAMQ-1426-SM-7MKFL	liver	258.4		GTEX-17HHE-1726-SM-79OKT	smallIntestine	37.15		GTEX-PW2O-1226-SM-48TCH	stomach	0.319		GTEX-T5JC-1726-SM-4DM6U	esophagusMucosa	2.068		GTEX-RWS6-0726-SM-47JXI	esophagusMuscular	0.831		GTEX-1F7RK-1826-SM-7RHI4	brainCortex	2.18		GTEX-1C6VR-3026-SM-7IGLW	brainCerebellum	0.583
GTEX-1C6VQ-1626-SM-79OO1	liver	319.6		GTEX-16NGA-1126-SM-7KFSY	smallIntestine	72.45		GTEX-POMQ-0826-SM-3P61H	stomach	0.327		GTEX-T2YK-1326-SM-4DM6S	esophagusMucosa	0.899		GTEX-RUSQ-0926-SM-47JWU	esophagusMuscular	1.13		GTEX-1F75B-3026-SM-7PBZ7	brainCortex	1.786		GTEX-1C64N-3126-SM-79OO3	brainCerebellum	0.471
GTEX-1BAJH-1526-SM-7RHGI	liver	666		GTEX-16MTA-1526-SM-6LPJB	smallIntestine	52.3		GTEX-PLZ6-0826-SM-3P61K	stomach	2.053		GTEX-T2IS-0826-SM-4DM6L	esophagusMucosa	2.271		GTEX-RU72-0826-SM-46MUS	esophagusMuscular	1.053		GTEX-1F75A-3026-SM-9KNU2	brainCortex	1.356		GTEX-1BAJH-3126-SM-7MGXY	brainCerebellum	0.592
GTEX-1B996-1426-SM-7EPIA	liver	218.2		GTEX-16AAH-1426-SM-7KFTR	smallIntestine	46.19		GTEX-PLZ5-1226-SM-EXOHA	stomach	0.921		GTEX-SUCS-0726-SM-4DM7J	esophagusMucosa	2.763		GTEX-RU1J-0426-SM-46MUK	esophagusMuscular	0.759		GTEX-1F6RS-3126-SM-9MQK7	brainCortex	0.949		GTEX-1B996-2926-SM-7MXUH	brainCerebellum	0.881
GTEX-1B933-1226-SM-731DW	liver	383		GTEX-16A39-1426-SM-6LLI6	smallIntestine	1.93		GTEX-P78B-1826-SM-3P5YX	stomach	0.235		GTEX-SNOS-0626-SM-4DM5F	esophagusMucosa	1.436		GTEX-RTLS-1226-SM-46MUP	esophagusMuscular	1.178		GTEX-1F6I4-3126-SM-7P8SD	brainCortex	1.085		GTEX-1B933-3026-SM-731DB	brainCerebellum	1.161
GTEX-1B932-1426-SM-793AN	liver	131.9		GTEX-15G1A-1726-SM-6LPI4	smallIntestine	20.34		GTEX-P4QT-1526-SM-3NMCT	stomach	1.475		GTEX-SNMC-0526-SM-4DM69	esophagusMucosa	1.672		GTEX-RNOR-1326-SM-48FDE	esophagusMuscular	1.313		GTEX-1F52S-3126-SM-7PC3M	brainCortex	0.485		GTEX-1B8SG-1926-SM-73KUB	brainCerebellum	0.28
GTEX-1B8SG-1326-SM-79ONT	liver	38.04		GTEX-15EU6-1826-SM-7PC1W	smallIntestine	3.378		GTEX-P4PQ-1526-SM-3NMCK	stomach	2.571		GTEX-SJXC-1426-SM-EYYVB	esophagusMucosa	1.953		GTEX-RM2N-0626-SM-48FD6	esophagusMuscular	1.189		GTEX-1F48J-2826-SM-7P8R4	brainCortex	1.395		GTEX-1B8SF-3026-SM-731DX	brainCerebellum	1.418
GTEX-1B8L1-0726-SM-7P8RT	liver	632.8		GTEX-15DZA-0826-SM-6AJBF	smallIntestine	33.87		GTEX-P4PP-1526-SM-3P61M	stomach	0.182		GTEX-SE5C-1226-SM-4BRWV	esophagusMucosa	0.625		GTEX-REY6-1426-SM-48FDK	esophagusMuscular	1.435		GTEX-1EX96-3026-SM-7RHH5	brainCortex	1.706		GTEX-1B8L1-3226-SM-7P8OX	brainCerebellum	0.539
GTEX-1AX9I-1626-SM-72D5D	liver	291.1		GTEX-14XAO-1926-SM-6ETZO	smallIntestine	36.33		GTEX-OXRL-1526-SM-E6CHQ	stomach	0.319		GTEX-S95S-0426-SM-4B64I	esophagusMucosa	2.193		GTEX-R55G-0926-SM-48FDN	esophagusMuscular	1.024		GTEX-1EWIQ-3126-SM-7MXTI	brainCortex	0.991		GTEX-1A8G7-3026-SM-73KTT	brainCerebellum	0.584
GTEX-1AX8Z-1026-SM-7189R	liver	403.9		GTEX-14PN3-2026-SM-68729	smallIntestine	43.17		GTEX-OXRK-1626-SM-3NB17	stomach	0.658		GTEX-S7SF-0926-SM-4AD4M	esophagusMucosa	1.797		GTEX-R55D-1226-SM-48FE9	esophagusMuscular	0.929		GTEX-1EN7A-3026-SM-7PBYT	brainCortex	1.231		GTEX-1A8G6-3126-SM-731D8	brainCerebellum	0.798
GTEX-1AMFI-0826-SM-731DV	liver	1042		GTEX-14PKV-2026-SM-6AJ9A	smallIntestine	49.13		GTEX-OOBJ-1526-SM-3NB1Q	stomach	0.4		GTEX-S4Q7-0626-SM-4AD5M	esophagusMucosa	1.017		GTEX-R55C-0726-SM-48FCN	esophagusMuscular	0.867		GTEX-1EMGI-3026-SM-7P8P6	brainCortex	1.107		GTEX-1A3MX-2926-SM-718B7	brainCerebellum	0.702
GTEX-1A8G7-1126-SM-731ED	liver	411.7		GTEX-14PKU-1626-SM-6871C	smallIntestine	51.54		GTEX-OIZH-1526-SM-3NB1J	stomach	3.368		GTEX-S4P3-0426-SM-4AD56	esophagusMucosa	1.647		GTEX-R53T-1026-SM-48FCO	esophagusMuscular	2.235		GTEX-1EKGG-2926-SM-7EPIH	brainCortex	1.907		GTEX-18A6Q-2826-SM-7LTAO	brainCerebellum	1.007
GTEX-1A8FM-1226-SM-7IGMD	liver	285.9		GTEX-14PK6-1626-SM-6871I	smallIntestine	35.38		GTEX-OIZF-1526-SM-2I5GR	stomach	0.277		GTEX-S3XE-0926-SM-4AD4S	esophagusMucosa	2.02		GTEX-R3RS-1426-SM-EXOHE	esophagusMuscular	1.055		GTEX-1E2YA-3026-SM-7IGO7	brainCortex	1.15		GTEX-18465-2926-SM-7KFSE	brainCerebellum	1.111
GTEX-1A32A-0826-SM-72D5C	liver	398.4		GTEX-14PJN-0826-SM-686ZL	smallIntestine	83.88		GTEX-OHPM-1526-SM-EV796	stomach	0.346		GTEX-S341-0526-SM-4AD5U	esophagusMucosa	1.574		GTEX-QXCU-1126-SM-48FE5	esophagusMuscular	0.956		GTEX-1E1VI-3026-SM-7RHHU	brainCortex	1.209		GTEX-183WM-2726-SM-7KFRF	brainCerebellum	0.4
GTEX-18D9B-1526-SM-7KFRK	liver	256.7		GTEX-14PJ6-1726-SM-6AJBN	smallIntestine	78.08		GTEX-OHPK-1526-SM-3MJGM	stomach	0.315		GTEX-S33H-0826-SM-4AD5Y	esophagusMucosa	1.445		GTEX-QV44-1026-SM-447CG	esophagusMuscular	1.16		GTEX-1CB4H-3126-SM-7IGN4	brainCortex	1.311		GTEX-17JCI-3026-SM-7EWDR	brainCerebellum	0.8
GTEX-18A7A-1526-SM-72D69	liver	571.2		GTEX-14PJ3-1326-SM-664O7	smallIntestine	68.32		GTEX-O5YW-1526-SM-3MJGL	stomach	1.066		GTEX-S32W-0926-SM-4AD5X	esophagusMucosa	3.333		GTEX-QMRM-0926-SM-447BR	esophagusMuscular	0.748		GTEX-1CAV2-2726-SM-7IGNN	brainCortex	0.536		GTEX-17HII-2926-SM-79OMK	brainCerebellum	0.371
GTEX-18A6Q-2026-SM-718AQ	liver	439.5		GTEX-14E6E-1626-SM-5RQI7	smallIntestine	64.89		GTEX-O5YV-1926-SM-EV797	stomach	0.789		GTEX-RWS6-0826-SM-47JXF	esophagusMucosa	1.425		GTEX-QLQW-0626-SM-447A6	esophagusMuscular	0.999		GTEX-1C6WA-3026-SM-7P8RQ	brainCortex	0.917		GTEX-17HHY-2926-SM-79OJW	brainCerebellum	1.272
GTEX-18A66-2026-SM-7189C	liver	646		GTEX-14DAR-1426-SM-5RQIR	smallIntestine	45.78		GTEX-NFK9-1526-SM-3LK7B	stomach	0.707		GTEX-RVPV-0526-SM-47JYL	esophagusMucosa	0.831		GTEX-QESD-0726-SM-COH23	esophagusMuscular	0.13		GTEX-1C6VS-3026-SM-79OLA	brainCortex	1.972		GTEX-17HG3-2826-SM-7EPGO	brainCerebellum	0.459
GTEX-18465-1626-SM-7LG6N	liver	283.1		GTEX-14C39-1826-SM-5ZZW4	smallIntestine	1.257		GTEX-1S831-1126-SM-EWROI	stomach	1.869		GTEX-RUSQ-0826-SM-47JWW	esophagusMucosa	2.465		GTEX-QEL4-1526-SM-447AB	esophagusMuscular	1.165		GTEX-1C6VQ-3026-SM-7IGPU	brainCortex	0.78		GTEX-17F97-2926-SM-7DUEQ	brainCerebellum	0.639
GTEX-17MF6-1126-SM-7DUFS	liver	1263		GTEX-14BMU-1426-SM-5TDE5	smallIntestine	26.07		GTEX-1S82Z-1726-SM-E6CHZ	stomach	2.296		GTEX-RU72-0726-SM-46MUW	esophagusMucosa	6.067		GTEX-QEG5-1326-SM-4R1JS	esophagusMuscular	1.55		GTEX-1C64N-3026-SM-7MGVU	brainCortex	0.715		GTEX-17EVQ-2726-SM-7EWDT	brainCerebellum	0.438
GTEX-17HII-1026-SM-7IGLY	liver	407.4		GTEX-1497J-1926-SM-5TDCC	smallIntestine	5.989		GTEX-1S3DN-1526-SM-EVYCB	stomach	1.892		GTEX-RU1J-0326-SM-46MUM	esophagusMucosa	1.012		GTEX-QEG4-0826-SM-EAZAY	esophagusMuscular	0.505		GTEX-1B933-3126-SM-7P8RL	brainCortex	1.135		GTEX-17EVP-2926-SM-793BU	brainCerebellum	0.824
GTEX-17HHE-0126-SM-79398	liver	1301		GTEX-148VJ-2226-SM-5NQ9M	smallIntestine	5.207		GTEX-1RQEC-2126-SM-DPS15	stomach	0.389		GTEX-RTLS-1126-SM-46MUQ	esophagusMucosa	3.709		GTEX-QDVN-1126-SM-48TZ7	esophagusMuscular	1.23		GTEX-1B8SG-1726-SM-73KXK	brainCortex	0.723		GTEX-16Z82-2926-SM-6LPJJ	brainCerebellum	0.233
GTEX-17HGU-1826-SM-7IGQM	liver	177.3		GTEX-145ME-0926-SM-5O9AR	smallIntestine	24.25		GTEX-1RMOY-1126-SM-EV79E	stomach	0.718		GTEX-RNOR-1226-SM-48FDQ	esophagusMucosa	4.469		GTEX-QDVJ-0826-SM-48U1S	esophagusMuscular	0.717		GTEX-1B8SF-3126-SM-73KU1	brainCortex	1.221		GTEX-16YQH-2926-SM-6LPJE	brainCerebellum	0.772
GTEX-17F96-1226-SM-79OK2	liver	637.1		GTEX-145LT-1026-SM-5LU9O	smallIntestine	117.6		GTEX-1RB15-1026-SM-E9U6V	stomach	0.107		GTEX-RN64-1026-SM-48FDX	esophagusMucosa	1.878		GTEX-QDT8-1326-SM-48TYY	esophagusMuscular	1.031		GTEX-1B8L1-3026-SM-7EPHK	brainCortex	0.698		GTEX-16XZZ-2926-SM-6LPK4	brainCerebellum	0.379
GTEX-17EVP-1026-SM-7IGOZ	liver	246.2		GTEX-144GM-1026-SM-79OKU	smallIntestine	56.02		GTEX-1RAZR-1526-SM-EAZ4U	stomach	0.385		GTEX-RM2N-0726-SM-48FD5	esophagusMucosa	4.071		GTEX-QCQG-0726-SM-48U1Z	esophagusMuscular	1.414		GTEX-1AX9I-3026-SM-73KUH	brainCortex	1.475		GTEX-15SHU-3026-SM-6LPIB	brainCerebellum	0.93
GTEX-15SZO-1226-SM-6LPIP	liver	466		GTEX-13X6H-1826-SM-7EWCZ	smallIntestine	69.72		GTEX-1R9K5-1026-SM-EAZ4F	stomach	0.232		GTEX-REY6-1326-SM-48FDO	esophagusMucosa	2.475		GTEX-Q734-0826-SM-48U1G	esophagusMuscular	2.614		GTEX-1A8G7-3126-SM-7IGP7	brainCortex	1.187		GTEX-15G19-2826-SM-6M48K	brainCerebellum	0.739
GTEX-15SHU-1826-SM-7KUKS	liver	290.1		GTEX-13W3W-2026-SM-5K7UL	smallIntestine	2.484		GTEX-1R7EU-1126-SM-EAZ4M	stomach	0.242		GTEX-R55G-1026-SM-48FDI	esophagusMucosa	2.865		GTEX-Q2AH-1026-SM-48TZI	esophagusMuscular	0.544		GTEX-1A8G6-2926-SM-731CK	brainCortex	1.494		GTEX-15ER7-3026-SM-6M47W	brainCerebellum	0.873
GTEX-15RJE-1126-SM-6LPI5	liver	475.7		GTEX-13RTK-0826-SM-5Q5C6	smallIntestine	50.89		GTEX-1QW4Y-0726-SM-DTX8E	stomach	2.829		GTEX-R55E-1326-SM-48FCR	esophagusMucosa	1.212		GTEX-Q2AG-1226-SM-4GICA	esophagusMuscular	0.682		GTEX-1A3MX-3026-SM-731BF	brainCortex	2.581		GTEX-15EO6-2926-SM-6M48D	brainCerebellum	0.349
GTEX-15RJ7-2026-SM-6LPJ4	liver	63.89		GTEX-13QBU-1926-SM-5IJEW	smallIntestine	20.26		GTEX-1QPFJ-1526-SM-DPRXT	stomach	0.557		GTEX-R55D-1126-SM-48FEB	esophagusMucosa	0.436		GTEX-PX3G-0726-SM-48TZT	esophagusMuscular	0.644		GTEX-18A6Q-2926-SM-718AR	brainCortex	1.645		GTEX-15DYW-3026-SM-7KFRM	brainCerebellum	1.003
GTEX-15ER7-1826-SM-6LLI7	liver	286.3		GTEX-13PL7-2626-SM-5IFH4	smallIntestine	70.92		GTEX-1QP67-1026-SM-EVR47	stomach	2.235		GTEX-R55C-0826-SM-48FCL	esophagusMucosa	1.438		GTEX-PWN1-0726-SM-48TDR	esophagusMuscular	0.714		GTEX-18465-3026-SM-7LG6Y	brainCortex	1.325		GTEX-14PN4-3026-SM-664O4	brainCerebellum	0.535
GTEX-15DYW-1326-SM-6LPIV	liver	336.2		GTEX-13OVI-1926-SM-5IJCG	smallIntestine	3.466		GTEX-1QP2A-2126-SM-DPRZ7	stomach	0.42		GTEX-R53T-1126-SM-48FD4	esophagusMucosa	4.297		GTEX-PWCY-0826-SM-48TCR	esophagusMuscular	0.673		GTEX-183WM-2826-SM-731C2	brainCortex	2.371		GTEX-14PJO-2926-SM-686ZI	brainCerebellum	0.64
GTEX-14XAO-0226-SM-68728	liver	564.8		GTEX-13O61-1326-SM-5KM31	smallIntestine	74.7		GTEX-1QP29-2326-SM-EXOJO	stomach	1.218		GTEX-R45C-1226-SM-48FEE	esophagusMucosa	2.547		GTEX-PSDG-1426-SM-48TD1	esophagusMuscular	0.769		GTEX-17MF6-2926-SM-7LTAW	brainCortex	0.71		GTEX-14PJM-3026-SM-6LLHM	brainCerebellum	1.01
GTEX-14PJO-1726-SM-68719	liver	187.8		GTEX-13O21-1026-SM-5IJDU	smallIntestine	27.01		GTEX-1QP28-2126-SM-DTX8B	stomach	1.661		GTEX-R3RS-1326-SM-48FE7	esophagusMucosa	1.654		GTEX-POMQ-0626-SM-3P61E	esophagusMuscular	0.93		GTEX-17JCI-3126-SM-7LTA2	brainCortex	2.39		GTEX-14JIY-2326-SM-6AJAJ	brainCerebellum	0.888
GTEX-14PHX-0526-SM-664NW	liver	309.6		GTEX-13NYB-1826-SM-5J1N3	smallIntestine	1.092		GTEX-1QMI2-2126-SM-DPRXQ	stomach	0.312		GTEX-QVUS-0626-SM-447CC	esophagusMucosa	1.709		GTEX-PLZ6-0626-SM-3P61B	esophagusMuscular	0.628		GTEX-17HII-3026-SM-7EWFM	brainCortex	0.638		GTEX-14JG1-2926-SM-686ZK	brainCerebellum	0.745
GTEX-14JG1-1626-SM-664NH	liver	526.2		GTEX-13FTW-2026-SM-5IJE2	smallIntestine	32.05		GTEX-1QCLZ-1826-SM-DPRXP	stomach	0.418		GTEX-QV44-1126-SM-CL55C	esophagusMucosa	2.553		GTEX-PLZ5-0826-SM-3P5ZW	esophagusMuscular	1.144		GTEX-17HHY-3026-SM-79OKP	brainCortex	2.467		GTEX-14JFF-2826-SM-6871Q	brainCerebellum	0.495
GTEX-14E7W-1526-SM-6871X	liver	382.5		GTEX-13FH7-1226-SM-5IJFK	smallIntestine	32.25		GTEX-1QCLY-1126-SM-EAZ4J	stomach	0.503		GTEX-QLQW-0526-SM-4R1KS	esophagusMucosa	1.411		GTEX-P78B-1126-SM-3P615	esophagusMuscular	0.497		GTEX-17HG3-2926-SM-79ON8	brainCortex	1.427		GTEX-14E7W-2926-SM-5S2R8	brainCerebellum	1.083
GTEX-14E1K-0326-SM-5S2PE	liver	1027		GTEX-13D11-0726-SM-5LZZB	smallIntestine	78.88		GTEX-1PPH8-1326-SM-DTXFO	stomach	1.036		GTEX-QLQ7-0926-SM-447BC	esophagusMucosa	3.094		GTEX-P4QT-0726-SM-3NMCM	esophagusMuscular	0.245		GTEX-17F97-3026-SM-79OKC	brainCortex	2.071		GTEX-14E6D-2926-SM-664OP	brainCerebellum	0.3
GTEX-14DAQ-1726-SM-5S2R2	liver	442.9		GTEX-13CF3-1226-SM-5LZXN	smallIntestine	18.42		GTEX-1PIGE-1126-SM-EWRMV	stomach	1.533		GTEX-QESD-0826-SM-47J4G	esophagusMucosa	0.45		GTEX-P4QS-0726-SM-3NMCZ	esophagusMuscular	1.189		GTEX-17EVQ-2826-SM-7IGQK	brainCortex	0.975		GTEX-14DAQ-3026-SM-5S2QZ	brainCerebellum	0.861
GTEX-14C38-1526-SM-5RQJ7	liver	448.5		GTEX-139YR-2226-SM-5IFFW	smallIntestine	82.85		GTEX-1NSGN-1926-SM-E9J36	stomach	1.678		GTEX-QEL4-1426-SM-447AC	esophagusMucosa	1.944		GTEX-P4PQ-0726-SM-3NMCR	esophagusMuscular	1.384		GTEX-17EVP-3026-SM-7IGQL	brainCortex	0.591		GTEX-14C5O-2926-SM-5RQI1	brainCerebellum	0.387
GTEX-14BIL-1326-SM-79OMR	liver	457.9		GTEX-139T6-1026-SM-5IJGC	smallIntestine	48.07		GTEX-1N2DV-0926-SM-E9TJT	stomach	1.812		GTEX-QEG5-1426-SM-447AS	esophagusMucosa	1.807		GTEX-P4PP-0726-SM-3NM9S	esophagusMuscular	0.676		GTEX-16Z82-3026-SM-79ON3	brainCortex	0.968		GTEX-14C39-3026-SM-5S2QE	brainCerebellum	0.668
GTEX-14AS3-0126-SM-5Q5F4	liver	710.5		GTEX-1399U-2126-SM-5IFEZ	smallIntestine	23.34		GTEX-1MUQO-1926-SM-EAZ59	stomach	0.334		GTEX-QEG4-0726-SM-CNNRF	esophagusMucosa	1.385		GTEX-P44H-1426-SM-E9U4O	esophagusMuscular	0.428		GTEX-16YQH-3026-SM-79OMM	brainCortex	1.077		GTEX-14BMV-2926-SM-5TDEE	brainCerebellum	0.883
GTEX-14A5I-1726-SM-5QGQ5	liver	243.2		GTEX-1399S-2026-SM-5KM4B	smallIntestine	37.85		GTEX-1MJIX-1126-SM-EV7AO	stomach	0.147		GTEX-QDVN-1026-SM-48TZA	esophagusMucosa	1.804		GTEX-OXRL-0726-SM-3NM9A	esophagusMuscular	0.741		GTEX-16XZZ-3026-SM-79OMJ	brainCortex	1.143		GTEX-14BIN-3326-SM-5Q5E6	brainCerebellum	0.92
GTEX-1497J-0726-SM-5Q5D1	liver	451.7		GTEX-1399R-2026-SM-5K7WN	smallIntestine	87.5		GTEX-1MGNQ-1826-SM-DPRYI	stomach	0.181		GTEX-QDVJ-0726-SM-48U1W	esophagusMucosa	0.728		GTEX-OXRK-1426-SM-3NB19	esophagusMuscular	1.686		GTEX-16GPK-3026-SM-79ON9	brainCortex	1.376		GTEX-14BIM-3126-SM-5Q5C7	brainCerebellum	0.56
GTEX-148VI-0626-SM-5TDDH	liver	47.67		GTEX-133LE-1426-SM-5IFH1	smallIntestine	61.46		GTEX-1MCYP-1126-SM-E9J2P	stomach	1.055		GTEX-QCQG-0626-SM-48U21	esophagusMucosa	2.705		GTEX-OOBK-0726-SM-3LK5Q	esophagusMuscular	0.625		GTEX-15UF6-3026-SM-7KUKL	brainCortex	0.977		GTEX-14ASI-2926-SM-5Q5DG	brainCerebellum	0.876
GTEX-147JS-1126-SM-5RQIW	liver	296.3		GTEX-131XG-1726-SM-5LZUR	smallIntestine	12.23		GTEX-1LVAN-2426-SM-CNNPZ	stomach	0.31		GTEX-Q2AI-0626-SM-48TZU	esophagusMucosa	1.237		GTEX-OIZI-1326-SM-3NB1B	esophagusMuscular	1.115		GTEX-15SHU-3126-SM-6M46H	brainCortex	1.119		GTEX-14ABY-3026-SM-664NE	brainCerebellum	0.342
GTEX-147GR-1326-SM-7IGLB	liver	122.1		GTEX-131XF-1326-SM-5GCMQ	smallIntestine	119.8		GTEX-1LVAM-1426-SM-E9TJ4	stomach	1.59		GTEX-Q2AH-0826-SM-48TZN	esophagusMucosa	1.582		GTEX-OIZH-0726-SM-3NB1I	esophagusMuscular	1.719		GTEX-15RJE-3026-SM-7KUM1	brainCortex	1.024		GTEX-14A5I-2826-SM-5SIBF	brainCerebellum	0.521
GTEX-147F4-1426-SM-5LUA8	liver	251.8		GTEX-131XE-0926-SM-5HL7J	smallIntestine	1.553		GTEX-1LSNM-1026-SM-DHXL2	stomach	0.405		GTEX-Q2AG-1326-SM-43V8K	esophagusMucosa	0.714		GTEX-OIZG-0926-SM-3LK5Y	esophagusMuscular	1.175		GTEX-15G19-2926-SM-7KUFL	brainCortex	1.132		GTEX-147GR-3126-SM-5S2PM	brainCerebellum	0.785
GTEX-14753-1626-SM-5NQ9L	liver	419.8		GTEX-13113-1226-SM-5EGHT	smallIntestine	126.9		GTEX-1LGRB-1726-SM-CNNRA	stomach	0.146		GTEX-PWN1-0626-SM-48TDT	esophagusMucosa	2.162		GTEX-OIZF-0726-SM-7PC15	esophagusMuscular	1.271		GTEX-15ER7-3126-SM-7KUGH	brainCortex	1.356		GTEX-147F4-3026-SM-5Q5BJ	brainCerebellum	0.312
GTEX-146FH-1526-SM-5NQBU	liver	382.1		GTEX-13111-1426-SM-5DUW3	smallIntestine	3.835		GTEX-1LGOU-1526-SM-D3LAJ	stomach	0.17		GTEX-PWCY-0726-SM-48TCS	esophagusMucosa	2.187		GTEX-OHPM-0726-SM-3LK7A	esophagusMuscular	0.54		GTEX-15EO6-3026-SM-7KUMA	brainCortex	1.02		GTEX-145MH-2926-SM-5Q5D2	brainCerebellum	0.744
GTEX-145MO-2326-SM-5NQ9K	liver	282.5		GTEX-12WSK-1526-SM-5CVNO	smallIntestine	25.01		GTEX-1LG7Z-1226-SM-DHXK4	stomach	0.123		GTEX-PVOW-1626-SM-48TC9	esophagusMucosa	1.379		GTEX-O5YT-0726-SM-3MJHA	esophagusMuscular	1.202		GTEX-15DCD-2926-SM-7KULT	brainCortex	2.472		GTEX-145MG-3126-SM-5Q5D3	brainCerebellum	0.418
GTEX-145MF-0826-SM-5QGQA	liver	786.8		GTEX-12BJ1-1926-SM-5HL9Z	smallIntestine	29.86		GTEX-1LBAC-1426-SM-CXZKT	stomach	0.094		GTEX-PSDG-1326-SM-48TD2	esophagusMucosa	1.625		GTEX-NPJ8-2026-SM-3TW91	esophagusMuscular	0.681		GTEX-14PJM-3126-SM-6EU2R	brainCortex	1.261		GTEX-145MF-2826-SM-7EPGU	brainCerebellum	0.544
GTEX-145LU-1326-SM-5LU9N	liver	333.4		GTEX-11XUK-1426-SM-5EQMG	smallIntestine	46.84		GTEX-1L5NE-1526-SM-DIPFW	stomach	1.466		GTEX-POYW-1326-SM-48TCG	esophagusMucosa	0.878		GTEX-NFK9-1226-SM-3LK79	esophagusMuscular	0.432		GTEX-14LZ3-3026-SM-5ZZVU	brainCortex	0.793		GTEX-145LU-2626-SM-5LU9Z	brainCerebellum	0.65
GTEX-144GM-1326-SM-5LU5E	liver	146.1		GTEX-11VI4-1626-SM-5EQKO	smallIntestine	35.74		GTEX-1KXAM-0926-SM-CXZKA	stomach	0.397		GTEX-PLZ6-0526-SM-3P61C	esophagusMucosa	1.535		GTEX-N7MT-0226-SM-48TC3	esophagusMuscular	1.994		GTEX-14JIY-2926-SM-69LPT	brainCortex	1.256		GTEX-145LS-3026-SM-5O99S	brainCerebellum	0.591
GTEX-144GL-1426-SM-79OMA	liver	152		GTEX-11TUW-1926-SM-5BC58	smallIntestine	1.135		GTEX-1KD5A-1426-SM-D4P3V	stomach	1.591		GTEX-PLZ5-0926-SM-3TW8L	esophagusMucosa	3.724		GTEX-N7MS-1126-SM-3LK5E	esophagusMuscular	0.725		GTEX-14JG1-3026-SM-5YYAA	brainCortex	0.955		GTEX-144GL-2926-SM-5O99F	brainCerebellum	1.086
GTEX-13X6J-1826-SM-5TDCT	liver	146.8		GTEX-11P82-0826-SM-5P9GU	smallIntestine	57.17		GTEX-1KANA-1126-SM-D3L9M	stomach	0.091		GTEX-PLZ4-1626-SM-3P618	esophagusMucosa	2.35		GTEX-1S831-0826-SM-E9TIS	esophagusMuscular	0.565		GTEX-14DAQ-3126-SM-62LDS	brainCortex	1.424		GTEX-13X6K-2826-SM-5O9DS	brainCerebellum	1.266
GTEX-13VXU-0926-SM-5IFFH	liver	382.9		GTEX-11P7K-1626-SM-5GU63	smallIntestine	33.53		GTEX-1K2DA-0826-SM-CGQGD	stomach	2.492		GTEX-P78B-1026-SM-3NMC4	esophagusMucosa	0.963		GTEX-1S82Z-0626-SM-E9TIJ	esophagusMuscular	0.858		GTEX-14C5O-3026-SM-5YYB2	brainCortex	1.275		GTEX-13X6J-2926-SM-7EPGP	brainCerebellum	1.377
GTEX-13SLX-1226-SM-5S2Q6	liver	556.6		GTEX-11NSD-1726-SM-5N9C3	smallIntestine	65.87		GTEX-1JN76-0926-SM-ARZNH	stomach	2.34		GTEX-P4QT-0626-SM-3NMCP	esophagusMucosa	0.741		GTEX-1RNTQ-1126-SM-E9TK9	esophagusMuscular	1.155		GTEX-14C39-3126-SM-5ZZW6	brainCortex	1.061		GTEX-13X6I-2926-SM-5Q5C3	brainCerebellum	0.598
GTEX-13QJC-0726-SM-5RQJK	liver	290.3		GTEX-11LCK-1926-SM-5A5KE	smallIntestine	1		GTEX-1JN1M-2926-SM-CNNPJ	stomach	0.355		GTEX-P4QS-0626-SM-3NMD1	esophagusMucosa	3.221		GTEX-1RMOY-0926-SM-E9TIG	esophagusMuscular	0.875		GTEX-14BMV-3026-SM-5S2PQ	brainCortex	1.457		GTEX-13VXU-3026-SM-5LU3K	brainCerebellum	0.52
GTEX-13PVR-0126-SM-5S2PY	liver	288.2		GTEX-11I78-1126-SM-5A5K5	smallIntestine	46.7		GTEX-1JMQJ-1326-SM-D4P3B	stomach	0.762		GTEX-P4PQ-0626-SM-3NMCU	esophagusMucosa	2.654		GTEX-1RB15-0826-SM-E9U4Z	esophagusMuscular	0.836		GTEX-14BIN-3226-SM-62LDR	brainCortex	1.24		GTEX-13SLX-3226-SM-5YYA6	brainCerebellum	0.308
GTEX-13PVQ-1526-SM-5IFEQ	liver	200.1		GTEX-11EQ9-1326-SM-5985X	smallIntestine	66.86		GTEX-1JMPZ-1826-SM-CXZJT	stomach	0.294		GTEX-P4PP-0626-SM-3NM9X	esophagusMucosa	1.099		GTEX-1RAZQ-1626-SM-E9U6C	esophagusMuscular	1.081		GTEX-14BIM-3026-SM-7EWCY	brainCortex	2.473		GTEX-13S7M-3026-SM-5S2QQ	brainCerebellum	0.745
GTEX-13OW6-2626-SM-5IFF2	liver	632.7		GTEX-11DXZ-1326-SM-5H11X	smallIntestine	43.94		GTEX-1JMPY-0926-SM-ARL92	stomach	1.458		GTEX-OXRP-0926-SM-48TC1	esophagusMucosa	0.99		GTEX-1RAZA-1426-SM-EV79H	esophagusMuscular	0.921		GTEX-14BIL-3026-SM-7EWD4	brainCortex	1.432		GTEX-13RTJ-3126-SM-5S2Q4	brainCerebellum	0.68
GTEX-13O3O-1826-SM-5IFGW	liver	193		GTEX-11DXX-1626-SM-5H11H	smallIntestine	47.52		GTEX-1JMLX-2426-SM-CXZJQ	stomach	0.581		GTEX-OXRN-1726-SM-3NM9B	esophagusMucosa	1.394		GTEX-1R9PO-1226-SM-E6CHR	esophagusMuscular	1.833		GTEX-14ASI-3026-SM-5S2PN	brainCortex	2.178		GTEX-13QIC-3026-SM-5LU58	brainCerebellum	0.789
GTEX-13O1R-2026-SM-5KM3N	liver	88.03		GTEX-1192X-2526-SM-59868	smallIntestine	2.797		GTEX-1JKYN-1726-SM-AHZ48	stomach	0.78		GTEX-OXRL-0626-SM-3NM9C	esophagusMucosa	1.43		GTEX-1R9PN-1026-SM-DTX87	esophagusMuscular	0.877		GTEX-14A5I-2926-SM-5Q5CQ	brainCortex	1.622		GTEX-13PVQ-2926-SM-5L3HJ	brainCerebellum	0.654
GTEX-13NZB-0626-SM-5IFH6	liver	116.5		GTEX-117YX-0326-SM-5GICL	smallIntestine	2.729		GTEX-1JK1U-1326-SM-AHZ45	stomach	0.222		GTEX-OXRK-1326-SM-3NB1A	esophagusMucosa	1.74		GTEX-1R9PM-1026-SM-EVR3N	esophagusMuscular	0.774		GTEX-147GR-3026-SM-5S2ML	brainCortex	1.965		GTEX-13OW8-2926-SM-5L3FV	brainCerebellum	0.692
GTEX-13NZ9-1326-SM-5MR3V	liver	224		GTEX-1122O-1326-SM-5H11F	smallIntestine	69.49		GTEX-1J8QM-1126-SM-C1YQB	stomach	0.587		GTEX-OOBK-0625-SM-3LK5P	esophagusMucosa	1.919		GTEX-1R9K5-1626-SM-E76QB	esophagusMuscular	1		GTEX-145MH-3026-SM-5Q5DZ	brainCortex	1.128		GTEX-13OW7-2926-SM-5MR3Z	brainCerebellum	0.504
GTEX-13NYB-1026-SM-5IFH3	liver	444.3		GTEX-111YS-1426-SM-5GID8	smallIntestine	35.92		GTEX-1J8Q3-1926-SM-C1YSJ	stomach	0.428		GTEX-OIZI-1426-SM-3NB1T	esophagusMucosa	3.703		GTEX-1R9K4-1826-SM-EVYBP	esophagusMuscular	0.606		GTEX-145MG-3026-SM-5RQJA	brainCortex	1.127		GTEX-13OW6-2926-SM-5KM29	brainCerebellum	1.024
GTEX-13N2G-0926-SM-5IFGJ	liver	152.7						GTEX-1J8JJ-1726-SM-C1YQG	stomach	0.461		GTEX-OIZH-0626-SM-3NB1L	esophagusMucosa	3.913		GTEX-1R9JW-1626-SM-E76QK	esophagusMuscular	0.944		GTEX-145MF-2726-SM-5O995	brainCortex	1.157		GTEX-13OW5-3126-SM-5MR3Y	brainCerebellum	0.232
GTEX-13N11-0926-SM-5IJG2	liver	398.6						GTEX-1J8EW-2226-SM-AHZ3T	stomach	0.881		GTEX-OIZG-1026-SM-3LK5X	esophagusMucosa	1.205		GTEX-1R7EU-0926-SM-E6CQ5	esophagusMuscular	0.839		GTEX-145LS-3126-SM-5Q5BY	brainCortex	2.34		GTEX-13OVL-3026-SM-5IJF1	brainCerebellum	1.351
GTEX-13FTZ-0726-SM-5IFFY	liver	358.3						GTEX-1IL2V-2026-SM-ARZMA	stomach	2.009		GTEX-OIZF-0626-SM-7MKHG	esophagusMucosa	2.331		GTEX-1R46S-2026-SM-DTX9E	esophagusMuscular	0.983		GTEX-144GL-3026-SM-5Q5CW	brainCortex	1.465		GTEX-13OVJ-2726-SM-5IJG6	brainCerebellum	0.617
GTEX-13FTW-1126-SM-5J2NV	liver	621.4						GTEX-1IDJU-1526-SM-CNNR3	stomach	0.31		GTEX-OHPN-1026-SM-E9TI8	esophagusMucosa	3.554		GTEX-1QW4Y-0426-SM-E76P2	esophagusMuscular	1.238		GTEX-144FL-3026-SM-5O99C	brainCortex	2.364		GTEX-13OVH-2926-SM-5IJFH	brainCerebellum	0.782
GTEX-13FLV-0326-SM-5N9DJ	liver	365.3						GTEX-1IDJF-1426-SM-ACKWK	stomach	2.036		GTEX-O5YV-1026-SM-3LK72	esophagusMucosa	1.364		GTEX-1QP67-0826-SM-EVR46	esophagusMuscular	0.732		GTEX-1445S-3026-SM-5O9BR	brainCortex	1.065		GTEX-13O3Q-3026-SM-5IJGD	brainCerebellum	0.646
GTEX-139YR-0226-SM-5IFEM	liver	438.3						GTEX-1IDJD-2426-SM-C1YS6	stomach	0.646		GTEX-NPJ8-1926-SM-3MJGB	esophagusMucosa	1.855		GTEX-1QP66-0526-SM-E6CR5	esophagusMuscular	1.273		GTEX-13X6K-2926-SM-5Q5D5	brainCortex	1.893		GTEX-13O3O-3026-SM-5KM42	brainCerebellum	0.758
GTEX-139TU-0826-SM-5IJFG	liver	245.2						GTEX-1ICG6-1826-SM-AHZ2O	stomach	0.546		GTEX-NFK9-1126-SM-3LK78	esophagusMucosa	0.869		GTEX-1QP2A-1826-SM-E76QD	esophagusMuscular	0.545		GTEX-13X6J-3026-SM-5Q5CU	brainCortex	1.19		GTEX-13NYB-3226-SM-5J2ND	brainCerebellum	0.611
GTEX-139TS-1426-SM-5IFJD	liver	246.7						GTEX-1I6K7-1726-SM-B2LXQ	stomach	0.375		GTEX-N7MT-0326-SM-48TDP	esophagusMucosa	2.605		GTEX-1QP29-2026-SM-DTX9R	esophagusMuscular	1.029		GTEX-13VXU-2926-SM-5LU5C	brainCortex	1.475		GTEX-13N2G-3126-SM-5IJGL	brainCerebellum	0.511
GTEX-1399T-0826-SM-5IFES	liver	491.8						GTEX-1I4MK-0926-SM-A9SLD	stomach	1.977		GTEX-N7MS-1225-SM-3LK5G	esophagusMucosa	0.417		GTEX-1QMI2-2326-SM-E76PE	esophagusMuscular	1.484		GTEX-13SLX-3126-SM-5S2Q5	brainCortex	0.803		GTEX-13JVG-3226-SM-5IJGJ	brainCerebellum	0.811
GTEX-1399R-1226-SM-5P9GF	liver	1037						GTEX-1I1HK-2026-SM-CNNRB	stomach	0.33		GTEX-1S83E-0826-SM-EV7B7	esophagusMucosa	2.089		GTEX-1QCLZ-1726-SM-DTX7Q	esophagusMuscular	2.526		GTEX-13S7M-3126-SM-5RQJQ	brainCortex	1.251		GTEX-13JUV-3026-SM-5K7WX	brainCerebellum	1.822
GTEX-132NY-0926-SM-5P9G3	liver	227.7						GTEX-1I1GT-1726-SM-C1YS3	stomach	0.912		GTEX-1S82Y-1226-SM-EV7BD	esophagusMucosa	1.207		GTEX-1QCLY-1426-SM-E76P8	esophagusMuscular	0.913		GTEX-13QIC-2926-SM-5J2NF	brainCortex	1.414		GTEX-13G51-3126-SM-5IJG7	brainCerebellum	1.275
GTEX-132AR-0426-SM-5IFH8	liver	688.8						GTEX-1HT8W-2326-SM-A9SLA	stomach	0.931		GTEX-1RLM8-0726-SM-E6CRH	esophagusMucosa	1.377		GTEX-1PPH8-1826-SM-EVR44	esophagusMuscular	0.382		GTEX-13PVQ-3026-SM-5SI93	brainCortex	1.875		GTEX-13FXS-3026-SM-5LZYO	brainCerebellum	0.69
GTEX-131YS-1626-SM-5HL6C	liver	509.6						GTEX-1HSMQ-2426-SM-CE6RY	stomach	2.408		GTEX-1RDX4-2126-SM-EV7B3	esophagusMucosa	1.479		GTEX-1PIIG-0926-SM-E6CQN	esophagusMuscular	0.584		GTEX-13PL6-3126-SM-5LUAR	brainCortex	1.67		GTEX-13FHP-2926-SM-5IJG9	brainCerebellum	0.733
GTEX-131XH-0626-SM-5LZWH	liver	305.6						GTEX-1HSEH-1526-SM-B2LXG	stomach	0.727		GTEX-1RAZS-2626-SM-EV79C	esophagusMucosa	1.401		GTEX-1PIGE-1026-SM-EWRMU	esophagusMuscular	1.04		GTEX-13OW8-2826-SM-5L3GC	brainCortex	3.073		GTEX-13FHO-2926-SM-5L3ES	brainCerebellum	0.419
GTEX-131XE-0326-SM-5LZVO	liver	141.6						GTEX-1HR9M-2326-SM-CNPPZ	stomach	1.461		GTEX-1RAZR-1226-SM-E6CRD	esophagusMucosa	1.56		GTEX-1PIEJ-1326-SM-EWRMM	esophagusMuscular	0.993		GTEX-13OW7-3026-SM-5L3GY	brainCortex	1.457		GTEX-13CF2-3026-SM-5IFFX	brainCerebellum	0.907
GTEX-13113-1326-SM-5GCOI	liver	413.5						GTEX-1HKZK-1526-SM-B2LWG	stomach	0.248		GTEX-1RAZQ-1726-SM-EAZ4T	esophagusMucosa	1.819		GTEX-1PDJ9-1726-SM-E8VMG	esophagusMuscular	1.013		GTEX-13OW6-3026-SM-5J2MI	brainCortex	2.15		GTEX-139TT-2626-SM-5LZUB	brainCerebellum	1.045
GTEX-13112-1426-SM-5EGH8	liver	310						GTEX-1HFI7-1526-SM-9WG7W	stomach	0.432		GTEX-1RAZA-1326-SM-DPS12	esophagusMucosa	1.678		GTEX-1OKEX-1426-SM-E6CP3	esophagusMuscular	0.476		GTEX-13OVJ-2826-SM-5L3GW	brainCortex	1.668		GTEX-139TS-3126-SM-5LZWX	brainCerebellum	0.376
GTEX-12ZZZ-1326-SM-59HKW	liver	57						GTEX-1HCUA-1626-SM-A9SMG	stomach	1.818		GTEX-1R9PM-0926-SM-DPRYA	esophagusMucosa	1.449		GTEX-1OJC3-0926-SM-E6CQJ	esophagusMuscular	0.582		GTEX-13OVH-3026-SM-5MR4N	brainCortex	1.946		GTEX-1399T-3126-SM-5IJFS	brainCerebellum	0.52
GTEX-12WSM-0726-SM-5GCOW	liver	319.3						GTEX-1HCU8-1326-SM-C1YQQ	stomach	0.339		GTEX-1R9K5-1526-SM-DPRZA	esophagusMucosa	1.102		GTEX-1OFPY-1426-SM-DTXEI	esophagusMuscular	0.358		GTEX-13O3Q-2926-SM-5KM45	brainCortex	0.845		GTEX-132Q8-2926-SM-5IFFP	brainCerebellum	0.69
GTEX-12WSL-0226-SM-5CVMJ	liver	469.3						GTEX-1HBPN-1626-SM-9WPNP	stomach	0.429		GTEX-1R9K4-1926-SM-DPRZW	esophagusMucosa	3.017		GTEX-1NV8Z-1426-SM-DTX91	esophagusMuscular	1.259		GTEX-13O3O-3126-SM-5KM3H	brainCortex	1.237		GTEX-131YS-3026-SM-5EGHY	brainCerebellum	0.941
GTEX-12WSI-0226-SM-5GCNA	liver	200.4						GTEX-1HBPI-0726-SM-9WG7Z	stomach	0.22		GTEX-1R9JW-1526-SM-DPRZK	esophagusMucosa	1.995		GTEX-1NUQO-1226-SM-E76PK	esophagusMuscular	2.785		GTEX-13NYS-3126-SM-5KLYV	brainCortex	1.522		GTEX-131XH-2926-SM-5LZU4	brainCerebellum	0.702
GTEX-12WSG-0626-SM-5FQTQ	liver	616.4						GTEX-1H3VY-2326-SM-9WG81	stomach	0.383		GTEX-1R7EU-0826-SM-DPRZL	esophagusMucosa	1.439		GTEX-1NSGN-2226-SM-E6CQG	esophagusMuscular	0.88		GTEX-13NYC-2826-SM-5K7WR	brainCortex	1.323		GTEX-1313W-3026-SM-5LZUZ	brainCerebellum	0.655
GTEX-12WSD-1426-SM-5GCN9	liver	479.6						GTEX-1H3NZ-2226-SM-9WYUT	stomach	1.963		GTEX-1QW4Y-0526-SM-EAZ3V	esophagusMucosa	1.266		GTEX-1N5O9-2026-SM-DTXA6	esophagusMuscular	1.08		GTEX-13NYB-3026-SM-5IJD7	brainCortex	3.044		GTEX-13112-2926-SM-5DUWT	brainCerebellum	0.884
GTEX-12KS4-1326-SM-5LUB3	liver	333.5						GTEX-1H23P-2726-SM-9JGHN	stomach	0.385		GTEX-1QPFJ-1226-SM-EAZ3M	esophagusMucosa	2.314		GTEX-1MUQO-1626-SM-DTXED	esophagusMuscular	0.77		GTEX-13JVG-3126-SM-5L3FH	brainCortex	1.79		GTEX-12ZZZ-3126-SM-5LZU6	brainCerebellum	0.698
GTEX-1269C-0626-SM-5FQSS	liver	222.5						GTEX-1H1E6-1626-SM-9OSWC	stomach	0.32		GTEX-1QP9N-0926-SM-E9U5S	esophagusMucosa	1.195		GTEX-1MJK3-1326-SM-E6CJD	esophagusMuscular	1.237		GTEX-13JUV-2926-SM-5LZX7	brainCortex	1.783		GTEX-12ZZY-2926-SM-5DUXO	brainCerebellum	0.935
GTEX-12696-0826-SM-5EGGE	liver	147.3						GTEX-1H1DG-2126-SM-9WPPB	stomach	0.55		GTEX-1QP67-0726-SM-DPRY1	esophagusMucosa	2.273		GTEX-1MJIX-0926-SM-EV7AN	esophagusMuscular	1.274		GTEX-13IVO-2926-SM-5L3CZ	brainCortex	0.674		GTEX-12ZZX-2826-SM-5BC6K	brainCerebellum	0.756
GTEX-1212Z-0226-SM-59HLF	liver	209						GTEX-1H1DE-1226-SM-9JGHH	stomach	2.353		GTEX-1QP2A-1926-SM-EXOJ9	esophagusMucosa	1.098		GTEX-1MGNQ-1726-SM-DTX8K	esophagusMuscular	0.696		GTEX-13G51-3026-SM-5IJB8	brainCortex	2.877		GTEX-12WSM-2126-SM-5GCOC	brainCerebellum	1.083
GTEX-11ZVC-0726-SM-5FQT9	liver	330.6						GTEX-1H11D-2226-SM-9OSXN	stomach	1.128		GTEX-1QP29-2126-SM-E6CPZ	esophagusMucosa	1.498		GTEX-1MCC2-2026-SM-EVR5J	esophagusMuscular	1.549		GTEX-13FXS-3126-SM-5J2NN	brainCortex	1.276		GTEX-12WSH-3126-SM-5LZW8	brainCerebellum	0.476
GTEX-11ZUS-2526-SM-59872	liver	164.5						GTEX-1GZ4H-1026-SM-9OSXL	stomach	0.375		GTEX-1QP28-1826-SM-EAZ4L	esophagusMucosa	3.729		GTEX-1MA7X-0826-SM-DIPGC	esophagusMuscular	0.58		GTEX-13FLW-1426-SM-5K7YE	brainCortex	1.757		GTEX-12WSE-2926-SM-5RQJ9	brainCerebellum	0.425
GTEX-11ZTS-1426-SM-5EQMM	liver	254.5						GTEX-1GPI7-1326-SM-9KNVA	stomach	1.615		GTEX-1QEPI-1826-SM-EAZ3J	esophagusMucosa	1.533		GTEX-1M5QR-0626-SM-EWROA	esophagusMuscular	1.123		GTEX-13FHP-3026-SM-5IJBS	brainCortex	3.684		GTEX-12WSD-3026-SM-5LZU7	brainCerebellum	0.987
GTEX-11WQC-0726-SM-5EQMR	liver	299.4						GTEX-1GN1W-2126-SM-9JGI7	stomach	1.107		GTEX-1QCLZ-1626-SM-E9U5R	esophagusMucosa	4.044		GTEX-1LNCM-0726-SM-DKPQ5	esophagusMuscular	1.548		GTEX-13FHO-3026-SM-5J1O9	brainCortex	1.978		GTEX-12WSC-2926-SM-5BC5Z	brainCerebellum	0.515
GTEX-11TUW-1726-SM-5BC5C	liver	157.6						GTEX-1GMRU-2526-SM-9WG7T	stomach	0.272		GTEX-1QCLY-1526-SM-DPRXX	esophagusMucosa	1.898		GTEX-1LGOU-0626-SM-D3L8F	esophagusMuscular	1.136		GTEX-139T8-1026-SM-5J2MC	brainCortex	1.607		GTEX-1269C-3126-SM-5EGI6	brainCerebellum	0.419
GTEX-11TT1-1726-SM-5EQLJ	liver	1599						GTEX-1GL5R-1926-SM-9WG7U	stomach	0.276		GTEX-1PPH8-1626-SM-E6CQP	esophagusMucosa	0.93		GTEX-1LG7Z-1026-SM-D3LA3	esophagusMuscular	0.691		GTEX-1399T-3026-SM-5KLZC	brainCortex	1.301		GTEX-12126-0926-SM-5FQTW	brainCerebellum	0.576
GTEX-11OF3-0726-SM-5BC4Z	liver	597.8						GTEX-1GF9U-1126-SM-AHZ4H	stomach	0.578		GTEX-1PPGY-1726-SM-EVR3S	esophagusMucosa	1.113		GTEX-1LC47-1926-SM-DHXKJ	esophagusMuscular	0.657		GTEX-132Q8-3026-SM-5PNVG	brainCortex	1.388		GTEX-11ZVC-3026-SM-59HJM	brainCerebellum	0.522
GTEX-11NV4-1326-SM-5HL6V	liver	328.8						GTEX-1F75I-1826-SM-7MKGX	stomach	0.496		GTEX-1PIGE-0926-SM-E9U5Z	esophagusMucosa	2.675		GTEX-1LB8K-1426-SM-DHXJK	esophagusMuscular	0.899		GTEX-131YS-3126-SM-5KLYT	brainCortex	1.404		GTEX-11ZUS-2826-SM-5EQKW	brainCerebellum	1.111
GTEX-11NUK-1226-SM-5P9GM	liver	285.2						GTEX-1F5PL-1426-SM-7MKFH	stomach	0.112		GTEX-1PFEY-0826-SM-E9U6A	esophagusMucosa	1.689		GTEX-1L5NE-1326-SM-CY8II	esophagusMuscular	0.363		GTEX-131XW-3126-SM-5LZUC	brainCortex	1.056		GTEX-11ZTS-3226-SM-5EGID	brainCerebellum	0.67
GTEX-11GSP-0626-SM-5986T	liver	118.1						GTEX-1F5PK-1826-SM-7RHHX	stomach	2.389		GTEX-1OKEX-1326-SM-E9J2U	esophagusMucosa	2.192		GTEX-1KXAM-0626-SM-DHXKH	esophagusMuscular	1.078		GTEX-1313W-3126-SM-5LZUI	brainCortex	2.047		GTEX-11TTK-2826-SM-5GU5K	brainCerebellum	0.608
GTEX-11EQ9-0526-SM-5A5JZ	liver	366.4						GTEX-1EH9U-2226-SM-7PBXX	stomach	1.612		GTEX-1OJC3-0826-SM-DPRYU	esophagusMucosa	1.149		GTEX-1KD4Q-1226-SM-DIPFU	esophagusMuscular	0.462		GTEX-12ZZZ-3026-SM-5BC67	brainCortex	1.356		GTEX-11PRG-2826-SM-5BC54	brainCerebellum	1.07
GTEX-11DXZ-0126-SM-5EGGY	liver	753.9						GTEX-1E2YA-2426-SM-7EPIG	stomach	1.514		GTEX-1NUQO-1126-SM-DTX98	esophagusMucosa	1.288		GTEX-1KANB-1926-SM-D3L9H	esophagusMuscular	1.139		GTEX-12ZZY-3026-SM-5GCOU	brainCortex	2.416		GTEX-11ONC-3026-SM-5985W	brainCerebellum	0.673
								GTEX-1E1VI-2826-SM-7MGWU	stomach	0.381		GTEX-1NSGN-2026-SM-DPRYM	esophagusMucosa	0.723		GTEX-1KANA-0526-SM-DIPF9	esophagusMuscular	0.428		GTEX-12ZZX-2926-SM-5GCOQ	brainCortex	1.205		GTEX-11OC5-0626-SM-5HL6M	brainCerebellum	0.67
								GTEX-1CB4H-2426-SM-7PBYR	stomach	1.795		GTEX-1N2EE-2426-SM-EXOIO	esophagusMucosa	1.272		GTEX-1KAFJ-0526-SM-DIPEM	esophagusMuscular	0.453		GTEX-12ZZW-2926-SM-5LZUP	brainCortex	1.485		GTEX-11O72-2826-SM-5HL6W	brainCerebellum	0.704
								GTEX-1CB4E-1326-SM-7DUGD	stomach	2.126		GTEX-1N2DW-1426-SM-EV7AZ	esophagusMucosa	3.343		GTEX-1K2DU-1626-SM-DHXKD	esophagusMuscular	0.38		GTEX-12WSH-3026-SM-5CVNI	brainCortex	1.046		GTEX-11NV4-2226-SM-5BC4T	brainCerebellum	0.797
								GTEX-1CAMR-0726-SM-7EPIE	stomach	0.382		GTEX-1N2DV-2026-SM-EV7BL	esophagusMucosa	0.648		GTEX-1K2DA-0726-SM-CGQGC	esophagusMuscular	1.999		GTEX-12WSF-3126-SM-6M478	brainCortex	1.349		GTEX-11NUK-3026-SM-5986K	brainCerebellum	0.992
								GTEX-1C64O-2226-SM-73KTV	stomach	2.971		GTEX-1MJIX-0826-SM-DTXEO	esophagusMucosa	0.774		GTEX-1JN1M-2026-SM-D4P2W	esophagusMuscular	1.454		GTEX-12WSD-3126-SM-5HL7P	brainCortex	1.225		GTEX-11GSP-3126-SM-5A5LL	brainCerebellum	1.162
								GTEX-1C475-1026-SM-7MKFJ	stomach	0.171		GTEX-1MGNQ-1626-SM-EAZ4Z	esophagusMucosa	1.077		GTEX-1JMQL-1426-SM-CL54J	esophagusMuscular	0.355		GTEX-12WSC-3026-SM-5GCNF	brainCortex	1.149		GTEX-11GSO-3026-SM-5Q5AL	brainCerebellum	0.933
								GTEX-1B97J-1826-SM-7IGPP	stomach	0.152		GTEX-1MCYP-1026-SM-DPRYB	esophagusMucosa	1.123		GTEX-1JMQK-1826-SM-CY8I1	esophagusMuscular	1.392		GTEX-12WSA-2926-SM-5EQ4D	brainCortex	1.719		GTEX-11EMC-3326-SM-5P9JH	brainCerebellum	0.717
								GTEX-1B97I-1226-SM-7MGWQ	stomach	0.521		GTEX-1MCQQ-1026-SM-EV7AX	esophagusMucosa	0.545		GTEX-1JMQJ-1026-SM-CNPP8	esophagusMuscular	1.848		GTEX-12126-1026-SM-5P9JJ	brainCortex	0.745		GTEX-11EI6-2926-SM-5985U	brainCerebellum	1.771
								GTEX-1B8L1-1526-SM-79OLK	stomach	2.975		GTEX-1MCC2-1926-SM-DHXJR	esophagusMucosa	1.409		GTEX-1JMPZ-1926-SM-E9TIT	esophagusMuscular	1.114		GTEX-11ZUS-2926-SM-5FQSL	brainCortex	1.158		GTEX-11DZ1-2926-SM-5A5KI	brainCerebellum	0.302
								GTEX-1B8KZ-1226-SM-793CP	stomach	0.364		GTEX-1MA7X-0726-SM-EV7AB	esophagusMucosa	1.291		GTEX-1JMLX-2126-SM-CL54B	esophagusMuscular	1.199		GTEX-11WQK-3026-SM-5EQL6	brainCortex	0.612		GTEX-11DYG-2926-SM-5H132	brainCerebellum	1.113
								GTEX-1B8KE-1326-SM-73KVI	stomach	0.095		GTEX-1MA7W-0426-SM-E9TJ5	esophagusMucosa	1.188		GTEX-1JK1U-1926-SM-CJI38	esophagusMuscular	0.676		GTEX-11TTK-2926-SM-5PNYP	brainCortex	1.367		GTEX-11DXY-3126-SM-5N9BT	brainCerebellum	0.932
								GTEX-1AYCT-1326-SM-7MKHB	stomach	0.42		GTEX-1M5QR-0726-SM-DHXK7	esophagusMucosa	2.757		GTEX-1JJ6O-1426-SM-CY8HT	esophagusMuscular	1.41		GTEX-11PRG-2926-SM-5987A	brainCortex	1.308		GTEX-11DXW-1026-SM-5H11K	brainCerebellum	0.586
								GTEX-1AX9J-2626-SM-731EK	stomach	0.967		GTEX-1LVAN-2326-SM-CNNPY	esophagusMucosa	0.944		GTEX-1J8QM-1726-SM-A9G35	esophagusMuscular	1.1		GTEX-11ONC-2926-SM-5P9JM	brainCortex	2.023		GTEX-1192X-3226-SM-5987D	brainCerebellum	0.789
								GTEX-1AMFI-1226-SM-731CZ	stomach	0.293		GTEX-1LVAM-1126-SM-DHXKP	esophagusMucosa	1.691		GTEX-1J8Q3-2026-SM-CE6R3	esophagusMuscular	1.34		GTEX-11OF3-2926-SM-5HL78	brainCortex	0.591		GTEX-117XS-3126-SM-5GIDP	brainCerebellum	1.03
								GTEX-1AMEY-1226-SM-731DU	stomach	0.502		GTEX-1LVA9-2126-SM-DLHBY	esophagusMucosa	0.48		GTEX-1J8EW-1226-SM-A9G34	esophagusMuscular	1.784		GTEX-11OC5-0726-SM-5P9JK	brainCortex	1.104		GTEX-1128S-2826-SM-5N9DI	brainCerebellum	0.545
								GTEX-1A8G6-1426-SM-731EZ	stomach	0.202		GTEX-1LSVX-1226-SM-DHXJN	esophagusMucosa	2.297		GTEX-1J1R8-0426-SM-A96SZ	esophagusMuscular	0.788		GTEX-11O72-2926-SM-5BC4V	brainCortex	0.918
								GTEX-1A3MX-1926-SM-72D7F	stomach	0.813		GTEX-1LSNL-2226-SM-DHXKM	esophagusMucosa	1.601		GTEX-1J1OQ-2426-SM-CY8HG	esophagusMuscular	1.202		GTEX-11NV4-2126-SM-5N9DS	brainCortex	0.757
								GTEX-1A3MV-1226-SM-718BW	stomach	0.362		GTEX-1LNCM-0626-SM-EV7AI	esophagusMucosa	1.362		GTEX-1IKOE-1626-SM-C1YSE	esophagusMuscular	0.717		GTEX-11NUK-2926-SM-5A5MD	brainCortex	1.227
								GTEX-18QFQ-1226-SM-718AE	stomach	0.255		GTEX-1LGRB-1626-SM-CNNR7	esophagusMucosa	2.016		GTEX-1IDJU-1226-SM-A9G2T	esophagusMuscular	0.448		GTEX-11GSP-3226-SM-5986O	brainCortex	1.606
								GTEX-18D9B-2226-SM-718BM	stomach	1.132		GTEX-1LGOU-0526-SM-D3LAO	esophagusMucosa	1.66		GTEX-1IDJH-1926-SM-ARU7T	esophagusMuscular	1.066		GTEX-11GSO-2926-SM-5HL73	brainCortex	1.23
								GTEX-18D9A-0626-SM-7KFTY	stomach	0.353		GTEX-1LG7Z-0926-SM-CXKYK	esophagusMucosa	1.388		GTEX-1IDJF-1326-SM-A9G2R	esophagusMuscular	1.394		GTEX-11GS4-3126-SM-5A5LH	brainCortex	1.573
								GTEX-18A7A-2726-SM-7LG6U	stomach	0.454		GTEX-1LG7Y-1726-SM-EV7AR	esophagusMucosa	2.823		GTEX-1IDJC-0726-SM-CL53G	esophagusMuscular	0.646		GTEX-11EMC-3226-SM-5EGKW	brainCortex	1.074
								GTEX-18A67-2626-SM-718AD	stomach	0.804		GTEX-1LBAC-1226-SM-DHXK1	esophagusMucosa	0.836		GTEX-1ICLZ-1426-SM-CKZPR	esophagusMuscular	1.042		GTEX-11EI6-3026-SM-5GZZO	brainCortex	1.597
								GTEX-18A66-2226-SM-7189E	stomach	0.721		GTEX-1LB8K-1326-SM-CXZKB	esophagusMucosa	0.765		GTEX-1ICLY-2226-SM-ARZM3	esophagusMuscular	0.928		GTEX-11DXY-3226-SM-5GIDE	brainCortex	1.44
								GTEX-17MF6-2126-SM-7KFS7	stomach	0.41		GTEX-1L5NE-1426-SM-DHXKV	esophagusMucosa	1.005		GTEX-1ICG6-2026-SM-CE6SX	esophagusMuscular	1.326		GTEX-11DXW-1126-SM-5H12Q	brainCortex	1.473
								GTEX-17KNJ-1526-SM-7LTA9	stomach	2.061		GTEX-1KXAM-0826-SM-CXZK9	esophagusMucosa	2.488		GTEX-1I6K7-1526-SM-A96SX	esophagusMuscular	0.66		GTEX-1192X-3126-SM-5N9BY	brainCortex	2.091
								GTEX-17JCI-2226-SM-7LTA1	stomach	1.001		GTEX-1KD4Q-1126-SM-CXZKK	esophagusMucosa	1.264		GTEX-1I6K6-1326-SM-ARZM7	esophagusMuscular	0.626		GTEX-117XS-3026-SM-5N9CA	brainCortex	1.093
								GTEX-17HII-2426-SM-7KFTT	stomach	0.259		GTEX-1KANB-1826-SM-DHXJU	esophagusMucosa	1.259		GTEX-1I4MK-0526-SM-ARL7N	esophagusMuscular	0.737		GTEX-1128S-2726-SM-5H12C	brainCortex	1.267
								GTEX-17HHE-1026-SM-79ON6	stomach	0.413		GTEX-1KANA-0626-SM-D4P3I	esophagusMucosa	0.706		GTEX-1I1GV-2026-SM-CNPQI	esophagusMuscular	0.754		GTEX-111FC-3126-SM-5GZZ2	brainCortex	3.356
								GTEX-17HGU-2126-SM-7IGOV	stomach	0.116		GTEX-1KAFJ-0626-SM-D3L8X	esophagusMucosa	1.705		GTEX-1I1GU-1326-SM-ARZM6	esophagusMuscular	0.686
								GTEX-17GQL-1226-SM-7KFTS	stomach	0.141		GTEX-1K9T9-2026-SM-CXZK3	esophagusMucosa	1.409		GTEX-1I1GT-1526-SM-ARL7K	esophagusMuscular	1.704
								GTEX-17F9E-2226-SM-7IGNC	stomach	0.204		GTEX-1K2DU-1726-SM-EV79S	esophagusMucosa	0.513		GTEX-1I1GR-1426-SM-CY8H8	esophagusMuscular	9.826
								GTEX-17F98-1526-SM-7EWD8	stomach	1.029		GTEX-1K2DA-0626-SM-CGQGO	esophagusMucosa	1.295		GTEX-1I1GP-1126-SM-ARL7I	esophagusMuscular	0.163
								GTEX-17EUY-1526-SM-793CA	stomach	1.507		GTEX-1JMQK-2026-SM-C1YQN	esophagusMucosa	2.217		GTEX-1HT8W-2026-SM-CNNQC	esophagusMuscular	0.822
								GTEX-16NGA-1526-SM-72D56	stomach	2.07		GTEX-1JMQJ-1226-SM-D3L97	esophagusMucosa	2.597		GTEX-1HSMQ-2126-SM-CJI3E	esophagusMuscular	0.977
								GTEX-16AAH-1226-SM-79OO9	stomach	0.136		GTEX-1JMPZ-2026-SM-C1YR8	esophagusMucosa	1.499		GTEX-1HSKV-2626-SM-CNPPO	esophagusMuscular	1.305
								GTEX-15UF7-1226-SM-6M46G	stomach	0.289		GTEX-1JMPY-0826-SM-AHZ4A	esophagusMucosa	1.374		GTEX-1HSGN-1726-SM-B2LXX	esophagusMuscular	1.065
								GTEX-15SHW-2126-SM-6M46Y	stomach	2.172		GTEX-1JMLX-2326-SM-CXZJP	esophagusMucosa	3.623		GTEX-1HKZK-1326-SM-A9G2D	esophagusMuscular	1.6
								GTEX-15RIF-1126-SM-7KUG2	stomach	0.728		GTEX-1JKYR-2126-SM-CNNPC	esophagusMucosa	1.599		GTEX-1HFI7-1326-SM-9WPOW	esophagusMuscular	0.939
								GTEX-15RIE-1026-SM-6LPJQ	stomach	0.249		GTEX-1JKYN-1526-SM-CGQGA	esophagusMucosa	2.637		GTEX-1HFI6-1126-SM-9WYUM	esophagusMuscular	0.963
								GTEX-15G1A-1226-SM-7KUF3	stomach	1.395		GTEX-1JK1U-1726-SM-CNNPM	esophagusMucosa	2.372		GTEX-1HCVE-1326-SM-A9G3Q	esophagusMuscular	0.672
								GTEX-15G19-1526-SM-6LPKP	stomach	0.556		GTEX-1J8QM-1926-SM-AHZ3Z	esophagusMucosa	3.463		GTEX-1HCUA-1526-SM-A9G3M	esophagusMuscular	0.488
								GTEX-15EU6-2526-SM-7KUGB	stomach	2.325		GTEX-1J8EW-1326-SM-AHZ3S	esophagusMucosa	3.132		GTEX-1HCU9-0926-SM-B2LXS	esophagusMuscular	0.657
								GTEX-15DZA-1126-SM-6LPK8	stomach	0.237		GTEX-1J1R8-0326-SM-AHZ3D	esophagusMucosa	1.661		GTEX-1HCU8-2326-SM-ACKVL	esophagusMuscular	0.776
								GTEX-15DCE-1626-SM-6LPJM	stomach	0.12		GTEX-1J1OQ-2526-SM-AHZ3Q	esophagusMucosa	4.2		GTEX-1HCU7-2226-SM-B2LXA	esophagusMuscular	0.994
								GTEX-15CHR-1326-SM-79OLT	stomach	0.27		GTEX-1IY9M-1626-SM-AHZ39	esophagusMucosa	2.663		GTEX-1HC8U-1626-SM-CNPPG	esophagusMuscular	1.522
								GTEX-14PN3-1326-SM-6AJ9U	stomach	1.499		GTEX-1IKOE-1526-SM-C1YSD	esophagusMucosa	3.389		GTEX-1HBPN-1426-SM-9WPNO	esophagusMuscular	1.088
								GTEX-14PKV-1826-SM-69LO9	stomach	0.268		GTEX-1IKK5-1326-SM-AHZ2X	esophagusMucosa	2.437		GTEX-1HBPM-1526-SM-A9G3H	esophagusMuscular	0.43
								GTEX-14PKU-1126-SM-69LOU	stomach	1.329		GTEX-1IDJH-2026-SM-CNNQX	esophagusMucosa	0.973		GTEX-1HBPH-1226-SM-9WPNW	esophagusMuscular	0.88
								GTEX-14PJ6-0826-SM-686Z9	stomach	0.079		GTEX-1IDJF-1226-SM-C1YPX	esophagusMucosa	2.298		GTEX-1HB9E-1626-SM-ARL9J	esophagusMuscular	0.736
								GTEX-14PJ5-0826-SM-6AJAR	stomach	0.213		GTEX-1IDJD-1626-SM-C1YRC	esophagusMucosa	2.862		GTEX-1H3NZ-1426-SM-9WYTA	esophagusMuscular	1.286
								GTEX-14PJ4-1626-SM-664OB	stomach	0.16		GTEX-1IDFM-1126-SM-A96SY	esophagusMucosa	0.514		GTEX-1H2FU-1626-SM-9KNVZ	esophagusMuscular	1.039
								GTEX-14PJ3-1426-SM-664O8	stomach	0.409		GTEX-1ICG6-1926-SM-ARU7L	esophagusMucosa	2.928		GTEX-1H23P-1526-SM-9WG7I	esophagusMuscular	0.695
								GTEX-14PHY-0926-SM-5ZZWL	stomach	1.989		GTEX-1I6K7-1426-SM-B2LXP	esophagusMucosa	1.202		GTEX-1H1ZS-1626-SM-9KNU7	esophagusMuscular	0.541
								GTEX-14PHX-1026-SM-664OL	stomach	0.18		GTEX-1I4MK-0426-SM-B2LWQ	esophagusMucosa	1.816		GTEX-1H1E6-1326-SM-9WPQ5	esophagusMuscular	0.909
								GTEX-14JG6-1226-SM-664O6	stomach	0.823		GTEX-1I1GV-2226-SM-ARU7E	esophagusMucosa	0.881		GTEX-1H1DE-0926-SM-ARZN9	esophagusMuscular	1.436
								GTEX-14ICL-0826-SM-5YY9W	stomach	0.255		GTEX-1I1GU-1426-SM-B2LX3	esophagusMucosa	1.791		GTEX-1H11D-1926-SM-9QEHN	esophagusMuscular	1.647
								GTEX-14E6E-0926-SM-664N8	stomach	0.168		GTEX-1I1GS-2126-SM-ARU7G	esophagusMucosa	2.632		GTEX-1GZ2Q-2126-SM-9KNTZ	esophagusMuscular	0.761
								GTEX-14E1K-1526-SM-664MN	stomach	1.988		GTEX-1I1GR-1326-SM-ARU7B	esophagusMucosa	2.139		GTEX-1GN73-2026-SM-9WYTT	esophagusMuscular	1.248
								GTEX-14DAR-0926-SM-73KUQ	stomach	0.396		GTEX-1I1GQ-1726-SM-B2LWZ	esophagusMucosa	3.478		GTEX-1GN1W-2326-SM-9KNUI	esophagusMuscular	2.49
								GTEX-14DAQ-2826-SM-664MU	stomach	0.842		GTEX-1I1GP-1026-SM-C1YRZ	esophagusMucosa	0.407		GTEX-1GN1U-1926-SM-9KNUW	esophagusMuscular	1.157
								GTEX-14BMV-2226-SM-5RQHX	stomach	1.278		GTEX-1I1CD-1726-SM-A9G3P	esophagusMucosa	1.111		GTEX-1GMR8-2026-SM-7RHI8	esophagusMuscular	0.554
								GTEX-14BMU-1126-SM-5RQJ8	stomach	0.471		GTEX-1HSMQ-2026-SM-B2LY1	esophagusMucosa	2.289		GTEX-1GMR3-1426-SM-7PC16	esophagusMuscular	0.739
								GTEX-14BIL-1926-SM-73KYI	stomach	0.334		GTEX-1HSKV-2426-SM-A8N8K	esophagusMucosa	1.891		GTEX-1GMR2-1626-SM-9JGHL	esophagusMuscular	1.11
								GTEX-14B4R-0726-SM-5TDDR	stomach	0.45		GTEX-1HSGN-1626-SM-A96U2	esophagusMucosa	2.41		GTEX-1GL5R-1426-SM-7MXUZ	esophagusMuscular	1.157
								GTEX-146FR-2026-SM-5NQAI	stomach	1.911		GTEX-1HKZK-1426-SM-A96U1	esophagusMucosa	1.364		GTEX-1GF9X-0726-SM-7SB7V	esophagusMuscular	2.839
								GTEX-146FH-2126-SM-5SI9U	stomach	3.065		GTEX-1HGF4-0926-SM-9WPP8	esophagusMucosa	2.468		GTEX-1GF9U-0926-SM-7PC14	esophagusMuscular	0.716
								GTEX-145MO-2226-SM-5Q5BN	stomach	0.43		GTEX-1HFI6-1226-SM-A96SK	esophagusMucosa	3.299		GTEX-1F75I-1626-SM-7RHI2	esophagusMuscular	0.526
								GTEX-145MN-1326-SM-5NQ9S	stomach	0.545		GTEX-1HCVE-1226-SM-9WPPH	esophagusMucosa	2.28		GTEX-1F5PL-1126-SM-7P8SH	esophagusMuscular	0.617
								GTEX-145ME-1026-SM-5O9B4	stomach	0.233		GTEX-1HCUA-1426-SM-9WPP7	esophagusMucosa	3.764		GTEX-1F5PK-1626-SM-7PBZU	esophagusMuscular	2.856
								GTEX-145LT-1426-SM-5O9B3	stomach	0.233		GTEX-1HCU8-2226-SM-9WPOV	esophagusMucosa	2.3		GTEX-1F48J-1626-SM-9WPOE	esophagusMuscular	1.422
								GTEX-144GN-1226-SM-5O991	stomach	0.198		GTEX-1HCU7-2126-SM-A96SG	esophagusMucosa	0.47		GTEX-1EX96-2126-SM-9KNU8	esophagusMuscular	1.63
								GTEX-144GM-1726-SM-5O9AS	stomach	0.108		GTEX-1HCU6-1326-SM-A96TZ	esophagusMucosa	1.562		GTEX-1EMGI-2126-SM-7P8S3	esophagusMuscular	0.932
								GTEX-13X6J-2126-SM-5TDCV	stomach	0.42		GTEX-1HC8U-1526-SM-9WPO4	esophagusMucosa	4.48		GTEX-1EH9U-2526-SM-79OO5	esophagusMuscular	0.93
								GTEX-13X6H-1626-SM-5Q5CT	stomach	1.51		GTEX-1HBPM-1426-SM-9WPPE	esophagusMucosa	1.285		GTEX-1E1VI-1626-SM-7EPIL	esophagusMuscular	0.655
								GTEX-13U4I-2526-SM-5SI8Z	stomach	0.351		GTEX-1HBPI-0626-SM-9WPP4	esophagusMucosa	1.435		GTEX-1CB4J-2226-SM-7EWF5	esophagusMuscular	0.97
								GTEX-13S7M-1826-SM-5RQK6	stomach	0.371		GTEX-1HBPH-1126-SM-A96TU	esophagusMucosa	0.397		GTEX-1CB4G-1426-SM-7RHH1	esophagusMuscular	1.133
								GTEX-13RTK-0226-SM-5RQHR	stomach	0.959		GTEX-1HB9E-1526-SM-D3LA6	esophagusMucosa	2.512		GTEX-1CB4F-1426-SM-793DA	esophagusMuscular	2.394
								GTEX-13QJ3-2726-SM-5SI6L	stomach	1.766		GTEX-1H3VY-2026-SM-9JGHK	esophagusMucosa	2.333		GTEX-1CB4E-1126-SM-79OOM	esophagusMuscular	1.321
								GTEX-13QBU-1126-SM-5LU44	stomach	0.853		GTEX-1H3NZ-1326-SM-9JGHI	esophagusMucosa	1.38		GTEX-1CAMR-0526-SM-7P8RS	esophagusMuscular	0.702
								GTEX-13PVR-2126-SM-73KVR	stomach	0.503		GTEX-1H23P-1426-SM-9JGH5	esophagusMucosa	1		GTEX-1CAMQ-2526-SM-7MGWT	esophagusMuscular	0.872
								GTEX-13PVQ-2126-SM-5L3FW	stomach	0.045		GTEX-1H1ZS-1526-SM-9OSXR	esophagusMucosa	2.315		GTEX-1C6WA-2126-SM-7P8RR	esophagusMuscular	0.697
								GTEX-13OW6-2526-SM-5IJEC	stomach	0.222		GTEX-1H1DG-1226-SM-9JGH3	esophagusMucosa	0.749		GTEX-1C6VQ-1926-SM-7MGVR	esophagusMuscular	1.317
								GTEX-13OVK-0926-SM-7KUFX	stomach	0.258		GTEX-1H1DE-1026-SM-9JGH6	esophagusMucosa	3.745		GTEX-1C64O-1926-SM-79ONP	esophagusMuscular	0.76
								GTEX-13OVI-2426-SM-5KM4J	stomach	1.124		GTEX-1H11D-2126-SM-9OSXM	esophagusMucosa	1.686		GTEX-1C4CL-1526-SM-7MGX4	esophagusMuscular	0.6
								GTEX-13O61-1126-SM-5L3FI	stomach	1.434		GTEX-1GTWX-1326-SM-9JGHU	esophagusMucosa	3.568		GTEX-1C475-0726-SM-73KVL	esophagusMuscular	0.435
								GTEX-13O3Q-2126-SM-5KM4C	stomach	1.354		GTEX-1GPI7-1026-SM-7MGY2	esophagusMucosa	1.33		GTEX-1C2JI-1226-SM-7DHM2	esophagusMuscular	0.405
								GTEX-13O21-0926-SM-5IFGT	stomach	0.595		GTEX-1GN73-1926-SM-9JGGS	esophagusMucosa	4.085		GTEX-1BAJH-1926-SM-7MGWM	esophagusMuscular	0.79
								GTEX-13N1W-2026-SM-5K7YU	stomach	1.106		GTEX-1GN1W-2226-SM-9JGI5	esophagusMucosa	3		GTEX-1B996-1626-SM-7DHLZ	esophagusMuscular	1.216
								GTEX-13FTX-0726-SM-5N9BI	stomach	0.349		GTEX-1GN1U-1826-SM-9JGH2	esophagusMucosa	1.109		GTEX-1B97J-0926-SM-79ONU	esophagusMuscular	0.798
								GTEX-13FTW-1726-SM-5KM2B	stomach	0.106		GTEX-1GMR8-1826-SM-9WYUE	esophagusMucosa	1.931		GTEX-1B97I-1026-SM-73KVC	esophagusMuscular	0.872
								GTEX-13FH7-1026-SM-5IJGF	stomach	0.815		GTEX-1GMR3-1526-SM-9JGGL	esophagusMucosa	1.391		GTEX-1B933-1926-SM-73KUN	esophagusMuscular	0.771
								GTEX-13D11-2126-SM-5IFH2	stomach	0.329		GTEX-1GMR2-1526-SM-7MXV6	esophagusMucosa	1.304		GTEX-1B932-2626-SM-73KWR	esophagusMuscular	3.076
								GTEX-13CF3-1926-SM-5K7WF	stomach	0.36		GTEX-1GL5R-1526-SM-7MKHO	esophagusMucosa	2.496		GTEX-1B8L1-1126-SM-7RHIC	esophagusMuscular	1.543
								GTEX-139YR-1926-SM-5LZXM	stomach	0.374		GTEX-1GF9U-0826-SM-7MXTZ	esophagusMucosa	1.512		GTEX-1B8KZ-0826-SM-73KYB	esophagusMuscular	1.114
								GTEX-139D8-2326-SM-5IFGE	stomach	1.029		GTEX-1F88F-1126-SM-7MKHL	esophagusMucosa	1.088		GTEX-1B8KE-1626-SM-793CK	esophagusMuscular	0.244
								GTEX-1399U-1626-SM-5P9J3	stomach	0.92		GTEX-1F7RK-1526-SM-7P8T6	esophagusMucosa	1.007		GTEX-1AYCT-1526-SM-73KWC	esophagusMuscular	0.797
								GTEX-1399S-1626-SM-5P9GI	stomach	0.277		GTEX-1F75I-1726-SM-7MKGW	esophagusMucosa	1.022		GTEX-1AX9K-1226-SM-793CN	esophagusMuscular	1.131
								GTEX-1399R-1126-SM-5IFIO	stomach	0.947		GTEX-1F5PL-1726-SM-9QEGL	esophagusMucosa	2.613		GTEX-1AX9J-1926-SM-73KUM	esophagusMuscular	0.747
								GTEX-133LE-1326-SM-5IFGO	stomach	0.704		GTEX-1F5PK-1526-SM-7MKGV	esophagusMucosa	3.407		GTEX-1AX9I-1526-SM-72D53	esophagusMuscular	1.497
								GTEX-1339X-1426-SM-5K7YO	stomach	1.258		GTEX-1F52S-1426-SM-7P8PU	esophagusMucosa	0.669		GTEX-1AX8Z-1926-SM-72D7B	esophagusMuscular	1.216
								GTEX-132QS-1826-SM-5IFFN	stomach	0.256		GTEX-1EX96-2226-SM-7MKGT	esophagusMucosa	1.027		GTEX-1AMFI-0326-SM-731CU	esophagusMuscular	0.968
								GTEX-132AR-2426-SM-5IFFD	stomach	1.89		GTEX-1EWIQ-1526-SM-79OO7	esophagusMucosa	1.092		GTEX-1AMEY-0326-SM-72D5T	esophagusMuscular	0.33
								GTEX-131XG-1226-SM-5EGH9	stomach	0.396		GTEX-1EU9M-2326-SM-7MKGS	esophagusMucosa	3.794		GTEX-1A8G6-1226-SM-73KVH	esophagusMuscular	0.916
								GTEX-131XF-1226-SM-5HL8V	stomach	0.289		GTEX-1EN7A-1226-SM-7MGX9	esophagusMucosa	1.309		GTEX-1A8FM-1426-SM-7IGPD	esophagusMuscular	1.747
								GTEX-131XE-2226-SM-5PNYX	stomach	1.2		GTEX-1EMGI-1926-SM-7938Y	esophagusMucosa	2.698		GTEX-1A3MV-1526-SM-731BO	esophagusMuscular	4.706
								GTEX-13113-0726-SM-5LZUF	stomach	0.223		GTEX-1EKGG-1726-SM-7MXUP	esophagusMucosa	1.468		GTEX-18QFQ-1126-SM-72D6R	esophagusMuscular	0.736
								GTEX-13111-1226-SM-5GCNC	stomach	2.381		GTEX-1EH9U-2426-SM-7EWFG	esophagusMucosa	1.579		GTEX-18D9U-1726-SM-7LTA5	esophagusMuscular	0.145
								GTEX-12WSK-1426-SM-5CVNN	stomach	0.253		GTEX-1E1VI-1526-SM-7IGQ2	esophagusMucosa	0.544		GTEX-18D9B-2126-SM-7LTAQ	esophagusMuscular	1.218
								GTEX-12WSJ-0926-SM-5P9JD	stomach	1.398		GTEX-1CB4J-2426-SM-7MXVC	esophagusMucosa	3.227		GTEX-18D9A-0326-SM-7LT8L	esophagusMuscular	0.597
								GTEX-12WSG-2026-SM-5FQUU	stomach	0.341		GTEX-1CB4I-1026-SM-7MKFZ	esophagusMucosa	1.942		GTEX-18A6Q-1326-SM-7LG62	esophagusMuscular	0.852
								GTEX-12WSD-2326-SM-59HKQ	stomach	0.899		GTEX-1CB4H-1526-SM-7MXU4	esophagusMucosa	1.706		GTEX-18A67-2126-SM-7LT9Y	esophagusMuscular	0.595
								GTEX-12C56-0526-SM-5FQST	stomach	2.152		GTEX-1CB4G-1326-SM-7MKFP	esophagusMucosa	1.742		GTEX-18A66-1526-SM-72D6Y	esophagusMuscular	1.341
								GTEX-12BJ1-1726-SM-5HL9B	stomach	0.33		GTEX-1CB4F-1526-SM-7MKFM	esophagusMucosa	2.87		GTEX-183FY-1326-SM-7DHLL	esophagusMuscular	1.313
								GTEX-12696-1726-SM-5EQLH	stomach	0.247		GTEX-1CB4E-1026-SM-793AB	esophagusMucosa	3.376		GTEX-17MFQ-0626-SM-793A7	esophagusMuscular	0.747
								GTEX-1211K-1426-SM-5FQTF	stomach	1.795		GTEX-1CAMQ-2726-SM-7MKGD	esophagusMucosa	0.828		GTEX-17MF6-1526-SM-7MGW8	esophagusMuscular	0.754
								GTEX-11WQK-2626-SM-5EQ4K	stomach	0.262		GTEX-1C6VQ-1826-SM-7EWEH	esophagusMucosa	1.538		GTEX-17KNJ-1226-SM-7LT9M	esophagusMuscular	0.814
								GTEX-11VI4-0326-SM-5EQ6L	stomach	2.718		GTEX-1C64O-1826-SM-7DHM4	esophagusMucosa	1.142		GTEX-17JCI-1326-SM-7IGLZ	esophagusMuscular	0.966
								GTEX-11TT1-0726-SM-5GU5A	stomach	0.447		GTEX-1C475-0926-SM-7MKFI	esophagusMucosa	1.053		GTEX-17HHY-1726-SM-7EWD7	esophagusMuscular	1.072
								GTEX-11P82-0726-SM-5PNYL	stomach	1.505		GTEX-1C2JI-1126-SM-731FH	esophagusMucosa	1.981		GTEX-17HHE-0726-SM-7DHL7	esophagusMuscular	0.95
								GTEX-11P7K-1726-SM-5GU6F	stomach	2.879		GTEX-1BAJH-2026-SM-7P8OZ	esophagusMucosa	2.711		GTEX-17HGU-1526-SM-7EWE4	esophagusMuscular	0.983
								GTEX-11NUK-2426-SM-5BC4U	stomach	0.136		GTEX-1B996-1826-SM-7MGY6	esophagusMucosa	2.329		GTEX-17F9Y-1826-SM-7IGMI	esophagusMuscular	1.355
								GTEX-11NSD-1426-SM-5HL67	stomach	0.234		GTEX-1B97J-1026-SM-7MXTE	esophagusMucosa	0.902		GTEX-17F9E-2126-SM-7DUFG	esophagusMuscular	0.849
								GTEX-11I78-1726-SM-5A5M3	stomach	0.247		GTEX-1B97I-0926-SM-731DZ	esophagusMucosa	1.374		GTEX-17F98-1926-SM-7DHLW	esophagusMuscular	0.7
								GTEX-11GSP-2126-SM-5HL5E	stomach	0.218		GTEX-1B933-2026-SM-7EWFC	esophagusMucosa	4.117		GTEX-17F97-1426-SM-7LG5C	esophagusMuscular	1.541
								GTEX-11EQ9-1226-SM-5987E	stomach	1.076		GTEX-1B8KZ-0726-SM-7938W	esophagusMucosa	1.962		GTEX-17EUY-1326-SM-7DHKZ	esophagusMuscular	0.797
								GTEX-11EM3-1026-SM-5A5KL	stomach	0.275		GTEX-1B8KE-1826-SM-731FD	esophagusMucosa	1.354		GTEX-178AV-0926-SM-793BK	esophagusMuscular	0.913
								GTEX-11EI6-2426-SM-5PNVS	stomach	1.246		GTEX-1AYD5-0926-SM-793AF	esophagusMucosa	1.099		GTEX-16Z82-2026-SM-6M48B	esophagusMuscular	0.823
								GTEX-11DXX-1326-SM-5GIDZ	stomach	0.116		GTEX-1AX9K-1126-SM-731DQ	esophagusMucosa	3.7		GTEX-16NPX-1726-SM-7KULP	esophagusMuscular	0.652
								GTEX-117YX-1026-SM-5H11V	stomach	0.191		GTEX-1AX9J-1826-SM-731FM	esophagusMucosa	3.339		GTEX-16NPV-1526-SM-7KUL6	esophagusMuscular	0.277
								GTEX-117YW-2226-SM-5N9DB	stomach	0.268		GTEX-1AX9I-1426-SM-7DHM8	esophagusMucosa	2.894		GTEX-16NGA-1326-SM-718AH	esophagusMuscular	1.237
								GTEX-1122O-1926-SM-5EGIQ	stomach	0.337		GTEX-1AX8Z-5016-SM-AHZ2B	esophagusMucosa	1.998		GTEX-16BQI-1626-SM-7KULR	esophagusMuscular	0.686
								GTEX-111YS-1126-SM-5GZYQ	stomach	0.489		GTEX-1AMFI-0226-SM-731D5	esophagusMucosa	2.584		GTEX-16AAH-0926-SM-7939B	esophagusMuscular	1.109
												GTEX-1AMEY-0226-SM-7189Q	esophagusMucosa	0.918		GTEX-15UKP-2026-SM-6LPIC	esophagusMuscular	0.892
												GTEX-1A8FM-1526-SM-7MXTA	esophagusMucosa	2.168		GTEX-15UF6-2426-SM-7KUME	esophagusMuscular	1.251
												GTEX-1A3MV-1326-SM-7LG6C	esophagusMucosa	1.767		GTEX-15SHW-1926-SM-7KUKU	esophagusMuscular	0.954
												GTEX-1A32A-1826-SM-72D5G	esophagusMucosa	0.624		GTEX-15SHV-1126-SM-6PALO	esophagusMuscular	0.808
												GTEX-18QFQ-1026-SM-7LG6B	esophagusMucosa	3.246		GTEX-15SHU-1526-SM-7KUF5	esophagusMuscular	0.63
												GTEX-18D9U-2126-SM-7LG4Y	esophagusMucosa	0.468		GTEX-15SDE-0726-SM-6M48Q	esophagusMuscular	1.119
												GTEX-18D9B-2026-SM-7LT96	esophagusMucosa	1.301		GTEX-15SB6-0826-SM-7KUMK	esophagusMuscular	1.352
												GTEX-18D9A-0526-SM-7KFSW	esophagusMucosa	1.44		GTEX-15RIF-0926-SM-7KUKP	esophagusMuscular	0.507
												GTEX-18A7A-2326-SM-7KFRH	esophagusMucosa	1.773		GTEX-15RIE-0726-SM-7KUMI	esophagusMuscular	1.888
												GTEX-18A6Q-1226-SM-7KFS9	esophagusMucosa	1.535		GTEX-15G1A-0526-SM-7KUKM	esophagusMuscular	1.104
												GTEX-18A67-2426-SM-7LT95	esophagusMucosa	3.028		GTEX-15FZZ-1126-SM-6AJBG	esophagusMuscular	0.748
												GTEX-18A66-1426-SM-7KFRT	esophagusMucosa	2.501		GTEX-15EU6-1526-SM-7KUGA	esophagusMuscular	1.48
												GTEX-18465-1126-SM-7LG6E	esophagusMucosa	1.221		GTEX-15ETS-2026-SM-6AJBC	esophagusMuscular	0.655
												GTEX-183WM-1726-SM-7KFT5	esophagusMucosa	4.148		GTEX-15ER7-2226-SM-7KFRN	esophagusMuscular	1.042
												GTEX-183FY-1526-SM-7IGOW	esophagusMucosa	1.993		GTEX-15EOM-5016-SM-7P8SR	esophagusMuscular	0.484
												GTEX-17MFQ-0526-SM-7KFTX	esophagusMucosa	1.447		GTEX-15DZA-0526-SM-6LPKE	esophagusMuscular	1.321
												GTEX-17KNJ-1326-SM-7KFTG	esophagusMucosa	2.197		GTEX-15DYW-1926-SM-6EU2K	esophagusMuscular	1.158
												GTEX-17JCI-1226-SM-793D9	esophagusMucosa	3.584		GTEX-15DCD-1726-SM-7KUN1	esophagusMuscular	2.5
												GTEX-17HII-1526-SM-9OSVD	esophagusMucosa	0.855		GTEX-15CHR-0926-SM-7DUFW	esophagusMuscular	1.833
												GTEX-17HHE-0926-SM-7938K	esophagusMucosa	2.104		GTEX-15CHQ-2026-SM-6AJAX	esophagusMuscular	2.028
												GTEX-17HGU-1426-SM-7938G	esophagusMucosa	3.066		GTEX-15CHC-1426-SM-5ZZVQ	esophagusMuscular	1.592
												GTEX-17F9E-1926-SM-7IGQF	esophagusMucosa	1.903		GTEX-14XAO-1426-SM-6EU2C	esophagusMuscular	0.863
												GTEX-17F98-1726-SM-7938O	esophagusMucosa	4.164		GTEX-14PN3-1126-SM-69LOR	esophagusMuscular	0.592
												GTEX-17F97-1326-SM-7MGVO	esophagusMucosa	1.718		GTEX-14PKV-1526-SM-664O2	esophagusMuscular	0.449
												GTEX-17F96-2526-SM-7DHL3	esophagusMucosa	2.719		GTEX-14PKU-0926-SM-69LPS	esophagusMuscular	0.566
												GTEX-17EVQ-1926-SM-7IGOF	esophagusMucosa	1.072		GTEX-14PK6-1126-SM-5YY93	esophagusMuscular	0.805
												GTEX-17EUY-1426-SM-7938X	esophagusMucosa	1.588		GTEX-14PJM-1626-SM-6LLHL	esophagusMuscular	1.191
												GTEX-178AV-0526-SM-6LPJH	esophagusMucosa	1.527		GTEX-14PJ6-1126-SM-6AJ9R	esophagusMuscular	0.84
												GTEX-16Z82-1926-SM-6M47U	esophagusMucosa	0.644		GTEX-14PJ5-0626-SM-6LLIJ	esophagusMuscular	0.561
												GTEX-16XZY-0926-SM-7938M	esophagusMucosa	3.001		GTEX-14PJ4-1426-SM-69LO6	esophagusMuscular	0.958
												GTEX-16NPX-1626-SM-6LLI5	esophagusMucosa	2.339		GTEX-14PJ3-0826-SM-6AJBR	esophagusMuscular	0.916
												GTEX-16NGA-1426-SM-718AC	esophagusMucosa	2.105		GTEX-14PJ2-2726-SM-5ZZVZ	esophagusMuscular	0.998
												GTEX-16MTA-0826-SM-6LLIC	esophagusMucosa	1.513		GTEX-14PHY-0726-SM-5YY8X	esophagusMuscular	1.207
												GTEX-16MT8-1326-SM-6M47R	esophagusMucosa	6.155		GTEX-14PHX-0826-SM-69LPO	esophagusMuscular	0.436
												GTEX-16BQI-1526-SM-6LLIE	esophagusMucosa	1.468		GTEX-14ICL-0626-SM-5ZZUO	esophagusMuscular	0.408
												GTEX-16AAH-0726-SM-793A9	esophagusMucosa	4.118		GTEX-14H4A-1726-SM-5ZZUV	esophagusMuscular	0.809
												GTEX-16A39-1026-SM-6LPJU	esophagusMucosa	1.495		GTEX-14E7W-1826-SM-69LQ1	esophagusMuscular	1.134
												GTEX-169BO-0526-SM-793AK	esophagusMucosa	3.528		GTEX-14E6E-0626-SM-73KX6	esophagusMuscular	0.862
												GTEX-15UF7-0926-SM-6M46F	esophagusMucosa	3.017		GTEX-14E6C-0926-SM-5S2V9	esophagusMuscular	0.064
												GTEX-15UF6-2326-SM-6M465	esophagusMucosa	2.091		GTEX-14E1K-1126-SM-73KV4	esophagusMuscular	1.062
												GTEX-15SHU-1426-SM-6LPIN	esophagusMucosa	1.715		GTEX-14DAR-0626-SM-664MY	esophagusMuscular	0.518
												GTEX-15SB6-0726-SM-6M48F	esophagusMucosa	1.643		GTEX-14DAQ-1526-SM-5ZZW8	esophagusMuscular	1.41
												GTEX-15RJE-0926-SM-6LLHZ	esophagusMucosa	1.72		GTEX-14C5O-1726-SM-5RQI9	esophagusMuscular	1.016
												GTEX-15RJ7-0926-SM-6LPJO	esophagusMucosa	4.548		GTEX-14C38-2226-SM-793AW	esophagusMuscular	0.642
												GTEX-15RIF-0826-SM-6M47C	esophagusMucosa	0.641		GTEX-14BMV-1426-SM-5S2WA	esophagusMuscular	1.141
												GTEX-15RIE-0826-SM-6M47X	esophagusMucosa	0.899		GTEX-14BMU-0826-SM-73KZ8	esophagusMuscular	1.351
												GTEX-15F5U-5010-SM-AHZ2D	esophagusMucosa	3.228		GTEX-14BIN-2626-SM-5YY8U	esophagusMuscular	1.012
												GTEX-15EU6-1626-SM-6LPKF	esophagusMucosa	2.853		GTEX-14BIM-1226-SM-5SIBC	esophagusMuscular	2.199
												GTEX-15ETS-1926-SM-7KUN5	esophagusMucosa	1.834		GTEX-14B4R-0426-SM-5Q5EI	esophagusMuscular	0.7
												GTEX-15ER7-2126-SM-7939E	esophagusMucosa	2.797		GTEX-14AS3-0726-SM-5S2NY	esophagusMuscular	0.518
												GTEX-15EOM-5013-SM-7MKF9	esophagusMucosa	1.089		GTEX-1497J-2526-SM-5TDCE	esophagusMuscular	1.17
												GTEX-15EO6-1026-SM-7KUG9	esophagusMucosa	1.189		GTEX-148VJ-1126-SM-5NQBZ	esophagusMuscular	0.313
												GTEX-15DYW-1826-SM-6LPIY	esophagusMucosa	2.251		GTEX-148VI-1126-SM-5S2QW	esophagusMuscular	0.221
												GTEX-15DCE-1326-SM-6LPJL	esophagusMucosa	1.43		GTEX-147JS-1826-SM-5ZZWG	esophagusMuscular	0.803
												GTEX-15DCD-1626-SM-6AJBH	esophagusMucosa	2.66		GTEX-14753-1926-SM-5NQAA	esophagusMuscular	0.75
												GTEX-14PKV-1726-SM-6871U	esophagusMucosa	0.922		GTEX-146FR-0526-SM-5Q5EX	esophagusMuscular	0.811
												GTEX-14PK6-1326-SM-686ZE	esophagusMucosa	2.517		GTEX-146FQ-1126-SM-5NQBM	esophagusMuscular	0.836
												GTEX-14PJN-0526-SM-68724	esophagusMucosa	0.974		GTEX-146FH-1626-SM-5NQ9H	esophagusMuscular	1.048
												GTEX-14PJM-1526-SM-664NY	esophagusMucosa	2.582		GTEX-145MO-1526-SM-5QGQC	esophagusMuscular	1.083
												GTEX-14PJ6-1026-SM-686ZB	esophagusMucosa	0.706		GTEX-145MN-1126-SM-5RQJB	esophagusMuscular	0.673
												GTEX-14PJ5-0526-SM-664OE	esophagusMucosa	1.002		GTEX-145MH-1226-SM-5RQJT	esophagusMuscular	0.95
												GTEX-14PJ4-1526-SM-664OA	esophagusMucosa	2.572		GTEX-145ME-5007-SM-7DHN8	esophagusMuscular	2.063
												GTEX-14PJ3-0626-SM-6UGC5	esophagusMucosa	2.56		GTEX-145LV-1426-SM-5Q5BV	esophagusMuscular	0.519
												GTEX-14PHY-0626-SM-664NN	esophagusMucosa	3.368		GTEX-145LT-1226-SM-5Q5BZ	esophagusMuscular	0.226
												GTEX-14JIY-0926-SM-6871D	esophagusMucosa	2.622		GTEX-144GM-1526-SM-79OJM	esophagusMuscular	0.589
												GTEX-14JG6-0926-SM-6871Y	esophagusMucosa	1.956		GTEX-144GL-2226-SM-79OMD	esophagusMuscular	0.795
												GTEX-14ICL-0526-SM-5RQJ6	esophagusMucosa	0.303		GTEX-13YAN-2026-SM-5Q5EY	esophagusMuscular	1.079
												GTEX-14ICK-2026-SM-6AJB2	esophagusMucosa	1.787		GTEX-13X6K-2226-SM-79OMI	esophagusMuscular	2.322
												GTEX-14H4A-1626-SM-5SI69	esophagusMucosa	2.434		GTEX-13X6J-1626-SM-5Q5CV	esophagusMuscular	0.568
												GTEX-14E6E-0726-SM-5S2R3	esophagusMucosa	1.659		GTEX-13X6H-1426-SM-5SI91	esophagusMuscular	0.339
												GTEX-14E1K-1226-SM-5S2PD	esophagusMucosa	2.365		GTEX-13W3W-1726-SM-5LU4A	esophagusMuscular	0.854
												GTEX-14DAR-0826-SM-73KYJ	esophagusMucosa	1.649		GTEX-13U4I-1226-SM-5LU5M	esophagusMuscular	1.062
												GTEX-14DAQ-1426-SM-5RQJD	esophagusMucosa	2.623		GTEX-13SLX-1926-SM-5ZZUR	esophagusMuscular	1.164
												GTEX-14C5O-1626-SM-73KYH	esophagusMucosa	3.111		GTEX-13S86-0726-SM-5Q5DH	esophagusMuscular	0.926
												GTEX-14C38-2126-SM-5RQJO	esophagusMucosa	2.965		GTEX-13RTK-0626-SM-5Q5EK	esophagusMuscular	0.588
												GTEX-14BMU-0926-SM-5S2QB	esophagusMucosa	1.639		GTEX-13RTJ-1426-SM-793B3	esophagusMuscular	0.759
												GTEX-14BIN-2726-SM-5RQIE	esophagusMucosa	2.689		GTEX-13QJ3-1826-SM-5S2PT	esophagusMuscular	0.956
												GTEX-14BIM-1326-SM-7EWD1	esophagusMucosa	2.389		GTEX-13QBU-0926-SM-5K7WQ	esophagusMuscular	0.629
												GTEX-14B4R-0326-SM-5TDDP	esophagusMucosa	1.663		GTEX-13PVQ-1826-SM-5L3GU	esophagusMuscular	1.009
												GTEX-14AS3-0626-SM-5QGQD	esophagusMucosa	2.148		GTEX-13PL7-0326-SM-5IJEK	esophagusMuscular	1.398
												GTEX-14A6H-1326-SM-5NQBC	esophagusMucosa	0.535		GTEX-13OW8-2226-SM-5K7Z4	esophagusMuscular	1.131
												GTEX-1497J-2726-SM-5SI9W	esophagusMucosa	2.703		GTEX-13OW6-1426-SM-5L3EU	esophagusMuscular	1.747
												GTEX-148VJ-1026-SM-5LU98	esophagusMucosa	0.416		GTEX-13OVL-1926-SM-5KM14	esophagusMuscular	0.962
												GTEX-148VI-1026-SM-5TDDJ	esophagusMucosa	1.318		GTEX-13OVK-1226-SM-6M473	esophagusMuscular	1.414
												GTEX-147F3-0826-SM-5NQA7	esophagusMucosa	1.95		GTEX-13OVJ-1326-SM-5K7Z9	esophagusMuscular	0.619
												GTEX-146FR-0426-SM-5SI97	esophagusMucosa	0.948		GTEX-13OVI-2526-SM-5KM4V	esophagusMuscular	0.523
												GTEX-146FQ-1026-SM-5LU8I	esophagusMucosa	1.287		GTEX-13OVG-0926-SM-5J2OJ	esophagusMuscular	0.394
												GTEX-146FH-1726-SM-5QGQ2	esophagusMucosa	3.908		GTEX-13O61-1026-SM-5L3F6	esophagusMuscular	1.197
												GTEX-145MO-1426-SM-DTX9W	esophagusMucosa	3.4		GTEX-13O3P-1326-SM-5K7Y8	esophagusMuscular	0.619
												GTEX-145MN-1026-SM-5NQ9G	esophagusMucosa	2.037		GTEX-13O21-0826-SM-5J2NU	esophagusMuscular	0.842
												GTEX-145MF-1426-SM-5O9B6	esophagusMucosa	1.709		GTEX-13O1R-1526-SM-5J1O7	esophagusMuscular	1.143
												GTEX-145ME-5004-SM-7MGXP	esophagusMucosa	0.915		GTEX-13NYB-0826-SM-5MR4V	esophagusMuscular	0.661
												GTEX-145LV-1326-SM-5S2QI	esophagusMucosa	1.685		GTEX-13G51-1026-SM-5K7YQ	esophagusMuscular	0.908
												GTEX-145LU-0926-SM-79OJL	esophagusMucosa	1.175		GTEX-13FTW-1526-SM-5LZXC	esophagusMuscular	0.726
												GTEX-145LT-1126-SM-5LUA1	esophagusMucosa	2.592		GTEX-13FLV-1226-SM-5IJBZ	esophagusMuscular	0.817
												GTEX-145LS-1826-SM-5LUAZ	esophagusMucosa	3.73		GTEX-13FHP-1626-SM-5N9FK	esophagusMuscular	0.836
												GTEX-144GO-2726-SM-5O9A2	esophagusMucosa	2.631		GTEX-13FHO-1826-SM-5K7Y6	esophagusMuscular	0.901
												GTEX-144GN-0626-SM-5O9B2	esophagusMucosa	0.946		GTEX-13FH7-0726-SM-5J2NK	esophagusMuscular	3.151
												GTEX-144GM-1426-SM-5LU31	esophagusMucosa	1.149		GTEX-13D11-1826-SM-5J2NM	esophagusMuscular	0.827
												GTEX-144FL-2726-SM-5O98Z	esophagusMucosa	1.459		GTEX-13CF3-1526-SM-5J2NB	esophagusMuscular	1.07
												GTEX-13YAN-1926-SM-7EPH9	esophagusMucosa	1.371		GTEX-139YR-1626-SM-5IJGK	esophagusMuscular	1.26
												GTEX-13X6K-2126-SM-5O9D4	esophagusMucosa	7.063		GTEX-139TU-1326-SM-5LZXW	esophagusMuscular	0.677
												GTEX-13X6I-1026-SM-5LU4C	esophagusMucosa	3.295		GTEX-139T6-0726-SM-5PNVK	esophagusMuscular	0.888
												GTEX-13X6H-1326-SM-5LU42	esophagusMucosa	2.247		GTEX-139D8-1426-SM-5IJEX	esophagusMuscular	1.207
												GTEX-13W46-1926-SM-5J2MF	esophagusMucosa	1.009		GTEX-1399U-1226-SM-5K7XT	esophagusMuscular	0.877
												GTEX-13W3W-1626-SM-5LU35	esophagusMucosa	1.224		GTEX-1399T-1426-SM-664M8	esophagusMuscular	0.886
												GTEX-13U4I-1126-SM-5LU3S	esophagusMucosa	2.089		GTEX-1399R-0726-SM-5KM2A	esophagusMuscular	2.439
												GTEX-13SLX-1726-SM-5Q5E5	esophagusMucosa	3.018		GTEX-133LE-0726-SM-5P9IZ	esophagusMuscular	0.84
												GTEX-13S86-0826-SM-5SI6J	esophagusMucosa	1.448		GTEX-132QS-1526-SM-5J2MV	esophagusMuscular	0.499
												GTEX-13RTK-0526-SM-5S2QF	esophagusMucosa	2.077		GTEX-132AR-2326-SM-5IJDY	esophagusMuscular	0.998
												GTEX-13QJ3-1726-SM-5RQK9	esophagusMucosa	2.233		GTEX-131XG-0926-SM-5LZW5	esophagusMuscular	0.618
												GTEX-13QBU-1026-SM-5LU3R	esophagusMucosa	2.126		GTEX-131XF-5007-SM-7PC34	esophagusMuscular	0.93
												GTEX-13PVR-1826-SM-5Q5CC	esophagusMucosa	2.126		GTEX-131XE-1226-SM-5EGKF	esophagusMuscular	0.569
												GTEX-13PVQ-1726-SM-5IFF3	esophagusMucosa	2.143		GTEX-13113-5010-SM-7RHFP	esophagusMuscular	1.42
												GTEX-13PL7-0226-SM-731DT	esophagusMucosa	2.439		GTEX-13111-0926-SM-5DUVQ	esophagusMuscular	0.681
												GTEX-13OW8-2326-SM-5L3I9	esophagusMucosa	2.203		GTEX-12ZZY-1526-SM-5LZWF	esophagusMuscular	1.076
												GTEX-13OVK-1126-SM-6PAMR	esophagusMucosa	1.452		GTEX-12WSN-5016-SM-7DUGY	esophagusMuscular	1.502
												GTEX-13OVJ-1226-SM-5L3HA	esophagusMucosa	0.835		GTEX-12WSL-1326-SM-5LZVW	esophagusMuscular	0.785
												GTEX-13OVI-2626-SM-5KM4T	esophagusMucosa	1.374		GTEX-12WSJ-0726-SM-5GCN6	esophagusMuscular	0.702
												GTEX-13OVG-0626-SM-5IFEP	esophagusMucosa	2.012		GTEX-12WSD-1926-SM-5GCOV	esophagusMuscular	1.6
												GTEX-13O61-0926-SM-5IFFE	esophagusMucosa	5.339		GTEX-12KS4-1026-SM-5FQTD	esophagusMuscular	1.385
												GTEX-13O3Q-0826-SM-5IFGF	esophagusMucosa	1.316		GTEX-12C56-1126-SM-5FQTO	esophagusMuscular	1.001
												GTEX-13O21-0626-SM-5IJDI	esophagusMucosa	2.143		GTEX-12BJ1-1426-SM-5BC5Q	esophagusMuscular	0.332
												GTEX-13O1R-1326-SM-5IJF5	esophagusMucosa	1.388		GTEX-12696-1426-SM-5EGJ6	esophagusMuscular	1.204
												GTEX-13NZB-1226-SM-5J2MW	esophagusMucosa	1.051		GTEX-1212Z-2026-SM-5N9EA	esophagusMuscular	0.82
												GTEX-13NYB-0926-SM-5IFFA	esophagusMucosa	1.211		GTEX-1211K-1026-SM-5EQ4B	esophagusMuscular	0.965
												GTEX-13JVG-2026-SM-5KM1N	esophagusMucosa	1.85		GTEX-11ZUS-0926-SM-5FQSY	esophagusMuscular	0.874
												GTEX-13G51-0926-SM-5IFFU	esophagusMucosa	2.671		GTEX-11ZTT-0926-SM-5EQMS	esophagusMuscular	0.547
												GTEX-13FTX-0526-SM-5IFGS	esophagusMucosa	1.686		GTEX-11XUK-0726-SM-5EQMX	esophagusMuscular	1.034
												GTEX-13FTW-1626-SM-5KM4N	esophagusMucosa	2.93		GTEX-11WQK-1826-SM-5EQM2	esophagusMuscular	0.254
												GTEX-13FLV-1126-SM-5J2NO	esophagusMucosa	0.764		GTEX-11VI4-0626-SM-5EQLO	esophagusMuscular	1.056
												GTEX-13FHP-1526-SM-5IJGE	esophagusMucosa	0.998		GTEX-11UD2-1226-SM-5EQMI	esophagusMuscular	0.625
												GTEX-13FHO-1726-SM-DPRZX	esophagusMucosa	2.547		GTEX-11TUW-1226-SM-5GU7C	esophagusMuscular	0.353
												GTEX-13FH7-0526-SM-5IJF8	esophagusMucosa	2.117		GTEX-11TT1-0426-SM-5EGI9	esophagusMuscular	0.863
												GTEX-13D11-1926-SM-5IFGB	esophagusMucosa	3.319		GTEX-11P82-0626-SM-5PNYK	esophagusMuscular	0.752
												GTEX-13CF3-1626-SM-5IFG9	esophagusMucosa	2.182		GTEX-11P81-0926-SM-59874	esophagusMuscular	0.756
												GTEX-139YR-1726-SM-5IFFK	esophagusMucosa	2.444		GTEX-11P7K-1226-SM-5HL4X	esophagusMuscular	1.048
												GTEX-139UW-1126-SM-5IJEJ	esophagusMucosa	1.412		GTEX-11ONC-1426-SM-5N9F4	esophagusMuscular	0.877
												GTEX-139TU-1226-SM-5J2NL	esophagusMucosa	1.578		GTEX-11OF3-2226-SM-5986F	esophagusMuscular	0.927
												GTEX-139T6-0626-SM-5IFF9	esophagusMucosa	3.339		GTEX-11O72-1926-SM-5PNW1	esophagusMuscular	0.944
												GTEX-1399U-1026-SM-5J1OC	esophagusMucosa	1.548		GTEX-11NUK-1426-SM-5HL68	esophagusMuscular	1.472
												GTEX-1399S-1326-SM-5P9GH	esophagusMucosa	0.851		GTEX-11NSD-1226-SM-5986Q	esophagusMuscular	0.415
												GTEX-1399R-0826-SM-5IJEL	esophagusMucosa	3.96		GTEX-11LCK-1626-SM-5PNYB	esophagusMuscular	0.722
												GTEX-1399Q-1126-SM-5P9JA	esophagusMucosa	0.813		GTEX-11I78-1426-SM-5PNVY	esophagusMuscular	0.396
												GTEX-133LE-0626-SM-5IFFJ	esophagusMucosa	3.564		GTEX-11GSP-1726-SM-5A5LI	esophagusMuscular	1.052
												GTEX-132QS-1426-SM-5P9GE	esophagusMucosa	1.244		GTEX-11GS4-1426-SM-5N9D2	esophagusMuscular	0.535
												GTEX-132Q8-1826-SM-5EGIY	esophagusMucosa	1.452		GTEX-11EQ9-0826-SM-5986Y	esophagusMuscular	0.48
												GTEX-132AR-2226-SM-5J2NT	esophagusMucosa	1.587		GTEX-11EM3-0726-SM-5GZZM	esophagusMuscular	0.637
												GTEX-131YS-1426-SM-5IJF7	esophagusMucosa	1.713		GTEX-11DYG-1426-SM-5A5JR	esophagusMuscular	1.314
												GTEX-131XG-1026-SM-5GCMX	esophagusMucosa	1.909		GTEX-11DXY-1526-SM-5H129	esophagusMuscular	1.425
												GTEX-131XF-0826-SM-5GICG	esophagusMucosa	4.456		GTEX-11DXX-1026-SM-5H11E	esophagusMuscular	0.429
												GTEX-131XE-1426-SM-5HL7V	esophagusMucosa	0.629		GTEX-117YX-1826-SM-5H12K	esophagusMuscular	1.131
												GTEX-13111-0826-SM-5LZV3	esophagusMucosa	2.171		GTEX-117YW-2026-SM-5N9BH	esophagusMuscular	0.398
												GTEX-12ZZY-1426-SM-5N9EI	esophagusMucosa	1.141		GTEX-113JC-0926-SM-5H114	esophagusMuscular	0.607
												GTEX-12ZZX-1326-SM-5DUWI	esophagusMucosa	2.067		GTEX-1122O-1626-SM-5N9CX	esophagusMuscular	0.746
												GTEX-12ZZW-1726-SM-5DUVD	esophagusMucosa	1.553		GTEX-111YS-1026-SM-5GZYE	esophagusMuscular	0.726
												GTEX-12WSN-5013-SM-7P8P9	esophagusMucosa	2.338
												GTEX-12WSL-1526-SM-5GCP8	esophagusMucosa	2.163
												GTEX-12WSK-1126-SM-5LZV8	esophagusMucosa	1.144
												GTEX-12WSG-5007-SM-7DUGZ	esophagusMucosa	1.298
												GTEX-12WSD-1826-SM-5GCOA	esophagusMucosa	1.435
												GTEX-12WSA-1426-SM-5EGJU	esophagusMucosa	1.62
												GTEX-12KS4-0926-SM-5BC5S	esophagusMucosa	2.097
												GTEX-12C56-1226-SM-5FQSU	esophagusMucosa	1.943
												GTEX-12BJ1-1626-SM-5HL8Y	esophagusMucosa	0.587
												GTEX-1269C-1026-SM-5N9EY	esophagusMucosa	0.369
												GTEX-12696-1326-SM-5FQTJ	esophagusMucosa	2.698
												GTEX-1212Z-2126-SM-5FQTM	esophagusMucosa	2.103
												GTEX-1211K-0926-SM-5FQTL	esophagusMucosa	1.799
												GTEX-11ZU8-1526-SM-5EGHX	esophagusMucosa	2.073
												GTEX-11ZTS-2626-SM-5EGIC	esophagusMucosa	1.525
												GTEX-11XUK-0826-SM-5GU6P	esophagusMucosa	4.764
												GTEX-11VI4-0526-SM-5EQ48	esophagusMucosa	0.986
												GTEX-11TUW-1326-SM-5EQKV	esophagusMucosa	1.056
												GTEX-11TT1-0526-SM-5P9JO	esophagusMucosa	2.225
												GTEX-11P82-0526-SM-5986P	esophagusMucosa	0.892
												GTEX-11P81-0826-SM-5P9GR	esophagusMucosa	2.685
												GTEX-11P7K-1326-SM-5BC5G	esophagusMucosa	1.22
												GTEX-11ONC-1526-SM-5GU6S	esophagusMucosa	2.142
												GTEX-11NUK-1326-SM-5P9GN	esophagusMucosa	1.893
												GTEX-11NSD-1126-SM-5N9BQ	esophagusMucosa	1.364
												GTEX-11LCK-1726-SM-5S2OQ	esophagusMucosa	2.251
												GTEX-11I78-1526-SM-5A5K7	esophagusMucosa	2.068
												GTEX-11GSP-1826-SM-5N9DQ	esophagusMucosa	2.283
												GTEX-11EQ9-0726-SM-5A5K2	esophagusMucosa	1.81
												GTEX-11EMC-2226-SM-5A5JW	esophagusMucosa	4.455
												GTEX-11EM3-0826-SM-5N9CC	esophagusMucosa	1.611
												GTEX-11EI6-1526-SM-5P9GL	esophagusMucosa	1.216
												GTEX-11DZ1-2026-SM-5A5KG	esophagusMucosa	2.654
												GTEX-11DYG-1326-SM-5N9DO	esophagusMucosa	2.539
												GTEX-11DXZ-1226-SM-5H11L	esophagusMucosa	1.4
												GTEX-11DXY-1426-SM-5N9CN	esophagusMucosa	2.439
												GTEX-11DXX-1126-SM-5GZZK	esophagusMucosa	0.557
												GTEX-117YW-1926-SM-5H121	esophagusMucosa	1.004
												GTEX-1122O-1726-SM-5GICM	esophagusMucosa	1.059
												GTEX-111YS-0926-SM-5EGGI	esophagusMucosa	3.671

## Sheet: Citrin
Table S2.3. Abundance of SLC25A13 mRNA in human tissues analyzed by the GTEx Project
GTEX Sample ID	Tissue	mRNA aAbundance (TPM)		GTEX Sample ID	Tissue	mRNA aAbundance (TPM)		GTEX Sample ID	Tissue	mRNA aAbundance (TPM)		GTEX Sample ID	Tissue	mRNA aAbundance (TPM)		GTEX Sample ID	Tissue	mRNA aAbundance (TPM)		GTEX Sample ID	Tissue	mRNA aAbundance (TPM)		GTEX Sample ID	Tissue	mRNA aAbundance (TPM)
GTEX-11DXY-0526-SM-5EGGQ	liver	43.51		GTEX-111CU-1326-SM-5NQ8L	smallIntestine	18.02		GTEX-111CU-0926-SM-5EGIK	stomach	20.78		GTEX-111CU-0726-SM-5GZYD	esophagusMucosa	14.15		GTEX-111CU-0626-SM-5EGHL	esophagusMuscular	9.407		GTEX-1117F-3226-SM-5N9CT	brainCortex	3.75		GTEX-111FC-3326-SM-5GZYV	brainCerebellum	6.557
GTEX-ZZPU-0426-SM-5GZYH	liver	79.85		GTEX-ZZ64-0526-SM-5GZXM	smallIntestine	32.03		GTEX-ZZPU-1426-SM-5GZZ6	stomach	12.73		GTEX-ZZPT-1426-SM-5N9C5	esophagusMucosa	14.45		GTEX-ZZPU-1826-SM-5E43L	esophagusMuscular	7.172		GTEX-ZZPT-3026-SM-5GZXH	brainCortex	4.105		GTEX-ZZPT-2926-SM-5EQ5S	brainCerebellum	3.613
GTEX-ZYY3-0626-SM-5NQ6W	liver	22.77		GTEX-ZYFG-2026-SM-5E43Y	smallIntestine	35.45		GTEX-ZZ64-0426-SM-5E43F	stomach	17.26		GTEX-ZZ64-0226-SM-5E44X	esophagusMucosa	17.52		GTEX-ZZ64-0326-SM-5E45S	esophagusMuscular	9.752		GTEX-ZYY3-3126-SM-5SI9L	brainCortex	5.487		GTEX-ZYY3-3026-SM-5GIEJ	brainCerebellum	6.405
GTEX-ZYT6-0626-SM-5E45V	liver	61.03		GTEX-ZXES-1526-SM-5NQ95	smallIntestine	34.72		GTEX-ZYY3-1726-SM-5EGH3	stomach	10.2		GTEX-ZYY3-1526-SM-5SIA9	esophagusMucosa	15.33		GTEX-ZYY3-1626-SM-5EGJF	esophagusMuscular	13.08		GTEX-ZYFD-3026-SM-5E44C	brainCortex	2.938		GTEX-ZYFD-2926-SM-5GID9	brainCerebellum	5.06
GTEX-ZVT4-0626-SM-5E45T	liver	30.66		GTEX-ZVZP-1826-SM-5GZXB	smallIntestine	28.93		GTEX-ZYVF-2726-SM-5GID4	stomach	16		GTEX-ZYW4-1326-SM-5E45N	esophagusMucosa	16.83		GTEX-ZYW4-1426-SM-5SIAX	esophagusMuscular	12.75		GTEX-ZVT3-3026-SM-5E43N	brainCortex	3.57		GTEX-ZVT3-2926-SM-5GU6M	brainCerebellum	6.847
GTEX-ZVT3-1626-SM-5GU66	liver	72.34		GTEX-ZVT2-2126-SM-5NQ93	smallIntestine	24.31		GTEX-ZYFG-1326-SM-5GICJ	stomach	14.97		GTEX-ZYVF-2226-SM-5GIDD	esophagusMucosa	12.61		GTEX-ZYVF-2326-SM-5E44Z	esophagusMuscular	14.59		GTEX-ZUA1-3026-SM-59HJC	brainCortex	4.065		GTEX-ZUA1-2926-SM-59HL3	brainCerebellum	9.755
GTEX-ZVP2-0626-SM-51MSO	liver	49.71		GTEX-ZVP2-1726-SM-5GU5P	smallIntestine	23.18		GTEX-ZY6K-0726-SM-5A5L8	stomach	12.79		GTEX-ZYT6-1126-SM-5GZYR	esophagusMucosa	15.92		GTEX-ZYT6-1226-SM-5E44Q	esophagusMuscular	8.846		GTEX-ZF28-3026-SM-4WKHP	brainCortex	2.3		GTEX-ZF28-2926-SM-4WKG1	brainCerebellum	2.554
GTEX-ZTPG-1426-SM-51MT3	liver	21.25		GTEX-ZTX8-0526-SM-59HLD	smallIntestine	28.81		GTEX-ZXES-1426-SM-5NQ8S	stomach	16.39		GTEX-ZYFG-1126-SM-5GICY	esophagusMucosa	11.71		GTEX-ZYFC-1726-SM-5GZYX	esophagusMuscular	16.75		GTEX-ZE9C-3026-SM-4WKHB	brainCortex	4.98		GTEX-ZDXO-2926-SM-4WKFM	brainCerebellum	6.486
GTEX-ZPU1-0826-SM-57WG2	liver	76.71		GTEX-ZTSS-0926-SM-59865	smallIntestine	30.76		GTEX-ZVZP-1726-SM-5GZWY	stomach	16.77		GTEX-ZYFC-1626-SM-5N9EU	esophagusMucosa	15.99		GTEX-ZY6K-0526-SM-5GZY9	esophagusMuscular	9.912		GTEX-ZE7O-3126-SM-5HL5X	brainCortex	3.771		GTEX-ZAK1-2926-SM-5HL9S	brainCerebellum	6.116
GTEX-ZF2S-3026-SM-4WWCH	liver	56.89		GTEX-ZTPG-2626-SM-57WFX	smallIntestine	20.7		GTEX-ZVT3-2126-SM-59HL2	stomach	12.14		GTEX-ZY6K-0626-SM-59HJL	esophagusMucosa	16.44		GTEX-ZXES-1226-SM-ARL6V	esophagusMuscular	11.6		GTEX-ZDXO-2126-SM-4WKFI	brainCortex	5.66		GTEX-ZAJG-3026-SM-5HL92	brainCerebellum	5.105
GTEX-ZF29-2026-SM-DNZYW	liver	62.78		GTEX-ZQUD-0926-SM-57WE3	smallIntestine	11.61		GTEX-ZVT2-1626-SM-51MRC	stomach	11.71		GTEX-ZXES-1126-SM-5GZXN	esophagusMucosa	15.15		GTEX-ZVZP-1426-SM-5NQ7R	esophagusMuscular	8.174		GTEX-ZAK1-3026-SM-5S2MJ	brainCortex	5.931		GTEX-ZAB4-2926-SM-57WCV	brainCerebellum	4.727
GTEX-ZEX8-0826-SM-4WKHK	liver	83.35		GTEX-ZQG8-2526-SM-57WEQ	smallIntestine	10.75		GTEX-ZVP2-1626-SM-5GU5D	stomach	16.17		GTEX-ZVT2-1326-SM-5E45H	esophagusMucosa	13.45		GTEX-ZVT2-1226-SM-5GU5H	esophagusMuscular	12.86		GTEX-ZAJG-3126-SM-5HL9J	brainCortex	7.422		GTEX-Z93S-2826-SM-57WBL	brainCerebellum	6.45
GTEX-ZAB5-0426-SM-5CVMI	liver	51.02		GTEX-ZPIC-2326-SM-57WDW	smallIntestine	16.57		GTEX-ZV7C-1626-SM-5NQ7E	stomach	14.44		GTEX-ZVP2-1326-SM-57WCE	esophagusMucosa	12.99		GTEX-ZTX8-0326-SM-59HLA	esophagusMuscular	12.63		GTEX-Z93S-2926-SM-57WB9	brainCortex	2.049		GTEX-YJ89-2926-SM-5P9IT	brainCerebellum	6.311
GTEX-ZAB4-0826-SM-5LU9D	liver	20.54		GTEX-ZPCL-1726-SM-57WEO	smallIntestine	32.86		GTEX-ZV6S-0926-SM-57WGB	stomach	6.627		GTEX-ZVE2-1326-SM-5NQ94	esophagusMucosa	16.41		GTEX-ZTTD-1426-SM-4YCEX	esophagusMuscular	14.81		GTEX-YJ89-3026-SM-5IFJI	brainCortex	2.661		GTEX-YFC4-3026-SM-5IFJK	brainCerebellum	7.325
GTEX-Z9EW-0426-SM-5CVM9	liver	58.63		GTEX-ZP4G-1626-SM-57WGD	smallIntestine	19.01		GTEX-ZTX8-0426-SM-59HLG	stomach	13.72		GTEX-ZV68-0926-SM-59HK7	esophagusMucosa	4.871		GTEX-ZTSS-0726-SM-51MSN	esophagusMuscular	10.12		GTEX-YFC4-3126-SM-5PNV6	brainCortex	6.9		GTEX-Y8DK-0726-SM-4TT3S	brainCerebellum	7.547
GTEX-YFC4-1526-SM-5IFJS	liver	41.51		GTEX-ZLWG-1626-SM-DNZZ1	smallIntestine	28.9		GTEX-ZT9W-1526-SM-4YCDE	stomach	14.01		GTEX-ZUA1-1226-SM-5NQ6O	esophagusMucosa	12.01		GTEX-ZTPG-1526-SM-51MTF	esophagusMuscular	6.227		GTEX-Y8DK-0826-SM-4TT3T	brainCortex	3.196		GTEX-Y111-2826-SM-4TT3O	brainCerebellum	5.581
GTEX-YECK-1926-SM-4W21H	liver	66.71		GTEX-ZLV1-1126-SM-4WWBW	smallIntestine	40.07		GTEX-ZQUD-0826-SM-57WDQ	stomach	18.44		GTEX-ZTX8-0226-SM-5E44D	esophagusMucosa	17.58		GTEX-ZT9W-1226-SM-57WE4	esophagusMuscular	8.364		GTEX-Y111-2726-SM-4TT3N	brainCortex	3.715		GTEX-XMD1-2826-SM-4AT5F	brainCerebellum	2.729
GTEX-YEC4-0826-SM-5P9FV	liver	42.49		GTEX-ZLFU-1526-SM-4WWBT	smallIntestine	25.82		GTEX-ZPU1-1626-SM-4WWB2	stomach	13.66		GTEX-ZTSS-0626-SM-59867	esophagusMucosa	11.58		GTEX-ZQUD-0326-SM-4YCEN	esophagusMuscular	9.709		GTEX-XLM4-3026-SM-4AT6L	brainCortex	5.305		GTEX-XLM4-2926-SM-4AT59	brainCerebellum	4.838
GTEX-YB5E-0326-SM-5IFHU	liver	71.98		GTEX-ZG7Y-1926-SM-DNZZ5	smallIntestine	14.63		GTEX-ZPIC-2026-SM-57WG3	stomach	15.09		GTEX-ZTPG-1626-SM-5DUX2	esophagusMucosa	10.91		GTEX-ZPU1-1326-SM-57WE1	esophagusMuscular	12.92		GTEX-X585-3026-SM-46MWF	brainCortex	6.453		GTEX-X4XX-2926-SM-3NMB1	brainCerebellum	5.91
GTEX-Y5V5-0926-SM-4VBPZ	liver	62.09		GTEX-ZF2S-1726-SM-57WFT	smallIntestine	9.162		GTEX-ZP4G-1226-SM-4WWCJ	stomach	16.16		GTEX-ZT9X-0526-SM-5GCOP	esophagusMucosa	16.21		GTEX-ZPIC-1626-SM-57WEB	esophagusMuscular	7.711		GTEX-X4XY-3026-SM-EWRM9	brainCortex	1.871		GTEX-X4EP-3026-SM-3P5YP	brainCerebellum	5.708
GTEX-Y5LM-0426-SM-4VBRO	liver	79.1		GTEX-ZF29-1626-SM-4WKFJ	smallIntestine	25.68		GTEX-ZLWG-1526-SM-DO12F	stomach	18.65		GTEX-ZT9W-1326-SM-51MTB	esophagusMucosa	8.736		GTEX-ZPCL-1226-SM-4WWFF	esophagusMuscular	10.88		GTEX-X4XX-3026-SM-3NMB2	brainCortex	4.144		GTEX-X261-3126-SM-4PQZC	brainCerebellum	5.736
GTEX-Y111-0726-SM-EYYVM	liver	41.58		GTEX-ZEX8-1826-SM-57WBH	smallIntestine	14.65		GTEX-ZLV1-0826-SM-DO11P	stomach	11.9		GTEX-ZQUD-0426-SM-57WFR	esophagusMucosa	12.37		GTEX-ZP4G-0926-SM-4WWF4	esophagusMuscular	9.654		GTEX-WZTO-2926-SM-3NM9I	brainCortex	4.456		GTEX-WZTO-2826-SM-3NM8P	brainCerebellum	10.49
GTEX-XXEK-1126-SM-4BRUX	liver	27.72		GTEX-ZDTT-1726-SM-5HL69	smallIntestine	28.4		GTEX-ZLFU-1326-SM-DO11R	stomach	15.23		GTEX-ZPU1-1426-SM-4WWFU	esophagusMucosa	16.73		GTEX-ZLWG-1226-SM-4WWFS	esophagusMuscular	10.27		GTEX-WWYW-3126-SM-3NB39	brainCortex	2.069		GTEX-WWYW-3026-SM-3NB36	brainCerebellum	4.784
GTEX-XBEC-1526-SM-4AT68	liver	31.42		GTEX-ZC5H-2326-SM-4WAYT	smallIntestine	14.71		GTEX-ZGAY-1626-SM-DNZZ3	stomach	10.48		GTEX-ZPCL-1426-SM-57WEC	esophagusMucosa	13.07		GTEX-ZLV1-0626-SM-4WWF6	esophagusMuscular	9.599		GTEX-WVLH-3026-SM-3MJG9	brainCortex	3.841		GTEX-WVLH-2926-SM-3MJG5	brainCerebellum	10.59
GTEX-X4XY-1626-SM-46MVN	liver	32.82		GTEX-ZAB5-1526-SM-5HL9P	smallIntestine	9.037		GTEX-ZF2S-1426-SM-57WET	stomach	8.647		GTEX-ZLWG-1326-SM-DNZYZ	esophagusMucosa	7.542		GTEX-ZLFU-1026-SM-5EQMZ	esophagusMuscular	10.09		GTEX-WL46-2926-SM-3LK82	brainCortex	5.6		GTEX-WL46-2826-SM-3LK81	brainCerebellum	7.199
GTEX-X4EP-1026-SM-4QAS5	liver	27.78		GTEX-ZA64-1226-SM-5HL7B	smallIntestine	23.15		GTEX-ZF29-1526-SM-4WKF7	stomach	15.46		GTEX-ZLV1-0526-SM-4WWD4	esophagusMucosa	10.65		GTEX-ZGAY-1226-SM-DO92W	esophagusMuscular	17.43		GTEX-WHSE-3026-SM-3P5ZH	brainCortex	3.983		GTEX-WHSE-2926-SM-3NMBG	brainCerebellum	8.124
GTEX-X4EO-1126-SM-4QARQ	liver	51.05		GTEX-Z9EW-0926-SM-5CVMM	smallIntestine	13.89		GTEX-ZEX8-1626-SM-4WKG7	stomach	4.463		GTEX-ZLFU-1126-SM-DO11K	esophagusMucosa	16.87		GTEX-ZG7Y-1326-SM-4WWBL	esophagusMuscular	10.92		GTEX-UTHO-3026-SM-3GAFB	brainCortex	7.344		GTEX-UTHO-2926-SM-3P5Z9	brainCerebellum	6.277
GTEX-X3Y1-2726-SM-4PQZH	liver	40.41		GTEX-YFCO-1326-SM-664NV	smallIntestine	30.16		GTEX-ZE7O-3026-SM-51MS4	stomach	16.17		GTEX-ZGAY-1126-SM-4WWBS	esophagusMucosa	16.66		GTEX-ZF2S-1126-SM-4WKHH	esophagusMuscular	7.243		GTEX-TSE9-3026-SM-3DB76	brainCortex	3.641		GTEX-TSE9-2926-SM-3DB77	brainCerebellum	7.569
GTEX-X261-1726-SM-4PQYT	liver	30.75		GTEX-YF7O-1826-SM-5IFIU	smallIntestine	23.1		GTEX-ZDYS-1926-SM-5HL59	stomach	16.31		GTEX-ZG7Y-1126-SM-4WWEZ	esophagusMucosa	11.9		GTEX-ZF29-1226-SM-4WKH1	esophagusMuscular	10.22		GTEX-T6MN-2626-SM-32PMQ	brainCortex	5.215		GTEX-T6MN-2526-SM-32PMN	brainCerebellum	11.28
GTEX-WZTO-0626-SM-4PQYY	liver	38.5		GTEX-YEC4-1726-SM-4W21E	smallIntestine	34.91		GTEX-ZAB4-1526-SM-5CVN7	stomach	9.389		GTEX-ZF3C-1626-SM-4WWB4	esophagusMucosa	13.76		GTEX-ZEX8-1326-SM-4WWEW	esophagusMuscular	8.007		GTEX-T5JC-2426-SM-3NMDB	brainCortex	2.696		GTEX-T5JC-2326-SM-32PMR	brainCerebellum	5.336
GTEX-WYVS-1926-SM-4PQZ2	liver	38.67		GTEX-YB5E-1526-SM-5IFIE	smallIntestine	41.1		GTEX-ZA64-0826-SM-5HL9U	stomach	12.22		GTEX-ZF2S-1226-SM-4WWAX	esophagusMucosa	12.64		GTEX-ZDYS-0926-SM-4WWCS	esophagusMuscular	11.8		GTEX-T2IS-3026-SM-32QPM	brainCortex	2.847		GTEX-T2IS-2926-SM-32QPO	brainCerebellum	9.458
GTEX-WY7C-0726-SM-4ONCB	liver	60.52		GTEX-Y9LG-1626-SM-5IFHM	smallIntestine	28.59		GTEX-YJ8A-1526-SM-5P9FT	stomach	11.29		GTEX-ZF29-1326-SM-DNZYV	esophagusMucosa	12.58		GTEX-ZDTT-1226-SM-4WKG9	esophagusMuscular	10.21		GTEX-RU72-3026-SM-CYPRV	brainCortex	3.216		GTEX-S7SE-2526-SM-2XCDL	brainCerebellum	15.57
GTEX-WVLH-2126-SM-EYYWD	liver	52.7		GTEX-Y5V5-1826-SM-4VDS5	smallIntestine	9.628		GTEX-YFCO-0826-SM-5LUAG	stomach	13.16		GTEX-ZEX8-1426-SM-4WKHQ	esophagusMucosa	16.83		GTEX-ZAB5-1026-SM-5HL91	esophagusMuscular	8.026		GTEX-RNOR-2326-SM-2TF4I	brainCortex	4.239		GTEX-RU72-2926-SM-2TF66	brainCerebellum	7.477
GTEX-WQUQ-1926-SM-4OOSA	liver	41.8		GTEX-Y5LM-1626-SM-4VDTB	smallIntestine	15.31		GTEX-YEC4-1426-SM-5IFHS	stomach	16.69		GTEX-ZE9C-1126-SM-4WWBD	esophagusMucosa	10.33		GTEX-ZAB4-1226-SM-5CVN5	esophagusMuscular	13.82		GTEX-QVUS-2826-SM-3GADB	brainCortex	7.318		GTEX-RNOR-2226-SM-2TF5O	brainCerebellum	8.9
GTEX-WK11-1326-SM-4OOSI	liver	24.47		GTEX-Y3IK-1726-SM-4YCCR	smallIntestine	9.736		GTEX-YEC3-1426-SM-D4P1S	stomach	9.086		GTEX-ZDYS-0826-SM-4WWCR	esophagusMucosa	20.96		GTEX-ZA64-0526-SM-5HL9I	esophagusMuscular	7.509		GTEX-QVJO-1426-SM-2S1QY	brainCortex	4.25		GTEX-R55E-2526-SM-2TC6H	brainCerebellum	8.957
GTEX-WFON-1726-SM-4LVMQ	liver	44.15		GTEX-Y3I4-1326-SM-4TT8Z	smallIntestine	9.36		GTEX-YB5E-1126-SM-664NU	stomach	20.34		GTEX-ZDTT-1326-SM-4WKFH	esophagusMucosa	10.72		GTEX-Z9EW-0626-SM-5HL95	esophagusMuscular	8.852		GTEX-QMR6-1426-SM-32PLA	brainCortex	6.781		GTEX-QVUS-2926-SM-3GIJB	brainCerebellum	8.276
GTEX-VUSG-0126-SM-4KL1X	liver	31.2		GTEX-Y114-1426-SM-4TT6W	smallIntestine	19.66		GTEX-Y9LG-1026-SM-5IFJN	stomach	15.71		GTEX-ZC5H-1326-SM-5HL7E	esophagusMucosa	8.503		GTEX-YJ8A-1226-SM-5IFHH	esophagusMuscular	8.493		GTEX-QDT8-2926-SM-32PKC	brainCortex	7.488		GTEX-QVJO-1325-SM-2S1QX	brainCerebellum	8.101
GTEX-UTHO-2426-SM-4JBHD	liver	31.63		GTEX-Y111-2226-SM-4SOJB	smallIntestine	12.87		GTEX-Y8LW-0826-SM-4WWDO	stomach	7.301		GTEX-ZAK1-1526-SM-5S2OV	esophagusMucosa	9.07		GTEX-YFCO-0526-SM-4W1ZJ	esophagusMuscular	9.33		GTEX-Q2AG-2926-SM-2HMJ3	brainCortex	4.733		GTEX-QMR6-1326-SM-32PLB	brainCerebellum	8.645
GTEX-UPK5-1426-SM-4JBHH	liver	52.57		GTEX-XXEK-1026-SM-4BRUW	smallIntestine	13.42		GTEX-Y8E4-1526-SM-4WWDI	stomach	9.424		GTEX-ZAJG-1326-SM-5S2NV	esophagusMucosa	14.04		GTEX-YF7O-0826-SM-4W21F	esophagusMuscular	8.661		GTEX-PWO3-0926-SM-2I5EY	brainCortex	2.927		GTEX-QDT8-3026-SM-32PKB	brainCerebellum	11.18
GTEX-U8XE-1526-SM-4E3HT	liver	32.03		GTEX-XUZC-1426-SM-4BRV3	smallIntestine	31.7		GTEX-Y5V6-1326-SM-4VDTF	stomach	5.874		GTEX-ZAB5-0926-SM-5CVMV	esophagusMucosa	13.89		GTEX-YECK-1726-SM-5IFI3	esophagusMuscular	11.3		GTEX-PVOW-2526-SM-2XCF7	brainCortex	4.226		GTEX-Q2AG-2826-SM-2HMJQ	brainCerebellum	13.44
GTEX-U3ZN-0226-SM-3DB8D	liver	103.1		GTEX-XPVG-1726-SM-4B65W	smallIntestine	12.69		GTEX-Y5LM-1326-SM-5RQIS	stomach	22.82		GTEX-ZAB4-1126-SM-5HL86	esophagusMucosa	15.46		GTEX-YEC4-1126-SM-5CVLW	esophagusMuscular	10.06		GTEX-P44G-2426-SM-2I5ER	brainCortex	2.501		GTEX-PWO3-1026-SM-2I5F2	brainCerebellum	4.995
GTEX-TKQ2-1726-SM-4DXUP	liver	55.48		GTEX-XMK1-1826-SM-4B66F	smallIntestine	10.58		GTEX-Y3IK-1426-SM-4YCES	stomach	20.05		GTEX-ZA64-0626-SM-5HL9O	esophagusMucosa	13.45		GTEX-YEC3-1926-SM-4WWF5	esophagusMuscular	8.314		GTEX-OXRN-2426-SM-2I5EQ	brainCortex	2.441		GTEX-PVOW-2626-SM-32PL8	brainCerebellum	13.42
GTEX-T6MN-1226-SM-3NMA5	liver	63.19		GTEX-XGQ4-1326-SM-4GIDU	smallIntestine	33.1		GTEX-Y3I4-1626-SM-4TT7W	stomach	8.896		GTEX-Z9EW-0526-SM-5HL8S	esophagusMucosa	12.65		GTEX-YB5K-0726-SM-5LU8R	esophagusMuscular	10.37		GTEX-OHPN-2526-SM-2I5H3	brainCortex	5.594		GTEX-P44H-2426-SM-2XCEJ	brainCerebellum	11.29
GTEX-SJXC-1226-SM-4DM78	liver	63.95		GTEX-XBED-1426-SM-4AT4G	smallIntestine	25.7		GTEX-Y114-1226-SM-4TT88	stomach	9.796		GTEX-YJ89-1526-SM-5P9IR	esophagusMucosa	8.722		GTEX-YB5E-0826-SM-4VDRZ	esophagusMuscular	9.264		GTEX-NPJ8-1526-SM-2D7VU	brainCortex	9.658		GTEX-P44G-2526-SM-2I5EK	brainCerebellum	4.901
GTEX-S4Z8-0526-SM-4AD4T	liver	61.26		GTEX-XAJ8-0526-SM-47JYK	smallIntestine	16.08		GTEX-XXEK-0826-SM-4BRWG	stomach	13.62		GTEX-YFC4-1226-SM-5LU9R	esophagusMucosa	14.45		GTEX-Y9LG-0826-SM-5ZZVG	esophagusMuscular	8.798		GTEX-NPJ7-2726-SM-2I3FT	brainCortex	4.491		GTEX-OHPN-2626-SM-2I5H1	brainCerebellum	5.811
GTEX-S33H-1626-SM-4AD68	liver	45.23		GTEX-X5EB-1626-SM-4E3IV	smallIntestine	16.65		GTEX-XV7Q-1326-SM-4BRWM	stomach	11.78		GTEX-YF7O-0926-SM-5IFIF	esophagusMucosa	14.02		GTEX-Y8LW-0626-SM-4VDS8	esophagusMuscular	6.609		GTEX-N7MT-1126-SM-CYPQY	brainCortex	11.65		GTEX-NPJ8-2626-SM-2D7W2	brainCerebellum	5.599
GTEX-S32W-1926-SM-4AD63	liver	59.75		GTEX-X15G-1426-SM-4PQZK	smallIntestine	11.71		GTEX-XUZC-0726-SM-4BOPH	stomach	14.07		GTEX-YECK-1626-SM-5IFHQ	esophagusMucosa	12.17		GTEX-Y8E4-1826-SM-4VBPV	esophagusMuscular	10.89		GTEX-1RQEC-2926-SM-EVR5A	brainCortex	2.48		GTEX-NPJ7-2826-SM-2I3FU	brainCerebellum	5.554
GTEX-RWSA-1426-SM-47JXA	liver	48.42		GTEX-WYJK-1526-SM-4ONCW	smallIntestine	10.55		GTEX-XQ8I-2026-SM-4BOOL	stomach	13.66		GTEX-YEC4-1026-SM-9WG7N	esophagusMucosa	8.369		GTEX-Y5V6-1126-SM-4VDTD	esophagusMuscular	9.286		GTEX-1R9PO-2926-SM-EVYBR	brainCortex	5.844		GTEX-N7MT-1226-SM-DKPOK	brainCerebellum	6.316
GTEX-RU72-1426-SM-46MUF	liver	43.99		GTEX-WY7C-1826-SM-4ONCE	smallIntestine	44.45		GTEX-XPVG-1526-SM-4B66C	stomach	10.76		GTEX-YEC3-2526-SM-CXZIH	esophagusMucosa	13.73		GTEX-Y5V5-1426-SM-EYYVT	esophagusMuscular	11.15		GTEX-1R9K4-3126-SM-DTX9Y	brainCortex	4.031		GTEX-N7MS-2526-SM-2D7W3	brainCerebellum	11.95
GTEX-RTLS-1326-SM-46MUN	liver	45.08		GTEX-WRHK-1026-SM-4MVOD	smallIntestine	17.6		GTEX-XMK1-1526-SM-EYYVO	stomach	16.92		GTEX-YB5K-0826-SM-5YYB7	esophagusMucosa	13.38		GTEX-Y5LM-1126-SM-4VDT5	esophagusMuscular	7.166		GTEX-1QP6S-2926-SM-DTXF8	brainCortex	24.79		GTEX-1RQEC-3026-SM-DPRXM	brainCerebellum	6.034
GTEX-RNOR-1426-SM-48FDJ	liver	47.24		GTEX-WQUQ-2426-SM-4MVNW	smallIntestine	15.4		GTEX-XBEW-1826-SM-4RTWX	stomach	14.73		GTEX-YB5E-0926-SM-4WWDQ	esophagusMucosa	14.05		GTEX-Y3IK-1226-SM-4WWEK	esophagusMuscular	7.257		GTEX-1QMI2-3126-SM-EXUT5	brainCortex	5.581		GTEX-1RNSC-3126-SM-EVR4V	brainCerebellum	2.433
GTEX-RN64-1826-SM-48FDV	liver	51.17		GTEX-WHSB-1026-SM-4M1XN	smallIntestine	28.61		GTEX-XBED-1226-SM-4AT5V	stomach	14.47		GTEX-Y9LG-0626-SM-4WWDH	esophagusMucosa	12.19		GTEX-Y3I4-1026-SM-4TT2C	esophagusMuscular	11.44		GTEX-1PWST-3126-SM-EXUSE	brainCortex	4.434		GTEX-1RDX4-3226-SM-DPS14	brainCerebellum	6.511
GTEX-RM2N-1926-SM-48FCU	liver	58.3		GTEX-WH7G-1626-SM-4LVMY	smallIntestine	18.33		GTEX-XAJ8-0326-SM-47JYI	stomach	11.01		GTEX-Y8LW-0726-SM-5IFI1	esophagusMucosa	8.884		GTEX-Y111-1726-SM-4SOIQ	esophagusMuscular	9.555		GTEX-1PPGY-3126-SM-EXUSR	brainCortex	4.436		GTEX-1R9PO-2826-SM-E6CPV	brainCerebellum	10.73
GTEX-REY6-1226-SM-48FDR	liver	35.48		GTEX-WFON-1526-SM-4LVMP	smallIntestine	8.759		GTEX-X15G-1126-SM-4PQZG	stomach	8.83		GTEX-Y8E4-1726-SM-5LU9G	esophagusMucosa	16.8		GTEX-XYKS-1126-SM-4BRWP	esophagusMuscular	9.446		GTEX-1PIIG-2726-SM-E76PQ	brainCortex	2.747		GTEX-1R46S-3126-SM-DPRZ9	brainCerebellum	8.02
GTEX-R53T-0326-SM-48FEC	liver	110.3		GTEX-WFJO-0926-SM-4LVM2	smallIntestine	21.7		GTEX-WZTO-2126-SM-4PQYW	stomach	7.126		GTEX-Y5V6-1026-SM-4VBS2	esophagusMucosa	16.91		GTEX-XXEK-0426-SM-4BRVW	esophagusMuscular	8.952		GTEX-1OJC4-2826-SM-E6CQX	brainCortex	4.451		GTEX-1QP6S-3026-SM-EAZ4N	brainCerebellum	9.756
GTEX-QV44-0326-SM-C1YQX	liver	45.72		GTEX-WFG8-1626-SM-4LVMB	smallIntestine	26.26		GTEX-WYVS-1326-SM-4ONCQ	stomach	7.046		GTEX-Y5V5-1626-SM-4VDSG	esophagusMucosa	12.72		GTEX-XV7Q-1026-SM-4BRVR	esophagusMuscular	7.416		GTEX-1O9I2-3026-SM-E76PX	brainCortex	5.309		GTEX-1QEPI-3026-SM-EXOIW	brainCerebellum	4.564
GTEX-QESD-2026-SM-447BI	liver	72.51		GTEX-WFG7-1726-SM-4LVME	smallIntestine	20.78		GTEX-WYJK-2526-SM-4ONDF	stomach	10.81		GTEX-Y5LM-1026-SM-4VDSQ	esophagusMucosa	14.06		GTEX-XUZC-0326-SM-4BOO8	esophagusMuscular	8.162		GTEX-1NV8Z-3126-SM-E76R3	brainCortex	5.649		GTEX-1PWST-3026-SM-EAZ3H	brainCerebellum	6.365
GTEX-QEL4-1226-SM-447A4	liver	30.01		GTEX-WEY5-1526-SM-4LMJF	smallIntestine	11.43		GTEX-WY7C-1726-SM-4ONCC	stomach	17.1		GTEX-Y3IK-1126-SM-51MSV	esophagusMucosa	11.36		GTEX-XUW1-1526-SM-4BOOY	esophagusMuscular	13.5		GTEX-1NV5F-3226-SM-EXUSL	brainCortex	2.724		GTEX-1POEN-2726-SM-E9U6B	brainCerebellum	9.167
GTEX-QEG4-1826-SM-CKZN9	liver	60.11		GTEX-VUSG-1726-SM-4KKZL	smallIntestine	16.48		GTEX-WXYG-1626-SM-4ONCR	stomach	17.06		GTEX-Y3I4-1226-SM-4TT8N	esophagusMucosa	14.95		GTEX-XQ8I-1626-SM-4BOOI	esophagusMuscular	14.77		GTEX-1N5O9-2926-SM-EXUSN	brainCortex	3.778		GTEX-1PIIG-2826-SM-DTX7O	brainCerebellum	7.878
GTEX-QDVN-0826-SM-48TZ2	liver	40.7		GTEX-VJYA-0926-SM-4KL1N	smallIntestine	9.549		GTEX-WRHK-0626-SM-4MVOE	stomach	16.1		GTEX-Y114-0926-SM-4TT7J	esophagusMucosa	13.05		GTEX-XQ3S-1226-SM-4BOPP	esophagusMuscular	9.118		GTEX-1N2DW-2826-SM-E9TK5	brainCortex	3.893		GTEX-1P4AB-3026-SM-EXOJS	brainCerebellum	6.803
GTEX-Q734-0326-SM-48U15	liver	28		GTEX-UPK5-2026-SM-4JBIM	smallIntestine	14.68		GTEX-WHWD-1426-SM-4OORU	stomach	7.497		GTEX-Y111-1626-SM-57WCY	esophagusMucosa	17.37		GTEX-XPVG-1326-SM-4B65P	esophagusMuscular	10.78		GTEX-1M4P7-2726-SM-E9TJQ	brainCortex	4.044		GTEX-1NV8Z-3026-SM-DTX8Z	brainCerebellum	9.518
GTEX-Q2AG-1126-SM-48U1P	liver	36.34		GTEX-1S82Z-1826-SM-E9TIK	smallIntestine	10.14		GTEX-WHSB-1226-SM-4M1XR	stomach	18.58		GTEX-XYKS-1526-SM-4BRUP	esophagusMucosa	8.592		GTEX-XBEW-1426-SM-4AT4J	esophagusMuscular	8.819		GTEX-1LKK1-3126-SM-EWRNY	brainCortex	4.633		GTEX-1MJK2-3026-SM-EV7A5	brainCerebellum	6.508
GTEX-PX3G-0826-SM-48TZS	liver	58.38		GTEX-1S5ZA-1326-SM-EV7BB	smallIntestine	14.51		GTEX-WHPG-0426-SM-4M1XW	stomach	21.42		GTEX-XXEK-0326-SM-4BRVV	esophagusMucosa	13.13		GTEX-XBED-0926-SM-48TCE	esophagusMuscular	11.19		GTEX-1LG7Y-3026-SM-D5OVI	brainCortex	2.759		GTEX-1LSVX-2826-SM-EVR58	brainCerebellum	5.33
GTEX-P78B-1326-SM-3P611	liver	56.79		GTEX-1RAZR-1826-SM-E6CRE	smallIntestine	11.48		GTEX-WH7G-1526-SM-4LVMX	stomach	10.77		GTEX-XV7Q-1126-SM-4BRVS	esophagusMucosa	9.866		GTEX-X8HC-1526-SM-46MWD	esophagusMuscular	18.21		GTEX-1LC47-2926-SM-CXZKC	brainCortex	3.247		GTEX-1LG7Y-3126-SM-EV7AS	brainCerebellum	5.772
GTEX-P44G-1126-SM-3NM9D	liver	7.598		GTEX-1RAZQ-2226-SM-DPRZR	smallIntestine	17.94		GTEX-WFON-1126-SM-4LVMA	stomach	14		GTEX-XUZC-0426-SM-4BOPE	esophagusMucosa	12.99		GTEX-X5EB-1426-SM-46MVW	esophagusMuscular	11.5		GTEX-1KWVE-2326-SM-D4P3N	brainCortex	3.39		GTEX-1KWVE-2226-SM-CXZKN	brainCerebellum	8.777
GTEX-OOBJ-0826-SM-3NB2K	liver	59.2		GTEX-1RAZA-1826-SM-DTXA2	smallIntestine	13.92		GTEX-WFJO-1126-SM-4LVLZ	stomach	8.606		GTEX-XQ8I-1526-SM-4BOOH	esophagusMucosa	12.19		GTEX-X3Y1-1226-SM-4PQZ8	esophagusMuscular	9.61		GTEX-1KD4Q-2926-SM-D3L9N	brainCortex	3.983		GTEX-1KD4Q-3026-SM-EV7A7	brainCerebellum	4.998
GTEX-OIZF-0826-SM-3MJGO	liver	93.01		GTEX-1R9PM-1626-SM-DPRY9	smallIntestine	15.17		GTEX-WFG8-1326-SM-4LVN3	stomach	15.72		GTEX-XQ3S-1126-SM-4BOPK	esophagusMucosa	7.884		GTEX-X15G-0926-SM-4PQZE	esophagusMuscular	8.569		GTEX-1JMQL-2826-SM-ARU91	brainCortex	3.227		GTEX-1KANB-3226-SM-D4P3G	brainCerebellum	3.566
GTEX-O5YV-0726-SM-EV798	liver	29.68		GTEX-1R9K5-2026-SM-E6CPS	smallIntestine	15.76		GTEX-WFG7-1326-SM-4LMK1	stomach	14.65		GTEX-XMK1-1326-SM-4B65Q	esophagusMucosa	14.6		GTEX-WZTO-1526-SM-4PQYQ	esophagusMuscular	10.24		GTEX-1JMQK-3026-SM-ARL95	brainCortex	3.504		GTEX-1JN1M-3126-SM-AHZ4E	brainCerebellum	3.879
GTEX-O5YT-0826-SM-3TW8N	liver	23.53		GTEX-1R9K4-2326-SM-E6CRB	smallIntestine	23.13		GTEX-WEY5-1226-SM-4LMIQ	stomach	14.52		GTEX-XMD2-1326-SM-4YCET	esophagusMucosa	8.32		GTEX-WYVS-0826-SM-4RTXB	esophagusMuscular	8.027		GTEX-1JMPZ-2726-SM-ARZNF	brainCortex	8.378		GTEX-1JMQK-2926-SM-D4P2T	brainCerebellum	5.766
GTEX-1S82Y-1026-SM-EV7BJ	liver	31.72		GTEX-1R9JW-1926-SM-EVR4J	smallIntestine	9.573		GTEX-W5WG-1726-SM-4LMI5	stomach	7.605		GTEX-XLM4-2326-SM-4AT5E	esophagusMucosa	17.42		GTEX-WYJK-2026-SM-4ONDE	esophagusMuscular	11.41		GTEX-1JMOU-2726-SM-CY8IO	brainCortex	3.667		GTEX-1JMQJ-3126-SM-EV79G	brainCerebellum	6.718
GTEX-1S5VW-1826-SM-EAZ53	liver	15.25		GTEX-1R7EV-1226-SM-DTX82	smallIntestine	15.14		GTEX-VJYA-1026-SM-4KL21	stomach	13.73		GTEX-XK95-1026-SM-4GIDV	esophagusMucosa	10.25		GTEX-WY7C-1326-SM-4ONCX	esophagusMuscular	7.823		GTEX-1JMLX-2926-SM-CL54C	brainCortex	3.426		GTEX-1JMPZ-2826-SM-C1YRA	brainCerebellum	10.68
GTEX-1RQEC-1126-SM-EAZ5E	liver	35.32		GTEX-1R7EU-1326-SM-E6CQ6	smallIntestine	21.64		GTEX-V955-1326-SM-4JBHR	stomach	11.44		GTEX-XGQ4-1526-SM-4AT6H	esophagusMucosa	21.86		GTEX-WXYG-1126-SM-4ONCH	esophagusMuscular	10.13		GTEX-1JJEA-2826-SM-ARU8R	brainCortex	2.916		GTEX-1JMOU-2826-SM-EV79R	brainCerebellum	5.867
GTEX-1R9JW-0826-SM-DPRZJ	liver	37.69		GTEX-1QW4Y-1226-SM-EWRMY	smallIntestine	9.041		GTEX-V1D1-1726-SM-4JBHB	stomach	10.16		GTEX-XBEW-1326-SM-4AT63	esophagusMucosa	12.36		GTEX-WRHK-0426-SM-4MVOG	esophagusMuscular	10.72		GTEX-1JJE9-2926-SM-CY8HV	brainCortex	1.837		GTEX-1JMLX-3026-SM-EV79Q	brainCerebellum	7.171
GTEX-1QPFJ-1126-SM-E9U5V	liver	87.5		GTEX-1QPFJ-2626-SM-DPRZU	smallIntestine	24.72		GTEX-UPK5-2126-SM-4JBJK	stomach	15.47		GTEX-XBED-1026-SM-48TCB	esophagusMucosa	16.9		GTEX-WOFM-0526-SM-4OOS2	esophagusMuscular	11.88		GTEX-1JJ6O-3126-SM-CNNP8	brainCortex	3.749		GTEX-1JJEA-2926-SM-C1YSK	brainCerebellum	8.88
GTEX-1QP6S-1326-SM-DPRZ8	liver	76.76		GTEX-1QP2A-2426-SM-EXOJA	smallIntestine	35.43		GTEX-UJMC-1226-SM-4IHLI	stomach	12.59		GTEX-X62O-2226-SM-46MW3	esophagusMucosa	8.399		GTEX-WK11-1126-SM-4OOSJ	esophagusMuscular	9.326		GTEX-1J8Q2-3026-SM-CKZN8	brainCortex	4.392		GTEX-1JJE9-3026-SM-CNNPA	brainCerebellum	3.057
GTEX-1QP66-0226-SM-DPRXS	liver	22.07		GTEX-1QP28-1726-SM-E6CRK	smallIntestine	17.37		GTEX-UJHI-1026-SM-4IHJP	stomach	11.17		GTEX-X585-1226-SM-46MW7	esophagusMucosa	13.26		GTEX-WHWD-1026-SM-4OORZ	esophagusMuscular	10.5		GTEX-1J1OQ-3226-SM-A9G2Q	brainCortex	3.926		GTEX-1JJ6O-3026-SM-C1YQH	brainCerebellum	6.04
GTEX-1QCLZ-1226-SM-EAZ49	liver	62.73		GTEX-1QCLZ-2126-SM-EWRNC	smallIntestine	12.59		GTEX-U4B1-1026-SM-4DXT1	stomach	27.43		GTEX-X4XY-1726-SM-46MVO	esophagusMucosa	6.725		GTEX-WHSE-1626-SM-4M1XL	esophagusMuscular	16		GTEX-1IY9M-3026-SM-A9G37	brainCortex	4.29		GTEX-1J1OQ-3126-SM-D4P2O	brainCerebellum	7.505
GTEX-1PIIG-1326-SM-EXOIR	liver	32.54		GTEX-1PIEJ-1526-SM-E6CP8	smallIntestine	15.8		GTEX-U3ZN-2026-SM-4DXUC	stomach	13.05		GTEX-X4LF-0626-SM-4QASB	esophagusMucosa	13.05		GTEX-WHSB-0526-SM-4M1XM	esophagusMuscular	12.02		GTEX-1IOXB-3126-SM-CKZO1	brainCortex	2.757		GTEX-1IY9M-3126-SM-AHZ3A	brainCerebellum	8.439
GTEX-1PBJJ-0626-SM-DPRYO	liver	27.21		GTEX-1PDJ9-1826-SM-E9U66	smallIntestine	17.42		GTEX-TMMY-1626-SM-4DXTY	stomach	20.86		GTEX-X4EP-1626-SM-4QAS6	esophagusMucosa	11		GTEX-WHPG-1226-SM-4M1ZI	esophagusMuscular	9.538		GTEX-1IL2U-3026-SM-C1YSH	brainCortex	6.176		GTEX-1IL2V-3026-SM-CYPSA	brainCerebellum	7.831
GTEX-1NV8Z-1626-SM-DPRYT	liver	77.22		GTEX-1OKEX-1126-SM-DTXEB	smallIntestine	8.301		GTEX-TKQ2-0926-SM-4DXU5	stomach	8.952		GTEX-X4EO-1226-SM-4QARR	esophagusMucosa	18.37		GTEX-WH7G-1026-SM-4LVML	esophagusMuscular	10.81		GTEX-1IKK5-2926-SM-ARU7Q	brainCortex	4.473		GTEX-1IKOH-2826-SM-CNNRC	brainCerebellum	4.198
GTEX-1MJIX-0726-SM-DPRYP	liver	28.35		GTEX-1OJC3-1626-SM-E9U65	smallIntestine	11.74		GTEX-TKQ1-0526-SM-4DXTG	stomach	8.834		GTEX-X3Y1-1326-SM-4PQZB	esophagusMucosa	10.94		GTEX-WFON-0926-SM-4LVMK	esophagusMuscular	8.951		GTEX-1IKJJ-2926-SM-A9G2N	brainCortex	2.678		GTEX-1IDJH-3126-SM-C1YQS	brainCerebellum	9.986
GTEX-1LH75-0926-SM-EAZ5C	liver	27.88		GTEX-1NSGN-2126-SM-DPRYN	smallIntestine	10.81		GTEX-T8EM-1226-SM-4DM5J	stomach	19.58		GTEX-X15G-0826-SM-4PQZD	esophagusMucosa	14.59		GTEX-WFJO-0726-SM-4LVM8	esophagusMuscular	8.815		GTEX-1IDJH-3026-SM-CL53B	brainCortex	6.575		GTEX-1I1HK-2726-SM-AHZ2M	brainCerebellum	6.265
GTEX-1LGRB-0626-SM-CNNQH	liver	58.06		GTEX-1MUQO-2426-SM-EAZ5A	smallIntestine	16.43		GTEX-T6MO-0726-SM-4DM58	stomach	16.53		GTEX-WYVS-0726-SM-4ONDO	esophagusMucosa	9.787		GTEX-WFG8-1026-SM-4LVMZ	esophagusMuscular	9.606		GTEX-1IDFM-2826-SM-ACKWJ	brainCortex	1.951		GTEX-1I1GV-3026-SM-CNNR9	brainCerebellum	7.333
GTEX-1KWVE-0326-SM-EV7AF	liver	58.69		GTEX-1MGNQ-2326-SM-EV7BG	smallIntestine	14.47		GTEX-T5JW-0926-SM-4DM5K	stomach	14.16		GTEX-WYJK-1926-SM-4ONDP	esophagusMucosa	18.14		GTEX-WFG7-1026-SM-4LMK8	esophagusMuscular	8.558		GTEX-1ICLZ-2826-SM-CL53U	brainCortex	3.976		GTEX-1I1CD-2926-SM-A96SJ	brainCerebellum	5.523
GTEX-1KD5A-1226-SM-CXZK7	liver	41.64		GTEX-1LH75-1926-SM-DIPGD	smallIntestine	18.47		GTEX-T5JC-1926-SM-4DM6Q	stomach	9.082		GTEX-WXYG-1226-SM-4ONCJ	esophagusMucosa	15.68		GTEX-WEY5-1026-SM-4LMK9	esophagusMuscular	9.675		GTEX-1I1HK-2826-SM-CKZPL	brainCortex	6.657		GTEX-1HSMO-2926-SM-C1YR5	brainCerebellum	3.536
GTEX-1KD4Q-1526-SM-D4P3L	liver	40.85		GTEX-1LGOU-1426-SM-D3L8N	smallIntestine	14.75		GTEX-SUCS-0926-SM-4DM4Z	stomach	9.998		GTEX-WVLH-1426-SM-4MVNX	esophagusMucosa	9.32		GTEX-W5WG-1526-SM-4LMIG	esophagusMuscular	9.631		GTEX-1I1GV-3126-SM-A96SF	brainCortex	3.663		GTEX-1HSKV-2926-SM-B2LWJ	brainCerebellum	9.61
GTEX-1KANB-2226-SM-DHXJW	liver	63.32		GTEX-1LBAC-1526-SM-CXZKU	smallIntestine	12.24		GTEX-SNOS-0826-SM-4DM5N	stomach	12.68		GTEX-WRHK-0526-SM-4MVOF	esophagusMucosa	17.19		GTEX-VUSG-1126-SM-4KKZQ	esophagusMuscular	16.33		GTEX-1I1GR-2926-SM-CNNQG	brainCortex	4.275		GTEX-1HCVE-2926-SM-9WPPJ	brainCerebellum	6.633
GTEX-1KAFJ-0726-SM-CXZKF	liver	30.12		GTEX-1L5NE-1826-SM-EV79T	smallIntestine	17.36		GTEX-SNMC-0626-SM-4DM6H	stomach	22.43		GTEX-WQUQ-1626-SM-4OOSH	esophagusMucosa	14.36		GTEX-VJYA-0626-SM-4KL1S	esophagusMuscular	9.034		GTEX-1I1GQ-3026-SM-CL55K	brainCortex	3.312		GTEX-1HBPI-2726-SM-9WPPF	brainCerebellum	7.39
GTEX-1K9T9-0726-SM-CXZJZ	liver	29.97		GTEX-1KXAM-2026-SM-DHXKI	smallIntestine	22.86		GTEX-S95S-0826-SM-4B64N	stomach	13.62		GTEX-WOFM-0626-SM-4OOS3	esophagusMucosa	16.76		GTEX-V955-1026-SM-4JBHO	esophagusMuscular	11.5		GTEX-1I1CD-3026-SM-B2LY2	brainCortex	4.038		GTEX-1HBPH-3026-SM-9WPNY	brainCerebellum	7.393
GTEX-1JMLX-1326-SM-CXZJO	liver	35.41		GTEX-1K9T9-2726-SM-D4P3E	smallIntestine	13.62		GTEX-S7SF-0626-SM-4AD4V	stomach	10.93		GTEX-WK11-1026-SM-4OOS8	esophagusMucosa	12.15		GTEX-V1D1-1126-SM-4JBHT	esophagusMuscular	11.72		GTEX-1I19N-3026-SM-CL55E	brainCortex	4.355		GTEX-1HB9E-3126-SM-AHZ4M	brainCerebellum	5.127
GTEX-1JJEA-1526-SM-CNNPK	liver	51.49		GTEX-1JN76-1126-SM-C1YRL	smallIntestine	22.69		GTEX-S4Z8-1226-SM-4AD6W	stomach	9.675		GTEX-WHWD-0926-SM-4OORY	esophagusMucosa	24.52		GTEX-UPK5-1326-SM-4IHLE	esophagusMuscular	13.27		GTEX-1HUB1-2926-SM-ACKXA	brainCortex	5.932		GTEX-1H4P4-2726-SM-9JGGB	brainCerebellum	4.458
GTEX-1JJ6O-0826-SM-CXZJL	liver	26.51		GTEX-1JMQK-2426-SM-CXZJU	smallIntestine	22.26		GTEX-S4UY-1626-SM-4AD55	stomach	11.62		GTEX-WHSE-1526-SM-4M1XH	esophagusMucosa	11.3		GTEX-UJMC-1026-SM-4IHKN	esophagusMuscular	12.2		GTEX-1HT8W-3026-SM-CGQEO	brainCortex	2.855		GTEX-1H3VE-2826-SM-9WPOL	brainCerebellum	3.875
GTEX-1J8EW-1626-SM-C1YQ8	liver	57.01		GTEX-1JK1U-1226-SM-CNNPN	smallIntestine	14.02		GTEX-S4Q7-0726-SM-4AD5F	stomach	16.47		GTEX-WHSB-0426-SM-4M1XI	esophagusMucosa	20.82		GTEX-UJHI-0926-SM-4IHKF	esophagusMuscular	8.511		GTEX-1HSMO-3026-SM-A9G3F	brainCortex	2.785		GTEX-1H3O1-1826-SM-A96TO	brainCerebellum	5.941
GTEX-1IKK5-0326-SM-C1YPY	liver	35.62		GTEX-1JJE9-2226-SM-CXZJM	smallIntestine	20.75		GTEX-S4P3-0726-SM-4AD57	stomach	8.831		GTEX-WHPG-1126-SM-4M1XT	esophagusMucosa	13.7		GTEX-U8XE-1826-SM-4E3HV	esophagusMuscular	14.03		GTEX-1HSKV-3026-SM-A96SL	brainCortex	3.965		GTEX-1H3NZ-2926-SM-9WPQ8	brainCerebellum	5.682
GTEX-1IKJJ-1526-SM-C1YSC	liver	57.96		GTEX-1J8QM-1026-SM-C1YQA	smallIntestine	23.38		GTEX-S3XE-1026-SM-4AD4O	stomach	16.1		GTEX-WH7G-0926-SM-4LVMJ	esophagusMucosa	13.93		GTEX-U4B1-0926-SM-4DXUV	esophagusMuscular	13.2		GTEX-1HR98-3026-SM-CNPPK	brainCortex	6.033		GTEX-1H1ZS-2926-SM-9WPP2	brainCerebellum	7.52
GTEX-1ICLY-1526-SM-C1YS4	liver	21.44		GTEX-1J8Q3-2526-SM-CNNQ4	smallIntestine	35.11		GTEX-S341-0626-SM-4AD5T	stomach	20.86		GTEX-WFON-0826-SM-4LVMI	esophagusMucosa	14.91		GTEX-U3ZN-1826-SM-4DXUY	esophagusMuscular	9.825		GTEX-1HGF4-3126-SM-CL54M	brainCortex	4.26		GTEX-1H1DG-2826-SM-9JGHB	brainCerebellum	5.454
GTEX-1ICG6-1026-SM-B2LY6	liver	56.22		GTEX-1IKOE-1926-SM-ARU7V	smallIntestine	16.5		GTEX-RWS6-0926-SM-47JXE	stomach	10.42		GTEX-WFJO-0826-SM-4LVM5	esophagusMucosa	17.39		GTEX-U3ZM-0626-SM-4DXTV	esophagusMuscular	10.25		GTEX-1HFI6-3026-SM-CNPPJ	brainCortex	8.243		GTEX-1H1CY-3026-SM-9OSW7	brainCerebellum	4.49
GTEX-1I1HK-1126-SM-AHZ2L	liver	52.21		GTEX-1I1GT-1826-SM-ARZLW	smallIntestine	15.7		GTEX-RUSQ-1126-SM-EAZAU	stomach	11.09		GTEX-WFG8-1226-SM-4V6EI	esophagusMucosa	14.12		GTEX-U3ZH-1126-SM-4DXUG	esophagusMuscular	10.13		GTEX-1HCVE-3026-SM-CL54G	brainCortex	4.475		GTEX-1GZHY-3026-SM-7MXVA	brainCerebellum	4.731
GTEX-1I1GR-1526-SM-CNNQE	liver	36.79		GTEX-1HSMQ-2226-SM-C1YRD	smallIntestine	19.93		GTEX-RU1J-0526-SM-46MUT	stomach	9.536		GTEX-WFG7-1126-SM-4LMK3	esophagusMucosa	16.91		GTEX-TMMY-1226-SM-4DXT6	esophagusMuscular	11.79		GTEX-1HCU6-3126-SM-CL54L	brainCortex	3.493		GTEX-1GZ4I-2926-SM-9JGGO	brainCerebellum	7.101
GTEX-1HT8W-0826-SM-C1YRJ	liver	51.3		GTEX-1H1DE-1426-SM-9JGHV	smallIntestine	14.43		GTEX-RTLS-2626-SM-46MUJ	stomach	10.86		GTEX-WEY5-0926-SM-4LMI4	esophagusMucosa	14.2		GTEX-TML8-1426-SM-4DXUT	esophagusMuscular	7.285		GTEX-1HBPM-2926-SM-CL54E	brainCortex	2.295		GTEX-1GZ2Q-3026-SM-9JGG3	brainCerebellum	6.226
GTEX-1HCVE-1526-SM-B2LWW	liver	46.23		GTEX-1H11D-2526-SM-9JGGU	smallIntestine	11.88		GTEX-RM2N-0826-SM-48FD3	stomach	15.54		GTEX-W5WG-1626-SM-4LMKG	esophagusMucosa	13.74		GTEX-TKQ2-1226-SM-4DXSV	esophagusMuscular	10.18		GTEX-1HBPI-2826-SM-ARZNO	brainCortex	6.556		GTEX-1GTWX-2926-SM-7MXV4	brainCerebellum	5.238
GTEX-1HCU7-1726-SM-B2LX9	liver	18.38		GTEX-1GMR3-2726-SM-7MKFB	smallIntestine	14.36		GTEX-R55G-1126-SM-48FDG	stomach	11.45		GTEX-VUSG-1226-SM-4KKZF	esophagusMucosa	13.71		GTEX-TKQ1-0426-SM-4DXT4	esophagusMuscular	10.6		GTEX-1HBPH-3126-SM-9WYUV	brainCortex	3.345		GTEX-1GN73-3026-SM-7MXV8	brainCerebellum	8.68
GTEX-1HBPI-1026-SM-AHZ4N	liver	48.82		GTEX-1GMR2-1026-SM-7MKHJ	smallIntestine	25.57		GTEX-R55D-1526-SM-48FEJ	stomach	9.039		GTEX-VJYA-0726-SM-4KL1T	esophagusMucosa	13.66		GTEX-T8EM-0626-SM-4DM62	esophagusMuscular	10.87		GTEX-1HB9E-2926-SM-D4P3S	brainCortex	5.356		GTEX-1GF9W-2726-SM-9JGGW	brainCerebellum	7.407
GTEX-1HBPH-2626-SM-A96TV	liver	45.98		GTEX-1GL5R-2026-SM-7MKHP	smallIntestine	16.36		GTEX-R55C-1026-SM-48FCM	stomach	9.502		GTEX-V955-1126-SM-4JBH3	esophagusMucosa	16.95		GTEX-T6MO-0626-SM-4DM6P	esophagusMuscular	8.467		GTEX-1H3VE-2726-SM-9WPP3	brainCortex	2.254		GTEX-1GF9V-3026-SM-7P8R8	brainCerebellum	6.715
GTEX-1HB9E-0626-SM-AHZ4K	liver	21.44		GTEX-1F75I-2526-SM-9WPOZ	smallIntestine	16.94		GTEX-R53T-1226-SM-48FCT	stomach	9.659		GTEX-V1D1-1026-SM-4JBHE	esophagusMucosa	14.06		GTEX-T6MN-1526-SM-4DM5P	esophagusMuscular	9.807		GTEX-1H3O1-1726-SM-9WYSR	brainCortex	6.961		GTEX-1F75W-3126-SM-7P8SJ	brainCerebellum	6.133
GTEX-1H11D-0826-SM-9OSWB	liver	63.87		GTEX-1EMGI-2826-SM-7IGMR	smallIntestine	14.34		GTEX-QXCU-1926-SM-48FE4	stomach	17.35		GTEX-UPK5-1226-SM-4IHL8	esophagusMucosa	12.98		GTEX-T5JW-1426-SM-4DM5Q	esophagusMuscular	13.26		GTEX-1H3NZ-3026-SM-9JGHW	brainCortex	4.401		GTEX-1F75A-2926-SM-7MXVN	brainCerebellum	9.323
GTEX-1GZ4I-1526-SM-9OSW9	liver	48.13		GTEX-1CB4F-1826-SM-7MGXI	smallIntestine	11.64		GTEX-QV44-1226-SM-CJI1S	stomach	9.571		GTEX-UPJH-1026-SM-EAZB2	esophagusMucosa	13.22		GTEX-T5JC-1826-SM-4DM6E	esophagusMuscular	8.852		GTEX-1H2FU-3126-SM-9WYUJ	brainCortex	2.726		GTEX-1F6IF-3026-SM-7P8QN	brainCerebellum	5.191
GTEX-1GN73-1126-SM-9OSW5	liver	32.14		GTEX-1CAMS-2426-SM-7DHMV	smallIntestine	32.05		GTEX-QV31-0626-SM-447C5	stomach	15.53		GTEX-UJMC-0926-SM-4IHLK	esophagusMucosa	14.23		GTEX-T2IS-0926-SM-4DM5B	esophagusMuscular	10.61		GTEX-1H23P-2926-SM-9WYU8	brainCortex	3.35		GTEX-1F6I4-3026-SM-7P8SI	brainCerebellum	9.732
GTEX-1GN2E-0926-SM-9WPOH	liver	43.96		GTEX-1CAMR-0826-SM-7MKFK	smallIntestine	33.59		GTEX-QMRM-1126-SM-447BN	stomach	15.94		GTEX-UJHI-0826-SM-4IHLM	esophagusMucosa	17.45		GTEX-SNOS-0726-SM-4DM5Z	esophagusMuscular	16.01		GTEX-1H1ZS-3026-SM-9KNUJ	brainCortex	4.661		GTEX-1F52S-3026-SM-7P8PV	brainCerebellum	3.626
GTEX-1GN1U-0926-SM-9WPPY	liver	41.48		GTEX-1C64O-2526-SM-79ONO	smallIntestine	16.02		GTEX-QLQW-0726-SM-447AA	stomach	13.57		GTEX-U8XE-1726-SM-4E3IF	esophagusMucosa	14.36		GTEX-SNMC-0426-SM-4DM5Y	esophagusMuscular	7.137		GTEX-1H1DG-2926-SM-9WYU3	brainCortex	2.67		GTEX-1F48J-2726-SM-7P8PW	brainCerebellum	5.524
GTEX-1GF9X-0426-SM-7MKHN	liver	41.93		GTEX-1C475-1426-SM-793CH	smallIntestine	22.37		GTEX-QLQ7-0826-SM-447B3	stomach	18.37		GTEX-U4B1-0826-SM-4DXTW	esophagusMucosa	18.84		GTEX-SJXC-1526-SM-EZ6L5	esophagusMuscular	10.63		GTEX-1GZHY-3126-SM-9QEHH	brainCortex	2.797		GTEX-1EX96-3126-SM-9JGGC	brainCerebellum	6.594
GTEX-1GF9W-0826-SM-7MKHI	liver	25.74		GTEX-1BAJH-2526-SM-7IGOT	smallIntestine	12.61		GTEX-QDVN-1226-SM-48TZ5	stomach	16.64		GTEX-U3ZN-1726-SM-4DXUQ	esophagusMucosa	15.74		GTEX-SE5C-1326-SM-4BRUH	esophagusMuscular	13.63		GTEX-1GZ4I-3026-SM-9KNTX	brainCortex	5.079		GTEX-1EWIQ-3026-SM-7IGOJ	brainCerebellum	3.496
GTEX-1GF9V-1226-SM-7MKGY	liver	38.44		GTEX-1B8KZ-1126-SM-7IGLX	smallIntestine	10.5		GTEX-QDVJ-1426-SM-48U1Y	stomach	18.2		GTEX-U3ZM-0526-SM-4DXTB	esophagusMucosa	12.36		GTEX-S95S-0326-SM-4B66U	esophagusMuscular	10.89		GTEX-1GZ2Q-3226-SM-9WG6L	brainCortex	2.697		GTEX-1EU9M-2926-SM-793DF	brainCerebellum	6.677
GTEX-1F75A-1626-SM-9JGGT	liver	29.78		GTEX-1B8KE-1726-SM-7IGMN	smallIntestine	26.95		GTEX-QDT8-2026-SM-EZ6LS	stomach	16.33		GTEX-U3ZH-1026-SM-4DXUZ	esophagusMucosa	17.73		GTEX-S7SF-1026-SM-4AD4I	esophagusMuscular	9.984		GTEX-1GN73-3126-SM-9KNTY	brainCortex	5.06		GTEX-1EMGI-3126-SM-7MXUR	brainCerebellum	10.44
GTEX-1EWIQ-0726-SM-7MKFW	liver	57.32		GTEX-1AX8Z-2526-SM-731E3	smallIntestine	20.96		GTEX-QCQG-0526-SM-48U2A	stomach	23.24		GTEX-TSE9-1226-SM-4DXTM	esophagusMucosa	15.3		GTEX-S4Z8-0726-SM-4GICB	esophagusMuscular	12.93		GTEX-1GN2E-3026-SM-9WG6I	brainCortex	4.281		GTEX-1EKGG-3126-SM-9WPO5	brainCerebellum	6.405
GTEX-1EN7A-2026-SM-7MGY4	liver	46.23		GTEX-1AMFI-1926-SM-731F2	smallIntestine	38.58		GTEX-Q734-1026-SM-48U16	stomach	8.287		GTEX-TMMY-1126-SM-4DXSX	esophagusMucosa	25.98		GTEX-S4Q7-0526-SM-4AD5N	esophagusMuscular	10.54		GTEX-1GN1V-3126-SM-7PBZG	brainCortex	2.792		GTEX-1EH9U-3126-SM-7MXU5	brainCerebellum	3.173
GTEX-1EKGG-1226-SM-7IGNO	liver	50.35		GTEX-18QFQ-1626-SM-72D7H	smallIntestine	15.85		GTEX-Q2AI-0826-SM-48TZO	stomach	17.68		GTEX-TML8-1526-SM-4DXUX	esophagusMucosa	11.02		GTEX-S4P3-0526-SM-4AD58	esophagusMuscular	9.4		GTEX-1GMRU-3026-SM-7P8TC	brainCortex	6.053		GTEX-1E2YA-2926-SM-7MGWX	brainCerebellum	2.368
GTEX-1EH9U-1126-SM-7IGLU	liver	48.8		GTEX-18A66-2526-SM-7KFTZ	smallIntestine	13.25		GTEX-Q2AH-1126-SM-48TZM	stomach	17.16		GTEX-TKQ1-0326-SM-4DXSM	esophagusMucosa	15.66		GTEX-S3XE-0826-SM-4AD4U	esophagusMuscular	13.38		GTEX-1GMR8-3026-SM-9KNVF	brainCortex	2.757		GTEX-1E1VI-2926-SM-7IGLT	brainCerebellum	2.537
GTEX-1E2YA-1226-SM-7MGY3	liver	33.93		GTEX-183FY-1626-SM-793D8	smallIntestine	14.19		GTEX-PX3G-1526-SM-48U11	stomach	9.738		GTEX-T8EM-0526-SM-4DM64	esophagusMucosa	13.44		GTEX-S341-0426-SM-4AD5L	esophagusMuscular	10.91		GTEX-1GF9W-2626-SM-7P8TA	brainCortex	3.578		GTEX-1CB4H-3026-SM-79OLX	brainCerebellum	4.559
GTEX-1CB4J-0726-SM-7IGN8	liver	24.45		GTEX-17MFQ-1026-SM-7KFSZ	smallIntestine	14.08		GTEX-PWN1-1526-SM-48TDA	stomach	26.4		GTEX-T6MO-0526-SM-4DM6R	esophagusMucosa	11.94		GTEX-S32W-1026-SM-4AD5W	esophagusMuscular	9.927		GTEX-1GF9V-2926-SM-7PBXO	brainCortex	5.632		GTEX-1CB4G-2926-SM-7MKFQ	brainCerebellum	9.531
GTEX-1CB4F-1726-SM-7MGXH	liver	64.36		GTEX-17KNJ-1626-SM-718AL	smallIntestine	10.57		GTEX-PWCY-0926-SM-48TD7	stomach	17.24		GTEX-T5JW-1326-SM-4DM5G	esophagusMucosa	17.43		GTEX-RWSA-1326-SM-47JX9	esophagusMuscular	15.73		GTEX-1F88E-2826-SM-7RHHE	brainCortex	2.763		GTEX-1C6WA-3326-SM-7MKGN	brainCerebellum	7.081
GTEX-1CAMQ-1426-SM-7MKFL	liver	30.33		GTEX-17HHE-1726-SM-79OKT	smallIntestine	15.46		GTEX-PW2O-1226-SM-48TCH	stomach	7.228		GTEX-T5JC-1726-SM-4DM6U	esophagusMucosa	9.988		GTEX-RWS6-0726-SM-47JXI	esophagusMuscular	11.46		GTEX-1F7RK-1826-SM-7RHI4	brainCortex	16.33		GTEX-1C6VR-3026-SM-7IGLW	brainCerebellum	5.125
GTEX-1C6VQ-1626-SM-79OO1	liver	35.75		GTEX-16NGA-1126-SM-7KFSY	smallIntestine	22.04		GTEX-POMQ-0826-SM-3P61H	stomach	18.07		GTEX-T2YK-1326-SM-4DM6S	esophagusMucosa	5.132		GTEX-RUSQ-0926-SM-47JWU	esophagusMuscular	12.62		GTEX-1F75B-3026-SM-7PBZ7	brainCortex	2.361		GTEX-1C64N-3126-SM-79OO3	brainCerebellum	6.135
GTEX-1BAJH-1526-SM-7RHGI	liver	84.64		GTEX-16MTA-1526-SM-6LPJB	smallIntestine	28.82		GTEX-PLZ6-0826-SM-3P61K	stomach	9.436		GTEX-T2IS-0826-SM-4DM6L	esophagusMucosa	11.26		GTEX-RU72-0826-SM-46MUS	esophagusMuscular	11.25		GTEX-1F75A-3026-SM-9KNU2	brainCortex	3.962		GTEX-1BAJH-3126-SM-7MGXY	brainCerebellum	5.681
GTEX-1B996-1426-SM-7EPIA	liver	56.65		GTEX-16AAH-1426-SM-7KFTR	smallIntestine	20.97		GTEX-PLZ5-1226-SM-EXOHA	stomach	8.285		GTEX-SUCS-0726-SM-4DM7J	esophagusMucosa	13.74		GTEX-RU1J-0426-SM-46MUK	esophagusMuscular	12.65		GTEX-1F6RS-3126-SM-9MQK7	brainCortex	2.341		GTEX-1B996-2926-SM-7MXUH	brainCerebellum	6.945
GTEX-1B933-1226-SM-731DW	liver	49.9		GTEX-16A39-1426-SM-6LLI6	smallIntestine	13.07		GTEX-P78B-1826-SM-3P5YX	stomach	10.34		GTEX-SNOS-0626-SM-4DM5F	esophagusMucosa	15.54		GTEX-RTLS-1226-SM-46MUP	esophagusMuscular	16.23		GTEX-1F6I4-3126-SM-7P8SD	brainCortex	3.003		GTEX-1B933-3026-SM-731DB	brainCerebellum	8.129
GTEX-1B932-1426-SM-793AN	liver	42.45		GTEX-15G1A-1726-SM-6LPI4	smallIntestine	24.59		GTEX-P4QT-1526-SM-3NMCT	stomach	8.526		GTEX-SNMC-0526-SM-4DM69	esophagusMucosa	15.66		GTEX-RNOR-1326-SM-48FDE	esophagusMuscular	11.21		GTEX-1F52S-3126-SM-7PC3M	brainCortex	2.091		GTEX-1B8SG-1926-SM-73KUB	brainCerebellum	3.729
GTEX-1B8SG-1326-SM-79ONT	liver	39.88		GTEX-15EU6-1826-SM-7PC1W	smallIntestine	22.02		GTEX-P4PQ-1526-SM-3NMCK	stomach	9.523		GTEX-SJXC-1426-SM-EYYVB	esophagusMucosa	12.14		GTEX-RM2N-0626-SM-48FD6	esophagusMuscular	9.959		GTEX-1F48J-2826-SM-7P8R4	brainCortex	3.618		GTEX-1B8SF-3026-SM-731DX	brainCerebellum	7.813
GTEX-1B8L1-0726-SM-7P8RT	liver	79.86		GTEX-15DZA-0826-SM-6AJBF	smallIntestine	17.84		GTEX-P4PP-1526-SM-3P61M	stomach	19.32		GTEX-SE5C-1226-SM-4BRWV	esophagusMucosa	11.99		GTEX-REY6-1426-SM-48FDK	esophagusMuscular	16.09		GTEX-1EX96-3026-SM-7RHH5	brainCortex	6.462		GTEX-1B8L1-3226-SM-7P8OX	brainCerebellum	6.114
GTEX-1AX9I-1626-SM-72D5D	liver	45.3		GTEX-14XAO-1926-SM-6ETZO	smallIntestine	22.91		GTEX-OXRL-1526-SM-E6CHQ	stomach	9.049		GTEX-S95S-0426-SM-4B64I	esophagusMucosa	7.757		GTEX-R55G-0926-SM-48FDN	esophagusMuscular	10.1		GTEX-1EWIQ-3126-SM-7MXTI	brainCortex	3.132		GTEX-1A8G7-3026-SM-73KTT	brainCerebellum	4.62
GTEX-1AX8Z-1026-SM-7189R	liver	44.47		GTEX-14PN3-2026-SM-68729	smallIntestine	24.69		GTEX-OXRK-1626-SM-3NB17	stomach	7.699		GTEX-S7SF-0926-SM-4AD4M	esophagusMucosa	15.5		GTEX-R55D-1226-SM-48FE9	esophagusMuscular	10.94		GTEX-1EN7A-3026-SM-7PBYT	brainCortex	3.003		GTEX-1A8G6-3126-SM-731D8	brainCerebellum	7.639
GTEX-1AMFI-0826-SM-731DV	liver	97.1		GTEX-14PKV-2026-SM-6AJ9A	smallIntestine	26.38		GTEX-OOBJ-1526-SM-3NB1Q	stomach	14.75		GTEX-S4Q7-0626-SM-4AD5M	esophagusMucosa	11.21		GTEX-R55C-0726-SM-48FCN	esophagusMuscular	12.12		GTEX-1EMGI-3026-SM-7P8P6	brainCortex	4.23		GTEX-1A3MX-2926-SM-718B7	brainCerebellum	6.88
GTEX-1A8G7-1126-SM-731ED	liver	43.99		GTEX-14PKU-1626-SM-6871C	smallIntestine	27.3		GTEX-OIZH-1526-SM-3NB1J	stomach	11.49		GTEX-S4P3-0426-SM-4AD56	esophagusMucosa	14.54		GTEX-R53T-1026-SM-48FCO	esophagusMuscular	11.84		GTEX-1EKGG-2926-SM-7EPIH	brainCortex	5.52		GTEX-18A6Q-2826-SM-7LTAO	brainCerebellum	8.872
GTEX-1A8FM-1226-SM-7IGMD	liver	38.82		GTEX-14PK6-1626-SM-6871I	smallIntestine	14.28		GTEX-OIZF-1526-SM-2I5GR	stomach	11.43		GTEX-S3XE-0926-SM-4AD4S	esophagusMucosa	15.93		GTEX-R3RS-1426-SM-EXOHE	esophagusMuscular	15.88		GTEX-1E2YA-3026-SM-7IGO7	brainCortex	3.752		GTEX-18465-2926-SM-7KFSE	brainCerebellum	10.23
GTEX-1A32A-0826-SM-72D5C	liver	37.03		GTEX-14PJN-0826-SM-686ZL	smallIntestine	32.09		GTEX-OHPM-1526-SM-EV796	stomach	10.99		GTEX-S341-0526-SM-4AD5U	esophagusMucosa	13.99		GTEX-QXCU-1126-SM-48FE5	esophagusMuscular	20.13		GTEX-1E1VI-3026-SM-7RHHU	brainCortex	2.869		GTEX-183WM-2726-SM-7KFRF	brainCerebellum	5.444
GTEX-18D9B-1526-SM-7KFRK	liver	50.14		GTEX-14PJ6-1726-SM-6AJBN	smallIntestine	38.84		GTEX-OHPK-1526-SM-3MJGM	stomach	21.55		GTEX-S33H-0826-SM-4AD5Y	esophagusMucosa	13.52		GTEX-QV44-1026-SM-447CG	esophagusMuscular	7.775		GTEX-1CB4H-3126-SM-7IGN4	brainCortex	4.275		GTEX-17JCI-3026-SM-7EWDR	brainCerebellum	5.074
GTEX-18A7A-1526-SM-72D69	liver	84.93		GTEX-14PJ3-1326-SM-664O7	smallIntestine	22.13		GTEX-O5YW-1526-SM-3MJGL	stomach	12.93		GTEX-S32W-0926-SM-4AD5X	esophagusMucosa	16.83		GTEX-QMRM-0926-SM-447BR	esophagusMuscular	8.41		GTEX-1CAV2-2726-SM-7IGNN	brainCortex	2.073		GTEX-17HII-2926-SM-79OMK	brainCerebellum	6.347
GTEX-18A6Q-2026-SM-718AQ	liver	91.02		GTEX-14E6E-1626-SM-5RQI7	smallIntestine	22.45		GTEX-O5YV-1926-SM-EV797	stomach	11.62		GTEX-RWS6-0826-SM-47JXF	esophagusMucosa	13.24		GTEX-QLQW-0626-SM-447A6	esophagusMuscular	8.915		GTEX-1C6WA-3026-SM-7P8RQ	brainCortex	3.821		GTEX-17HHY-2926-SM-79OJW	brainCerebellum	9.902
GTEX-18A66-2026-SM-7189C	liver	49.94		GTEX-14DAR-1426-SM-5RQIR	smallIntestine	33.15		GTEX-NFK9-1526-SM-3LK7B	stomach	9.781		GTEX-RVPV-0526-SM-47JYL	esophagusMucosa	9.081		GTEX-QESD-0726-SM-COH23	esophagusMuscular	6.666		GTEX-1C6VS-3026-SM-79OLA	brainCortex	6.996		GTEX-17HG3-2826-SM-7EPGO	brainCerebellum	6.181
GTEX-18465-1626-SM-7LG6N	liver	41.85		GTEX-14C39-1826-SM-5ZZW4	smallIntestine	18.81		GTEX-1S831-1126-SM-EWROI	stomach	9.976		GTEX-RUSQ-0826-SM-47JWW	esophagusMucosa	23.95		GTEX-QEL4-1526-SM-447AB	esophagusMuscular	13.19		GTEX-1C6VQ-3026-SM-7IGPU	brainCortex	2.944		GTEX-17F97-2926-SM-7DUEQ	brainCerebellum	7.069
GTEX-17MF6-1126-SM-7DUFS	liver	28.46		GTEX-14BMU-1426-SM-5TDE5	smallIntestine	16.22		GTEX-1S82Z-1726-SM-E6CHZ	stomach	8.813		GTEX-RU72-0726-SM-46MUW	esophagusMucosa	21.69		GTEX-QEG5-1326-SM-4R1JS	esophagusMuscular	13.64		GTEX-1C64N-3026-SM-7MGVU	brainCortex	2.494		GTEX-17EVQ-2726-SM-7EWDT	brainCerebellum	5.52
GTEX-17HII-1026-SM-7IGLY	liver	32		GTEX-1497J-1926-SM-5TDCC	smallIntestine	18.46		GTEX-1S3DN-1526-SM-EVYCB	stomach	17.69		GTEX-RU1J-0326-SM-46MUM	esophagusMucosa	16.64		GTEX-QEG4-0826-SM-EAZAY	esophagusMuscular	11.4		GTEX-1B933-3126-SM-7P8RL	brainCortex	5.283		GTEX-17EVP-2926-SM-793BU	brainCerebellum	10.04
GTEX-17HHE-0126-SM-79398	liver	135.8		GTEX-148VJ-2226-SM-5NQ9M	smallIntestine	20.54		GTEX-1RQEC-2126-SM-DPS15	stomach	4.972		GTEX-RTLS-1126-SM-46MUQ	esophagusMucosa	13.08		GTEX-QDVN-1126-SM-48TZ7	esophagusMuscular	10.07		GTEX-1B8SG-1726-SM-73KXK	brainCortex	1.946		GTEX-16Z82-2926-SM-6LPJJ	brainCerebellum	3.775
GTEX-17HGU-1826-SM-7IGQM	liver	23.61		GTEX-145ME-0926-SM-5O9AR	smallIntestine	16.24		GTEX-1RMOY-1126-SM-EV79E	stomach	14.44		GTEX-RNOR-1226-SM-48FDQ	esophagusMucosa	16.66		GTEX-QDVJ-0826-SM-48U1S	esophagusMuscular	10.61		GTEX-1B8SF-3126-SM-73KU1	brainCortex	3.203		GTEX-16YQH-2926-SM-6LPJE	brainCerebellum	10.41
GTEX-17F96-1226-SM-79OK2	liver	44.86		GTEX-145LT-1026-SM-5LU9O	smallIntestine	37.82		GTEX-1RB15-1026-SM-E9U6V	stomach	18.72		GTEX-RN64-1026-SM-48FDX	esophagusMucosa	10.22		GTEX-QDT8-1326-SM-48TYY	esophagusMuscular	13.93		GTEX-1B8L1-3026-SM-7EPHK	brainCortex	3.449		GTEX-16XZZ-2926-SM-6LPK4	brainCerebellum	2.638
GTEX-17EVP-1026-SM-7IGOZ	liver	49.16		GTEX-144GM-1026-SM-79OKU	smallIntestine	18.27		GTEX-1RAZR-1526-SM-EAZ4U	stomach	18.47		GTEX-RM2N-0726-SM-48FD5	esophagusMucosa	17.4		GTEX-QCQG-0726-SM-48U1Z	esophagusMuscular	9.471		GTEX-1AX9I-3026-SM-73KUH	brainCortex	3.207		GTEX-15SHU-3026-SM-6LPIB	brainCerebellum	7.003
GTEX-15SZO-1226-SM-6LPIP	liver	15.77		GTEX-13X6H-1826-SM-7EWCZ	smallIntestine	33.11		GTEX-1R9K5-1026-SM-EAZ4F	stomach	14.98		GTEX-REY6-1326-SM-48FDO	esophagusMucosa	18.69		GTEX-Q734-0826-SM-48U1G	esophagusMuscular	9.765		GTEX-1A8G7-3126-SM-7IGP7	brainCortex	3.26		GTEX-15G19-2826-SM-6M48K	brainCerebellum	4.833
GTEX-15SHU-1826-SM-7KUKS	liver	49.06		GTEX-13W3W-2026-SM-5K7UL	smallIntestine	17.96		GTEX-1R7EU-1126-SM-EAZ4M	stomach	11.4		GTEX-R55G-1026-SM-48FDI	esophagusMucosa	10.99		GTEX-Q2AH-1026-SM-48TZI	esophagusMuscular	7.864		GTEX-1A8G6-2926-SM-731CK	brainCortex	4.376		GTEX-15ER7-3026-SM-6M47W	brainCerebellum	9.869
GTEX-15RJE-1126-SM-6LPI5	liver	37.2		GTEX-13RTK-0826-SM-5Q5C6	smallIntestine	21.41		GTEX-1QW4Y-0726-SM-DTX8E	stomach	10.08		GTEX-R55E-1326-SM-48FCR	esophagusMucosa	15.61		GTEX-Q2AG-1226-SM-4GICA	esophagusMuscular	12.91		GTEX-1A3MX-3026-SM-731BF	brainCortex	7.414		GTEX-15EO6-2926-SM-6M48D	brainCerebellum	8.789
GTEX-15RJ7-2026-SM-6LPJ4	liver	64.8		GTEX-13QBU-1926-SM-5IJEW	smallIntestine	18.71		GTEX-1QPFJ-1526-SM-DPRXT	stomach	25.67		GTEX-R55D-1126-SM-48FEB	esophagusMucosa	13.08		GTEX-PX3G-0726-SM-48TZT	esophagusMuscular	8.192		GTEX-18A6Q-2926-SM-718AR	brainCortex	4.539		GTEX-15DYW-3026-SM-7KFRM	brainCerebellum	9.217
GTEX-15ER7-1826-SM-6LLI7	liver	39.07		GTEX-13PL7-2626-SM-5IFH4	smallIntestine	26.29		GTEX-1QP67-1026-SM-EVR47	stomach	10.6		GTEX-R55C-0826-SM-48FCL	esophagusMucosa	11.36		GTEX-PWN1-0726-SM-48TDR	esophagusMuscular	11.64		GTEX-18465-3026-SM-7LG6Y	brainCortex	3.625		GTEX-14PN4-3026-SM-664O4	brainCerebellum	7.622
GTEX-15DYW-1326-SM-6LPIV	liver	42.18		GTEX-13OVI-1926-SM-5IJCG	smallIntestine	15.06		GTEX-1QP2A-2126-SM-DPRZ7	stomach	9.939		GTEX-R53T-1126-SM-48FD4	esophagusMucosa	13.81		GTEX-PWCY-0826-SM-48TCR	esophagusMuscular	9.901		GTEX-183WM-2826-SM-731C2	brainCortex	5.19		GTEX-14PJO-2926-SM-686ZI	brainCerebellum	3.345
GTEX-14XAO-0226-SM-68728	liver	33.44		GTEX-13O61-1326-SM-5KM31	smallIntestine	22.86		GTEX-1QP29-2326-SM-EXOJO	stomach	9.322		GTEX-R45C-1226-SM-48FEE	esophagusMucosa	15.57		GTEX-PSDG-1426-SM-48TD1	esophagusMuscular	12.75		GTEX-17MF6-2926-SM-7LTAW	brainCortex	3.109		GTEX-14PJM-3026-SM-6LLHM	brainCerebellum	8.79
GTEX-14PJO-1726-SM-68719	liver	14.22		GTEX-13O21-1026-SM-5IJDU	smallIntestine	16.38		GTEX-1QP28-2126-SM-DTX8B	stomach	12.44		GTEX-R3RS-1326-SM-48FE7	esophagusMucosa	14.24		GTEX-POMQ-0626-SM-3P61E	esophagusMuscular	9.151		GTEX-17JCI-3126-SM-7LTA2	brainCortex	5.474		GTEX-14JIY-2326-SM-6AJAJ	brainCerebellum	8.07
GTEX-14PHX-0526-SM-664NW	liver	43.77		GTEX-13NYB-1826-SM-5J1N3	smallIntestine	15.13		GTEX-1QMI2-2126-SM-DPRXQ	stomach	8.326		GTEX-QVUS-0626-SM-447CC	esophagusMucosa	11.82		GTEX-PLZ6-0626-SM-3P61B	esophagusMuscular	5.868		GTEX-17HII-3026-SM-7EWFM	brainCortex	2.125		GTEX-14JG1-2926-SM-686ZK	brainCerebellum	11.35
GTEX-14JG1-1626-SM-664NH	liver	71.16		GTEX-13FTW-2026-SM-5IJE2	smallIntestine	28.57		GTEX-1QCLZ-1826-SM-DPRXP	stomach	9.777		GTEX-QV44-1126-SM-CL55C	esophagusMucosa	13.01		GTEX-PLZ5-0826-SM-3P5ZW	esophagusMuscular	11.55		GTEX-17HHY-3026-SM-79OKP	brainCortex	6.003		GTEX-14JFF-2826-SM-6871Q	brainCerebellum	5.876
GTEX-14E7W-1526-SM-6871X	liver	59.67		GTEX-13FH7-1226-SM-5IJFK	smallIntestine	22		GTEX-1QCLY-1126-SM-EAZ4J	stomach	23.91		GTEX-QLQW-0526-SM-4R1KS	esophagusMucosa	12.19		GTEX-P78B-1126-SM-3P615	esophagusMuscular	7.777		GTEX-17HG3-2926-SM-79ON8	brainCortex	6.479		GTEX-14E7W-2926-SM-5S2R8	brainCerebellum	8.242
GTEX-14E1K-0326-SM-5S2PE	liver	57.46		GTEX-13D11-0726-SM-5LZZB	smallIntestine	25.19		GTEX-1PPH8-1326-SM-DTXFO	stomach	10.01		GTEX-QLQ7-0926-SM-447BC	esophagusMucosa	15.22		GTEX-P4QT-0726-SM-3NMCM	esophagusMuscular	5.792		GTEX-17F97-3026-SM-79OKC	brainCortex	4.462		GTEX-14E6D-2926-SM-664OP	brainCerebellum	4.499
GTEX-14DAQ-1726-SM-5S2R2	liver	49.19		GTEX-13CF3-1226-SM-5LZXN	smallIntestine	20.07		GTEX-1PIGE-1126-SM-EWRMV	stomach	8.1		GTEX-QESD-0826-SM-47J4G	esophagusMucosa	18.73		GTEX-P4QS-0726-SM-3NMCZ	esophagusMuscular	8.837		GTEX-17EVQ-2826-SM-7IGQK	brainCortex	4.22		GTEX-14DAQ-3026-SM-5S2QZ	brainCerebellum	8.356
GTEX-14C38-1526-SM-5RQJ7	liver	15.97		GTEX-139YR-2226-SM-5IFFW	smallIntestine	17.73		GTEX-1NSGN-1926-SM-E9J36	stomach	7.898		GTEX-QEL4-1426-SM-447AC	esophagusMucosa	18.01		GTEX-P4PQ-0726-SM-3NMCR	esophagusMuscular	9.806		GTEX-17EVP-3026-SM-7IGQL	brainCortex	3.657		GTEX-14C5O-2926-SM-5RQI1	brainCerebellum	3.209
GTEX-14BIL-1326-SM-79OMR	liver	52.93		GTEX-139T6-1026-SM-5IJGC	smallIntestine	21.02		GTEX-1N2DV-0926-SM-E9TJT	stomach	8.979		GTEX-QEG5-1426-SM-447AS	esophagusMucosa	16.11		GTEX-P4PP-0726-SM-3NM9S	esophagusMuscular	10.4		GTEX-16Z82-3026-SM-79ON3	brainCortex	3.532		GTEX-14C39-3026-SM-5S2QE	brainCerebellum	7.097
GTEX-14AS3-0126-SM-5Q5F4	liver	64.02		GTEX-1399U-2126-SM-5IFEZ	smallIntestine	24.54		GTEX-1MUQO-1926-SM-EAZ59	stomach	20.73		GTEX-QEG4-0726-SM-CNNRF	esophagusMucosa	12.53		GTEX-P44H-1426-SM-E9U4O	esophagusMuscular	13.82		GTEX-16YQH-3026-SM-79OMM	brainCortex	5.158		GTEX-14BMV-2926-SM-5TDEE	brainCerebellum	9.012
GTEX-14A5I-1726-SM-5QGQ5	liver	39.22		GTEX-1399S-2026-SM-5KM4B	smallIntestine	21.93		GTEX-1MJIX-1126-SM-EV7AO	stomach	18.47		GTEX-QDVN-1026-SM-48TZA	esophagusMucosa	16.2		GTEX-OXRL-0726-SM-3NM9A	esophagusMuscular	9.214		GTEX-16XZZ-3026-SM-79OMJ	brainCortex	3.122		GTEX-14BIN-3326-SM-5Q5E6	brainCerebellum	6.807
GTEX-1497J-0726-SM-5Q5D1	liver	21.46		GTEX-1399R-2026-SM-5K7WN	smallIntestine	10.21		GTEX-1MGNQ-1826-SM-DPRYI	stomach	11.36		GTEX-QDVJ-0726-SM-48U1W	esophagusMucosa	13.87		GTEX-OXRK-1426-SM-3NB19	esophagusMuscular	10.19		GTEX-16GPK-3026-SM-79ON9	brainCortex	3.996		GTEX-14BIM-3126-SM-5Q5C7	brainCerebellum	4.64
GTEX-148VI-0626-SM-5TDDH	liver	54.09		GTEX-133LE-1426-SM-5IFH1	smallIntestine	25.14		GTEX-1MCYP-1126-SM-E9J2P	stomach	7.922		GTEX-QCQG-0626-SM-48U21	esophagusMucosa	13.03		GTEX-OOBK-0726-SM-3LK5Q	esophagusMuscular	7.269		GTEX-15UF6-3026-SM-7KUKL	brainCortex	2.736		GTEX-14ASI-2926-SM-5Q5DG	brainCerebellum	10.5
GTEX-147JS-1126-SM-5RQIW	liver	51.07		GTEX-131XG-1726-SM-5LZUR	smallIntestine	22.09		GTEX-1LVAN-2426-SM-CNNPZ	stomach	5.935		GTEX-Q2AI-0626-SM-48TZU	esophagusMucosa	12.76		GTEX-OIZI-1326-SM-3NB1B	esophagusMuscular	10.49		GTEX-15SHU-3126-SM-6M46H	brainCortex	4.229		GTEX-14ABY-3026-SM-664NE	brainCerebellum	7.23
GTEX-147GR-1326-SM-7IGLB	liver	35.91		GTEX-131XF-1326-SM-5GCMQ	smallIntestine	22.9		GTEX-1LVAM-1426-SM-E9TJ4	stomach	9.023		GTEX-Q2AH-0826-SM-48TZN	esophagusMucosa	10.99		GTEX-OIZH-0726-SM-3NB1I	esophagusMuscular	12.74		GTEX-15RJE-3026-SM-7KUM1	brainCortex	5.485		GTEX-14A5I-2826-SM-5SIBF	brainCerebellum	3.992
GTEX-147F4-1426-SM-5LUA8	liver	48.88		GTEX-131XE-0926-SM-5HL7J	smallIntestine	5.773		GTEX-1LSNM-1026-SM-DHXL2	stomach	6.907		GTEX-Q2AG-1326-SM-43V8K	esophagusMucosa	3.732		GTEX-OIZG-0926-SM-3LK5Y	esophagusMuscular	11.14		GTEX-15G19-2926-SM-7KUFL	brainCortex	3.375		GTEX-147GR-3126-SM-5S2PM	brainCerebellum	6.019
GTEX-14753-1626-SM-5NQ9L	liver	34.17		GTEX-13113-1226-SM-5EGHT	smallIntestine	32.67		GTEX-1LGRB-1726-SM-CNNRA	stomach	11.02		GTEX-PWN1-0626-SM-48TDT	esophagusMucosa	13.78		GTEX-OIZF-0726-SM-7PC15	esophagusMuscular	9.268		GTEX-15ER7-3126-SM-7KUGH	brainCortex	3.82		GTEX-147F4-3026-SM-5Q5BJ	brainCerebellum	5.753
GTEX-146FH-1526-SM-5NQBU	liver	51.33		GTEX-13111-1426-SM-5DUW3	smallIntestine	11.39		GTEX-1LGOU-1526-SM-D3LAJ	stomach	15.23		GTEX-PWCY-0726-SM-48TCS	esophagusMucosa	13.93		GTEX-OHPM-0726-SM-3LK7A	esophagusMuscular	8.699		GTEX-15EO6-3026-SM-7KUMA	brainCortex	2.978		GTEX-145MH-2926-SM-5Q5D2	brainCerebellum	9.305
GTEX-145MO-2326-SM-5NQ9K	liver	22.5		GTEX-12WSK-1526-SM-5CVNO	smallIntestine	13.76		GTEX-1LG7Z-1226-SM-DHXK4	stomach	14.96		GTEX-PVOW-1626-SM-48TC9	esophagusMucosa	8.21		GTEX-O5YT-0726-SM-3MJHA	esophagusMuscular	10.66		GTEX-15DCD-2926-SM-7KULT	brainCortex	7.194		GTEX-145MG-3126-SM-5Q5D3	brainCerebellum	6.13
GTEX-145MF-0826-SM-5QGQA	liver	62.53		GTEX-12BJ1-1926-SM-5HL9Z	smallIntestine	18.48		GTEX-1LBAC-1426-SM-CXZKT	stomach	9.252		GTEX-PSDG-1326-SM-48TD2	esophagusMucosa	20.28		GTEX-NPJ8-2026-SM-3TW91	esophagusMuscular	7.993		GTEX-14PJM-3126-SM-6EU2R	brainCortex	3.427		GTEX-145MF-2826-SM-7EPGU	brainCerebellum	7.188
GTEX-145LU-1326-SM-5LU9N	liver	37.59		GTEX-11XUK-1426-SM-5EQMG	smallIntestine	22.72		GTEX-1L5NE-1526-SM-DIPFW	stomach	11.25		GTEX-POYW-1326-SM-48TCG	esophagusMucosa	5.159		GTEX-NFK9-1226-SM-3LK79	esophagusMuscular	8.867		GTEX-14LZ3-3026-SM-5ZZVU	brainCortex	2.807		GTEX-145LU-2626-SM-5LU9Z	brainCerebellum	6.819
GTEX-144GM-1326-SM-5LU5E	liver	30.09		GTEX-11VI4-1626-SM-5EQKO	smallIntestine	18.52		GTEX-1KXAM-0926-SM-CXZKA	stomach	15.33		GTEX-PLZ6-0526-SM-3P61C	esophagusMucosa	11.26		GTEX-N7MT-0226-SM-48TC3	esophagusMuscular	20.66		GTEX-14JIY-2926-SM-69LPT	brainCortex	4.701		GTEX-145LS-3026-SM-5O99S	brainCerebellum	7.715
GTEX-144GL-1426-SM-79OMA	liver	37.84		GTEX-11TUW-1926-SM-5BC58	smallIntestine	28.3		GTEX-1KD5A-1426-SM-D4P3V	stomach	13.45		GTEX-PLZ5-0926-SM-3TW8L	esophagusMucosa	13.11		GTEX-N7MS-1126-SM-3LK5E	esophagusMuscular	11.05		GTEX-14JG1-3026-SM-5YYAA	brainCortex	4.353		GTEX-144GL-2926-SM-5O99F	brainCerebellum	6.606
GTEX-13X6J-1826-SM-5TDCT	liver	24.72		GTEX-11P82-0826-SM-5P9GU	smallIntestine	14.76		GTEX-1KANA-1126-SM-D3L9M	stomach	25.23		GTEX-PLZ4-1626-SM-3P618	esophagusMucosa	12.36		GTEX-1S831-0826-SM-E9TIS	esophagusMuscular	10.83		GTEX-14DAQ-3126-SM-62LDS	brainCortex	4.41		GTEX-13X6K-2826-SM-5O9DS	brainCerebellum	7.26
GTEX-13VXU-0926-SM-5IFFH	liver	54.89		GTEX-11P7K-1626-SM-5GU63	smallIntestine	30.38		GTEX-1K2DA-0826-SM-CGQGD	stomach	9.687		GTEX-P78B-1026-SM-3NMC4	esophagusMucosa	15.71		GTEX-1S82Z-0626-SM-E9TIJ	esophagusMuscular	8.118		GTEX-14C5O-3026-SM-5YYB2	brainCortex	2.337		GTEX-13X6J-2926-SM-7EPGP	brainCerebellum	9.304
GTEX-13SLX-1226-SM-5S2Q6	liver	56.3		GTEX-11NSD-1726-SM-5N9C3	smallIntestine	14.58		GTEX-1JN76-0926-SM-ARZNH	stomach	8.445		GTEX-P4QT-0626-SM-3NMCP	esophagusMucosa	13		GTEX-1RNTQ-1126-SM-E9TK9	esophagusMuscular	9.799		GTEX-14C39-3126-SM-5ZZW6	brainCortex	3.396		GTEX-13X6I-2926-SM-5Q5C3	brainCerebellum	6.899
GTEX-13QJC-0726-SM-5RQJK	liver	21.7		GTEX-11LCK-1926-SM-5A5KE	smallIntestine	7.524		GTEX-1JN1M-2926-SM-CNNPJ	stomach	9.846		GTEX-P4QS-0626-SM-3NMD1	esophagusMucosa	17.55		GTEX-1RMOY-0926-SM-E9TIG	esophagusMuscular	8.367		GTEX-14BMV-3026-SM-5S2PQ	brainCortex	5.716		GTEX-13VXU-3026-SM-5LU3K	brainCerebellum	7.265
GTEX-13PVR-0126-SM-5S2PY	liver	60.45		GTEX-11I78-1126-SM-5A5K5	smallIntestine	31.92		GTEX-1JMQJ-1326-SM-D4P3B	stomach	8.307		GTEX-P4PQ-0626-SM-3NMCU	esophagusMucosa	15.41		GTEX-1RB15-0826-SM-E9U4Z	esophagusMuscular	12.76		GTEX-14BIN-3226-SM-62LDR	brainCortex	4.389		GTEX-13SLX-3226-SM-5YYA6	brainCerebellum	6.733
GTEX-13PVQ-1526-SM-5IFEQ	liver	14.09		GTEX-11EQ9-1326-SM-5985X	smallIntestine	30.91		GTEX-1JMPZ-1826-SM-CXZJT	stomach	17.54		GTEX-P4PP-0626-SM-3NM9X	esophagusMucosa	15.93		GTEX-1RAZQ-1626-SM-E9U6C	esophagusMuscular	11.7		GTEX-14BIM-3026-SM-7EWCY	brainCortex	3.611		GTEX-13S7M-3026-SM-5S2QQ	brainCerebellum	6.455
GTEX-13OW6-2626-SM-5IFF2	liver	63.64		GTEX-11DXZ-1326-SM-5H11X	smallIntestine	15.08		GTEX-1JMPY-0926-SM-ARL92	stomach	8.111		GTEX-OXRP-0926-SM-48TC1	esophagusMucosa	7.493		GTEX-1RAZA-1426-SM-EV79H	esophagusMuscular	10.01		GTEX-14BIL-3026-SM-7EWD4	brainCortex	3.464		GTEX-13RTJ-3126-SM-5S2Q4	brainCerebellum	6.121
GTEX-13O3O-1826-SM-5IFGW	liver	31.78		GTEX-11DXX-1626-SM-5H11H	smallIntestine	28.82		GTEX-1JMLX-2426-SM-CXZJQ	stomach	8.954		GTEX-OXRN-1726-SM-3NM9B	esophagusMucosa	5.608		GTEX-1R9PO-1226-SM-E6CHR	esophagusMuscular	14.78		GTEX-14ASI-3026-SM-5S2PN	brainCortex	5.221		GTEX-13QIC-3026-SM-5LU58	brainCerebellum	8.261
GTEX-13O1R-2026-SM-5KM3N	liver	23.5		GTEX-1192X-2526-SM-59868	smallIntestine	18.38		GTEX-1JKYN-1726-SM-AHZ48	stomach	17.39		GTEX-OXRL-0626-SM-3NM9C	esophagusMucosa	16.68		GTEX-1R9PN-1026-SM-DTX87	esophagusMuscular	14.6		GTEX-14A5I-2926-SM-5Q5CQ	brainCortex	3.638		GTEX-13PVQ-2926-SM-5L3HJ	brainCerebellum	3.826
GTEX-13NZB-0626-SM-5IFH6	liver	29.81		GTEX-117YX-0326-SM-5GICL	smallIntestine	9.386		GTEX-1JK1U-1326-SM-AHZ45	stomach	9.682		GTEX-OXRK-1326-SM-3NB1A	esophagusMucosa	11.33		GTEX-1R9PM-1026-SM-EVR3N	esophagusMuscular	10.2		GTEX-147GR-3026-SM-5S2ML	brainCortex	3.757		GTEX-13OW8-2926-SM-5L3FV	brainCerebellum	5.876
GTEX-13NZ9-1326-SM-5MR3V	liver	44.34		GTEX-1122O-1326-SM-5H11F	smallIntestine	34.44		GTEX-1J8QM-1126-SM-C1YQB	stomach	13.54		GTEX-OOBK-0625-SM-3LK5P	esophagusMucosa	12.62		GTEX-1R9K5-1626-SM-E76QB	esophagusMuscular	12.47		GTEX-145MH-3026-SM-5Q5DZ	brainCortex	3.374		GTEX-13OW7-2926-SM-5MR3Z	brainCerebellum	7.023
GTEX-13NYB-1026-SM-5IFH3	liver	62.94		GTEX-111YS-1426-SM-5GID8	smallIntestine	27.22		GTEX-1J8Q3-1926-SM-C1YSJ	stomach	16.04		GTEX-OIZI-1426-SM-3NB1T	esophagusMucosa	19.03		GTEX-1R9K4-1826-SM-EVYBP	esophagusMuscular	15.91		GTEX-145MG-3026-SM-5RQJA	brainCortex	3.406		GTEX-13OW6-2926-SM-5KM29	brainCerebellum	11.24
GTEX-13N2G-0926-SM-5IFGJ	liver	37.11						GTEX-1J8JJ-1726-SM-C1YQG	stomach	6.674		GTEX-OIZH-0626-SM-3NB1L	esophagusMucosa	14.28		GTEX-1R9JW-1626-SM-E76QK	esophagusMuscular	8.47		GTEX-145MF-2726-SM-5O995	brainCortex	3.954		GTEX-13OW5-3126-SM-5MR3Y	brainCerebellum	4.593
GTEX-13N11-0926-SM-5IJG2	liver	43.63						GTEX-1J8EW-2226-SM-AHZ3T	stomach	8.046		GTEX-OIZG-1026-SM-3LK5X	esophagusMucosa	11.23		GTEX-1R7EU-0926-SM-E6CQ5	esophagusMuscular	11.33		GTEX-145LS-3126-SM-5Q5BY	brainCortex	4.224		GTEX-13OVL-3026-SM-5IJF1	brainCerebellum	10.03
GTEX-13FTZ-0726-SM-5IFFY	liver	64.03						GTEX-1IL2V-2026-SM-ARZMA	stomach	11.26		GTEX-OIZF-0626-SM-7MKHG	esophagusMucosa	14.59		GTEX-1R46S-2026-SM-DTX9E	esophagusMuscular	13.73		GTEX-144GL-3026-SM-5Q5CW	brainCortex	3.484		GTEX-13OVJ-2726-SM-5IJG6	brainCerebellum	5.53
GTEX-13FTW-1126-SM-5J2NV	liver	60.56						GTEX-1IDJU-1526-SM-CNNR3	stomach	17.63		GTEX-OHPN-1026-SM-E9TI8	esophagusMucosa	17.01		GTEX-1QW4Y-0426-SM-E76P2	esophagusMuscular	10.57		GTEX-144FL-3026-SM-5O99C	brainCortex	6.084		GTEX-13OVH-2926-SM-5IJFH	brainCerebellum	7.267
GTEX-13FLV-0326-SM-5N9DJ	liver	43.51						GTEX-1IDJF-1426-SM-ACKWK	stomach	8.611		GTEX-O5YV-1026-SM-3LK72	esophagusMucosa	9.642		GTEX-1QP67-0826-SM-EVR46	esophagusMuscular	8.903		GTEX-1445S-3026-SM-5O9BR	brainCortex	3.595		GTEX-13O3Q-3026-SM-5IJGD	brainCerebellum	8.4
GTEX-139YR-0226-SM-5IFEM	liver	20.71						GTEX-1IDJD-2426-SM-C1YS6	stomach	17.78		GTEX-NPJ8-1926-SM-3MJGB	esophagusMucosa	19.37		GTEX-1QP66-0526-SM-E6CR5	esophagusMuscular	11.47		GTEX-13X6K-2926-SM-5Q5D5	brainCortex	4.245		GTEX-13O3O-3026-SM-5KM42	brainCerebellum	7.098
GTEX-139TU-0826-SM-5IJFG	liver	45.03						GTEX-1ICG6-1826-SM-AHZ2O	stomach	10.79		GTEX-NFK9-1126-SM-3LK78	esophagusMucosa	11.55		GTEX-1QP2A-1826-SM-E76QD	esophagusMuscular	12.66		GTEX-13X6J-3026-SM-5Q5CU	brainCortex	3.099		GTEX-13NYB-3226-SM-5J2ND	brainCerebellum	6.369
GTEX-139TS-1426-SM-5IFJD	liver	54.43						GTEX-1I6K7-1726-SM-B2LXQ	stomach	16.78		GTEX-N7MT-0326-SM-48TDP	esophagusMucosa	12.51		GTEX-1QP29-2026-SM-DTX9R	esophagusMuscular	15.19		GTEX-13VXU-2926-SM-5LU5C	brainCortex	4.395		GTEX-13N2G-3126-SM-5IJGL	brainCerebellum	6.022
GTEX-1399T-0826-SM-5IFES	liver	69.84						GTEX-1I4MK-0926-SM-A9SLD	stomach	18.05		GTEX-N7MS-1225-SM-3LK5G	esophagusMucosa	10.17		GTEX-1QMI2-2326-SM-E76PE	esophagusMuscular	12.67		GTEX-13SLX-3126-SM-5S2Q5	brainCortex	3.265		GTEX-13JVG-3226-SM-5IJGJ	brainCerebellum	5.074
GTEX-1399R-1226-SM-5P9GF	liver	67.42						GTEX-1I1HK-2026-SM-CNNRB	stomach	5.921		GTEX-1S83E-0826-SM-EV7B7	esophagusMucosa	13.05		GTEX-1QCLZ-1726-SM-DTX7Q	esophagusMuscular	13.88		GTEX-13S7M-3126-SM-5RQJQ	brainCortex	3.624		GTEX-13JUV-3026-SM-5K7WX	brainCerebellum	11.59
GTEX-132NY-0926-SM-5P9G3	liver	55.76						GTEX-1I1GT-1726-SM-C1YS3	stomach	15.53		GTEX-1S82Y-1226-SM-EV7BD	esophagusMucosa	11.36		GTEX-1QCLY-1426-SM-E76P8	esophagusMuscular	10.27		GTEX-13QIC-2926-SM-5J2NF	brainCortex	4.305		GTEX-13G51-3126-SM-5IJG7	brainCerebellum	10.31
GTEX-132AR-0426-SM-5IFH8	liver	26.81						GTEX-1HT8W-2326-SM-A9SLA	stomach	8.846		GTEX-1RLM8-0726-SM-E6CRH	esophagusMucosa	10.78		GTEX-1PPH8-1826-SM-EVR44	esophagusMuscular	9.45		GTEX-13PVQ-3026-SM-5SI93	brainCortex	5.812		GTEX-13FXS-3026-SM-5LZYO	brainCerebellum	9.524
GTEX-131YS-1626-SM-5HL6C	liver	49.86						GTEX-1HSMQ-2426-SM-CE6RY	stomach	11.55		GTEX-1RDX4-2126-SM-EV7B3	esophagusMucosa	7.538		GTEX-1PIIG-0926-SM-E6CQN	esophagusMuscular	6.575		GTEX-13PL6-3126-SM-5LUAR	brainCortex	3.735		GTEX-13FHP-2926-SM-5IJG9	brainCerebellum	6.642
GTEX-131XH-0626-SM-5LZWH	liver	36.21						GTEX-1HSEH-1526-SM-B2LXG	stomach	9.104		GTEX-1RAZS-2626-SM-EV79C	esophagusMucosa	8.047		GTEX-1PIGE-1026-SM-EWRMU	esophagusMuscular	8.387		GTEX-13OW8-2826-SM-5L3GC	brainCortex	8.174		GTEX-13FHO-2926-SM-5L3ES	brainCerebellum	5.652
GTEX-131XE-0326-SM-5LZVO	liver	16.33						GTEX-1HR9M-2326-SM-CNPPZ	stomach	11.43		GTEX-1RAZR-1226-SM-E6CRD	esophagusMucosa	20.75		GTEX-1PIEJ-1326-SM-EWRMM	esophagusMuscular	11.68		GTEX-13OW7-3026-SM-5L3GY	brainCortex	4.122		GTEX-13CF2-3026-SM-5IFFX	brainCerebellum	6.264
GTEX-13113-1326-SM-5GCOI	liver	39.33						GTEX-1HKZK-1526-SM-B2LWG	stomach	9.076		GTEX-1RAZQ-1726-SM-EAZ4T	esophagusMucosa	27.97		GTEX-1PDJ9-1726-SM-E8VMG	esophagusMuscular	12.51		GTEX-13OW6-3026-SM-5J2MI	brainCortex	5.915		GTEX-139TT-2626-SM-5LZUB	brainCerebellum	7.909
GTEX-13112-1426-SM-5EGH8	liver	43.78						GTEX-1HFI7-1526-SM-9WG7W	stomach	19.89		GTEX-1RAZA-1326-SM-DPS12	esophagusMucosa	15.73		GTEX-1OKEX-1426-SM-E6CP3	esophagusMuscular	11.84		GTEX-13OVJ-2826-SM-5L3GW	brainCortex	5.743		GTEX-139TS-3126-SM-5LZWX	brainCerebellum	5.477
GTEX-12ZZZ-1326-SM-59HKW	liver	12.69						GTEX-1HCUA-1626-SM-A9SMG	stomach	12.16		GTEX-1R9PM-0926-SM-DPRYA	esophagusMucosa	12.92		GTEX-1OJC3-0926-SM-E6CQJ	esophagusMuscular	8.964		GTEX-13OVH-3026-SM-5MR4N	brainCortex	5.51		GTEX-1399T-3126-SM-5IJFS	brainCerebellum	7.433
GTEX-12WSM-0726-SM-5GCOW	liver	38.5						GTEX-1HCU8-1326-SM-C1YQQ	stomach	6.855		GTEX-1R9K5-1526-SM-DPRZA	esophagusMucosa	15.8		GTEX-1OFPY-1426-SM-DTXEI	esophagusMuscular	12.72		GTEX-13O3Q-2926-SM-5KM45	brainCortex	2.916		GTEX-132Q8-2926-SM-5IFFP	brainCerebellum	4.231
GTEX-12WSL-0226-SM-5CVMJ	liver	45.05						GTEX-1HBPN-1626-SM-9WPNP	stomach	10.5		GTEX-1R9K4-1926-SM-DPRZW	esophagusMucosa	13.09		GTEX-1NV8Z-1426-SM-DTX91	esophagusMuscular	14.18		GTEX-13O3O-3126-SM-5KM3H	brainCortex	2.686		GTEX-131YS-3026-SM-5EGHY	brainCerebellum	6.817
GTEX-12WSI-0226-SM-5GCNA	liver	48.4						GTEX-1HBPI-0726-SM-9WG7Z	stomach	8.19		GTEX-1R9JW-1526-SM-DPRZK	esophagusMucosa	10.95		GTEX-1NUQO-1226-SM-E76PK	esophagusMuscular	13.89		GTEX-13NYS-3126-SM-5KLYV	brainCortex	3.092		GTEX-131XH-2926-SM-5LZU4	brainCerebellum	5.206
GTEX-12WSG-0626-SM-5FQTQ	liver	28.36						GTEX-1H3VY-2326-SM-9WG81	stomach	15.38		GTEX-1R7EU-0826-SM-DPRZL	esophagusMucosa	17.22		GTEX-1NSGN-2226-SM-E6CQG	esophagusMuscular	11.36		GTEX-13NYC-2826-SM-5K7WR	brainCortex	3.622		GTEX-1313W-3026-SM-5LZUZ	brainCerebellum	8.9
GTEX-12WSD-1426-SM-5GCN9	liver	51.15						GTEX-1H3NZ-2226-SM-9WYUT	stomach	12.81		GTEX-1QW4Y-0526-SM-EAZ3V	esophagusMucosa	15.08		GTEX-1N5O9-2026-SM-DTXA6	esophagusMuscular	12.79		GTEX-13NYB-3026-SM-5IJD7	brainCortex	5.348		GTEX-13112-2926-SM-5DUWT	brainCerebellum	7.653
GTEX-12KS4-1326-SM-5LUB3	liver	45.82						GTEX-1H23P-2726-SM-9JGHN	stomach	18.31		GTEX-1QPFJ-1226-SM-EAZ3M	esophagusMucosa	17.18		GTEX-1MUQO-1626-SM-DTXED	esophagusMuscular	9.962		GTEX-13JVG-3126-SM-5L3FH	brainCortex	4.917		GTEX-12ZZZ-3126-SM-5LZU6	brainCerebellum	6.497
GTEX-1269C-0626-SM-5FQSS	liver	41						GTEX-1H1E6-1626-SM-9OSWC	stomach	10.46		GTEX-1QP9N-0926-SM-E9U5S	esophagusMucosa	16.73		GTEX-1MJK3-1326-SM-E6CJD	esophagusMuscular	12.52		GTEX-13JUV-2926-SM-5LZX7	brainCortex	3.915		GTEX-12ZZY-2926-SM-5DUXO	brainCerebellum	7.249
GTEX-12696-0826-SM-5EGGE	liver	35.19						GTEX-1H1DG-2126-SM-9WPPB	stomach	7.352		GTEX-1QP67-0726-SM-DPRY1	esophagusMucosa	17.95		GTEX-1MJIX-0926-SM-EV7AN	esophagusMuscular	13.5		GTEX-13IVO-2926-SM-5L3CZ	brainCortex	2.985		GTEX-12ZZX-2826-SM-5BC6K	brainCerebellum	6.993
GTEX-1212Z-0226-SM-59HLF	liver	42.91						GTEX-1H1DE-1226-SM-9JGHH	stomach	7.92		GTEX-1QP2A-1926-SM-EXOJ9	esophagusMucosa	15.62		GTEX-1MGNQ-1726-SM-DTX8K	esophagusMuscular	10.09		GTEX-13G51-3026-SM-5IJB8	brainCortex	29.63		GTEX-12WSM-2126-SM-5GCOC	brainCerebellum	6.55
GTEX-11ZVC-0726-SM-5FQT9	liver	45.65						GTEX-1H11D-2226-SM-9OSXN	stomach	11.22		GTEX-1QP29-2126-SM-E6CPZ	esophagusMucosa	14.44		GTEX-1MCC2-2026-SM-EVR5J	esophagusMuscular	10.11		GTEX-13FXS-3126-SM-5J2NN	brainCortex	5.224		GTEX-12WSH-3126-SM-5LZW8	brainCerebellum	3.497
GTEX-11ZUS-2526-SM-59872	liver	35.65						GTEX-1GZ4H-1026-SM-9OSXL	stomach	11.09		GTEX-1QP28-1826-SM-EAZ4L	esophagusMucosa	19.41		GTEX-1MA7X-0826-SM-DIPGC	esophagusMuscular	7.461		GTEX-13FLW-1426-SM-5K7YE	brainCortex	5.575		GTEX-12WSE-2926-SM-5RQJ9	brainCerebellum	9.669
GTEX-11ZTS-1426-SM-5EQMM	liver	44.44						GTEX-1GPI7-1326-SM-9KNVA	stomach	7.501		GTEX-1QEPI-1826-SM-EAZ3J	esophagusMucosa	7.883		GTEX-1M5QR-0626-SM-EWROA	esophagusMuscular	15.09		GTEX-13FHP-3026-SM-5IJBS	brainCortex	11.02		GTEX-12WSD-3026-SM-5LZU7	brainCerebellum	8.032
GTEX-11WQC-0726-SM-5EQMR	liver	54.05						GTEX-1GN1W-2126-SM-9JGI7	stomach	13.09		GTEX-1QCLZ-1626-SM-E9U5R	esophagusMucosa	17.58		GTEX-1LNCM-0726-SM-DKPQ5	esophagusMuscular	32.03		GTEX-13FHO-3026-SM-5J1O9	brainCortex	6.478		GTEX-12WSC-2926-SM-5BC5Z	brainCerebellum	6.456
GTEX-11TUW-1726-SM-5BC5C	liver	24.88						GTEX-1GMRU-2526-SM-9WG7T	stomach	13.42		GTEX-1QCLY-1526-SM-DPRXX	esophagusMucosa	13.32		GTEX-1LGOU-0626-SM-D3L8F	esophagusMuscular	11.19		GTEX-139T8-1026-SM-5J2MC	brainCortex	2.627		GTEX-1269C-3126-SM-5EGI6	brainCerebellum	3.633
GTEX-11TT1-1726-SM-5EQLJ	liver	31.27						GTEX-1GL5R-1926-SM-9WG7U	stomach	19.23		GTEX-1PPH8-1626-SM-E6CQP	esophagusMucosa	16.72		GTEX-1LG7Z-1026-SM-D3LA3	esophagusMuscular	9.055		GTEX-1399T-3026-SM-5KLZC	brainCortex	5.376		GTEX-12126-0926-SM-5FQTW	brainCerebellum	9.133
GTEX-11OF3-0726-SM-5BC4Z	liver	76.73						GTEX-1GF9U-1126-SM-AHZ4H	stomach	7.2		GTEX-1PPGY-1726-SM-EVR3S	esophagusMucosa	9.425		GTEX-1LC47-1926-SM-DHXKJ	esophagusMuscular	10.96		GTEX-132Q8-3026-SM-5PNVG	brainCortex	3.22		GTEX-11ZVC-3026-SM-59HJM	brainCerebellum	4.641
GTEX-11NV4-1326-SM-5HL6V	liver	49.51						GTEX-1F75I-1826-SM-7MKGX	stomach	21.84		GTEX-1PIGE-0926-SM-E9U5Z	esophagusMucosa	19.6		GTEX-1LB8K-1426-SM-DHXJK	esophagusMuscular	9.392		GTEX-131YS-3126-SM-5KLYT	brainCortex	3.713		GTEX-11ZUS-2826-SM-5EQKW	brainCerebellum	8.196
GTEX-11NUK-1226-SM-5P9GM	liver	58.06						GTEX-1F5PL-1426-SM-7MKFH	stomach	17.13		GTEX-1PFEY-0826-SM-E9U6A	esophagusMucosa	23.52		GTEX-1L5NE-1326-SM-CY8II	esophagusMuscular	10.36		GTEX-131XW-3126-SM-5LZUC	brainCortex	2.932		GTEX-11ZTS-3226-SM-5EGID	brainCerebellum	4.802
GTEX-11GSP-0626-SM-5986T	liver	19.56						GTEX-1F5PK-1826-SM-7RHHX	stomach	13.35		GTEX-1OKEX-1326-SM-E9J2U	esophagusMucosa	19.1		GTEX-1KXAM-0626-SM-DHXKH	esophagusMuscular	9.392		GTEX-1313W-3126-SM-5LZUI	brainCortex	7.234		GTEX-11TTK-2826-SM-5GU5K	brainCerebellum	4.372
GTEX-11EQ9-0526-SM-5A5JZ	liver	63.03						GTEX-1EH9U-2226-SM-7PBXX	stomach	15.82		GTEX-1OJC3-0826-SM-DPRYU	esophagusMucosa	15.1		GTEX-1KD4Q-1226-SM-DIPFU	esophagusMuscular	6.118		GTEX-12ZZZ-3026-SM-5BC67	brainCortex	5.453		GTEX-11PRG-2826-SM-5BC54	brainCerebellum	9.135
GTEX-11DXZ-0126-SM-5EGGY	liver	43.31						GTEX-1E2YA-2426-SM-7EPIG	stomach	9.665		GTEX-1NUQO-1126-SM-DTX98	esophagusMucosa	17.33		GTEX-1KANB-1926-SM-D3L9H	esophagusMuscular	13.08		GTEX-12ZZY-3026-SM-5GCOU	brainCortex	11.06		GTEX-11ONC-3026-SM-5985W	brainCerebellum	6.733
								GTEX-1E1VI-2826-SM-7MGWU	stomach	3.967		GTEX-1NSGN-2026-SM-DPRYM	esophagusMucosa	10.97		GTEX-1KANA-0526-SM-DIPF9	esophagusMuscular	9.962		GTEX-12ZZX-2926-SM-5GCOQ	brainCortex	3.8		GTEX-11OC5-0626-SM-5HL6M	brainCerebellum	4.987
								GTEX-1CB4H-2426-SM-7PBYR	stomach	16.92		GTEX-1N2EE-2426-SM-EXOIO	esophagusMucosa	10.47		GTEX-1KAFJ-0526-SM-DIPEM	esophagusMuscular	14.09		GTEX-12ZZW-2926-SM-5LZUP	brainCortex	2.455		GTEX-11O72-2826-SM-5HL6W	brainCerebellum	6.017
								GTEX-1CB4E-1326-SM-7DUGD	stomach	7.923		GTEX-1N2DW-1426-SM-EV7AZ	esophagusMucosa	14.68		GTEX-1K2DU-1626-SM-DHXKD	esophagusMuscular	10.39		GTEX-12WSH-3026-SM-5CVNI	brainCortex	2.032		GTEX-11NV4-2226-SM-5BC4T	brainCerebellum	9.547
								GTEX-1CAMR-0726-SM-7EPIE	stomach	28.78		GTEX-1N2DV-2026-SM-EV7BL	esophagusMucosa	12.12		GTEX-1K2DA-0726-SM-CGQGC	esophagusMuscular	12.75		GTEX-12WSF-3126-SM-6M478	brainCortex	3.083		GTEX-11NUK-3026-SM-5986K	brainCerebellum	7.776
								GTEX-1C64O-2226-SM-73KTV	stomach	10.94		GTEX-1MJIX-0826-SM-DTXEO	esophagusMucosa	18.94		GTEX-1JN1M-2026-SM-D4P2W	esophagusMuscular	17.35		GTEX-12WSD-3126-SM-5HL7P	brainCortex	4.741		GTEX-11GSP-3126-SM-5A5LL	brainCerebellum	6.92
								GTEX-1C475-1026-SM-7MKFJ	stomach	15.12		GTEX-1MGNQ-1626-SM-EAZ4Z	esophagusMucosa	12.47		GTEX-1JMQL-1426-SM-CL54J	esophagusMuscular	16.21		GTEX-12WSC-3026-SM-5GCNF	brainCortex	3.402		GTEX-11GSO-3026-SM-5Q5AL	brainCerebellum	8.603
								GTEX-1B97J-1826-SM-7IGPP	stomach	15.5		GTEX-1MCYP-1026-SM-DPRYB	esophagusMucosa	14.15		GTEX-1JMQK-1826-SM-CY8I1	esophagusMuscular	21.1		GTEX-12WSA-2926-SM-5EQ4D	brainCortex	5.03		GTEX-11EMC-3326-SM-5P9JH	brainCerebellum	4.966
								GTEX-1B97I-1226-SM-7MGWQ	stomach	11.95		GTEX-1MCQQ-1026-SM-EV7AX	esophagusMucosa	3.543		GTEX-1JMQJ-1026-SM-CNPP8	esophagusMuscular	13.86		GTEX-12126-1026-SM-5P9JJ	brainCortex	3.222		GTEX-11EI6-2926-SM-5985U	brainCerebellum	3.371
								GTEX-1B8L1-1526-SM-79OLK	stomach	11.06		GTEX-1MCC2-1926-SM-DHXJR	esophagusMucosa	9.2		GTEX-1JMPZ-1926-SM-E9TIT	esophagusMuscular	11.39		GTEX-11ZUS-2926-SM-5FQSL	brainCortex	3.081		GTEX-11DZ1-2926-SM-5A5KI	brainCerebellum	5.057
								GTEX-1B8KZ-1226-SM-793CP	stomach	12.98		GTEX-1MA7X-0726-SM-EV7AB	esophagusMucosa	7.882		GTEX-1JMLX-2126-SM-CL54B	esophagusMuscular	15.07		GTEX-11WQK-3026-SM-5EQL6	brainCortex	3.018		GTEX-11DYG-2926-SM-5H132	brainCerebellum	9.554
								GTEX-1B8KE-1326-SM-73KVI	stomach	17.92		GTEX-1MA7W-0426-SM-E9TJ5	esophagusMucosa	17.49		GTEX-1JK1U-1926-SM-CJI38	esophagusMuscular	8.57		GTEX-11TTK-2926-SM-5PNYP	brainCortex	2.102		GTEX-11DXY-3126-SM-5N9BT	brainCerebellum	8.454
								GTEX-1AYCT-1326-SM-7MKHB	stomach	10.47		GTEX-1M5QR-0726-SM-DHXK7	esophagusMucosa	16.45		GTEX-1JJ6O-1426-SM-CY8HT	esophagusMuscular	14.3		GTEX-11PRG-2926-SM-5987A	brainCortex	3.188		GTEX-11DXW-1026-SM-5H11K	brainCerebellum	7.223
								GTEX-1AX9J-2626-SM-731EK	stomach	14.93		GTEX-1LVAN-2326-SM-CNNPY	esophagusMucosa	10.15		GTEX-1J8QM-1726-SM-A9G35	esophagusMuscular	10.86		GTEX-11ONC-2926-SM-5P9JM	brainCortex	6.792		GTEX-1192X-3226-SM-5987D	brainCerebellum	4.845
								GTEX-1AMFI-1226-SM-731CZ	stomach	12.68		GTEX-1LVAM-1126-SM-DHXKP	esophagusMucosa	14.74		GTEX-1J8Q3-2026-SM-CE6R3	esophagusMuscular	13.83		GTEX-11OF3-2926-SM-5HL78	brainCortex	7.944		GTEX-117XS-3126-SM-5GIDP	brainCerebellum	8.74
								GTEX-1AMEY-1226-SM-731DU	stomach	6.811		GTEX-1LVA9-2126-SM-DLHBY	esophagusMucosa	6.673		GTEX-1J8EW-1226-SM-A9G34	esophagusMuscular	15.92		GTEX-11OC5-0726-SM-5P9JK	brainCortex	2.937		GTEX-1128S-2826-SM-5N9DI	brainCerebellum	4.647
								GTEX-1A8G6-1426-SM-731EZ	stomach	5.879		GTEX-1LSVX-1226-SM-DHXJN	esophagusMucosa	10.43		GTEX-1J1R8-0426-SM-A96SZ	esophagusMuscular	12.81		GTEX-11O72-2926-SM-5BC4V	brainCortex	3.042
								GTEX-1A3MX-1926-SM-72D7F	stomach	12.83		GTEX-1LSNL-2226-SM-DHXKM	esophagusMucosa	8.056		GTEX-1J1OQ-2426-SM-CY8HG	esophagusMuscular	14.97		GTEX-11NV4-2126-SM-5N9DS	brainCortex	2.95
								GTEX-1A3MV-1226-SM-718BW	stomach	21.62		GTEX-1LNCM-0626-SM-EV7AI	esophagusMucosa	14.2		GTEX-1IKOE-1626-SM-C1YSE	esophagusMuscular	14.14		GTEX-11NUK-2926-SM-5A5MD	brainCortex	4.808
								GTEX-18QFQ-1226-SM-718AE	stomach	13.34		GTEX-1LGRB-1626-SM-CNNR7	esophagusMucosa	13.81		GTEX-1IDJU-1226-SM-A9G2T	esophagusMuscular	10.99		GTEX-11GSP-3226-SM-5986O	brainCortex	3.882
								GTEX-18D9B-2226-SM-718BM	stomach	9.977		GTEX-1LGOU-0526-SM-D3LAO	esophagusMucosa	12.43		GTEX-1IDJH-1926-SM-ARU7T	esophagusMuscular	10.26		GTEX-11GSO-2926-SM-5HL73	brainCortex	4.277
								GTEX-18D9A-0626-SM-7KFTY	stomach	13.47		GTEX-1LG7Z-0926-SM-CXKYK	esophagusMucosa	13.44		GTEX-1IDJF-1326-SM-A9G2R	esophagusMuscular	9.396		GTEX-11GS4-3126-SM-5A5LH	brainCortex	8.299
								GTEX-18A7A-2726-SM-7LG6U	stomach	6.549		GTEX-1LG7Y-1726-SM-EV7AR	esophagusMucosa	8.14		GTEX-1IDJC-0726-SM-CL53G	esophagusMuscular	11.57		GTEX-11EMC-3226-SM-5EGKW	brainCortex	3.027
								GTEX-18A67-2626-SM-718AD	stomach	30.43		GTEX-1LBAC-1226-SM-DHXK1	esophagusMucosa	12.44		GTEX-1ICLZ-1426-SM-CKZPR	esophagusMuscular	17.35		GTEX-11EI6-3026-SM-5GZZO	brainCortex	3.307
								GTEX-18A66-2226-SM-7189E	stomach	20.41		GTEX-1LB8K-1326-SM-CXZKB	esophagusMucosa	8.424		GTEX-1ICLY-2226-SM-ARZM3	esophagusMuscular	11.75		GTEX-11DXY-3226-SM-5GIDE	brainCortex	4.496
								GTEX-17MF6-2126-SM-7KFS7	stomach	17.18		GTEX-1L5NE-1426-SM-DHXKV	esophagusMucosa	15.14		GTEX-1ICG6-2026-SM-CE6SX	esophagusMuscular	11.14		GTEX-11DXW-1126-SM-5H12Q	brainCortex	3.667
								GTEX-17KNJ-1526-SM-7LTA9	stomach	9.723		GTEX-1KXAM-0826-SM-CXZK9	esophagusMucosa	12.16		GTEX-1I6K7-1526-SM-A96SX	esophagusMuscular	9.126		GTEX-1192X-3126-SM-5N9BY	brainCortex	9.25
								GTEX-17JCI-2226-SM-7LTA1	stomach	8.824		GTEX-1KD4Q-1126-SM-CXZKK	esophagusMucosa	13.14		GTEX-1I6K6-1326-SM-ARZM7	esophagusMuscular	10.1		GTEX-117XS-3026-SM-5N9CA	brainCortex	3.937
								GTEX-17HII-2426-SM-7KFTT	stomach	9.805		GTEX-1KANB-1826-SM-DHXJU	esophagusMucosa	6.983		GTEX-1I4MK-0526-SM-ARL7N	esophagusMuscular	10.99		GTEX-1128S-2726-SM-5H12C	brainCortex	3.298
								GTEX-17HHE-1026-SM-79ON6	stomach	8.963		GTEX-1KANA-0626-SM-D4P3I	esophagusMucosa	10.96		GTEX-1I1GV-2026-SM-CNPQI	esophagusMuscular	7.575		GTEX-111FC-3126-SM-5GZZ2	brainCortex	10.39
								GTEX-17HGU-2126-SM-7IGOV	stomach	7.998		GTEX-1KAFJ-0626-SM-D3L8X	esophagusMucosa	11.19		GTEX-1I1GU-1326-SM-ARZM6	esophagusMuscular	12.5
								GTEX-17GQL-1226-SM-7KFTS	stomach	9.969		GTEX-1K9T9-2026-SM-CXZK3	esophagusMucosa	22.91		GTEX-1I1GT-1526-SM-ARL7K	esophagusMuscular	11.42
								GTEX-17F9E-2226-SM-7IGNC	stomach	11.11		GTEX-1K2DU-1726-SM-EV79S	esophagusMucosa	10.39		GTEX-1I1GR-1426-SM-CY8H8	esophagusMuscular	9.067
								GTEX-17F98-1526-SM-7EWD8	stomach	22.63		GTEX-1K2DA-0626-SM-CGQGO	esophagusMucosa	14.95		GTEX-1I1GP-1126-SM-ARL7I	esophagusMuscular	9.897
								GTEX-17EUY-1526-SM-793CA	stomach	12.99		GTEX-1JMQK-2026-SM-C1YQN	esophagusMucosa	17.74		GTEX-1HT8W-2026-SM-CNNQC	esophagusMuscular	8.868
								GTEX-16NGA-1526-SM-72D56	stomach	10.49		GTEX-1JMQJ-1226-SM-D3L97	esophagusMucosa	8.076		GTEX-1HSMQ-2126-SM-CJI3E	esophagusMuscular	12.18
								GTEX-16AAH-1226-SM-79OO9	stomach	14.64		GTEX-1JMPZ-2026-SM-C1YR8	esophagusMucosa	16.13		GTEX-1HSKV-2626-SM-CNPPO	esophagusMuscular	10.72
								GTEX-15UF7-1226-SM-6M46G	stomach	11.42		GTEX-1JMPY-0826-SM-AHZ4A	esophagusMucosa	11.91		GTEX-1HSGN-1726-SM-B2LXX	esophagusMuscular	10.85
								GTEX-15SHW-2126-SM-6M46Y	stomach	14.97		GTEX-1JMLX-2326-SM-CXZJP	esophagusMucosa	9.264		GTEX-1HKZK-1326-SM-A9G2D	esophagusMuscular	12.75
								GTEX-15RIF-1126-SM-7KUG2	stomach	4.475		GTEX-1JKYR-2126-SM-CNNPC	esophagusMucosa	16.46		GTEX-1HFI7-1326-SM-9WPOW	esophagusMuscular	8.528
								GTEX-15RIE-1026-SM-6LPJQ	stomach	10.08		GTEX-1JKYN-1526-SM-CGQGA	esophagusMucosa	18.01		GTEX-1HFI6-1126-SM-9WYUM	esophagusMuscular	10.88
								GTEX-15G1A-1226-SM-7KUF3	stomach	9.31		GTEX-1JK1U-1726-SM-CNNPM	esophagusMucosa	15.92		GTEX-1HCVE-1326-SM-A9G3Q	esophagusMuscular	14.08
								GTEX-15G19-1526-SM-6LPKP	stomach	17.2		GTEX-1J8QM-1926-SM-AHZ3Z	esophagusMucosa	15.5		GTEX-1HCUA-1526-SM-A9G3M	esophagusMuscular	8.966
								GTEX-15EU6-2526-SM-7KUGB	stomach	10.51		GTEX-1J8EW-1326-SM-AHZ3S	esophagusMucosa	12.02		GTEX-1HCU9-0926-SM-B2LXS	esophagusMuscular	6.875
								GTEX-15DZA-1126-SM-6LPK8	stomach	11.64		GTEX-1J1R8-0326-SM-AHZ3D	esophagusMucosa	14.08		GTEX-1HCU8-2326-SM-ACKVL	esophagusMuscular	8.032
								GTEX-15DCE-1626-SM-6LPJM	stomach	8.828		GTEX-1J1OQ-2526-SM-AHZ3Q	esophagusMucosa	12.89		GTEX-1HCU7-2226-SM-B2LXA	esophagusMuscular	14.18
								GTEX-15CHR-1326-SM-79OLT	stomach	10.44		GTEX-1IY9M-1626-SM-AHZ39	esophagusMucosa	15.56		GTEX-1HC8U-1626-SM-CNPPG	esophagusMuscular	12.7
								GTEX-14PN3-1326-SM-6AJ9U	stomach	10.42		GTEX-1IKOE-1526-SM-C1YSD	esophagusMucosa	16.09		GTEX-1HBPN-1426-SM-9WPNO	esophagusMuscular	9.1
								GTEX-14PKV-1826-SM-69LO9	stomach	17.62		GTEX-1IKK5-1326-SM-AHZ2X	esophagusMucosa	13.59		GTEX-1HBPM-1526-SM-A9G3H	esophagusMuscular	10.43
								GTEX-14PKU-1126-SM-69LOU	stomach	9.657		GTEX-1IDJH-2026-SM-CNNQX	esophagusMucosa	7.64		GTEX-1HBPH-1226-SM-9WPNW	esophagusMuscular	11.91
								GTEX-14PJ6-0826-SM-686Z9	stomach	17.31		GTEX-1IDJF-1226-SM-C1YPX	esophagusMucosa	16.57		GTEX-1HB9E-1626-SM-ARL9J	esophagusMuscular	13.43
								GTEX-14PJ5-0826-SM-6AJAR	stomach	13.37		GTEX-1IDJD-1626-SM-C1YRC	esophagusMucosa	15.13		GTEX-1H3NZ-1426-SM-9WYTA	esophagusMuscular	10.41
								GTEX-14PJ4-1626-SM-664OB	stomach	10.45		GTEX-1IDFM-1126-SM-A96SY	esophagusMucosa	5.202		GTEX-1H2FU-1626-SM-9KNVZ	esophagusMuscular	9.434
								GTEX-14PJ3-1426-SM-664O8	stomach	12.2		GTEX-1ICG6-1926-SM-ARU7L	esophagusMucosa	11.14		GTEX-1H23P-1526-SM-9WG7I	esophagusMuscular	14.3
								GTEX-14PHY-0926-SM-5ZZWL	stomach	12.78		GTEX-1I6K7-1426-SM-B2LXP	esophagusMucosa	19.02		GTEX-1H1ZS-1626-SM-9KNU7	esophagusMuscular	13.13
								GTEX-14PHX-1026-SM-664OL	stomach	21.54		GTEX-1I4MK-0426-SM-B2LWQ	esophagusMucosa	20.84		GTEX-1H1E6-1326-SM-9WPQ5	esophagusMuscular	11.29
								GTEX-14JG6-1226-SM-664O6	stomach	14.42		GTEX-1I1GV-2226-SM-ARU7E	esophagusMucosa	10.04		GTEX-1H1DE-0926-SM-ARZN9	esophagusMuscular	10.76
								GTEX-14ICL-0826-SM-5YY9W	stomach	12.36		GTEX-1I1GU-1426-SM-B2LX3	esophagusMucosa	13.96		GTEX-1H11D-1926-SM-9QEHN	esophagusMuscular	9.511
								GTEX-14E6E-0926-SM-664N8	stomach	16.67		GTEX-1I1GS-2126-SM-ARU7G	esophagusMucosa	20.69		GTEX-1GZ2Q-2126-SM-9KNTZ	esophagusMuscular	13.59
								GTEX-14E1K-1526-SM-664MN	stomach	8.978		GTEX-1I1GR-1326-SM-ARU7B	esophagusMucosa	7.896		GTEX-1GN73-2026-SM-9WYTT	esophagusMuscular	13.58
								GTEX-14DAR-0926-SM-73KUQ	stomach	11.71		GTEX-1I1GQ-1726-SM-B2LWZ	esophagusMucosa	10.09		GTEX-1GN1W-2326-SM-9KNUI	esophagusMuscular	11.64
								GTEX-14DAQ-2826-SM-664MU	stomach	7.351		GTEX-1I1GP-1026-SM-C1YRZ	esophagusMucosa	21.62		GTEX-1GN1U-1926-SM-9KNUW	esophagusMuscular	20.19
								GTEX-14BMV-2226-SM-5RQHX	stomach	12.01		GTEX-1I1CD-1726-SM-A9G3P	esophagusMucosa	9.37		GTEX-1GMR8-2026-SM-7RHI8	esophagusMuscular	13.29
								GTEX-14BMU-1126-SM-5RQJ8	stomach	13.58		GTEX-1HSMQ-2026-SM-B2LY1	esophagusMucosa	16.44		GTEX-1GMR3-1426-SM-7PC16	esophagusMuscular	13.14
								GTEX-14BIL-1926-SM-73KYI	stomach	9.221		GTEX-1HSKV-2426-SM-A8N8K	esophagusMucosa	7.315		GTEX-1GMR2-1626-SM-9JGHL	esophagusMuscular	10.21
								GTEX-14B4R-0726-SM-5TDDR	stomach	15.51		GTEX-1HSGN-1626-SM-A96U2	esophagusMucosa	14.57		GTEX-1GL5R-1426-SM-7MXUZ	esophagusMuscular	13.96
								GTEX-146FR-2026-SM-5NQAI	stomach	10.23		GTEX-1HKZK-1426-SM-A96U1	esophagusMucosa	14.62		GTEX-1GF9X-0726-SM-7SB7V	esophagusMuscular	14.79
								GTEX-146FH-2126-SM-5SI9U	stomach	10.75		GTEX-1HGF4-0926-SM-9WPP8	esophagusMucosa	10.96		GTEX-1GF9U-0926-SM-7PC14	esophagusMuscular	12.98
								GTEX-145MO-2226-SM-5Q5BN	stomach	7.015		GTEX-1HFI6-1226-SM-A96SK	esophagusMucosa	9.233		GTEX-1F75I-1626-SM-7RHI2	esophagusMuscular	10.34
								GTEX-145MN-1326-SM-5NQ9S	stomach	17.15		GTEX-1HCVE-1226-SM-9WPPH	esophagusMucosa	11.33		GTEX-1F5PL-1126-SM-7P8SH	esophagusMuscular	10.29
								GTEX-145ME-1026-SM-5O9B4	stomach	20.76		GTEX-1HCUA-1426-SM-9WPP7	esophagusMucosa	15.16		GTEX-1F5PK-1626-SM-7PBZU	esophagusMuscular	19.07
								GTEX-145LT-1426-SM-5O9B3	stomach	9.518		GTEX-1HCU8-2226-SM-9WPOV	esophagusMucosa	6.792		GTEX-1F48J-1626-SM-9WPOE	esophagusMuscular	14.27
								GTEX-144GN-1226-SM-5O991	stomach	15.58		GTEX-1HCU7-2126-SM-A96SG	esophagusMucosa	11.06		GTEX-1EX96-2126-SM-9KNU8	esophagusMuscular	15.44
								GTEX-144GM-1726-SM-5O9AS	stomach	14.39		GTEX-1HCU6-1326-SM-A96TZ	esophagusMucosa	10.91		GTEX-1EMGI-2126-SM-7P8S3	esophagusMuscular	13.22
								GTEX-13X6J-2126-SM-5TDCV	stomach	6.798		GTEX-1HC8U-1526-SM-9WPO4	esophagusMucosa	19.45		GTEX-1EH9U-2526-SM-79OO5	esophagusMuscular	14.77
								GTEX-13X6H-1626-SM-5Q5CT	stomach	7.966		GTEX-1HBPM-1426-SM-9WPPE	esophagusMucosa	7.911		GTEX-1E1VI-1626-SM-7EPIL	esophagusMuscular	7.803
								GTEX-13U4I-2526-SM-5SI8Z	stomach	12.58		GTEX-1HBPI-0626-SM-9WPP4	esophagusMucosa	7.239		GTEX-1CB4J-2226-SM-7EWF5	esophagusMuscular	15.98
								GTEX-13S7M-1826-SM-5RQK6	stomach	10.92		GTEX-1HBPH-1126-SM-A96TU	esophagusMucosa	8.645		GTEX-1CB4G-1426-SM-7RHH1	esophagusMuscular	9.53
								GTEX-13RTK-0226-SM-5RQHR	stomach	16.23		GTEX-1HB9E-1526-SM-D3LA6	esophagusMucosa	8.457		GTEX-1CB4F-1426-SM-793DA	esophagusMuscular	12.36
								GTEX-13QJ3-2726-SM-5SI6L	stomach	17.07		GTEX-1H3VY-2026-SM-9JGHK	esophagusMucosa	20.98		GTEX-1CB4E-1126-SM-79OOM	esophagusMuscular	10.69
								GTEX-13QBU-1126-SM-5LU44	stomach	14.06		GTEX-1H3NZ-1326-SM-9JGHI	esophagusMucosa	12.27		GTEX-1CAMR-0526-SM-7P8RS	esophagusMuscular	8.252
								GTEX-13PVR-2126-SM-73KVR	stomach	9.284		GTEX-1H23P-1426-SM-9JGH5	esophagusMucosa	11.91		GTEX-1CAMQ-2526-SM-7MGWT	esophagusMuscular	11.14
								GTEX-13PVQ-2126-SM-5L3FW	stomach	14.18		GTEX-1H1ZS-1526-SM-9OSXR	esophagusMucosa	15.55		GTEX-1C6WA-2126-SM-7P8RR	esophagusMuscular	9.463
								GTEX-13OW6-2526-SM-5IJEC	stomach	11.75		GTEX-1H1DG-1226-SM-9JGH3	esophagusMucosa	9.037		GTEX-1C6VQ-1926-SM-7MGVR	esophagusMuscular	16.19
								GTEX-13OVK-0926-SM-7KUFX	stomach	8.79		GTEX-1H1DE-1026-SM-9JGH6	esophagusMucosa	19.61		GTEX-1C64O-1926-SM-79ONP	esophagusMuscular	13.2
								GTEX-13OVI-2426-SM-5KM4J	stomach	16.78		GTEX-1H11D-2126-SM-9OSXM	esophagusMucosa	14.11		GTEX-1C4CL-1526-SM-7MGX4	esophagusMuscular	8.119
								GTEX-13O61-1126-SM-5L3FI	stomach	7.187		GTEX-1GTWX-1326-SM-9JGHU	esophagusMucosa	13.71		GTEX-1C475-0726-SM-73KVL	esophagusMuscular	14.45
								GTEX-13O3Q-2126-SM-5KM4C	stomach	11.82		GTEX-1GPI7-1026-SM-7MGY2	esophagusMucosa	19.27		GTEX-1C2JI-1226-SM-7DHM2	esophagusMuscular	10.13
								GTEX-13O21-0926-SM-5IFGT	stomach	13.85		GTEX-1GN73-1926-SM-9JGGS	esophagusMucosa	21.05		GTEX-1BAJH-1926-SM-7MGWM	esophagusMuscular	12.01
								GTEX-13N1W-2026-SM-5K7YU	stomach	13.51		GTEX-1GN1W-2226-SM-9JGI5	esophagusMucosa	14.43		GTEX-1B996-1626-SM-7DHLZ	esophagusMuscular	11.36
								GTEX-13FTX-0726-SM-5N9BI	stomach	15.83		GTEX-1GN1U-1826-SM-9JGH2	esophagusMucosa	11		GTEX-1B97J-0926-SM-79ONU	esophagusMuscular	10.97
								GTEX-13FTW-1726-SM-5KM2B	stomach	16.67		GTEX-1GMR8-1826-SM-9WYUE	esophagusMucosa	15.22		GTEX-1B97I-1026-SM-73KVC	esophagusMuscular	13.86
								GTEX-13FH7-1026-SM-5IJGF	stomach	14.76		GTEX-1GMR3-1526-SM-9JGGL	esophagusMucosa	8.247		GTEX-1B933-1926-SM-73KUN	esophagusMuscular	7.16
								GTEX-13D11-2126-SM-5IFH2	stomach	11.98		GTEX-1GMR2-1526-SM-7MXV6	esophagusMucosa	10.7		GTEX-1B932-2626-SM-73KWR	esophagusMuscular	12.26
								GTEX-13CF3-1926-SM-5K7WF	stomach	15.31		GTEX-1GL5R-1526-SM-7MKHO	esophagusMucosa	16.88		GTEX-1B8L1-1126-SM-7RHIC	esophagusMuscular	11.62
								GTEX-139YR-1926-SM-5LZXM	stomach	6.359		GTEX-1GF9U-0826-SM-7MXTZ	esophagusMucosa	15.75		GTEX-1B8KZ-0826-SM-73KYB	esophagusMuscular	7.007
								GTEX-139D8-2326-SM-5IFGE	stomach	10.64		GTEX-1F88F-1126-SM-7MKHL	esophagusMucosa	5.934		GTEX-1B8KE-1626-SM-793CK	esophagusMuscular	13.31
								GTEX-1399U-1626-SM-5P9J3	stomach	9.215		GTEX-1F7RK-1526-SM-7P8T6	esophagusMucosa	11.55		GTEX-1AYCT-1526-SM-73KWC	esophagusMuscular	9.986
								GTEX-1399S-1626-SM-5P9GI	stomach	14.29		GTEX-1F75I-1726-SM-7MKGW	esophagusMucosa	12.1		GTEX-1AX9K-1226-SM-793CN	esophagusMuscular	14.91
								GTEX-1399R-1126-SM-5IFIO	stomach	12.86		GTEX-1F5PL-1726-SM-9QEGL	esophagusMucosa	22.6		GTEX-1AX9J-1926-SM-73KUM	esophagusMuscular	14.03
								GTEX-133LE-1326-SM-5IFGO	stomach	23.31		GTEX-1F5PK-1526-SM-7MKGV	esophagusMucosa	12.12		GTEX-1AX9I-1526-SM-72D53	esophagusMuscular	18.29
								GTEX-1339X-1426-SM-5K7YO	stomach	9.627		GTEX-1F52S-1426-SM-7P8PU	esophagusMucosa	8.818		GTEX-1AX8Z-1926-SM-72D7B	esophagusMuscular	11.83
								GTEX-132QS-1826-SM-5IFFN	stomach	19.26		GTEX-1EX96-2226-SM-7MKGT	esophagusMucosa	7.6		GTEX-1AMFI-0326-SM-731CU	esophagusMuscular	10.25
								GTEX-132AR-2426-SM-5IFFD	stomach	15.8		GTEX-1EWIQ-1526-SM-79OO7	esophagusMucosa	5.578		GTEX-1AMEY-0326-SM-72D5T	esophagusMuscular	8.451
								GTEX-131XG-1226-SM-5EGH9	stomach	20.78		GTEX-1EU9M-2326-SM-7MKGS	esophagusMucosa	10.96		GTEX-1A8G6-1226-SM-73KVH	esophagusMuscular	8.019
								GTEX-131XF-1226-SM-5HL8V	stomach	17.16		GTEX-1EN7A-1226-SM-7MGX9	esophagusMucosa	7.592		GTEX-1A8FM-1426-SM-7IGPD	esophagusMuscular	17.63
								GTEX-131XE-2226-SM-5PNYX	stomach	7.684		GTEX-1EMGI-1926-SM-7938Y	esophagusMucosa	20.07		GTEX-1A3MV-1526-SM-731BO	esophagusMuscular	10.23
								GTEX-13113-0726-SM-5LZUF	stomach	13.25		GTEX-1EKGG-1726-SM-7MXUP	esophagusMucosa	8.016		GTEX-18QFQ-1126-SM-72D6R	esophagusMuscular	11.37
								GTEX-13111-1226-SM-5GCNC	stomach	7.912		GTEX-1EH9U-2426-SM-7EWFG	esophagusMucosa	7.22		GTEX-18D9U-1726-SM-7LTA5	esophagusMuscular	5.723
								GTEX-12WSK-1426-SM-5CVNN	stomach	14.78		GTEX-1E1VI-1526-SM-7IGQ2	esophagusMucosa	7.094		GTEX-18D9B-2126-SM-7LTAQ	esophagusMuscular	12.25
								GTEX-12WSJ-0926-SM-5P9JD	stomach	10.05		GTEX-1CB4J-2426-SM-7MXVC	esophagusMucosa	20.06		GTEX-18D9A-0326-SM-7LT8L	esophagusMuscular	10.61
								GTEX-12WSG-2026-SM-5FQUU	stomach	6.924		GTEX-1CB4I-1026-SM-7MKFZ	esophagusMucosa	19.74		GTEX-18A6Q-1326-SM-7LG62	esophagusMuscular	13.16
								GTEX-12WSD-2326-SM-59HKQ	stomach	15.27		GTEX-1CB4H-1526-SM-7MXU4	esophagusMucosa	5.555		GTEX-18A67-2126-SM-7LT9Y	esophagusMuscular	11.16
								GTEX-12C56-0526-SM-5FQST	stomach	10.01		GTEX-1CB4G-1326-SM-7MKFP	esophagusMucosa	9.142		GTEX-18A66-1526-SM-72D6Y	esophagusMuscular	12.89
								GTEX-12BJ1-1726-SM-5HL9B	stomach	21.99		GTEX-1CB4F-1526-SM-7MKFM	esophagusMucosa	15.85		GTEX-183FY-1326-SM-7DHLL	esophagusMuscular	10.69
								GTEX-12696-1726-SM-5EQLH	stomach	16.14		GTEX-1CB4E-1026-SM-793AB	esophagusMucosa	13.46		GTEX-17MFQ-0626-SM-793A7	esophagusMuscular	12.03
								GTEX-1211K-1426-SM-5FQTF	stomach	9.282		GTEX-1CAMQ-2726-SM-7MKGD	esophagusMucosa	5.641		GTEX-17MF6-1526-SM-7MGW8	esophagusMuscular	14.69
								GTEX-11WQK-2626-SM-5EQ4K	stomach	17.92		GTEX-1C6VQ-1826-SM-7EWEH	esophagusMucosa	13.71		GTEX-17KNJ-1226-SM-7LT9M	esophagusMuscular	9.124
								GTEX-11VI4-0326-SM-5EQ6L	stomach	10.75		GTEX-1C64O-1826-SM-7DHM4	esophagusMucosa	13.64		GTEX-17JCI-1326-SM-7IGLZ	esophagusMuscular	13.01
								GTEX-11TT1-0726-SM-5GU5A	stomach	27.31		GTEX-1C475-0926-SM-7MKFI	esophagusMucosa	18.9		GTEX-17HHY-1726-SM-7EWD7	esophagusMuscular	8.171
								GTEX-11P82-0726-SM-5PNYL	stomach	7.157		GTEX-1C2JI-1126-SM-731FH	esophagusMucosa	21.05		GTEX-17HHE-0726-SM-7DHL7	esophagusMuscular	8.381
								GTEX-11P7K-1726-SM-5GU6F	stomach	9.014		GTEX-1BAJH-2026-SM-7P8OZ	esophagusMucosa	14.32		GTEX-17HGU-1526-SM-7EWE4	esophagusMuscular	11.9
								GTEX-11NUK-2426-SM-5BC4U	stomach	14.8		GTEX-1B996-1826-SM-7MGY6	esophagusMucosa	12.57		GTEX-17F9Y-1826-SM-7IGMI	esophagusMuscular	13.7
								GTEX-11NSD-1426-SM-5HL67	stomach	7.561		GTEX-1B97J-1026-SM-7MXTE	esophagusMucosa	14.92		GTEX-17F9E-2126-SM-7DUFG	esophagusMuscular	10.2
								GTEX-11I78-1726-SM-5A5M3	stomach	22.73		GTEX-1B97I-0926-SM-731DZ	esophagusMucosa	19.08		GTEX-17F98-1926-SM-7DHLW	esophagusMuscular	8.617
								GTEX-11GSP-2126-SM-5HL5E	stomach	11.9		GTEX-1B933-2026-SM-7EWFC	esophagusMucosa	10.21		GTEX-17F97-1426-SM-7LG5C	esophagusMuscular	15.88
								GTEX-11EQ9-1226-SM-5987E	stomach	6.935		GTEX-1B8KZ-0726-SM-7938W	esophagusMucosa	19.15		GTEX-17EUY-1326-SM-7DHKZ	esophagusMuscular	11.08
								GTEX-11EM3-1026-SM-5A5KL	stomach	13.76		GTEX-1B8KE-1826-SM-731FD	esophagusMucosa	17.99		GTEX-178AV-0926-SM-793BK	esophagusMuscular	6.665
								GTEX-11EI6-2426-SM-5PNVS	stomach	9.593		GTEX-1AYD5-0926-SM-793AF	esophagusMucosa	14.76		GTEX-16Z82-2026-SM-6M48B	esophagusMuscular	10.56
								GTEX-11DXX-1326-SM-5GIDZ	stomach	13.36		GTEX-1AX9K-1126-SM-731DQ	esophagusMucosa	22.04		GTEX-16NPX-1726-SM-7KULP	esophagusMuscular	13.3
								GTEX-117YX-1026-SM-5H11V	stomach	16.79		GTEX-1AX9J-1826-SM-731FM	esophagusMucosa	21.16		GTEX-16NPV-1526-SM-7KUL6	esophagusMuscular	8.605
								GTEX-117YW-2226-SM-5N9DB	stomach	18.76		GTEX-1AX9I-1426-SM-7DHM8	esophagusMucosa	9.043		GTEX-16NGA-1326-SM-718AH	esophagusMuscular	9.406
								GTEX-1122O-1926-SM-5EGIQ	stomach	10.93		GTEX-1AX8Z-5016-SM-AHZ2B	esophagusMucosa	17.71		GTEX-16BQI-1626-SM-7KULR	esophagusMuscular	11.1
								GTEX-111YS-1126-SM-5GZYQ	stomach	10.59		GTEX-1AMFI-0226-SM-731D5	esophagusMucosa	13.56		GTEX-16AAH-0926-SM-7939B	esophagusMuscular	9.063
												GTEX-1AMEY-0226-SM-7189Q	esophagusMucosa	15.66		GTEX-15UKP-2026-SM-6LPIC	esophagusMuscular	15.16
												GTEX-1A8FM-1526-SM-7MXTA	esophagusMucosa	10.98		GTEX-15UF6-2426-SM-7KUME	esophagusMuscular	13.68
												GTEX-1A3MV-1326-SM-7LG6C	esophagusMucosa	11.61		GTEX-15SHW-1926-SM-7KUKU	esophagusMuscular	12.63
												GTEX-1A32A-1826-SM-72D5G	esophagusMucosa	10.88		GTEX-15SHV-1126-SM-6PALO	esophagusMuscular	8.5
												GTEX-18QFQ-1026-SM-7LG6B	esophagusMucosa	19.77		GTEX-15SHU-1526-SM-7KUF5	esophagusMuscular	7.564
												GTEX-18D9U-2126-SM-7LG4Y	esophagusMucosa	11.27		GTEX-15SDE-0726-SM-6M48Q	esophagusMuscular	12.22
												GTEX-18D9B-2026-SM-7LT96	esophagusMucosa	11.85		GTEX-15SB6-0826-SM-7KUMK	esophagusMuscular	9.994
												GTEX-18D9A-0526-SM-7KFSW	esophagusMucosa	14.66		GTEX-15RIF-0926-SM-7KUKP	esophagusMuscular	7.831
												GTEX-18A7A-2326-SM-7KFRH	esophagusMucosa	17.21		GTEX-15RIE-0726-SM-7KUMI	esophagusMuscular	20.1
												GTEX-18A6Q-1226-SM-7KFS9	esophagusMucosa	10.23		GTEX-15G1A-0526-SM-7KUKM	esophagusMuscular	10.16
												GTEX-18A67-2426-SM-7LT95	esophagusMucosa	18.36		GTEX-15FZZ-1126-SM-6AJBG	esophagusMuscular	7.649
												GTEX-18A66-1426-SM-7KFRT	esophagusMucosa	13.25		GTEX-15EU6-1526-SM-7KUGA	esophagusMuscular	10.11
												GTEX-18465-1126-SM-7LG6E	esophagusMucosa	8.044		GTEX-15ETS-2026-SM-6AJBC	esophagusMuscular	10.04
												GTEX-183WM-1726-SM-7KFT5	esophagusMucosa	17.1		GTEX-15ER7-2226-SM-7KFRN	esophagusMuscular	10.09
												GTEX-183FY-1526-SM-7IGOW	esophagusMucosa	19.23		GTEX-15EOM-5016-SM-7P8SR	esophagusMuscular	12.87
												GTEX-17MFQ-0526-SM-7KFTX	esophagusMucosa	20.87		GTEX-15DZA-0526-SM-6LPKE	esophagusMuscular	9.61
												GTEX-17KNJ-1326-SM-7KFTG	esophagusMucosa	14.63		GTEX-15DYW-1926-SM-6EU2K	esophagusMuscular	9.814
												GTEX-17JCI-1226-SM-793D9	esophagusMucosa	11.81		GTEX-15DCD-1726-SM-7KUN1	esophagusMuscular	15.61
												GTEX-17HII-1526-SM-9OSVD	esophagusMucosa	6.23		GTEX-15CHR-0926-SM-7DUFW	esophagusMuscular	11.04
												GTEX-17HHE-0926-SM-7938K	esophagusMucosa	16.51		GTEX-15CHQ-2026-SM-6AJAX	esophagusMuscular	12.83
												GTEX-17HGU-1426-SM-7938G	esophagusMucosa	17.66		GTEX-15CHC-1426-SM-5ZZVQ	esophagusMuscular	9.792
												GTEX-17F9E-1926-SM-7IGQF	esophagusMucosa	17.66		GTEX-14XAO-1426-SM-6EU2C	esophagusMuscular	11.38
												GTEX-17F98-1726-SM-7938O	esophagusMucosa	15.61		GTEX-14PN3-1126-SM-69LOR	esophagusMuscular	9.942
												GTEX-17F97-1326-SM-7MGVO	esophagusMucosa	13.68		GTEX-14PKV-1526-SM-664O2	esophagusMuscular	10.6
												GTEX-17F96-2526-SM-7DHL3	esophagusMucosa	10.8		GTEX-14PKU-0926-SM-69LPS	esophagusMuscular	12.43
												GTEX-17EVQ-1926-SM-7IGOF	esophagusMucosa	7.658		GTEX-14PK6-1126-SM-5YY93	esophagusMuscular	12.3
												GTEX-17EUY-1426-SM-7938X	esophagusMucosa	21.04		GTEX-14PJM-1626-SM-6LLHL	esophagusMuscular	11.71
												GTEX-178AV-0526-SM-6LPJH	esophagusMucosa	18.04		GTEX-14PJ6-1126-SM-6AJ9R	esophagusMuscular	10.5
												GTEX-16Z82-1926-SM-6M47U	esophagusMucosa	6.068		GTEX-14PJ5-0626-SM-6LLIJ	esophagusMuscular	12.56
												GTEX-16XZY-0926-SM-7938M	esophagusMucosa	18.62		GTEX-14PJ4-1426-SM-69LO6	esophagusMuscular	13.59
												GTEX-16NPX-1626-SM-6LLI5	esophagusMucosa	14.12		GTEX-14PJ3-0826-SM-6AJBR	esophagusMuscular	7.442
												GTEX-16NGA-1426-SM-718AC	esophagusMucosa	15.4		GTEX-14PJ2-2726-SM-5ZZVZ	esophagusMuscular	12.31
												GTEX-16MTA-0826-SM-6LLIC	esophagusMucosa	19.2		GTEX-14PHY-0726-SM-5YY8X	esophagusMuscular	12.43
												GTEX-16MT8-1326-SM-6M47R	esophagusMucosa	19.91		GTEX-14PHX-0826-SM-69LPO	esophagusMuscular	8.742
												GTEX-16BQI-1526-SM-6LLIE	esophagusMucosa	17.29		GTEX-14ICL-0626-SM-5ZZUO	esophagusMuscular	10.62
												GTEX-16AAH-0726-SM-793A9	esophagusMucosa	18.88		GTEX-14H4A-1726-SM-5ZZUV	esophagusMuscular	9.606
												GTEX-16A39-1026-SM-6LPJU	esophagusMucosa	10.52		GTEX-14E7W-1826-SM-69LQ1	esophagusMuscular	11.86
												GTEX-169BO-0526-SM-793AK	esophagusMucosa	20.4		GTEX-14E6E-0626-SM-73KX6	esophagusMuscular	14.18
												GTEX-15UF7-0926-SM-6M46F	esophagusMucosa	13.16		GTEX-14E6C-0926-SM-5S2V9	esophagusMuscular	15.34
												GTEX-15UF6-2326-SM-6M465	esophagusMucosa	14.3		GTEX-14E1K-1126-SM-73KV4	esophagusMuscular	11.69
												GTEX-15SHU-1426-SM-6LPIN	esophagusMucosa	11.18		GTEX-14DAR-0626-SM-664MY	esophagusMuscular	10.67
												GTEX-15SB6-0726-SM-6M48F	esophagusMucosa	15.33		GTEX-14DAQ-1526-SM-5ZZW8	esophagusMuscular	12.28
												GTEX-15RJE-0926-SM-6LLHZ	esophagusMucosa	14.74		GTEX-14C5O-1726-SM-5RQI9	esophagusMuscular	12.76
												GTEX-15RJ7-0926-SM-6LPJO	esophagusMucosa	19.39		GTEX-14C38-2226-SM-793AW	esophagusMuscular	9.078
												GTEX-15RIF-0826-SM-6M47C	esophagusMucosa	7.817		GTEX-14BMV-1426-SM-5S2WA	esophagusMuscular	10.07
												GTEX-15RIE-0826-SM-6M47X	esophagusMucosa	12.31		GTEX-14BMU-0826-SM-73KZ8	esophagusMuscular	11.48
												GTEX-15F5U-5010-SM-AHZ2D	esophagusMucosa	16.92		GTEX-14BIN-2626-SM-5YY8U	esophagusMuscular	10.25
												GTEX-15EU6-1626-SM-6LPKF	esophagusMucosa	19.28		GTEX-14BIM-1226-SM-5SIBC	esophagusMuscular	12.61
												GTEX-15ETS-1926-SM-7KUN5	esophagusMucosa	14.23		GTEX-14B4R-0426-SM-5Q5EI	esophagusMuscular	10.22
												GTEX-15ER7-2126-SM-7939E	esophagusMucosa	11.01		GTEX-14AS3-0726-SM-5S2NY	esophagusMuscular	11.32
												GTEX-15EOM-5013-SM-7MKF9	esophagusMucosa	7.925		GTEX-1497J-2526-SM-5TDCE	esophagusMuscular	14.54
												GTEX-15EO6-1026-SM-7KUG9	esophagusMucosa	14.12		GTEX-148VJ-1126-SM-5NQBZ	esophagusMuscular	11.91
												GTEX-15DYW-1826-SM-6LPIY	esophagusMucosa	7.869		GTEX-148VI-1126-SM-5S2QW	esophagusMuscular	9.239
												GTEX-15DCE-1326-SM-6LPJL	esophagusMucosa	23.79		GTEX-147JS-1826-SM-5ZZWG	esophagusMuscular	10.83
												GTEX-15DCD-1626-SM-6AJBH	esophagusMucosa	11.19		GTEX-14753-1926-SM-5NQAA	esophagusMuscular	12.67
												GTEX-14PKV-1726-SM-6871U	esophagusMucosa	14.19		GTEX-146FR-0526-SM-5Q5EX	esophagusMuscular	13.27
												GTEX-14PK6-1326-SM-686ZE	esophagusMucosa	22.65		GTEX-146FQ-1126-SM-5NQBM	esophagusMuscular	8.314
												GTEX-14PJN-0526-SM-68724	esophagusMucosa	15.55		GTEX-146FH-1626-SM-5NQ9H	esophagusMuscular	11.73
												GTEX-14PJM-1526-SM-664NY	esophagusMucosa	9.817		GTEX-145MO-1526-SM-5QGQC	esophagusMuscular	14.55
												GTEX-14PJ6-1026-SM-686ZB	esophagusMucosa	19.04		GTEX-145MN-1126-SM-5RQJB	esophagusMuscular	9.803
												GTEX-14PJ5-0526-SM-664OE	esophagusMucosa	8.219		GTEX-145MH-1226-SM-5RQJT	esophagusMuscular	7.603
												GTEX-14PJ4-1526-SM-664OA	esophagusMucosa	21.93		GTEX-145ME-5007-SM-7DHN8	esophagusMuscular	14.31
												GTEX-14PJ3-0626-SM-6UGC5	esophagusMucosa	14.7		GTEX-145LV-1426-SM-5Q5BV	esophagusMuscular	10.14
												GTEX-14PHY-0626-SM-664NN	esophagusMucosa	12.89		GTEX-145LT-1226-SM-5Q5BZ	esophagusMuscular	8.718
												GTEX-14JIY-0926-SM-6871D	esophagusMucosa	7.338		GTEX-144GM-1526-SM-79OJM	esophagusMuscular	10.59
												GTEX-14JG6-0926-SM-6871Y	esophagusMucosa	18.1		GTEX-144GL-2226-SM-79OMD	esophagusMuscular	11.43
												GTEX-14ICL-0526-SM-5RQJ6	esophagusMucosa	20.84		GTEX-13YAN-2026-SM-5Q5EY	esophagusMuscular	21.03
												GTEX-14ICK-2026-SM-6AJB2	esophagusMucosa	12.05		GTEX-13X6K-2226-SM-79OMI	esophagusMuscular	13.57
												GTEX-14H4A-1626-SM-5SI69	esophagusMucosa	12.84		GTEX-13X6J-1626-SM-5Q5CV	esophagusMuscular	6.636
												GTEX-14E6E-0726-SM-5S2R3	esophagusMucosa	17.31		GTEX-13X6H-1426-SM-5SI91	esophagusMuscular	7.645
												GTEX-14E1K-1226-SM-5S2PD	esophagusMucosa	10.91		GTEX-13W3W-1726-SM-5LU4A	esophagusMuscular	9.658
												GTEX-14DAR-0826-SM-73KYJ	esophagusMucosa	12.85		GTEX-13U4I-1226-SM-5LU5M	esophagusMuscular	9.712
												GTEX-14DAQ-1426-SM-5RQJD	esophagusMucosa	9.765		GTEX-13SLX-1926-SM-5ZZUR	esophagusMuscular	14.58
												GTEX-14C5O-1626-SM-73KYH	esophagusMucosa	12.6		GTEX-13S86-0726-SM-5Q5DH	esophagusMuscular	11.81
												GTEX-14C38-2126-SM-5RQJO	esophagusMucosa	13.1		GTEX-13RTK-0626-SM-5Q5EK	esophagusMuscular	9.229
												GTEX-14BMU-0926-SM-5S2QB	esophagusMucosa	17.88		GTEX-13RTJ-1426-SM-793B3	esophagusMuscular	11.07
												GTEX-14BIN-2726-SM-5RQIE	esophagusMucosa	9.951		GTEX-13QJ3-1826-SM-5S2PT	esophagusMuscular	11.31
												GTEX-14BIM-1326-SM-7EWD1	esophagusMucosa	12.81		GTEX-13QBU-0926-SM-5K7WQ	esophagusMuscular	9.015
												GTEX-14B4R-0326-SM-5TDDP	esophagusMucosa	14.75		GTEX-13PVQ-1826-SM-5L3GU	esophagusMuscular	13.54
												GTEX-14AS3-0626-SM-5QGQD	esophagusMucosa	12.63		GTEX-13PL7-0326-SM-5IJEK	esophagusMuscular	9.544
												GTEX-14A6H-1326-SM-5NQBC	esophagusMucosa	6.41		GTEX-13OW8-2226-SM-5K7Z4	esophagusMuscular	16.48
												GTEX-1497J-2726-SM-5SI9W	esophagusMucosa	15.92		GTEX-13OW6-1426-SM-5L3EU	esophagusMuscular	12.11
												GTEX-148VJ-1026-SM-5LU98	esophagusMucosa	8.455		GTEX-13OVL-1926-SM-5KM14	esophagusMuscular	8.966
												GTEX-148VI-1026-SM-5TDDJ	esophagusMucosa	21.09		GTEX-13OVK-1226-SM-6M473	esophagusMuscular	8.067
												GTEX-147F3-0826-SM-5NQA7	esophagusMucosa	13.38		GTEX-13OVJ-1326-SM-5K7Z9	esophagusMuscular	15.02
												GTEX-146FR-0426-SM-5SI97	esophagusMucosa	15.71		GTEX-13OVI-2526-SM-5KM4V	esophagusMuscular	9.025
												GTEX-146FQ-1026-SM-5LU8I	esophagusMucosa	24.2		GTEX-13OVG-0926-SM-5J2OJ	esophagusMuscular	9.487
												GTEX-146FH-1726-SM-5QGQ2	esophagusMucosa	15.43		GTEX-13O61-1026-SM-5L3F6	esophagusMuscular	11.38
												GTEX-145MO-1426-SM-DTX9W	esophagusMucosa	12.99		GTEX-13O3P-1326-SM-5K7Y8	esophagusMuscular	14.74
												GTEX-145MN-1026-SM-5NQ9G	esophagusMucosa	12.96		GTEX-13O21-0826-SM-5J2NU	esophagusMuscular	9.775
												GTEX-145MF-1426-SM-5O9B6	esophagusMucosa	9.37		GTEX-13O1R-1526-SM-5J1O7	esophagusMuscular	18.46
												GTEX-145ME-5004-SM-7MGXP	esophagusMucosa	12.58		GTEX-13NYB-0826-SM-5MR4V	esophagusMuscular	10.75
												GTEX-145LV-1326-SM-5S2QI	esophagusMucosa	12.32		GTEX-13G51-1026-SM-5K7YQ	esophagusMuscular	10.75
												GTEX-145LU-0926-SM-79OJL	esophagusMucosa	7.398		GTEX-13FTW-1526-SM-5LZXC	esophagusMuscular	9.018
												GTEX-145LT-1126-SM-5LUA1	esophagusMucosa	14.19		GTEX-13FLV-1226-SM-5IJBZ	esophagusMuscular	11.38
												GTEX-145LS-1826-SM-5LUAZ	esophagusMucosa	17.95		GTEX-13FHP-1626-SM-5N9FK	esophagusMuscular	8.386
												GTEX-144GO-2726-SM-5O9A2	esophagusMucosa	16.16		GTEX-13FHO-1826-SM-5K7Y6	esophagusMuscular	16.61
												GTEX-144GN-0626-SM-5O9B2	esophagusMucosa	18.54		GTEX-13FH7-0726-SM-5J2NK	esophagusMuscular	10.59
												GTEX-144GM-1426-SM-5LU31	esophagusMucosa	17.55		GTEX-13D11-1826-SM-5J2NM	esophagusMuscular	7.928
												GTEX-144FL-2726-SM-5O98Z	esophagusMucosa	14.87		GTEX-13CF3-1526-SM-5J2NB	esophagusMuscular	15
												GTEX-13YAN-1926-SM-7EPH9	esophagusMucosa	16.1		GTEX-139YR-1626-SM-5IJGK	esophagusMuscular	10.57
												GTEX-13X6K-2126-SM-5O9D4	esophagusMucosa	16.78		GTEX-139TU-1326-SM-5LZXW	esophagusMuscular	9.388
												GTEX-13X6I-1026-SM-5LU4C	esophagusMucosa	22.57		GTEX-139T6-0726-SM-5PNVK	esophagusMuscular	9.91
												GTEX-13X6H-1326-SM-5LU42	esophagusMucosa	22.31		GTEX-139D8-1426-SM-5IJEX	esophagusMuscular	12.27
												GTEX-13W46-1926-SM-5J2MF	esophagusMucosa	9.818		GTEX-1399U-1226-SM-5K7XT	esophagusMuscular	10.06
												GTEX-13W3W-1626-SM-5LU35	esophagusMucosa	14.05		GTEX-1399T-1426-SM-664M8	esophagusMuscular	9.854
												GTEX-13U4I-1126-SM-5LU3S	esophagusMucosa	18.21		GTEX-1399R-0726-SM-5KM2A	esophagusMuscular	6.994
												GTEX-13SLX-1726-SM-5Q5E5	esophagusMucosa	13.2		GTEX-133LE-0726-SM-5P9IZ	esophagusMuscular	8.771
												GTEX-13S86-0826-SM-5SI6J	esophagusMucosa	12.65		GTEX-132QS-1526-SM-5J2MV	esophagusMuscular	9.235
												GTEX-13RTK-0526-SM-5S2QF	esophagusMucosa	15.71		GTEX-132AR-2326-SM-5IJDY	esophagusMuscular	5.787
												GTEX-13QJ3-1726-SM-5RQK9	esophagusMucosa	7.849		GTEX-131XG-0926-SM-5LZW5	esophagusMuscular	13.1
												GTEX-13QBU-1026-SM-5LU3R	esophagusMucosa	15.38		GTEX-131XF-5007-SM-7PC34	esophagusMuscular	9.542
												GTEX-13PVR-1826-SM-5Q5CC	esophagusMucosa	13.82		GTEX-131XE-1226-SM-5EGKF	esophagusMuscular	8.871
												GTEX-13PVQ-1726-SM-5IFF3	esophagusMucosa	18.86		GTEX-13113-5010-SM-7RHFP	esophagusMuscular	11.12
												GTEX-13PL7-0226-SM-731DT	esophagusMucosa	15.93		GTEX-13111-0926-SM-5DUVQ	esophagusMuscular	8.939
												GTEX-13OW8-2326-SM-5L3I9	esophagusMucosa	10.65		GTEX-12ZZY-1526-SM-5LZWF	esophagusMuscular	9.796
												GTEX-13OVK-1126-SM-6PAMR	esophagusMucosa	12.56		GTEX-12WSN-5016-SM-7DUGY	esophagusMuscular	13.83
												GTEX-13OVJ-1226-SM-5L3HA	esophagusMucosa	16.91		GTEX-12WSL-1326-SM-5LZVW	esophagusMuscular	15.82
												GTEX-13OVI-2626-SM-5KM4T	esophagusMucosa	14.22		GTEX-12WSJ-0726-SM-5GCN6	esophagusMuscular	8.873
												GTEX-13OVG-0626-SM-5IFEP	esophagusMucosa	12.73		GTEX-12WSD-1926-SM-5GCOV	esophagusMuscular	12.17
												GTEX-13O61-0926-SM-5IFFE	esophagusMucosa	18.03		GTEX-12KS4-1026-SM-5FQTD	esophagusMuscular	12.3
												GTEX-13O3Q-0826-SM-5IFGF	esophagusMucosa	10.59		GTEX-12C56-1126-SM-5FQTO	esophagusMuscular	9.795
												GTEX-13O21-0626-SM-5IJDI	esophagusMucosa	18		GTEX-12BJ1-1426-SM-5BC5Q	esophagusMuscular	9.598
												GTEX-13O1R-1326-SM-5IJF5	esophagusMucosa	19.14		GTEX-12696-1426-SM-5EGJ6	esophagusMuscular	14.53
												GTEX-13NZB-1226-SM-5J2MW	esophagusMucosa	10.01		GTEX-1212Z-2026-SM-5N9EA	esophagusMuscular	8.531
												GTEX-13NYB-0926-SM-5IFFA	esophagusMucosa	5.736		GTEX-1211K-1026-SM-5EQ4B	esophagusMuscular	9.25
												GTEX-13JVG-2026-SM-5KM1N	esophagusMucosa	11.63		GTEX-11ZUS-0926-SM-5FQSY	esophagusMuscular	10.03
												GTEX-13G51-0926-SM-5IFFU	esophagusMucosa	11.21		GTEX-11ZTT-0926-SM-5EQMS	esophagusMuscular	10.55
												GTEX-13FTX-0526-SM-5IFGS	esophagusMucosa	11.67		GTEX-11XUK-0726-SM-5EQMX	esophagusMuscular	10.58
												GTEX-13FTW-1626-SM-5KM4N	esophagusMucosa	17.93		GTEX-11WQK-1826-SM-5EQM2	esophagusMuscular	9.935
												GTEX-13FLV-1126-SM-5J2NO	esophagusMucosa	6.224		GTEX-11VI4-0626-SM-5EQLO	esophagusMuscular	8.17
												GTEX-13FHP-1526-SM-5IJGE	esophagusMucosa	5.007		GTEX-11UD2-1226-SM-5EQMI	esophagusMuscular	9.127
												GTEX-13FHO-1726-SM-DPRZX	esophagusMucosa	14.05		GTEX-11TUW-1226-SM-5GU7C	esophagusMuscular	12.98
												GTEX-13FH7-0526-SM-5IJF8	esophagusMucosa	18.64		GTEX-11TT1-0426-SM-5EGI9	esophagusMuscular	11.31
												GTEX-13D11-1926-SM-5IFGB	esophagusMucosa	14.32		GTEX-11P82-0626-SM-5PNYK	esophagusMuscular	7.528
												GTEX-13CF3-1626-SM-5IFG9	esophagusMucosa	17.7		GTEX-11P81-0926-SM-59874	esophagusMuscular	7.355
												GTEX-139YR-1726-SM-5IFFK	esophagusMucosa	12.29		GTEX-11P7K-1226-SM-5HL4X	esophagusMuscular	8.445
												GTEX-139UW-1126-SM-5IJEJ	esophagusMucosa	16.63		GTEX-11ONC-1426-SM-5N9F4	esophagusMuscular	10.14
												GTEX-139TU-1226-SM-5J2NL	esophagusMucosa	13.52		GTEX-11OF3-2226-SM-5986F	esophagusMuscular	10.65
												GTEX-139T6-0626-SM-5IFF9	esophagusMucosa	17.17		GTEX-11O72-1926-SM-5PNW1	esophagusMuscular	10.59
												GTEX-1399U-1026-SM-5J1OC	esophagusMucosa	20.36		GTEX-11NUK-1426-SM-5HL68	esophagusMuscular	6.859
												GTEX-1399S-1326-SM-5P9GH	esophagusMucosa	10.68		GTEX-11NSD-1226-SM-5986Q	esophagusMuscular	8.732
												GTEX-1399R-0826-SM-5IJEL	esophagusMucosa	9.859		GTEX-11LCK-1626-SM-5PNYB	esophagusMuscular	11.47
												GTEX-1399Q-1126-SM-5P9JA	esophagusMucosa	7.74		GTEX-11I78-1426-SM-5PNVY	esophagusMuscular	13.19
												GTEX-133LE-0626-SM-5IFFJ	esophagusMucosa	23.91		GTEX-11GSP-1726-SM-5A5LI	esophagusMuscular	14.12
												GTEX-132QS-1426-SM-5P9GE	esophagusMucosa	16.99		GTEX-11GS4-1426-SM-5N9D2	esophagusMuscular	8.314
												GTEX-132Q8-1826-SM-5EGIY	esophagusMucosa	12.31		GTEX-11EQ9-0826-SM-5986Y	esophagusMuscular	9.339
												GTEX-132AR-2226-SM-5J2NT	esophagusMucosa	8.178		GTEX-11EM3-0726-SM-5GZZM	esophagusMuscular	8.227
												GTEX-131YS-1426-SM-5IJF7	esophagusMucosa	10.57		GTEX-11DYG-1426-SM-5A5JR	esophagusMuscular	12.78
												GTEX-131XG-1026-SM-5GCMX	esophagusMucosa	13.37		GTEX-11DXY-1526-SM-5H129	esophagusMuscular	13.89
												GTEX-131XF-0826-SM-5GICG	esophagusMucosa	16.96		GTEX-11DXX-1026-SM-5H11E	esophagusMuscular	10.81
												GTEX-131XE-1426-SM-5HL7V	esophagusMucosa	9.76		GTEX-117YX-1826-SM-5H12K	esophagusMuscular	10.08
												GTEX-13111-0826-SM-5LZV3	esophagusMucosa	18.41		GTEX-117YW-2026-SM-5N9BH	esophagusMuscular	5.621
												GTEX-12ZZY-1426-SM-5N9EI	esophagusMucosa	9.288		GTEX-113JC-0926-SM-5H114	esophagusMuscular	15.1
												GTEX-12ZZX-1326-SM-5DUWI	esophagusMucosa	6.674		GTEX-1122O-1626-SM-5N9CX	esophagusMuscular	10.97
												GTEX-12ZZW-1726-SM-5DUVD	esophagusMucosa	11.23		GTEX-111YS-1026-SM-5GZYE	esophagusMuscular	10.33
												GTEX-12WSN-5013-SM-7P8P9	esophagusMucosa	13.35
												GTEX-12WSL-1526-SM-5GCP8	esophagusMucosa	18.03
												GTEX-12WSK-1126-SM-5LZV8	esophagusMucosa	12.8
												GTEX-12WSG-5007-SM-7DUGZ	esophagusMucosa	18.77
												GTEX-12WSD-1826-SM-5GCOA	esophagusMucosa	12.61
												GTEX-12WSA-1426-SM-5EGJU	esophagusMucosa	17.59
												GTEX-12KS4-0926-SM-5BC5S	esophagusMucosa	17.18
												GTEX-12C56-1226-SM-5FQSU	esophagusMucosa	14.26
												GTEX-12BJ1-1626-SM-5HL8Y	esophagusMucosa	11.49
												GTEX-1269C-1026-SM-5N9EY	esophagusMucosa	3.792
												GTEX-12696-1326-SM-5FQTJ	esophagusMucosa	15.44
												GTEX-1212Z-2126-SM-5FQTM	esophagusMucosa	12.82
												GTEX-1211K-0926-SM-5FQTL	esophagusMucosa	14.62
												GTEX-11ZU8-1526-SM-5EGHX	esophagusMucosa	9.126
												GTEX-11ZTS-2626-SM-5EGIC	esophagusMucosa	11
												GTEX-11XUK-0826-SM-5GU6P	esophagusMucosa	14.27
												GTEX-11VI4-0526-SM-5EQ48	esophagusMucosa	14.22
												GTEX-11TUW-1326-SM-5EQKV	esophagusMucosa	9.945
												GTEX-11TT1-0526-SM-5P9JO	esophagusMucosa	14.59
												GTEX-11P82-0526-SM-5986P	esophagusMucosa	10.94
												GTEX-11P81-0826-SM-5P9GR	esophagusMucosa	16.48
												GTEX-11P7K-1326-SM-5BC5G	esophagusMucosa	11.67
												GTEX-11ONC-1526-SM-5GU6S	esophagusMucosa	8.174
												GTEX-11NUK-1326-SM-5P9GN	esophagusMucosa	10.77
												GTEX-11NSD-1126-SM-5N9BQ	esophagusMucosa	15.91
												GTEX-11LCK-1726-SM-5S2OQ	esophagusMucosa	17.14
												GTEX-11I78-1526-SM-5A5K7	esophagusMucosa	15.43
												GTEX-11GSP-1826-SM-5N9DQ	esophagusMucosa	7.966
												GTEX-11EQ9-0726-SM-5A5K2	esophagusMucosa	13.64
												GTEX-11EMC-2226-SM-5A5JW	esophagusMucosa	16.33
												GTEX-11EM3-0826-SM-5N9CC	esophagusMucosa	14.03
												GTEX-11EI6-1526-SM-5P9GL	esophagusMucosa	6.981
												GTEX-11DZ1-2026-SM-5A5KG	esophagusMucosa	16.15
												GTEX-11DYG-1326-SM-5N9DO	esophagusMucosa	21.58
												GTEX-11DXZ-1226-SM-5H11L	esophagusMucosa	13.54
												GTEX-11DXY-1426-SM-5N9CN	esophagusMucosa	7.38
												GTEX-11DXX-1126-SM-5GZZK	esophagusMucosa	18.35
												GTEX-117YW-1926-SM-5H121	esophagusMucosa	5.385
												GTEX-1122O-1726-SM-5GICM	esophagusMucosa	10.45
												GTEX-111YS-0926-SM-5EGGI	esophagusMucosa	16.21
