# Supplementary material for: NAGS, CPS1, and SLC25A13 (Citrin) at the Crossroads of Arginine and Pyrimidines Metabolism in Tumor Cells
Source: Int J Mol Sci. 2023 Apr 4;24(7):6754. doi: 10.3390/ijms24076754 (PMC10094985; doi:10.3390/ijms24076754)
Supplement: Supplementary file 1 [file ijms-24-06754-s001.zip › ijms-2241907-supplementary/Supplementary_Tables_Figures/Supplementary_Table_S3.xlsx]

## Sheet: Gene IDs
Gene Name	Ensembl ID
NAGS	ENSG00000161653
CPS1	ENSG00000021826
SLC25A13	ENSG00000004864
Data were extracted from Jiang et al., 2020, Cell 183, 269–283, Table S2

## Sheet: Protein Abundance
Normailzed protein abundance data extracted from Table S2 of Jiang et al., 2020, Cell 183, 269–283
		Run1_Tag126	Run1_Tag127N	Run1_Tag127C	Run1_Tag128N	Run1_Tag128C	Run1_Tag129N	Run1_Tag129C	Run1_Tag130N	Run1_Tag130C	Run1_Tag131	Run2_Tag126	Run2_Tag127N	Run2_Tag127C	Run2_Tag128N	Run2_Tag128C	Run2_Tag129N	Run2_Tag129C	Run2_Tag130N	Run2_Tag130C	Run2_Tag131	Run3_Tag126	Run3_Tag127N	Run3_Tag127C	Run3_Tag128N	Run3_Tag128C	Run3_Tag129N	Run3_Tag129C	Run3_Tag130N	Run3_Tag130C	Run3_Tag131	Run4_Tag126	Run4_Tag127N	Run4_Tag127C	Run4_Tag128N	Run4_Tag128C	Run4_Tag129N	Run4_Tag129C	Run4_Tag130N	Run4_Tag130C	Run4_Tag131	Run5_Tag126	Run5_Tag127N	Run5_Tag127C	Run5_Tag128N	Run5_Tag128C	Run5_Tag129N	Run5_Tag129C	Run5_Tag130N
		reference	Muscle - Skeletal	Esophagus - Gastroesophageal Junction	Artery - Aorta	Thyroid	Heart - Atrial Appendage	Stomach	Liver	Colon - Sigmoid	reference	reference	Nerve - Tibial	Esophagus - Mucosa	Muscle - Skeletal	Skin - Not Sun Exposed (Suprapubic)	Uterus	Lung	Artery - Aorta	Muscle - Skeletal	reference	reference	Esophagus - Mucosa	Uterus	Liver	Colon - Sigmoid	Heart - Left Ventricle	Brain - Cerebellum	Thyroid	Artery - Aorta	reference	reference	Muscle - Skeletal	Ovary	Uterus	Artery - Aorta	Esophagus - Gastroesophageal Junction	Heart - Atrial Appendage	Artery - Aorta	Colon - Sigmoid	reference	reference	Vagina	Heart - Left Ventricle	Minor Salivary Gland	Thyroid	Lung	Colon - Sigmoid	Pancreas
gene.id.full	gene.id	reference	GTEX-12WSD-0526-SM-9KNJH	GTEX-11DXX-1226-SM-9KI3K	GTEX-12WSD-1326-SM-9KMWZ	GTEX-13D11-0226-SM-9KI5R	GTEX-1211K-0226-SM-9KMWV	GTEX-YEC4-1426-SM-9KI3B	GTEX-12WSD-1426-SM-9KMX4	GTEX-12WSD-2626-SM-9KMX7	reference	reference	GTEX-13D11-2626-SM-9KNJO	GTEX-1211K-0926-SM-9KI3U	GTEX-XUJ4-2626-SM-9KI57	GTEX-12WSD-0626-SM-9KNJI	GTEX-12WSD-2826-SM-9KI3H	GTEX-12WSD-0826-SM-9KNJF	GTEX-11GSP-1126-SM-9KMWC	GTEX-1122O-2426-SM-9KMW8	reference	reference	GTEX-13FTW-1626-SM-9KNJU	GTEX-13D11-1226-SM-9KNIX	GTEX-YEC4-0826-SM-9KNJL	GTEX-1122O-1426-SM-9KI42	GTEX-YEC4-0326-SM-9KMW7	GTEX-11GSP-3126-SM-9KMWE	GTEX-13FTW-0626-SM-9KNJ7	GTEX-1122O-1126-SM-9KI3X	reference	reference	GTEX-13FTW-2326-SM-9KNKU	GTEX-11GSP-0226-SM-9KI3T	GTEX-1399U-1326-SM-9KI5Y	GTEX-U3ZN-0526-SM-9KI5N	GTEX-1399R-0926-SM-9KI5W	GTEX-1399R-1726-SM-9KMWM	GTEX-11GSP-1126-SM-9KMWC	GTEX-1399R-2126-SM-9KI3P	reference	reference	GTEX-11DXX-1726-SM-9KI45	GTEX-1211K-0626-SM-9KMWW	GTEX-XV7Q-2426-SM-9KI49	GTEX-1399R-0126-SM-9KI3R	GTEX-YEC4-0526-SM-9KI4T	GTEX-11DXX-1926-SM-9KMWB	GTEX-1399U-0926-SM-9KI3Q
ENSG00000161653.6	NAGS	15	NA	NA	NA	NA	NA	NA	NA	NA	15	15	NA	NA	NA	NA	NA	NA	NA	NA	15	15	NA	NA	NA	NA	NA	NA	NA	NA	15	15	NA	NA	NA	NA	NA	NA	NA	NA	15	15	NA	NA	NA	NA	NA	NA	NA
ENSG00000021826.10	CPS1	3422.62	420	750.337	756.24	240.528	2084.76	674.979	59291.7	712.933	3422.62	21136.6	351.131	1721.27	215	163.282	292.257	172.183	2002.32	532	21136.6	3498.03	455.083	2134.49	48562.6	430.943	5792.31	151.468	817.365	402.957	3498.03	17230.3	1530	2051.34	165.027	494.478	480.084	411.458	1898.89	943.274	17230.3	15002.8	447.322	2990	205.106	1235.86	195.664	1526.06	514.232
ENSG00000004864.9	Citrin	287.955	NA	70.6111	NA	308.121	168.748	482.116	2519.28	38.0416	287.955	2207.81	270.612	903.794	202	924.758	382.559	1166.08	436.444	399	2207.81	493.55	276.118	127.58	1752.26	NA	543.299	403.376	354.911	49.757	493.55	1148.45	1340	229.774	274.004	204.39	159.938	684.793	180.224	194.475	1148.45	904.375	214.874	622	380.147	449.084	464.342	535.31	749.193
[truncated: 484 more columns]

## Sheet: Normalized Abundance
Table S3.1. Normalized abundance of NAGS, CPS1 and citrin proteins in select human tissues
Runs	Tissue	gene.id	NAGS	CPS1	Citrin
Run24_Tag130N	Brain - Cerebellum	GTEX-12WSD-3026-SM-9KMX1	NA	442.383	614.098
Run3_Tag129C	Brain - Cerebellum	GTEX-11GSP-3126-SM-9KMWE	NA	151.468	403.376
Run30_Tag130N	Brain - Cerebellum	GTEX-12WSD-3026-SM-9KMX1	NA	784.417	786.1
Run39_Tag129C	Brain - Cerebellum	GTEX-11GSP-3126-SM-9KMWE	NA	416.029	2059.16
Run47_Tag130C	Brain - Cerebellum	GTEX-13OW8-2926-SM-9KNJ2	NA	494.624	736.217
Run6_Tag130C	Brain - Cerebellum	GTEX-13OW8-2926-SM-9KNJ2	NA	185.758	335.105
Run21_Tag127N	Brain - Cortex	GTEX-11GSP-3226-SM-9KNJJ	NA	127.148	309.257
Run33_Tag127N	Brain - Cortex	GTEX-11GSP-3226-SM-9KNJJ	NA	1550.03	1050.92
Run49_Tag127C	Brain - Cortex	GTEX-13OW8-2826-SM-9KI4G	NA	2957.88	1211.08
Run8_Tag127C	Brain - Cortex	GTEX-13OW8-2826-SM-9KI4G	NA	2545.54	525.193
Run10_Tag130C	Esophagus - Mucosa	GTEX-12WSD-1826-SM-9KMWI	NA	34.8704	241.899
Run2_Tag127C	Esophagus - Mucosa	GTEX-1211K-0926-SM-9KI3U	NA	1721.27	903.794
Run3_Tag127N	Esophagus - Mucosa	GTEX-13FTW-1626-SM-9KNJU	NA	455.083	276.118
Run33_Tag130N	Esophagus - Mucosa	GTEX-13OW8-2326-SM-9KNJ1	NA	2815.05	946.191
Run34_Tag130C	Esophagus - Mucosa	GTEX-12WSD-1826-SM-9KMWI	NA	600.374	1264.57
Run36_Tag127N	Esophagus - Mucosa	GTEX-13FTW-1626-SM-9KNJU	NA	1492	684.191
Run46_Tag127C	Esophagus - Mucosa	GTEX-1211K-0926-SM-9KI3U	NA	2621.25	818.573
Run7_Tag130N	Esophagus - Mucosa	GTEX-13OW8-2326-SM-9KNJ1	NA	1236.46	581.119
Run11_Tag128C	Esophagus - Muscularis	GTEX-11DXX-1026-SM-9KNK1	NA	475.349	328.217
Run15_Tag127C	Esophagus - Muscularis	GTEX-1122O-1626-SM-9KMXA	NA	2264.8	128.469
Run18_Tag129C	Esophagus - Muscularis	GTEX-13OW8-2226-SM-9KMXH	NA	5010.13	147.208
Run20_Tag129N	Esophagus - Muscularis	GTEX-13D11-1826-SM-9KNKK	NA	241.459	134.645
Run25_Tag128C	Esophagus - Muscularis	GTEX-XUJ4-0926-SM-9KI4S	NA	1100.6	610.121
Run27_Tag129C	Esophagus - Muscularis	GTEX-13FTW-1526-SM-9KNJB	NA	566.222	714.89
Run29_Tag128C	Esophagus - Muscularis	GTEX-11DXX-1026-SM-9KNK1	NA	267.793	213.299
Run29_Tag130N	Esophagus - Muscularis	GTEX-1399R-0726-SM-9KI5G	NA	1718.88	274.006
Run38_Tag129N	Esophagus - Muscularis	GTEX-13D11-1826-SM-9KNKK	NA	3327.76	879.802
Run39_Tag127C	Esophagus - Muscularis	GTEX-1122O-1626-SM-9KMXA	NA	5130.71	636.559
Run44_Tag129C	Esophagus - Muscularis	GTEX-13OW8-2226-SM-9KMXH	NA	24958.4	848.402
Run45_Tag128C	Esophagus - Muscularis	GTEX-XUJ4-0926-SM-9KI4S	NA	1699.2	912.688
Run45_Tag129N	Esophagus - Muscularis	GTEX-13D11-1826-SM-9KNKK	NA	1732.95	1353.99
Run48_Tag127N	Esophagus - Muscularis	GTEX-XV7Q-1026-SM-9KI4Y	NA	2750.32	426.86
Run53_Tag130N	Esophagus - Muscularis	GTEX-1399R-0726-SM-9KI5G	NA	3704.93	450.879
Run56_Tag129C	Esophagus - Muscularis	GTEX-13FTW-1526-SM-9KNJB	NA	1732.15	253.491
Run6_Tag127N	Esophagus - Muscularis	GTEX-XV7Q-1026-SM-9KI4Y	NA	481.189	42.298
Run8_Tag130N	Esophagus - Muscularis	GTEX-1399R-0726-SM-9KI5G	NA	1544.48	208.591
Run1_Tag130N	Liver	GTEX-12WSD-1426-SM-9KMX4	NA	59291.7	2519.28
Run12_Tag129C	Liver	GTEX-11GSP-0626-SM-9KI3C	NA	118725	4189.11
Run22_Tag128C	Liver	GTEX-13FTW-1126-SM-9KNJT	351.247	170993	6448.46
Run22_Tag130N	Liver	GTEX-12WSD-1426-SM-9KMX4	390.837	100962	6948.55
Run23_Tag127N	Liver	GTEX-U3ZN-0226-SM-9KI4J	NA	79813.9	6780.31
Run3_Tag128N	Liver	GTEX-YEC4-0826-SM-9KNJL	NA	48562.6	1752.26
Run31_Tag127N	Liver	GTEX-U3ZN-0226-SM-9KI4J	NA	138308	11790.7
Run43_Tag128N	Liver	GTEX-YEC4-0826-SM-9KNJL	NA	248368	11752.2
Run44_Tag128C	Liver	GTEX-13FTW-1126-SM-9KNJT	NA	229052	8008.26
Run48_Tag129C	Liver	GTEX-11GSP-0626-SM-9KI3C	NA	316504	22492.3
Run51_Tag130N	Liver	GTEX-12WSD-1426-SM-9KMX4	1505.25	174007	13115.1
Run16_Tag130N	Lung	GTEX-U3ZN-0626-SM-9KI4H	NA	354.377	292.587
Run19_Tag130C	Lung	GTEX-XV7Q-0426-SM-9KI53	NA	190.742	247.877
Run2_Tag129C	Lung	GTEX-12WSD-0826-SM-9KNJF	NA	172.183	1166.08
Run20_Tag127C	Lung	GTEX-13D11-0326-SM-9KI5Q	NA	613.705	79.7691
Run26_Tag128C	Lung	GTEX-13OW8-1726-SM-9KNJ5	NA	782.481	326.404
Run27_Tag128N	Lung	GTEX-11GSP-0726-SM-9KI5M	NA	695.202	503.723
Run29_Tag129N	Lung	GTEX-YEC4-0526-SM-9KI4T	NA	66.9168	593.741
Run31_Tag128C	Lung	GTEX-13OW8-1726-SM-9KNJ5	NA	1940	595.319
Run37_Tag127N	Lung	GTEX-1211K-0826-SM-9KNK2	NA	800.969	604.059
Run37_Tag128N	Lung	GTEX-11GSP-0726-SM-9KI5M	NA	1907.9	763.44
Run38_Tag127N	Lung	GTEX-1211K-0826-SM-9KNK2	NA	848.805	1282.7
Run46_Tag130N	Lung	GTEX-U3ZN-0626-SM-9KI4H	NA	1157.79	764.3
Run47_Tag129C	Lung	GTEX-12WSD-0826-SM-9KNJF	NA	444.643	466.723
Run5_Tag129N	Lung	GTEX-YEC4-0526-SM-9KI4T	NA	195.664	464.342
Run50_Tag130C	Lung	GTEX-XV7Q-0426-SM-9KI53	NA	559.743	312.501
Run51_Tag127C	Lung	GTEX-13D11-0326-SM-9KI5Q	34.1964	1156.73	555.935
Run9_Tag127N	Lung	GTEX-1211K-0826-SM-9KNK2	NA	173.385	214.533
Run17_Tag129N	Small Intestine - Terminal Ileum	GTEX-13FTW-2026-SM-9KNJ9	NA	5359.79	390.956
Run18_Tag128C	Small Intestine - Terminal Ileum	GTEX-1122O-1326-SM-9KI41	NA	8443.78	605.349
Run20_Tag128N	Small Intestine - Terminal Ileum	GTEX-1399R-2026-SM-9KI3O	NA	48.2194	184.014
Run30_Tag128C	Small Intestine - Terminal Ileum	GTEX-1122O-1326-SM-9KI41	NA	18945.8	1642.15
Run34_Tag129N	Small Intestine - Terminal Ileum	GTEX-13FTW-2026-SM-9KNJ9	NA	16394.8	2699.32
Run53_Tag128N	Small Intestine - Terminal Ileum	GTEX-1399R-2026-SM-9KI3O	NA	438.248	1102.97
Run1_Tag129C	Stomach	GTEX-YEC4-1426-SM-9KI3B	NA	674.979	482.116
Run12_Tag127N	Stomach	GTEX-13D11-2126-SM-9KNJP	NA	346.552	763.652
Run14_Tag127N	Stomach	GTEX-1399R-1126-SM-9KI5V	NA	36.4833	915.378
Run14_Tag128C	Stomach	GTEX-13FTW-1726-SM-9KNJS	NA	65.9162	1286.52
Run15_Tag130C	Stomach	GTEX-1399U-1626-SM-9KNL1	NA	249.827	972.188
Run16_Tag127N	Stomach	GTEX-1399R-1126-SM-9KI5V	NA	83.4739	911.619
Run19_Tag127C	Stomach	GTEX-XUJ4-1226-SM-9KI4Q	NA	384.491	694.029
Run20_Tag130N	Stomach	GTEX-1211K-1426-SM-9KI5J	NA	456.634	321.318
Run21_Tag128C	Stomach	GTEX-12WSD-2326-SM-9KMWJ	NA	138.66	2178.96
Run23_Tag129N	Stomach	GTEX-11GSP-2126-SM-9KI3Y	NA	790.507	981.602
Run26_Tag128N	Stomach	GTEX-11DXX-1326-SM-9KI3L	NA	188.918	503.455
Run27_Tag127C	Stomach	GTEX-U3ZN-2026-SM-9KNKP	NA	982.537	1677.81
Run29_Tag127N	Stomach	GTEX-13D11-2126-SM-9KNJP	NA	68.0043	2093.24
Run33_Tag129C	Stomach	GTEX-YEC4-1426-SM-9KI3B	NA	1329.01	3161.17
Run35_Tag128N	Stomach	GTEX-11DXX-1326-SM-9KI3L	NA	140.497	1250.15
Run37_Tag127C	Stomach	GTEX-U3ZN-2026-SM-9KNKP	NA	2144.33	2566.01
Run42_Tag128C	Stomach	GTEX-12WSD-2326-SM-9KMWJ	NA	1057.26	3674.17
Run45_Tag127C	Stomach	GTEX-XUJ4-1226-SM-9KI4Q	NA	2181.37	3219.53
Run49_Tag130N	Stomach	GTEX-1211K-1426-SM-9KI5J	NA	1865.03	3740.46
Run50_Tag128C	Stomach	GTEX-13FTW-1726-SM-9KNJS	NA	456.106	1645.47
Run52_Tag130C	Stomach	GTEX-1399U-1626-SM-9KNL1	NA	498.774	2012.43
Run55_Tag127N	Stomach	GTEX-1399R-1126-SM-9KI5V	NA	48.8359	2464.67
Run56_Tag129N	Stomach	GTEX-11GSP-2126-SM-9KI3Y	NA	510.527	1455.81
