# Supplementary material for: NAGS, CPS1, and SLC25A13 (Citrin) at the Crossroads of Arginine and Pyrimidines Metabolism in Tumor Cells
Source: Int J Mol Sci. 2023 Apr 4;24(7):6754. doi: 10.3390/ijms24076754 (PMC10094985; doi:10.3390/ijms24076754)
Supplement: Supplementary file 1 [file ijms-24-06754-s001.zip › ijms-2241907-supplementary/Supplementary_Tables_Figures/Supplementary_Table_S4.xlsx]

## Sheet: NAGS_ProteomicsDB
Table S4.1. Absolute abundance of NAGS protein in human tissues extracted from the ProteomicsDB
Liver (LOG10iBAQ)	Liver (iBAQ)	Sm Intestine (LOG10iBAQ)	Sm Intestine (iBAQ)
5.21	162181	4.77	58884.4
5.13	134896
4.75	56234.1
4.61	40738
4.02	10471.3

## Sheet: CPS1_ProteomicsDB
		Table S4.2. Absolute abundance of CPS1 protein in human tissues extracted from the ProteomicsDB
Liver (Log10iBAQ)	Liver (iBAQ)	Sm Intestine (Log10iBAQ)	Sm Intestine (iBAQ)	Stomach (Log10iBAQ)	Stomach (iBAQ)	Esophagus (Log10iBAQ)	Esophagus (iBAQ)	Brain (Log10 iBAQ)	Brain (iBAQ)	Lung (Log10iBAQ)	Lung (iBAQ)		Lung Tumor (Log10iBAQ)	Lung tumor (iBAQ)	NSCLC (Log10iBAQ)	NSCLC (iBAQ)
8.3	1.99526e+08	6.77	5.88844e+06	5.6	398107	4.93	85113.8	4.41	25704	6.14	1.38038e+06		7.21	1.62181e+07	5.76	575440
8.09	1.23027e+08			5.21	162181	3.68	4786.3			3.94	8709.64		5.66	457088	5.42	263027
8.08	1.20226e+08			4.81	64565.4	3.56	3630.78			3.76	5754.4
8.05	1.12202e+08					3.27	1862.09			3.31	2041.74
8.03	1.07152e+08
8.03	1.07152e+08
8.02	1.04713e+08
8.02	1.04713e+08
8	100000000
7.98	9.54993e+07
7.97	9.33254e+07
7.96	9.12011e+07
7.95	8.91251e+07
7.95	8.91251e+07
7.94	8.70964e+07
7.92	8.31764e+07
7.9	7.94328e+07
7.87	7.4131e+07
7.87	7.4131e+07
7.86	7.24436e+07
7.84	6.91831e+07
7.82	6.60693e+07
7.79	6.16595e+07
7.79	6.16595e+07
7.78	6.0256e+07
7.73	5.37032e+07
7.7	5.01187e+07
7.68	4.7863e+07
7.52	3.31131e+07

## Sheet: Citrin_ProteomicsDB
Table S4.3. Absolute abundance of citrin protein in human tissues extracted from the ProteomicsDB
Liver (Log10iBAQ)	Liver (iBAQ)	Sm Intestine (Log10iBAQ)	Sm Intestine (iBAQ)	Stomach (Log10iBAQ)	Stomach (iBAQ)	Esophagus (Log10iBAQ)	Esophagus (iBAQ)	Brain (Log10 iBAQ)	Brain (iBAQ)	Lung (Log10iBAQ)	Lung (iBAQ)
7	10000000	5.85	707946	6.14	1.38038e+06	5.24	173780	5.89	776247	5.79	616595
6.98	9.54993e+06			5.78	602560	4.56	36307.8			5.18	151356
6.91	8.12831e+06			5.68	478630	4.04	10964.8			5.13	134896
6.9	7.94328e+06			5.19	154882					3.95	8912.51
6.9	7.94328e+06
6.89	7.76247e+06
6.87	7.4131e+06
6.86	7.24436e+06
6.84	6.91831e+06
6.83	6.76083e+06
6.83	6.76083e+06
6.82	6.60693e+06
6.82	6.60693e+06
6.75	5.62341e+06
6.75	5.62341e+06
6.75	5.62341e+06
6.74	5.49541e+06
6.73	5.37032e+06
6.71	5.12861e+06
6.7	5.01187e+06
6.68	4.7863e+06
6.68	4.7863e+06
6.66	4.57088e+06
6.65	4.46684e+06
6.47	2.95121e+06
6.38	2.39883e+06
6.36	2.29087e+06
6.33	2.13796e+06
6.07	1.1749e+06
