# Supplementary material for: NAGS, CPS1, and SLC25A13 (Citrin) at the Crossroads of Arginine and Pyrimidines Metabolism in Tumor Cells
Source: Int J Mol Sci. 2023 Apr 4;24(7):6754. doi: 10.3390/ijms24076754 (PMC10094985; doi:10.3390/ijms24076754)
Supplement: Supplementary file 1 [file ijms-24-06754-s001.zip › ijms-2241907-supplementary/Supplementary_Tables_Figures/Supplementary_Table_S5.xlsx]

## Sheet: STAD_NAGS_CPS1
Table S5.1. NAGS and CPS1 mRNA abundance in the individual stomach adenocarcinoma samples
Sample ID	NAGS (mRNA Expression, RSEM (Batch normalized from Illumina HiSeq_RNASeqV2))	CPS1 (mRNA Expression, RSEM (Batch normalized from Illumina HiSeq_RNASeqV2))
TCGA-3M-AB46-01	13.4438	48.7491
TCGA-3M-AB47-01	95.3336	236.001
TCGA-B7-5816-01	37.5354	39.498
TCGA-B7-5818-01	55.3686	195.33
TCGA-B7-A5TI-01	14.7642	47532
TCGA-B7-A5TJ-01	244.88	10.6724
TCGA-B7-A5TK-01	40.6159	45.0276
TCGA-B7-A5TN-01	43.5059	879.31
TCGA-BR-4187-01	90.1441	577.307
TCGA-BR-4191-01	23.7736	317.519
TCGA-BR-4201-01	40.188	958.104
TCGA-BR-4253-01	20.5642	3055.68
TCGA-BR-4255-01	58.0265	58.9445
TCGA-BR-4256-01	149.566	209.59
TCGA-BR-4257-01	50.839	535.787
TCGA-BR-4267-01	70.3634	36.6097
TCGA-BR-4279-01	12.8617	3563.49
TCGA-BR-4280-01	288.649	82.8965
TCGA-BR-4292-01	142.925	33.2519
TCGA-BR-4294-01	71.8629	2.57375
TCGA-BR-4357-01	98.3337	40.4426
TCGA-BR-4361-01	161.844	727.824
TCGA-BR-4362-01	64.7305	5.12136
TCGA-BR-4363-01	32.8285	2744.15
TCGA-BR-4366-01	597.117	6212.65
TCGA-BR-4367-01	55.5944	462.28
TCGA-BR-4368-01	24.1267	580.396
TCGA-BR-4369-01	185.878	676.17
TCGA-BR-4370-01	46.1665	95.2709
TCGA-BR-4371-01	48.9969	17930.8
TCGA-BR-6452-01	62.4528	1483.12
TCGA-BR-6453-01	113.474	13913
TCGA-BR-6454-01	96.8236	333.133
TCGA-BR-6455-01	16.2505	910.503
TCGA-BR-6456-01	92.2947	92.7249
TCGA-BR-6457-01	37.4899	6233.46
TCGA-BR-6458-01	115.448	470.152
TCGA-BR-6563-01	212.18	678.899
TCGA-BR-6564-01	63.4697	250.73
TCGA-BR-6565-01	18.4158	5629.63
TCGA-BR-6566-01	278.609	48.6592
TCGA-BR-6705-01	111.555	68.3668
TCGA-BR-6706-01	32.606	2054.13
TCGA-BR-6707-01	17.578	11762.3
TCGA-BR-6709-01	57.8858	3.57957
TCGA-BR-6801-01	316.28	14.6601
TCGA-BR-6802-01	45.9186	19.9482
TCGA-BR-6803-01	36.0775	4221.92
TCGA-BR-6852-01	188.138	22.8529
TCGA-BR-7196-01	31.2427	13457.2
TCGA-BR-7197-01	129.271	6.23808
TCGA-BR-7703-01	16.8598	853.154
TCGA-BR-7704-01	55.0547	2.83234
TCGA-BR-7707-01	127.341	1460.33
TCGA-BR-7715-01	18.9085	12.5292
TCGA-BR-7716-01	108.202	679.375
TCGA-BR-7717-01	161.001	249.216
TCGA-BR-7722-01	32.345	15.5581
TCGA-BR-7723-01	18.7627	4.51276
TCGA-BR-7851-01	340.557	1185.61
TCGA-BR-7901-01	56.6769	13.2845
TCGA-BR-7957-01	20.5438	22656
TCGA-BR-7958-01	30.8925	11.696
TCGA-BR-7959-01	105.98	45.8653
TCGA-BR-8058-01	38.2283	2837.67
TCGA-BR-8059-01	44.3496	15.2964
TCGA-BR-8060-01	46.4492	132.521
TCGA-BR-8077-01	102.409	224.126
TCGA-BR-8078-01	36.4388	1130.27
TCGA-BR-8080-01	25.3976	22114.6
TCGA-BR-8081-01	267.585	457.144
TCGA-BR-8284-01	16.9647	4307.37
TCGA-BR-8286-01	186.045	166.866
TCGA-BR-8289-01	205.182	4296.65
TCGA-BR-8291-01	27.7376	7157.28
TCGA-BR-8295-01	24.5717	33.19
TCGA-BR-8296-01	25.5121	11.993
TCGA-BR-8297-01	15.0149	11287.2
TCGA-BR-8361-01	195.747	652.994
TCGA-BR-8362-01	261.971	25.4601
TCGA-BR-8363-01	14.7749	58.7442
TCGA-BR-8364-01	41.9921	35.2312
TCGA-BR-8365-01	74.8467	282.969
TCGA-BR-8366-01	20.0067	125.638
TCGA-BR-8367-01	30.1116	7185.36
TCGA-BR-8368-01	28.8763	1393.62
TCGA-BR-8369-01	54.5776	2418.93
TCGA-BR-8371-01	17.9845	146.181
TCGA-BR-8372-01	33.1195	713.561
TCGA-BR-8373-01	182.338	2925.47
TCGA-BR-8380-01	99.0867	392.278
TCGA-BR-8381-01	23.7364	766.411
TCGA-BR-8382-01	54.9066	313.451
TCGA-BR-8384-01	18.0385	936.379
TCGA-BR-8483-01	37.981	5840.27
TCGA-BR-8484-01	92.9896	474.85
TCGA-BR-8485-01	61.0143	1925.51
TCGA-BR-8486-01	335.749	4925.3
TCGA-BR-8487-01	12.1841	391.602
TCGA-BR-8588-01	98.8695	4195.87
TCGA-BR-8589-01	26.4361	5.5167
TCGA-BR-8590-01	54.7356	1954.96
TCGA-BR-8591-01	94.9314	3273.04
TCGA-BR-8592-01	101.023	3907.54
TCGA-BR-8676-01	5.80255	2158.86
TCGA-BR-8677-01	204.969	26.5425
TCGA-BR-8678-01	31.16	7.51491
TCGA-BR-8679-01	5.49479	16120.6
TCGA-BR-8680-01	169.085	28.7693
TCGA-BR-8682-01	329.267	3964.56
TCGA-BR-8683-01	208.752	3465.88
TCGA-BR-8686-01	56.0672	3061.09
TCGA-BR-8687-01	195.532	34.3876
TCGA-BR-8690-01	68.7294	95.1473
TCGA-BR-A44T-01	34.1902	56.0483
TCGA-BR-A44U-01	26.7947	240.048
TCGA-BR-A452-01	12.4866	6.19492
TCGA-BR-A453-01	6.23731	271.545
TCGA-BR-A4CR-01	13.8607	4.22287
TCGA-BR-A4CS-01	145.336	129.707
TCGA-BR-A4IU-01	22.4227	13862.6
TCGA-BR-A4IV-01	14.0836	55.4973
TCGA-BR-A4IY-01	47.0503	23.9486
TCGA-BR-A4IZ-01	20.6329	326.639
TCGA-BR-A4J1-01	46.3267	93.2087
TCGA-BR-A4J2-01	71.3465	59.4789
TCGA-BR-A4J4-01	7.95177	725.45
TCGA-BR-A4J5-01	47.9762	10890.3
TCGA-BR-A4J6-01	9.00913	5.56403
TCGA-BR-A4J7-01	65.7768	45.2815
TCGA-BR-A4J8-01	23.1964	36.059
TCGA-BR-A4J9-01	22.0854	550.562
TCGA-BR-A4PD-01	27.7342	13.0231
TCGA-BR-A4PE-01	196.139	11.8793
TCGA-BR-A4PF-01	176.714	9.38935
TCGA-BR-A4QI-01	252.29	208.076
TCGA-BR-A4QL-01	341.757	641.587
TCGA-BR-A4QM-01	269.204	486.215
TCGA-CD-5798-01	45.7175	44.2143
TCGA-CD-5799-01	128.303	1187.3
TCGA-CD-5800-01	87.8264	14.3157
TCGA-CD-5801-01	41.4213	512.348
TCGA-CD-5803-01	43.9672	119.803
TCGA-CD-5804-01	24.9727	156.334
TCGA-CD-5813-01	24.1216	29.0153
TCGA-CD-8524-01	70.8644	437.625
TCGA-CD-8525-01	102.723	23.2069
TCGA-CD-8526-01	66.1041	210.509
TCGA-CD-8527-01	230.727	474.101
TCGA-CD-8528-01	158.823	1034.72
TCGA-CD-8529-01	67.727	2054.19
TCGA-CD-8530-01	80.5088	75.3342
TCGA-CD-8531-01	12.9041	24.5147
TCGA-CD-8532-01	59.639	5266.72
TCGA-CD-8533-01	128.858	22.0634
TCGA-CD-8534-01	75.022	25063
TCGA-CD-8535-01	114.886	5.26132
TCGA-CD-8536-01	103.654	103.555
TCGA-CD-A486-01	81.8687	4.83889
TCGA-CD-A487-01	30.0765	6922.62
TCGA-CD-A489-01	47.5579	23.0688
TCGA-CD-A48A-01	26.9927	24.4606
TCGA-CD-A48C-01	53.3724	41.401
TCGA-CD-A4MG-01	20.9869	20021.5
TCGA-CD-A4MH-01	67.4873	3125.92
TCGA-CD-A4MI-01	32.326	40.9364
TCGA-CD-A4MJ-01	22.2891	699.465
TCGA-CG-4301-01	50.9663	22.5631
TCGA-CG-4304-01	162.26	22965.2
TCGA-CG-4305-01	57.5439	625.955
TCGA-CG-4306-01	25.0622	257.532
TCGA-CG-4436-01	234.511	64.2547
TCGA-CG-4437-01	151.12	27.7009
TCGA-CG-4438-01	225.972	16.6342
TCGA-CG-4440-01	270.379	6.95303
TCGA-CG-4441-01	172.12	1665.19
TCGA-CG-4442-01	165.677	89.9548
TCGA-CG-4443-01	85.3838	19.9564
TCGA-CG-4444-01	56.3008	2928.57
TCGA-CG-4449-01	62.1684	4501.47
TCGA-CG-4462-01	57.8992	92.8323
TCGA-CG-4465-01	235.456	209.916
TCGA-CG-4466-01	31.5938	323.572
TCGA-CG-4469-01	201.159	15.776
TCGA-CG-4472-01	53.7369	25.651
TCGA-CG-4474-01	144.346	1657.83
TCGA-CG-4475-01	125.974	75.7077
TCGA-CG-4476-01	137.753	637.17
TCGA-CG-4477-01	92.1048	85.9841
TCGA-CG-5717-01	37.5115	2334.16
TCGA-CG-5718-01	68.368	2.68983
TCGA-CG-5719-01	78.0657	7.02572
TCGA-CG-5720-01	420.258	1517.35
TCGA-CG-5721-01	287.506	9.16796
TCGA-CG-5722-01	30.3787	204.784
TCGA-CG-5723-01	161.881	284.52
TCGA-CG-5724-01	496.756	16.2435
TCGA-CG-5725-01	36.7152	215.406
TCGA-CG-5726-01	5.43506	2776.16
TCGA-CG-5732-01	174.974	9486.95
TCGA-CG-5734-01	99.1272	2030.89
TCGA-D7-5577-01	15.9194	552.438
TCGA-D7-5578-01	495.105	1849.66
TCGA-D7-6518-01	68.3518	14.6079
TCGA-D7-6519-01	69.9974	8.26316
TCGA-D7-6520-01	216.285	108.86
TCGA-D7-6521-01	123.208	15311.7
TCGA-D7-6522-01	148.729	55.0608
TCGA-D7-6524-01	50.2877	10275.8
TCGA-D7-6525-01	106.435	6.23869
TCGA-D7-6526-01	148.962	9.07889
TCGA-D7-6527-01	37.0963	7904.53
TCGA-D7-6528-01	345.62	72.7573
TCGA-D7-6815-01	271.595	13968.4
TCGA-D7-6817-01	154.51	40022.1
TCGA-D7-6818-01	147.311	5625.95
TCGA-D7-6820-01	26.8382	6.80127
TCGA-D7-6822-01	42.1319	154.624
TCGA-D7-8570-01	18.0028	41.2666
TCGA-D7-8572-01	102.068	126.978
TCGA-D7-8573-01	22.2516	392.266
TCGA-D7-8574-01	73.1226	2385.97
TCGA-D7-8575-01	140.238	2.92252
TCGA-D7-8576-01	43.5062	1366.79
TCGA-D7-8578-01	88.7416	2446.05
TCGA-D7-8579-01	55.2968	35027.1
TCGA-D7-A4YT-01	12.3816	10324.7
TCGA-D7-A4YU-01	26.8579	39.947
TCGA-D7-A4YV-01	14.4068	9712.57
TCGA-D7-A4YX-01	29.7626	273.452
TCGA-D7-A4YY-01	32.5912	4.30043
TCGA-D7-A4Z0-01	172.139	4261.37
TCGA-D7-A6EV-01	87.1131	8644.6
TCGA-D7-A6EX-01	186.853	12.413
TCGA-D7-A6EY-01	21.3994	109.12
TCGA-D7-A6EZ-01	31.1251	7.18095
TCGA-D7-A6F0-01	103.284	48.5693
TCGA-D7-A6F2-01	12.5014	398.485
TCGA-D7-A747-01	53.7552	82.2425
TCGA-D7-A748-01	54.93	57.962
TCGA-D7-A74A-01	61.3954	5.93027
TCGA-EQ-8122-01	219.475	164.717
TCGA-EQ-A4SO-01	142.987	8272.65
TCGA-F1-6177-01	14.3336	721.281
TCGA-F1-6874-01	254.693	1391.87
TCGA-F1-6875-01	91.5632	21.1621
TCGA-F1-A448-01	21.3024	6799.05
TCGA-F1-A72C-01	105.265	157.693
TCGA-FP-7735-01	59.373	9.84343
TCGA-FP-7829-01	17.7236	8453.23
TCGA-FP-7916-01	17.7372	1221.76
TCGA-FP-7998-01	35.3711	151.351
TCGA-FP-8099-01	125.229	2.49277
TCGA-FP-8209-01	10.5268	43.3321
TCGA-FP-8210-01	36.6157	165.606
TCGA-FP-8211-01	24.3933	3.83017
TCGA-FP-8631-01	54.9167	102.422
TCGA-FP-A4BE-01	255.615	286.313
TCGA-FP-A4BF-01	126.549	12.9394
TCGA-FP-A8CX-01	39.2253	122.571
TCGA-FP-A9TM-01	66.9663	30367.1
TCGA-HF-7132-01	116.61	24.9194
TCGA-HF-7133-01	64.1372	4447.83
TCGA-HF-7134-01	18.6223	58275.7
TCGA-HF-7136-01	81.1062	510.168
TCGA-HF-A5NB-01	247.077	76.9968
TCGA-HJ-7597-01	214.06	68.6898
TCGA-HU-8238-01	79.9608	1980.3
TCGA-HU-8243-01	26.3446	4799.49
TCGA-HU-8244-01	117.945	64394.2
TCGA-HU-8249-01	43.6584	43.0176
TCGA-HU-8602-01	28.5885	9616.81
TCGA-HU-8604-01	26.0144	11.118
TCGA-HU-8608-01	27.4868	18.0172
TCGA-HU-8610-01	216.492	977.769
TCGA-HU-A4G2-01	16.2557	327.676
TCGA-HU-A4G3-01	18.2547	1201.99
TCGA-HU-A4G6-01	20.7682	264.161
TCGA-HU-A4G8-01	8.66879	10669.2
TCGA-HU-A4G9-01	4.30565	132732
TCGA-HU-A4GC-01	33.1217	2207.29
TCGA-HU-A4GD-01	122.214	1820.66
TCGA-HU-A4GF-01	93.8482	22.6017
TCGA-HU-A4GH-01	79.146	287.798
TCGA-HU-A4GJ-01	31.17	835.595
TCGA-HU-A4GN-01	33.9809	2810
TCGA-HU-A4GP-01	17.2158	26951.4
TCGA-HU-A4GQ-01	16.1647	199.788
TCGA-HU-A4GT-01	172.259	320.668
TCGA-HU-A4GU-01	12.2052	8.40149
TCGA-HU-A4GX-01	64.806	18018.8
TCGA-HU-A4GY-01	22.9569	12101.6
TCGA-HU-A4H0-01	31.1006	537.997
TCGA-HU-A4H2-01	208.617	2147.06
TCGA-HU-A4H3-01	110.57	316.54
TCGA-HU-A4H4-01	29.1447	162.178
TCGA-HU-A4H5-01	24.0427	24.7722
TCGA-HU-A4H6-01	128.797	2068.5
TCGA-HU-A4H8-01	11.5307	3685.16
TCGA-HU-A4HB-01	179.425	6714.27
TCGA-HU-A4HD-01	281.737	33.2117
TCGA-IN-7806-01	99.7696	162.402
TCGA-IN-7808-01	13.2946	9.72525
TCGA-IN-8462-01	97.0344	398.969
TCGA-IN-8663-01	96.762	17.2702
TCGA-IN-A6RI-01	37.292	303.645
TCGA-IN-A6RJ-01	36.927	58.8546
TCGA-IN-A6RL-01	36.3767	8.97812
TCGA-IN-A6RN-01	51.0687	10317.5
TCGA-IN-A6RO-01	154.334	7.79554
TCGA-IN-A6RR-01	110.824	2516.27
TCGA-IN-A6RS-01	257.252	2101.24
TCGA-IN-A7NR-01	41.8761	22.4712
TCGA-IN-A7NT-01	293.686	12.0071
TCGA-IN-A7NU-01	174.486	35.509
TCGA-IN-AB1V-01	99.1051	117.467
TCGA-IN-AB1X-01	100.347	25.9551
TCGA-IP-7968-01	46.0007	1629.2
TCGA-KB-A6F7-01	26.2586	49.8757
TCGA-KB-A93G-01	64.2132	3477.84
TCGA-KB-A93H-01	26.5687	306.857
TCGA-KB-A93J-01	74.1067	12.2933
TCGA-MX-A5UG-01	71.6952	1278.5
TCGA-MX-A5UJ-01	47.8342	18895.9
TCGA-MX-A663-01	91.151	434.793
TCGA-MX-A666-01	228.505	1075.23
TCGA-R5-A7O7-01	250.678	4.37403
TCGA-R5-A7ZE-01	92.1999	7.90252
TCGA-R5-A7ZF-01	161.761	2.63741
TCGA-R5-A7ZI-01	140.565	1.38236
TCGA-R5-A7ZR-01	8.61413	8353.43
TCGA-R5-A805-01	56.4007	3.86865
TCGA-RD-A7BS-01	88.9836	1121.1
TCGA-RD-A7BT-01	83.1892	469.749
TCGA-RD-A7BW-01	49.1484	56.6426
TCGA-RD-A7C1-01	48.0417	1825.12
TCGA-RD-A8MV-01	50.561	5501.87
TCGA-RD-A8MW-01	98.2998	11.3277
TCGA-RD-A8N0-01	13.3998	61.7079
TCGA-RD-A8N1-01	26.085	4575.91
TCGA-RD-A8N2-01	8.29901	44.6148
TCGA-RD-A8N4-01	19.264	145.499
TCGA-RD-A8N5-01	80.4817	50.7137
TCGA-RD-A8N6-01	174.381	30.5304
TCGA-RD-A8N9-01	13.1595	12481.3
TCGA-RD-A8NB-01	15.6486	10410.4
TCGA-SW-A7EA-01	251.391	19.637
TCGA-SW-A7EB-01	190.382	1140.11
TCGA-VQ-A8DT-01	88.9404	13402.5
TCGA-VQ-A8DU-01	27.8858	5.6416
TCGA-VQ-A8DV-01	6.42855	5556.29
TCGA-VQ-A8DZ-01	186.172	52.6615
TCGA-VQ-A8E0-01	10.4995	19.3083
TCGA-VQ-A8E2-01	166.381	11.4406
TCGA-VQ-A8E3-01	40.3612	418.333
TCGA-VQ-A8E7-01	454.306	7683.57
TCGA-VQ-A8P2-01	69.7003	1064.63
TCGA-VQ-A8P3-01	47.8536	28.5998
TCGA-VQ-A8P5-01	33.2872	58.5554
TCGA-VQ-A8P8-01	27.3374	23214.9
TCGA-VQ-A8PB-01	18.7775	7566.24
TCGA-VQ-A8PC-01	167.169	865.469
TCGA-VQ-A8PD-01	88.5212	678.356
TCGA-VQ-A8PE-01	285.036	664.292
TCGA-VQ-A8PF-01	24.1494	4920.94
TCGA-VQ-A8PH-01	81.8264	4422.66
TCGA-VQ-A8PJ-01	106.215	1319.4
TCGA-VQ-A8PK-01	196.08	1018
TCGA-VQ-A8PM-01	31.0919	2637.01
TCGA-VQ-A8PO-01	169.97	303.679
TCGA-VQ-A8PP-01	5.64784	1075.25
TCGA-VQ-A8PQ-01	33.2417	548.587
TCGA-VQ-A8PU-01	5.50206	525.884
TCGA-VQ-A8PX-01	27.3775	839.073
TCGA-VQ-A91A-01	28.9629	270.019
TCGA-VQ-A91D-01	14.9717	1008.24
TCGA-VQ-A91E-01	28.7074	3906.47
TCGA-VQ-A91K-01	26.9577	330.247
TCGA-VQ-A91N-01	61.2608	17305.4
TCGA-VQ-A91Q-01	259.591	235.12
TCGA-VQ-A91S-01	94.4188	2508.13
TCGA-VQ-A91U-01	50.5063	523.266
TCGA-VQ-A91V-01	11.5592	31249.5
TCGA-VQ-A91W-01	25.9007	20729.6
TCGA-VQ-A91X-01	131.742	5.24045
TCGA-VQ-A91Y-01	31.095	645.606
TCGA-VQ-A91Z-01	186.235	2.23708
TCGA-VQ-A922-01	579.309	37.861
TCGA-VQ-A923-01	14.657	2925.32
TCGA-VQ-A924-01	328.129	31820.5
TCGA-VQ-A925-01	56.3049	36663.5
TCGA-VQ-A927-01	113.568	694.961
TCGA-VQ-A928-01	15.9347	43.8152
TCGA-VQ-A92D-01	180.117	3233.08
TCGA-VQ-A94O-01	76.0346	697.274
TCGA-VQ-A94P-01	13.51	1015.31
TCGA-VQ-A94R-01	32.3003	32249.3
TCGA-VQ-A94T-01	6.60406	87254
TCGA-VQ-A94U-01	180.061	138.881
TCGA-VQ-AA64-01	71.7725	13866.6
TCGA-VQ-AA68-01	99.7189	29.9863
TCGA-VQ-AA69-01	18.1411	50.9027
TCGA-VQ-AA6A-01	15.6144	6762.99
TCGA-VQ-AA6B-01	177.126	1420.2
TCGA-VQ-AA6D-01	92.3978	6.45784
TCGA-VQ-AA6F-01	21.5474	17.1496
TCGA-VQ-AA6G-01	48.1545	1710.77
TCGA-VQ-AA6I-01	183.641	12.9932
TCGA-VQ-AA6J-01	205.941	132.836
TCGA-VQ-AA6K-01	109.188	8.65016
TCGA-ZA-A8F6-01	146.969	6318.04
TCGA-ZQ-A9CR-01	21.2597	7772.81

## Sheet: STAD_NAGS_Citrin
Table S5.2. NAGS and citrin mRNA abundance in the individual stomach adenocarcinoma samples
Sample ID	NAGS (mRNA Expression, RSEM (Batch normalized from Illumina HiSeq_RNASeqV2))	SLC25A13 (mRNA Expression, RSEM (Batch normalized from Illumina HiSeq_RNASeqV2))
TCGA-3M-AB46-01	13.4438	901.51
TCGA-3M-AB47-01	95.3336	582.127
TCGA-B7-5816-01	37.5354	647.353
TCGA-B7-5818-01	55.3686	959.549
TCGA-B7-A5TI-01	14.7642	1274.56
TCGA-B7-A5TJ-01	244.88	904.665
TCGA-B7-A5TK-01	40.6159	379.952
TCGA-B7-A5TN-01	43.5059	1718.15
TCGA-BR-4187-01	90.1441	847.026
TCGA-BR-4191-01	23.7736	1073.04
TCGA-BR-4201-01	40.188	613.636
TCGA-BR-4253-01	20.5642	514.837
TCGA-BR-4255-01	58.0265	1468.51
TCGA-BR-4256-01	149.566	634.054
TCGA-BR-4257-01	50.839	877.463
TCGA-BR-4267-01	70.3634	810.213
TCGA-BR-4279-01	12.8617	583.465
TCGA-BR-4280-01	288.649	898.101
TCGA-BR-4292-01	142.925	586.343
TCGA-BR-4294-01	71.8629	1046.99
TCGA-BR-4357-01	98.3337	1009.01
TCGA-BR-4361-01	161.844	521.906
TCGA-BR-4362-01	64.7305	686.381
TCGA-BR-4363-01	32.8285	1108.41
TCGA-BR-4366-01	597.117	1585.68
TCGA-BR-4367-01	55.5944	1006.55
TCGA-BR-4368-01	24.1267	564.549
TCGA-BR-4369-01	185.878	1495.86
TCGA-BR-4370-01	46.1665	707.928
TCGA-BR-4371-01	48.9969	718.8
TCGA-BR-6452-01	62.4528	703.28
TCGA-BR-6453-01	113.474	547.549
TCGA-BR-6454-01	96.8236	3038.84
TCGA-BR-6455-01	16.2505	646.011
TCGA-BR-6456-01	92.2947	1135.61
TCGA-BR-6457-01	37.4899	441.541
TCGA-BR-6458-01	115.448	5265.41
TCGA-BR-6563-01	212.18	491.712
TCGA-BR-6564-01	63.4697	689.723
TCGA-BR-6565-01	18.4158	1069.98
TCGA-BR-6566-01	278.609	504.876
TCGA-BR-6705-01	111.555	704.262
TCGA-BR-6706-01	32.606	512.461
TCGA-BR-6707-01	17.578	406.005
TCGA-BR-6709-01	57.8858	770.904
TCGA-BR-6801-01	316.28	939.078
TCGA-BR-6802-01	45.9186	479.672
TCGA-BR-6803-01	36.0775	609.397
TCGA-BR-6852-01	188.138	358.755
TCGA-BR-7196-01	31.2427	679.905
TCGA-BR-7197-01	129.271	1655.02
TCGA-BR-7703-01	16.8598	668.745
TCGA-BR-7704-01	55.0547	695.266
TCGA-BR-7707-01	127.341	378.971
TCGA-BR-7715-01	18.9085	909.748
TCGA-BR-7716-01	108.202	1199.11
TCGA-BR-7717-01	161.001	570.358
TCGA-BR-7722-01	32.345	724.553
TCGA-BR-7723-01	18.7627	1717.03
TCGA-BR-7851-01	340.557	407.048
TCGA-BR-7901-01	56.6769	827.3
TCGA-BR-7957-01	20.5438	765.403
TCGA-BR-7958-01	30.8925	746.04
TCGA-BR-7959-01	105.98	549.426
TCGA-BR-8058-01	38.2283	935.257
TCGA-BR-8059-01	44.3496	385.165
TCGA-BR-8060-01	46.4492	740.27
TCGA-BR-8077-01	102.409	491.638
TCGA-BR-8078-01	36.4388	420.087
TCGA-BR-8080-01	25.3976	563.488
TCGA-BR-8081-01	267.585	533.282
TCGA-BR-8284-01	16.9647	1308.23
TCGA-BR-8286-01	186.045	706.66
TCGA-BR-8289-01	205.182	1165.42
TCGA-BR-8291-01	27.7376	919.702
TCGA-BR-8295-01	24.5717	1781.9
TCGA-BR-8296-01	25.5121	1022.84
TCGA-BR-8297-01	15.0149	593.15
TCGA-BR-8361-01	195.747	761.246
TCGA-BR-8362-01	261.971	1136.87
TCGA-BR-8363-01	14.7749	555.447
TCGA-BR-8364-01	41.9921	559.304
TCGA-BR-8365-01	74.8467	880.304
TCGA-BR-8366-01	20.0067	526.31
TCGA-BR-8367-01	30.1116	947.886
TCGA-BR-8368-01	28.8763	720.136
TCGA-BR-8369-01	54.5776	381.639
TCGA-BR-8371-01	17.9845	188.015
TCGA-BR-8372-01	33.1195	628.82
TCGA-BR-8373-01	182.338	1367.17
TCGA-BR-8380-01	99.0867	451.79
TCGA-BR-8381-01	23.7364	825.842
TCGA-BR-8382-01	54.9066	332.517
TCGA-BR-8384-01	18.0385	418.637
TCGA-BR-8483-01	37.981	1312.2
TCGA-BR-8484-01	92.9896	1350.58
TCGA-BR-8485-01	61.0143	1525.07
TCGA-BR-8486-01	335.749	1170.29
TCGA-BR-8487-01	12.1841	700.427
TCGA-BR-8588-01	98.8695	712.035
TCGA-BR-8589-01	26.4361	835.169
TCGA-BR-8590-01	54.7356	1168.43
TCGA-BR-8591-01	94.9314	550.244
TCGA-BR-8592-01	101.023	351.689
TCGA-BR-8676-01	5.80255	605.158
TCGA-BR-8677-01	204.969	651.016
TCGA-BR-8678-01	31.16	927.991
TCGA-BR-8679-01	5.49479	1270.03
TCGA-BR-8680-01	169.085	601.267
TCGA-BR-8682-01	329.267	910.929
TCGA-BR-8683-01	208.752	1061.49
TCGA-BR-8686-01	56.0672	795.909
TCGA-BR-8687-01	195.532	1022.26
TCGA-BR-8690-01	68.7294	611.124
TCGA-BR-A44T-01	34.1902	362.889
TCGA-BR-A44U-01	26.7947	798.327
TCGA-BR-A452-01	12.4866	1303.42
TCGA-BR-A453-01	6.23731	263.708
TCGA-BR-A4CR-01	13.8607	844.768
TCGA-BR-A4CS-01	145.336	477.117
TCGA-BR-A4IU-01	22.4227	520.751
TCGA-BR-A4IV-01	14.0836	388.338
TCGA-BR-A4IY-01	47.0503	711.994
TCGA-BR-A4IZ-01	20.6329	475.333
TCGA-BR-A4J1-01	46.3267	1476.94
TCGA-BR-A4J2-01	71.3465	639.961
TCGA-BR-A4J4-01	7.95177	609.123
TCGA-BR-A4J5-01	47.9762	518.356
TCGA-BR-A4J6-01	9.00913	651.761
TCGA-BR-A4J7-01	65.7768	415.87
TCGA-BR-A4J8-01	23.1964	817.846
TCGA-BR-A4J9-01	22.0854	294.904
TCGA-BR-A4PD-01	27.7342	1560.91
TCGA-BR-A4PE-01	196.139	1578.79
TCGA-BR-A4PF-01	176.714	2235.58
TCGA-BR-A4QI-01	252.29	517.753
TCGA-BR-A4QL-01	341.757	550.014
TCGA-BR-A4QM-01	269.204	628.061
TCGA-CD-5798-01	45.7175	416.549
TCGA-CD-5799-01	128.303	3361.79
TCGA-CD-5800-01	87.8264	398.762
TCGA-CD-5801-01	41.4213	674.211
TCGA-CD-5803-01	43.9672	439.159
TCGA-CD-5804-01	24.9727	1216.67
TCGA-CD-5813-01	24.1216	434.036
TCGA-CD-8524-01	70.8644	839.874
TCGA-CD-8525-01	102.723	756.719
TCGA-CD-8526-01	66.1041	961.795
TCGA-CD-8527-01	230.727	4152.07
TCGA-CD-8528-01	158.823	1105.5
TCGA-CD-8529-01	67.727	1160.35
TCGA-CD-8530-01	80.5088	1052.86
TCGA-CD-8531-01	12.9041	781.961
TCGA-CD-8532-01	59.639	914.241
TCGA-CD-8533-01	128.858	1378.34
TCGA-CD-8534-01	75.022	3688.61
TCGA-CD-8535-01	114.886	852.922
TCGA-CD-8536-01	103.654	562.152
TCGA-CD-A486-01	81.8687	1575.51
TCGA-CD-A487-01	30.0765	739.505
TCGA-CD-A489-01	47.5579	457.851
TCGA-CD-A48A-01	26.9927	926.573
TCGA-CD-A48C-01	53.3724	2012.66
TCGA-CD-A4MG-01	20.9869	577.24
TCGA-CD-A4MH-01	67.4873	1413.02
TCGA-CD-A4MI-01	32.326	404.491
TCGA-CD-A4MJ-01	22.2891	417.571
TCGA-CG-4301-01	50.9663	1617.11
TCGA-CG-4304-01	162.26	1894.8
TCGA-CG-4305-01	57.5439	1180.68
TCGA-CG-4306-01	25.0622	613.084
TCGA-CG-4436-01	234.511	2767.13
TCGA-CG-4437-01	151.12	698.732
TCGA-CG-4438-01	225.972	746.806
TCGA-CG-4440-01	270.379	2260.86
TCGA-CG-4441-01	172.12	597.043
TCGA-CG-4442-01	165.677	829.795
TCGA-CG-4443-01	85.3838	638.986
TCGA-CG-4444-01	56.3008	583.867
TCGA-CG-4449-01	62.1684	1034.62
TCGA-CG-4462-01	57.8992	669.11
TCGA-CG-4465-01	235.456	989.804
TCGA-CG-4466-01	31.5938	701.065
TCGA-CG-4469-01	201.159	1353.05
TCGA-CG-4472-01	53.7369	2172.93
TCGA-CG-4474-01	144.346	1266.15
TCGA-CG-4475-01	125.974	512.961
TCGA-CG-4476-01	137.753	1046.28
TCGA-CG-4477-01	92.1048	564.279
TCGA-CG-5717-01	37.5115	651.411
TCGA-CG-5718-01	68.368	1323.85
TCGA-CG-5719-01	78.0657	661.196
TCGA-CG-5720-01	420.258	916.882
TCGA-CG-5721-01	287.506	311.569
TCGA-CG-5722-01	30.3787	280.588
TCGA-CG-5723-01	161.881	651.424
TCGA-CG-5724-01	496.756	759.522
TCGA-CG-5725-01	36.7152	1689.82
TCGA-CG-5726-01	5.43506	467.151
TCGA-CG-5732-01	174.974	884.554
TCGA-CG-5734-01	99.1272	724.476
TCGA-D7-5577-01	15.9194	675.059
TCGA-D7-5578-01	495.105	804.885
TCGA-D7-6518-01	68.3518	584.833
TCGA-D7-6519-01	69.9974	1013.57
TCGA-D7-6520-01	216.285	1677.74
TCGA-D7-6521-01	123.208	3290.31
TCGA-D7-6522-01	148.729	436.779
TCGA-D7-6524-01	50.2877	870.43
TCGA-D7-6525-01	106.435	912.329
TCGA-D7-6526-01	148.962	1430.2
TCGA-D7-6527-01	37.0963	1314.69
TCGA-D7-6528-01	345.62	687.843
TCGA-D7-6815-01	271.595	1637.95
TCGA-D7-6817-01	154.51	2252.4
TCGA-D7-6818-01	147.311	549.001
TCGA-D7-6820-01	26.8382	748.79
TCGA-D7-6822-01	42.1319	667.877
TCGA-D7-8570-01	18.0028	836.306
TCGA-D7-8572-01	102.068	967.178
TCGA-D7-8573-01	22.2516	1256.54
TCGA-D7-8574-01	73.1226	611.029
TCGA-D7-8575-01	140.238	290.972
TCGA-D7-8576-01	43.5062	1745.93
TCGA-D7-8578-01	88.7416	1253.66
TCGA-D7-8579-01	55.2968	989.239
TCGA-D7-A4YT-01	12.3816	1367.69
TCGA-D7-A4YU-01	26.8579	830.528
TCGA-D7-A4YV-01	14.4068	984.582
TCGA-D7-A4YX-01	29.7626	793.916
TCGA-D7-A4YY-01	32.5912	708.35
TCGA-D7-A4Z0-01	172.139	1054.07
TCGA-D7-A6EV-01	87.1131	1463.66
TCGA-D7-A6EX-01	186.853	667.7
TCGA-D7-A6EY-01	21.3994	444.134
TCGA-D7-A6EZ-01	31.1251	404.114
TCGA-D7-A6F0-01	103.284	1509.31
TCGA-D7-A6F2-01	12.5014	438.291
TCGA-D7-A747-01	53.7552	508.328
TCGA-D7-A748-01	54.93	833.696
TCGA-D7-A74A-01	61.3954	1126.58
TCGA-EQ-8122-01	219.475	1165.18
TCGA-EQ-A4SO-01	142.987	904.933
TCGA-F1-6177-01	14.3336	538.475
TCGA-F1-6874-01	254.693	1014.85
TCGA-F1-6875-01	91.5632	906.086
TCGA-F1-A448-01	21.3024	516.213
TCGA-F1-A72C-01	105.265	833.823
TCGA-FP-7735-01	59.373	1121.02
TCGA-FP-7829-01	17.7236	810.005
TCGA-FP-7916-01	17.7372	599.122
TCGA-FP-7998-01	35.3711	548.714
TCGA-FP-8099-01	125.229	871.502
TCGA-FP-8209-01	10.5268	290.859
TCGA-FP-8210-01	36.6157	562.172
TCGA-FP-8211-01	24.3933	855.92
TCGA-FP-8631-01	54.9167	3418.47
TCGA-FP-A4BE-01	255.615	853.383
TCGA-FP-A4BF-01	126.549	611.164
TCGA-FP-A8CX-01	39.2253	1520.87
TCGA-FP-A9TM-01	66.9663	848.296
TCGA-HF-7132-01	116.61	470.909
TCGA-HF-7133-01	64.1372	1061.46
TCGA-HF-7134-01	18.6223	1118.55
TCGA-HF-7136-01	81.1062	1578.87
TCGA-HF-A5NB-01	247.077	533.582
TCGA-HJ-7597-01	214.06	530.472
TCGA-HU-8238-01	79.9608	827.596
TCGA-HU-8243-01	26.3446	1610.06
TCGA-HU-8244-01	117.945	927.758
TCGA-HU-8249-01	43.6584	872.377
TCGA-HU-8602-01	28.5885	391.022
TCGA-HU-8604-01	26.0144	724.918
TCGA-HU-8608-01	27.4868	590.346
TCGA-HU-8610-01	216.492	775.378
TCGA-HU-A4G2-01	16.2557	1023.42
TCGA-HU-A4G3-01	18.2547	886.323
TCGA-HU-A4G6-01	20.7682	830.284
TCGA-HU-A4G8-01	8.66879	755.286
TCGA-HU-A4G9-01	4.30565	1010.64
TCGA-HU-A4GC-01	33.1217	1028.1
TCGA-HU-A4GD-01	122.214	780.861
TCGA-HU-A4GF-01	93.8482	1075.82
TCGA-HU-A4GH-01	79.146	760.843
TCGA-HU-A4GJ-01	31.17	565.406
TCGA-HU-A4GN-01	33.9809	539.018
TCGA-HU-A4GP-01	17.2158	988.416
TCGA-HU-A4GQ-01	16.1647	795.635
TCGA-HU-A4GT-01	172.259	594.246
TCGA-HU-A4GU-01	12.2052	650.614
TCGA-HU-A4GX-01	64.806	1334.91
TCGA-HU-A4GY-01	22.9569	556.93
TCGA-HU-A4H0-01	31.1006	1474.54
TCGA-HU-A4H2-01	208.617	1201.89
TCGA-HU-A4H3-01	110.57	568.882
TCGA-HU-A4H4-01	29.1447	517.399
TCGA-HU-A4H5-01	24.0427	980.28
TCGA-HU-A4H6-01	128.797	739.174
TCGA-HU-A4H8-01	11.5307	662.109
TCGA-HU-A4HB-01	179.425	879.36
TCGA-HU-A4HD-01	281.737	972.173
TCGA-IN-7806-01	99.7696	1364.51
TCGA-IN-7808-01	13.2946	519.937
TCGA-IN-8462-01	97.0344	423.87
TCGA-IN-8663-01	96.762	1457.76
TCGA-IN-A6RI-01	37.292	770.429
TCGA-IN-A6RJ-01	36.927	505.037
TCGA-IN-A6RL-01	36.3767	1459.96
TCGA-IN-A6RN-01	51.0687	591.256
TCGA-IN-A6RO-01	154.334	1712.71
TCGA-IN-A6RR-01	110.824	950.933
TCGA-IN-A6RS-01	257.252	868.385
TCGA-IN-A7NR-01	41.8761	878.519
TCGA-IN-A7NT-01	293.686	1711.69
TCGA-IN-A7NU-01	174.486	755.937
TCGA-IN-AB1V-01	99.1051	434.772
TCGA-IN-AB1X-01	100.347	913.997
TCGA-IP-7968-01	46.0007	1053.04
TCGA-KB-A6F7-01	26.2586	2111.84
TCGA-KB-A93G-01	64.2132	510.383
TCGA-KB-A93H-01	26.5687	666.662
TCGA-KB-A93J-01	74.1067	878.312
TCGA-MX-A5UG-01	71.6952	457.963
TCGA-MX-A5UJ-01	47.8342	464.912
TCGA-MX-A663-01	91.151	1311.96
TCGA-MX-A666-01	228.505	1397.46
TCGA-R5-A7O7-01	250.678	1468.82
TCGA-R5-A7ZE-01	92.1999	906.794
TCGA-R5-A7ZF-01	161.761	1164.64
TCGA-R5-A7ZI-01	140.565	805.2
TCGA-R5-A7ZR-01	8.61413	1782.03
TCGA-R5-A805-01	56.4007	856.062
TCGA-RD-A7BS-01	88.9836	568.143
TCGA-RD-A7BT-01	83.1892	1640.13
TCGA-RD-A7BW-01	49.1484	398.609
TCGA-RD-A7C1-01	48.0417	1055.39
TCGA-RD-A8MV-01	50.561	961.69
TCGA-RD-A8MW-01	98.2998	2417.3
TCGA-RD-A8N0-01	13.3998	738.39
TCGA-RD-A8N1-01	26.085	711.354
TCGA-RD-A8N2-01	8.29901	282.501
TCGA-RD-A8N4-01	19.264	304.728
TCGA-RD-A8N5-01	80.4817	879.209
TCGA-RD-A8N6-01	174.381	651.522
TCGA-RD-A8N9-01	13.1595	614.133
TCGA-RD-A8NB-01	15.6486	533.426
TCGA-SW-A7EA-01	251.391	538.808
TCGA-SW-A7EB-01	190.382	1041.54
TCGA-VQ-A8DT-01	88.9404	1950.09
TCGA-VQ-A8DU-01	27.8858	961.142
TCGA-VQ-A8DV-01	6.42855	2654.25
TCGA-VQ-A8DZ-01	186.172	924.269
TCGA-VQ-A8E0-01	10.4995	4048.42
TCGA-VQ-A8E2-01	166.381	1215.64
TCGA-VQ-A8E3-01	40.3612	1106.83
TCGA-VQ-A8E7-01	454.306	1238.23
TCGA-VQ-A8P2-01	69.7003	695.46
TCGA-VQ-A8P3-01	47.8536	1019.75
TCGA-VQ-A8P5-01	33.2872	953.255
TCGA-VQ-A8P8-01	27.3374	895.745
TCGA-VQ-A8PB-01	18.7775	1285.07
TCGA-VQ-A8PC-01	167.169	879.213
TCGA-VQ-A8PD-01	88.5212	866.471
TCGA-VQ-A8PE-01	285.036	1230.6
TCGA-VQ-A8PF-01	24.1494	831.079
TCGA-VQ-A8PH-01	81.8264	1781.74
TCGA-VQ-A8PJ-01	106.215	1831.12
TCGA-VQ-A8PK-01	196.08	1422.64
TCGA-VQ-A8PM-01	31.0919	1286.67
TCGA-VQ-A8PO-01	169.97	378.621
TCGA-VQ-A8PP-01	5.64784	408.116
TCGA-VQ-A8PQ-01	33.2417	446.551
TCGA-VQ-A8PU-01	5.50206	698.303
TCGA-VQ-A8PX-01	27.3775	870.54
TCGA-VQ-A91A-01	28.9629	807.116
TCGA-VQ-A91D-01	14.9717	479.374
TCGA-VQ-A91E-01	28.7074	804.391
TCGA-VQ-A91K-01	26.9577	425.05
TCGA-VQ-A91N-01	61.2608	1032.61
TCGA-VQ-A91Q-01	259.591	1088.99
TCGA-VQ-A91S-01	94.4188	942.514
TCGA-VQ-A91U-01	50.5063	998.64
TCGA-VQ-A91V-01	11.5592	1760.34
TCGA-VQ-A91W-01	25.9007	1279.2
TCGA-VQ-A91X-01	131.742	1260.38
TCGA-VQ-A91Y-01	31.095	732.713
TCGA-VQ-A91Z-01	186.235	992.875
TCGA-VQ-A922-01	579.309	832.767
TCGA-VQ-A923-01	14.657	992.486
TCGA-VQ-A924-01	328.129	524.541
TCGA-VQ-A925-01	56.3049	891.116
TCGA-VQ-A927-01	113.568	1024.76
TCGA-VQ-A928-01	15.9347	469.8
TCGA-VQ-A92D-01	180.117	850.365
TCGA-VQ-A94O-01	76.0346	1142.39
TCGA-VQ-A94P-01	13.51	314.01
TCGA-VQ-A94R-01	32.3003	1299.61
TCGA-VQ-A94T-01	6.60406	827.415
TCGA-VQ-A94U-01	180.061	679.063
TCGA-VQ-AA64-01	71.7725	908.104
TCGA-VQ-AA68-01	99.7189	491.434
TCGA-VQ-AA69-01	18.1411	1045.09
TCGA-VQ-AA6A-01	15.6144	3550.06
TCGA-VQ-AA6B-01	177.126	1232.46
TCGA-VQ-AA6D-01	92.3978	1099.49
TCGA-VQ-AA6F-01	21.5474	1982.52
TCGA-VQ-AA6G-01	48.1545	930.144
TCGA-VQ-AA6I-01	183.641	1061.66
TCGA-VQ-AA6J-01	205.941	1614.58
TCGA-VQ-AA6K-01	109.188	598.764
TCGA-ZA-A8F6-01	146.969	725.41
TCGA-ZQ-A9CR-01	21.2597	784.1

## Sheet: STAD_Citrin_CPS1
Table S5.3. CPS1 and citrin mRNA abundance in the individual stomach adenocarcinoma samples
Sample ID	CPS1 (mRNA Expression, RSEM (Batch normalized from Illumina HiSeq_RNASeqV2))	SLC25A13 (mRNA Expression, RSEM (Batch normalized from Illumina HiSeq_RNASeqV2))
TCGA-3M-AB46-01	48.7491	901.51
TCGA-3M-AB47-01	236.001	582.127
TCGA-B7-5816-01	39.498	647.353
TCGA-B7-5818-01	195.33	959.549
TCGA-B7-A5TI-01	47532	1274.56
TCGA-B7-A5TJ-01	10.6724	904.665
TCGA-B7-A5TK-01	45.0276	379.952
TCGA-B7-A5TN-01	879.31	1718.15
TCGA-BR-4187-01	577.307	847.026
TCGA-BR-4191-01	317.519	1073.04
TCGA-BR-4201-01	958.104	613.636
TCGA-BR-4253-01	3055.68	514.837
TCGA-BR-4255-01	58.9445	1468.51
TCGA-BR-4256-01	209.59	634.054
TCGA-BR-4257-01	535.787	877.463
TCGA-BR-4267-01	36.6097	810.213
TCGA-BR-4279-01	3563.49	583.465
TCGA-BR-4280-01	82.8965	898.101
TCGA-BR-4292-01	33.2519	586.343
TCGA-BR-4294-01	2.57375	1046.99
TCGA-BR-4357-01	40.4426	1009.01
TCGA-BR-4361-01	727.824	521.906
TCGA-BR-4362-01	5.12136	686.381
TCGA-BR-4363-01	2744.15	1108.41
TCGA-BR-4366-01	6212.65	1585.68
TCGA-BR-4367-01	462.28	1006.55
TCGA-BR-4368-01	580.396	564.549
TCGA-BR-4369-01	676.17	1495.86
TCGA-BR-4370-01	95.2709	707.928
TCGA-BR-4371-01	17930.8	718.8
TCGA-BR-6452-01	1483.12	703.28
TCGA-BR-6453-01	13913	547.549
TCGA-BR-6454-01	333.133	3038.84
TCGA-BR-6455-01	910.503	646.011
TCGA-BR-6456-01	92.7249	1135.61
TCGA-BR-6457-01	6233.46	441.541
TCGA-BR-6458-01	470.152	5265.41
TCGA-BR-6563-01	678.899	491.712
TCGA-BR-6564-01	250.73	689.723
TCGA-BR-6565-01	5629.63	1069.98
TCGA-BR-6566-01	48.6592	504.876
TCGA-BR-6705-01	68.3668	704.262
TCGA-BR-6706-01	2054.13	512.461
TCGA-BR-6707-01	11762.3	406.005
TCGA-BR-6709-01	3.57957	770.904
TCGA-BR-6801-01	14.6601	939.078
TCGA-BR-6802-01	19.9482	479.672
TCGA-BR-6803-01	4221.92	609.397
TCGA-BR-6852-01	22.8529	358.755
TCGA-BR-7196-01	13457.2	679.905
TCGA-BR-7197-01	6.23808	1655.02
TCGA-BR-7703-01	853.154	668.745
TCGA-BR-7704-01	2.83234	695.266
TCGA-BR-7707-01	1460.33	378.971
TCGA-BR-7715-01	12.5292	909.748
TCGA-BR-7716-01	679.375	1199.11
TCGA-BR-7717-01	249.216	570.358
TCGA-BR-7722-01	15.5581	724.553
TCGA-BR-7723-01	4.51276	1717.03
TCGA-BR-7851-01	1185.61	407.048
TCGA-BR-7901-01	13.2845	827.3
TCGA-BR-7957-01	22656	765.403
TCGA-BR-7958-01	11.696	746.04
TCGA-BR-7959-01	45.8653	549.426
TCGA-BR-8058-01	2837.67	935.257
TCGA-BR-8059-01	15.2964	385.165
TCGA-BR-8060-01	132.521	740.27
TCGA-BR-8077-01	224.126	491.638
TCGA-BR-8078-01	1130.27	420.087
TCGA-BR-8080-01	22114.6	563.488
TCGA-BR-8081-01	457.144	533.282
TCGA-BR-8284-01	4307.37	1308.23
TCGA-BR-8286-01	166.866	706.66
TCGA-BR-8289-01	4296.65	1165.42
TCGA-BR-8291-01	7157.28	919.702
TCGA-BR-8295-01	33.19	1781.9
TCGA-BR-8296-01	11.993	1022.84
TCGA-BR-8297-01	11287.2	593.15
TCGA-BR-8361-01	652.994	761.246
TCGA-BR-8362-01	25.4601	1136.87
TCGA-BR-8363-01	58.7442	555.447
TCGA-BR-8364-01	35.2312	559.304
TCGA-BR-8365-01	282.969	880.304
TCGA-BR-8366-01	125.638	526.31
TCGA-BR-8367-01	7185.36	947.886
TCGA-BR-8368-01	1393.62	720.136
TCGA-BR-8369-01	2418.93	381.639
TCGA-BR-8371-01	146.181	188.015
TCGA-BR-8372-01	713.561	628.82
TCGA-BR-8373-01	2925.47	1367.17
TCGA-BR-8380-01	392.278	451.79
TCGA-BR-8381-01	766.411	825.842
TCGA-BR-8382-01	313.451	332.517
TCGA-BR-8384-01	936.379	418.637
TCGA-BR-8483-01	5840.27	1312.2
TCGA-BR-8484-01	474.85	1350.58
TCGA-BR-8485-01	1925.51	1525.07
TCGA-BR-8486-01	4925.3	1170.29
TCGA-BR-8487-01	391.602	700.427
TCGA-BR-8588-01	4195.87	712.035
TCGA-BR-8589-01	5.5167	835.169
TCGA-BR-8590-01	1954.96	1168.43
TCGA-BR-8591-01	3273.04	550.244
TCGA-BR-8592-01	3907.54	351.689
TCGA-BR-8676-01	2158.86	605.158
TCGA-BR-8677-01	26.5425	651.016
TCGA-BR-8678-01	7.51491	927.991
TCGA-BR-8679-01	16120.6	1270.03
TCGA-BR-8680-01	28.7693	601.267
TCGA-BR-8682-01	3964.56	910.929
TCGA-BR-8683-01	3465.88	1061.49
TCGA-BR-8686-01	3061.09	795.909
TCGA-BR-8687-01	34.3876	1022.26
TCGA-BR-8690-01	95.1473	611.124
TCGA-BR-A44T-01	56.0483	362.889
TCGA-BR-A44U-01	240.048	798.327
TCGA-BR-A452-01	6.19492	1303.42
TCGA-BR-A453-01	271.545	263.708
TCGA-BR-A4CR-01	4.22287	844.768
TCGA-BR-A4CS-01	129.707	477.117
TCGA-BR-A4IU-01	13862.6	520.751
TCGA-BR-A4IV-01	55.4973	388.338
TCGA-BR-A4IY-01	23.9486	711.994
TCGA-BR-A4IZ-01	326.639	475.333
TCGA-BR-A4J1-01	93.2087	1476.94
TCGA-BR-A4J2-01	59.4789	639.961
TCGA-BR-A4J4-01	725.45	609.123
TCGA-BR-A4J5-01	10890.3	518.356
TCGA-BR-A4J6-01	5.56403	651.761
TCGA-BR-A4J7-01	45.2815	415.87
TCGA-BR-A4J8-01	36.059	817.846
TCGA-BR-A4J9-01	550.562	294.904
TCGA-BR-A4PD-01	13.0231	1560.91
TCGA-BR-A4PE-01	11.8793	1578.79
TCGA-BR-A4PF-01	9.38935	2235.58
TCGA-BR-A4QI-01	208.076	517.753
TCGA-BR-A4QL-01	641.587	550.014
TCGA-BR-A4QM-01	486.215	628.061
TCGA-CD-5798-01	44.2143	416.549
TCGA-CD-5799-01	1187.3	3361.79
TCGA-CD-5800-01	14.3157	398.762
TCGA-CD-5801-01	512.348	674.211
TCGA-CD-5803-01	119.803	439.159
TCGA-CD-5804-01	156.334	1216.67
TCGA-CD-5813-01	29.0153	434.036
TCGA-CD-8524-01	437.625	839.874
TCGA-CD-8525-01	23.2069	756.719
TCGA-CD-8526-01	210.509	961.795
TCGA-CD-8527-01	474.101	4152.07
TCGA-CD-8528-01	1034.72	1105.5
TCGA-CD-8529-01	2054.19	1160.35
TCGA-CD-8530-01	75.3342	1052.86
TCGA-CD-8531-01	24.5147	781.961
TCGA-CD-8532-01	5266.72	914.241
TCGA-CD-8533-01	22.0634	1378.34
TCGA-CD-8534-01	25063	3688.61
TCGA-CD-8535-01	5.26132	852.922
TCGA-CD-8536-01	103.555	562.152
TCGA-CD-A486-01	4.83889	1575.51
TCGA-CD-A487-01	6922.62	739.505
TCGA-CD-A489-01	23.0688	457.851
TCGA-CD-A48A-01	24.4606	926.573
TCGA-CD-A48C-01	41.401	2012.66
TCGA-CD-A4MG-01	20021.5	577.24
TCGA-CD-A4MH-01	3125.92	1413.02
TCGA-CD-A4MI-01	40.9364	404.491
TCGA-CD-A4MJ-01	699.465	417.571
TCGA-CG-4301-01	22.5631	1617.11
TCGA-CG-4304-01	22965.2	1894.8
TCGA-CG-4305-01	625.955	1180.68
TCGA-CG-4306-01	257.532	613.084
TCGA-CG-4436-01	64.2547	2767.13
TCGA-CG-4437-01	27.7009	698.732
TCGA-CG-4438-01	16.6342	746.806
TCGA-CG-4440-01	6.95303	2260.86
TCGA-CG-4441-01	1665.19	597.043
TCGA-CG-4442-01	89.9548	829.795
TCGA-CG-4443-01	19.9564	638.986
TCGA-CG-4444-01	2928.57	583.867
TCGA-CG-4449-01	4501.47	1034.62
TCGA-CG-4462-01	92.8323	669.11
TCGA-CG-4465-01	209.916	989.804
TCGA-CG-4466-01	323.572	701.065
TCGA-CG-4469-01	15.776	1353.05
TCGA-CG-4472-01	25.651	2172.93
TCGA-CG-4474-01	1657.83	1266.15
TCGA-CG-4475-01	75.7077	512.961
TCGA-CG-4476-01	637.17	1046.28
TCGA-CG-4477-01	85.9841	564.279
TCGA-CG-5717-01	2334.16	651.411
TCGA-CG-5718-01	2.68983	1323.85
TCGA-CG-5719-01	7.02572	661.196
TCGA-CG-5720-01	1517.35	916.882
TCGA-CG-5721-01	9.16796	311.569
TCGA-CG-5722-01	204.784	280.588
TCGA-CG-5723-01	284.52	651.424
TCGA-CG-5724-01	16.2435	759.522
TCGA-CG-5725-01	215.406	1689.82
TCGA-CG-5726-01	2776.16	467.151
TCGA-CG-5732-01	9486.95	884.554
TCGA-CG-5734-01	2030.89	724.476
TCGA-D7-5577-01	552.438	675.059
TCGA-D7-5578-01	1849.66	804.885
TCGA-D7-6518-01	14.6079	584.833
TCGA-D7-6519-01	8.26316	1013.57
TCGA-D7-6520-01	108.86	1677.74
TCGA-D7-6521-01	15311.7	3290.31
TCGA-D7-6522-01	55.0608	436.779
TCGA-D7-6524-01	10275.8	870.43
TCGA-D7-6525-01	6.23869	912.329
TCGA-D7-6526-01	9.07889	1430.2
TCGA-D7-6527-01	7904.53	1314.69
TCGA-D7-6528-01	72.7573	687.843
TCGA-D7-6815-01	13968.4	1637.95
TCGA-D7-6817-01	40022.1	2252.4
TCGA-D7-6818-01	5625.95	549.001
TCGA-D7-6820-01	6.80127	748.79
TCGA-D7-6822-01	154.624	667.877
TCGA-D7-8570-01	41.2666	836.306
TCGA-D7-8572-01	126.978	967.178
TCGA-D7-8573-01	392.266	1256.54
TCGA-D7-8574-01	2385.97	611.029
TCGA-D7-8575-01	2.92252	290.972
TCGA-D7-8576-01	1366.79	1745.93
TCGA-D7-8578-01	2446.05	1253.66
TCGA-D7-8579-01	35027.1	989.239
TCGA-D7-A4YT-01	10324.7	1367.69
TCGA-D7-A4YU-01	39.947	830.528
TCGA-D7-A4YV-01	9712.57	984.582
TCGA-D7-A4YX-01	273.452	793.916
TCGA-D7-A4YY-01	4.30043	708.35
TCGA-D7-A4Z0-01	4261.37	1054.07
TCGA-D7-A6EV-01	8644.6	1463.66
TCGA-D7-A6EX-01	12.413	667.7
TCGA-D7-A6EY-01	109.12	444.134
TCGA-D7-A6EZ-01	7.18095	404.114
TCGA-D7-A6F0-01	48.5693	1509.31
TCGA-D7-A6F2-01	398.485	438.291
TCGA-D7-A747-01	82.2425	508.328
TCGA-D7-A748-01	57.962	833.696
TCGA-D7-A74A-01	5.93027	1126.58
TCGA-EQ-8122-01	164.717	1165.18
TCGA-EQ-A4SO-01	8272.65	904.933
TCGA-F1-6177-01	721.281	538.475
TCGA-F1-6874-01	1391.87	1014.85
TCGA-F1-6875-01	21.1621	906.086
TCGA-F1-A448-01	6799.05	516.213
TCGA-F1-A72C-01	157.693	833.823
TCGA-FP-7735-01	9.84343	1121.02
TCGA-FP-7829-01	8453.23	810.005
TCGA-FP-7916-01	1221.76	599.122
TCGA-FP-7998-01	151.351	548.714
TCGA-FP-8099-01	2.49277	871.502
TCGA-FP-8209-01	43.3321	290.859
TCGA-FP-8210-01	165.606	562.172
TCGA-FP-8211-01	3.83017	855.92
TCGA-FP-8631-01	102.422	3418.47
TCGA-FP-A4BE-01	286.313	853.383
TCGA-FP-A4BF-01	12.9394	611.164
TCGA-FP-A8CX-01	122.571	1520.87
TCGA-FP-A9TM-01	30367.1	848.296
TCGA-HF-7132-01	24.9194	470.909
TCGA-HF-7133-01	4447.83	1061.46
TCGA-HF-7134-01	58275.7	1118.55
TCGA-HF-7136-01	510.168	1578.87
TCGA-HF-A5NB-01	76.9968	533.582
TCGA-HJ-7597-01	68.6898	530.472
TCGA-HU-8238-01	1980.3	827.596
TCGA-HU-8243-01	4799.49	1610.06
TCGA-HU-8244-01	64394.2	927.758
TCGA-HU-8249-01	43.0176	872.377
TCGA-HU-8602-01	9616.81	391.022
TCGA-HU-8604-01	11.118	724.918
TCGA-HU-8608-01	18.0172	590.346
TCGA-HU-8610-01	977.769	775.378
TCGA-HU-A4G2-01	327.676	1023.42
TCGA-HU-A4G3-01	1201.99	886.323
TCGA-HU-A4G6-01	264.161	830.284
TCGA-HU-A4G8-01	10669.2	755.286
TCGA-HU-A4G9-01	132732	1010.64
TCGA-HU-A4GC-01	2207.29	1028.1
TCGA-HU-A4GD-01	1820.66	780.861
TCGA-HU-A4GF-01	22.6017	1075.82
TCGA-HU-A4GH-01	287.798	760.843
TCGA-HU-A4GJ-01	835.595	565.406
TCGA-HU-A4GN-01	2810	539.018
TCGA-HU-A4GP-01	26951.4	988.416
TCGA-HU-A4GQ-01	199.788	795.635
TCGA-HU-A4GT-01	320.668	594.246
TCGA-HU-A4GU-01	8.40149	650.614
TCGA-HU-A4GX-01	18018.8	1334.91
TCGA-HU-A4GY-01	12101.6	556.93
TCGA-HU-A4H0-01	537.997	1474.54
TCGA-HU-A4H2-01	2147.06	1201.89
TCGA-HU-A4H3-01	316.54	568.882
TCGA-HU-A4H4-01	162.178	517.399
TCGA-HU-A4H5-01	24.7722	980.28
TCGA-HU-A4H6-01	2068.5	739.174
TCGA-HU-A4H8-01	3685.16	662.109
TCGA-HU-A4HB-01	6714.27	879.36
TCGA-HU-A4HD-01	33.2117	972.173
TCGA-IN-7806-01	162.402	1364.51
TCGA-IN-7808-01	9.72525	519.937
TCGA-IN-8462-01	398.969	423.87
TCGA-IN-8663-01	17.2702	1457.76
TCGA-IN-A6RI-01	303.645	770.429
TCGA-IN-A6RJ-01	58.8546	505.037
TCGA-IN-A6RL-01	8.97812	1459.96
TCGA-IN-A6RN-01	10317.5	591.256
TCGA-IN-A6RO-01	7.79554	1712.71
TCGA-IN-A6RR-01	2516.27	950.933
TCGA-IN-A6RS-01	2101.24	868.385
TCGA-IN-A7NR-01	22.4712	878.519
TCGA-IN-A7NT-01	12.0071	1711.69
TCGA-IN-A7NU-01	35.509	755.937
TCGA-IN-AB1V-01	117.467	434.772
TCGA-IN-AB1X-01	25.9551	913.997
TCGA-IP-7968-01	1629.2	1053.04
TCGA-KB-A6F7-01	49.8757	2111.84
TCGA-KB-A93G-01	3477.84	510.383
TCGA-KB-A93H-01	306.857	666.662
TCGA-KB-A93J-01	12.2933	878.312
TCGA-MX-A5UG-01	1278.5	457.963
TCGA-MX-A5UJ-01	18895.9	464.912
TCGA-MX-A663-01	434.793	1311.96
TCGA-MX-A666-01	1075.23	1397.46
TCGA-R5-A7O7-01	4.37403	1468.82
TCGA-R5-A7ZE-01	7.90252	906.794
TCGA-R5-A7ZF-01	2.63741	1164.64
TCGA-R5-A7ZI-01	1.38236	805.2
TCGA-R5-A7ZR-01	8353.43	1782.03
TCGA-R5-A805-01	3.86865	856.062
TCGA-RD-A7BS-01	1121.1	568.143
TCGA-RD-A7BT-01	469.749	1640.13
TCGA-RD-A7BW-01	56.6426	398.609
TCGA-RD-A7C1-01	1825.12	1055.39
TCGA-RD-A8MV-01	5501.87	961.69
TCGA-RD-A8MW-01	11.3277	2417.3
TCGA-RD-A8N0-01	61.7079	738.39
TCGA-RD-A8N1-01	4575.91	711.354
TCGA-RD-A8N2-01	44.6148	282.501
TCGA-RD-A8N4-01	145.499	304.728
TCGA-RD-A8N5-01	50.7137	879.209
TCGA-RD-A8N6-01	30.5304	651.522
TCGA-RD-A8N9-01	12481.3	614.133
TCGA-RD-A8NB-01	10410.4	533.426
TCGA-SW-A7EA-01	19.637	538.808
TCGA-SW-A7EB-01	1140.11	1041.54
TCGA-VQ-A8DT-01	13402.5	1950.09
TCGA-VQ-A8DU-01	5.6416	961.142
TCGA-VQ-A8DV-01	5556.29	2654.25
TCGA-VQ-A8DZ-01	52.6615	924.269
TCGA-VQ-A8E0-01	19.3083	4048.42
TCGA-VQ-A8E2-01	11.4406	1215.64
TCGA-VQ-A8E3-01	418.333	1106.83
TCGA-VQ-A8E7-01	7683.57	1238.23
TCGA-VQ-A8P2-01	1064.63	695.46
TCGA-VQ-A8P3-01	28.5998	1019.75
TCGA-VQ-A8P5-01	58.5554	953.255
TCGA-VQ-A8P8-01	23214.9	895.745
TCGA-VQ-A8PB-01	7566.24	1285.07
TCGA-VQ-A8PC-01	865.469	879.213
TCGA-VQ-A8PD-01	678.356	866.471
TCGA-VQ-A8PE-01	664.292	1230.6
TCGA-VQ-A8PF-01	4920.94	831.079
TCGA-VQ-A8PH-01	4422.66	1781.74
TCGA-VQ-A8PJ-01	1319.4	1831.12
TCGA-VQ-A8PK-01	1018	1422.64
TCGA-VQ-A8PM-01	2637.01	1286.67
TCGA-VQ-A8PO-01	303.679	378.621
TCGA-VQ-A8PP-01	1075.25	408.116
TCGA-VQ-A8PQ-01	548.587	446.551
TCGA-VQ-A8PU-01	525.884	698.303
TCGA-VQ-A8PX-01	839.073	870.54
TCGA-VQ-A91A-01	270.019	807.116
TCGA-VQ-A91D-01	1008.24	479.374
TCGA-VQ-A91E-01	3906.47	804.391
TCGA-VQ-A91K-01	330.247	425.05
TCGA-VQ-A91N-01	17305.4	1032.61
TCGA-VQ-A91Q-01	235.12	1088.99
TCGA-VQ-A91S-01	2508.13	942.514
TCGA-VQ-A91U-01	523.266	998.64
TCGA-VQ-A91V-01	31249.5	1760.34
TCGA-VQ-A91W-01	20729.6	1279.2
TCGA-VQ-A91X-01	5.24045	1260.38
TCGA-VQ-A91Y-01	645.606	732.713
TCGA-VQ-A91Z-01	2.23708	992.875
TCGA-VQ-A922-01	37.861	832.767
TCGA-VQ-A923-01	2925.32	992.486
TCGA-VQ-A924-01	31820.5	524.541
TCGA-VQ-A925-01	36663.5	891.116
TCGA-VQ-A927-01	694.961	1024.76
TCGA-VQ-A928-01	43.8152	469.8
TCGA-VQ-A92D-01	3233.08	850.365
TCGA-VQ-A94O-01	697.274	1142.39
TCGA-VQ-A94P-01	1015.31	314.01
TCGA-VQ-A94R-01	32249.3	1299.61
TCGA-VQ-A94T-01	87254	827.415
TCGA-VQ-A94U-01	138.881	679.063
TCGA-VQ-AA64-01	13866.6	908.104
TCGA-VQ-AA68-01	29.9863	491.434
TCGA-VQ-AA69-01	50.9027	1045.09
TCGA-VQ-AA6A-01	6762.99	3550.06
TCGA-VQ-AA6B-01	1420.2	1232.46
TCGA-VQ-AA6D-01	6.45784	1099.49
TCGA-VQ-AA6F-01	17.1496	1982.52
TCGA-VQ-AA6G-01	1710.77	930.144
TCGA-VQ-AA6I-01	12.9932	1061.66
TCGA-VQ-AA6J-01	132.836	1614.58
TCGA-VQ-AA6K-01	8.65016	598.764
TCGA-ZA-A8F6-01	6318.04	725.41
TCGA-ZQ-A9CR-01	7772.81	784.1

## Sheet: LUAD_NAGS_CPS1
Table S5.4. Z-scores for NAGS and CPS1 mRNA abundance in the individual lung adenocarcinoma samples
Sample Id	NAGS: mRNA Expression z-scores relative to diploid samples (log RNA Seq V2 RSEM).	CPS1: mRNA Expression z-scores relative to diploid samples (log RNA Seq V2 RSEM).
A006	-0.2727	0.4954
A015	0.2211	-1.507
A021	1.3225	-1.2279
A027	0.6484	-0.5246
A028	2.1698	0.7904
A033	0.4023	-0.3113
A037	0.4372	-1.4182
A062	0.5749	-0.9715
A063	-0.9578	-1.831
A066	0.2577	-0.9974
A068	-0.7538	-1.1391
A072	1.618	-0.6564
A074	1.5677	0.3111
A100	0.369	0.998
A101	-1.7335	-0.4825
A102	0.3804	-1.1035
A103	0.7826	-1.774
A104	1.1862	-0.5918
A110	-1.9647	-0.6906
A111	0.9721	-0.4414
A112	1.7412	-1.3988
A117	2.4725	-0.685
A120	-0.1212	-0.3007
A124	-1.3324	2.8348
A126	0.6289	0.1292
A131	-0.6371	-3.2327
A134	-0.867	-1.2445
A138	0.1794	0.8836
A143	0.0666	3.5894
A144	-1.3504	-0.6221
A148	0.8505	-0.8545
A150	-0.4202	-1.0981
A153	1.8694	-0.413
A156	-0.6229	-0.2699
A157	-0.7552	0.1165
A158	-0.3161	-0.3347
A159	0.1947	0.1963
A162	-0.15	-0.3686
A163	1.0187	-0.7321
A165	0.411	-0.2819
A168	1.3049	-0.9932
A169	2.6188	-0.4946
A177	0.3748	0.234
A182	1.0489	0.1483
A183	-1.2577	-0.2207
A185	-0.5539	-0.6484
A186	1.1196	-0.2357
A187	-2.5697	1.6171
A188	-0.076	0.2226
A190	-0.0529	1.8601
A191	0.1123	-0.8095
A192	0.9117	0.0566
A193	-0.7877	3.4138
A194	-0.7296	0.875
A195	-2.1704	1.9995
A196	-0.5805	0.7741
A197	-0.4849	-0.6886
A198	-0.0991	3.5818
A199	-1.0387	0.2973
A200	-1.2454	-1.0969
A201	0.3177	0.1915
A202	-1.7659	0.1585
A203	-0.4302	-0.3244
A204	0.4745	-1.0164
A205	-1.0979	0.6352
A206	0.5806	-0.2361
A207	0.687	0.1438
A208	1.067	0.2799
A209	-2.3982	-0.5126
A210	0.255	0.122
A211	-0.81	0.3522
A212	-0.5526	0.6965
A213	0.9287	-0.3164
A214	-0.6165	0.263
A215	-0.1495	0.7177
A216	0.1004	4.2442
A217	0.9818	0.0516
A218	-1.6087	1.0885
A219	1.8874	0.3087
A220	-1.2754	0.05
A221	-0.2857	0.9663
A222	-0.0288	0.2374
A232	1.7168	-2.5498
A233	0.1447	0.3471
A234	-0.8129	0.9395
A239	0.2551	0.0362
A240	-0.7543	0.3585
A241	-0.7247	0.4945
A243	0.1511	-0.3699
A247	-0.4914	-0.1671
A249	-0.3797	0.1027
A250	-0.4486	0.5581
A252	-0.8153	0.6279
A255	2.1038	0.1673
A258	-1.3207	0.2803
A259	-0.1138	-2.03
A260	0.8151	1.0403
A261	-0.7457	-0.4729
A262	-0.8838	-1.8693
A263	0.0872	-0.5978
A264	-0.4111	1.0147
A265	0.5344	0.2255
A266	0.9757	-0.0147
A267	0.4486	-0.635
A268	-0.868	0.7343
A269	1.2119	0.2015
A270	-0.9534	0.8143
A271	-0.3013	0.3482
A272	2.5438	-1.7111
A273	2.1626	0.0473
A274	-0.4266	-0.2261
A275	-0.1257	-0.1778
A276	-0.0514	0.2629
A277	1.8553	-0.4148
A278	-0.0051	0.5813
A279	0.9172	-0.6477
A280	0.7728	-0.7598
A281	0.0713	0.8866
A282	-0.4072	-0.2974
A283	-1.2845	0.412
A284	1.0558	-0.0466
A285	0.3363	-0.0037
A306	-0.1507	0.2399
A307	0.6631	-0.78
A310	0.2735	-0.7697
A315	-0.1486	0.4166
A316	-0.9997	-0.1809
A320	1.0896	-0.3864
A322	1.6495	-0.5565
A323	0.1642	-1.0858
A375	1.3108	-0.6253
A377	1.0033	-0.0182
A379	1.2096	-1.3421
A380	-0.326	-0.0145
A381	1.5991	-0.801
A425	-0.2588	0.3638
A426	0.7417	-0.0039
A428	0.5715	-0.3345
A430	-0.4258	0.5333
A432	0.23	-0.6161
A433	-0.5778	-0.4971
A434	0.6665	-0.5536
A483	0.9718	-0.4901
A486	-0.153	0.0218
A488	0.1332	-0.8352
A490	1.6908	-1.0259
A492	-1.0727	0.217
A493	-0.82	0.1956
A496	-0.8028	0.2845
A499	0.5381	-0.0598
A500	-0.6828	-0.8613
A503	-0.3755	-0.8066
A504	0.2689	-0.1843
A508	0.2731	-0.7197
A509	0.4054	-0.1841
A510	-0.7861	0.3855
A511	0.744	0.5007
A512	1.2492	-0.604
A514	-1.0844	0.4425
A517	-0.247	0.5882
A519	-1.2825	0.3149
A521	-0.7222	0.4291
A522	-0.5768	0.9924
A524	0.1321	0.3462
A530	0.6415	0.4523
A532	-0.7581	2.048
A534	2.4392	-0.1349
A537	1.0799	-0.9644
A538	-0.2394	0.3092
TCGA-05-4244-01	2.2503	-0.326
TCGA-05-4249-01	-0.322	-0.3254
TCGA-05-4250-01	1.2405	-0.3221
TCGA-05-4382-01	0.411	-0.3238
TCGA-05-4384-01	0.0358	-0.2527
TCGA-05-4389-01	0.3677	-0.3071
TCGA-05-4390-01	0.2455	1.0103
TCGA-05-4395-01	3.593	-0.3261
TCGA-05-4396-01	-0.5228	5.0416
TCGA-05-4397-01	-0.8031	-0.3257
TCGA-05-4398-01	-0.2048	-0.3247
TCGA-05-4402-01	0.4778	-0.3247
TCGA-05-4403-01	-0.0361	-0.3228
TCGA-05-4405-01	0.4841	-0.325
TCGA-05-4410-01	-0.4623	-0.3246
TCGA-05-4415-01	-0.2516	3.1132
TCGA-05-4417-01	-0.5611	0.6576
TCGA-05-4418-01	0.2715	2.1309
TCGA-05-4420-01	0.3003	-0.3252
TCGA-05-4422-01	0.3885	0.8115
TCGA-05-4424-01	-0.5402	-0.3234
TCGA-05-4425-01	-0.6623	-0.3249
TCGA-05-4426-01	0.5951	-0.3253
TCGA-05-4427-01	0.7627	-0.325
TCGA-05-4430-01	-0.5543	-0.323
TCGA-05-4432-01	1.5064	-0.3087
TCGA-05-4433-01	-0.4827	-0.3252
TCGA-05-4434-01	0.7205	-0.3247
TCGA-05-5423-01	0.3637	-0.3255
TCGA-05-5425-01	-0.5958	3.2514
TCGA-05-5428-01	1.2961	-0.325
TCGA-05-5429-01	-0.5055	-0.3255
TCGA-05-5715-01	0.8578	-0.3246
TCGA-35-3615-01	-0.7451	-0.3256
TCGA-35-4122-01	0.1776	-0.3202
TCGA-35-4123-01	1.4314	-0.3251
TCGA-35-5375-01	-0.5287	-0.3253
TCGA-38-4625-01	-0.4074	-0.3189
TCGA-38-4626-01	0.037	-0.3217
TCGA-38-4627-01	-0.1438	-0.3184
TCGA-38-4628-01	0.5628	-0.3256
TCGA-38-4631-01	1.8555	-0.3035
TCGA-38-4632-01	0.9119	-0.3248
TCGA-38-6178-01	-0.2394	-0.3248
TCGA-38-7271-01	-0.6821	-0.3238
TCGA-38-A44F-01	-0.367	-0.3246
TCGA-44-2655-01	-0.1015	-0.3244
TCGA-44-2656-01	0.4219	-0.3252
TCGA-44-2657-01	-0.1449	-0.3248
TCGA-44-2659-01	-0.3742	-0.3242
TCGA-44-2662-01	-0.5455	-0.3223
TCGA-44-2665-01	0.5788	-0.3219
TCGA-44-2666-01	0.4789	-0.3257
TCGA-44-2668-01	1.0267	-0.3244
TCGA-44-3396-01	-0.4443	-0.3089
TCGA-44-3398-01	0.4933	-0.3221
TCGA-44-3918-01	0.0884	-0.3199
TCGA-44-3919-01	-0.3472	-0.3218
TCGA-44-4112-01	0.2625	-0.3253
TCGA-44-5643-01	-0.8888	-0.3227
TCGA-44-5644-01	-0.3956	-0.2232
TCGA-44-5645-01	-0.6387	-0.3256
TCGA-44-6145-01	-0.8262	-0.3136
TCGA-44-6146-01	-0.6883	-0.3249
TCGA-44-6148-01	0.3751	-0.3206
TCGA-44-6774-01	-0.5881	-0.322
TCGA-44-6775-01	-0.4152	-0.3243
TCGA-44-6776-01	-0.6264	-0.3186
TCGA-44-6777-01	0.4174	-0.3224
TCGA-44-6778-01	-0.8619	-0.2565
TCGA-44-6779-01	-0.7773	-0.3257
TCGA-44-7659-01	1.0839	-0.3258
TCGA-44-7660-01	-0.7593	-0.3255
TCGA-44-7661-01	0.4067	-0.3142
TCGA-44-7662-01	0.2503	-0.3238
TCGA-44-7667-01	1.5964	-0.2895
TCGA-44-7669-01	-0.9012	1.6161
TCGA-44-7670-01	0.189	-0.3241
TCGA-44-7671-01	-0.4189	0.6393
TCGA-44-7672-01	0.6423	-0.3238
TCGA-44-8117-01	-0.2019	-0.3235
TCGA-44-8119-01	-0.3001	-0.2961
TCGA-44-8120-01	-0.5982	-0.3223
TCGA-44-A479-01	-0.6313	-0.2945
TCGA-44-A47A-01	0.7597	-0.3243
TCGA-44-A47B-01	1.6381	-0.2992
TCGA-44-A47G-01	1.1543	-0.3114
TCGA-44-A4SS-01	-0.7071	-0.3241
TCGA-44-A4SU-01	-0.084	-0.325
TCGA-49-4486-01	0.63	-0.3258
TCGA-49-4487-01	-0.6791	0.9119
TCGA-49-4488-01	1.0602	-0.3257
TCGA-49-4490-01	0.3895	-0.3249
TCGA-49-4494-01	-0.6991	-0.326
TCGA-49-4501-01	0.9682	-0.3239
TCGA-49-4505-01	1.4524	-0.3243
TCGA-49-4506-01	2.523	1.8924
TCGA-49-4507-01	-0.4728	1.0771
TCGA-49-4510-01	0.4265	0.7457
TCGA-49-4512-01	0.5421	-0.3157
TCGA-49-4514-01	-0.9906	0.9115
TCGA-49-6742-01	-0.299	0.663
TCGA-49-6743-01	-0.3677	-0.3231
TCGA-49-6744-01	0.3131	-0.324
TCGA-49-6745-01	0.1279	-0.3249
TCGA-49-6761-01	0.5251	-0.3257
TCGA-49-6767-01	0.1077	-0.3258
TCGA-49-AAQV-01	0.5519	-0.3233
TCGA-49-AAR0-01	-0.5104	-0.3227
TCGA-49-AAR2-01	1.5402	3.5319
TCGA-49-AAR3-01	0.5457	-0.3252
TCGA-49-AAR4-01	0.0723	-0.3239
TCGA-49-AAR9-01	-0.915	-0.3259
TCGA-49-AARE-01	-0.6019	-0.3256
TCGA-49-AARN-01	-0.483	-0.3252
TCGA-49-AARO-01	-0.1456	-0.3148
TCGA-49-AARQ-01	-0.1169	-0.3257
TCGA-49-AARR-01	-0.5191	-0.3237
TCGA-4B-A93V-01	-0.6119	0.7359
TCGA-50-5044-01	5.4509	-0.3219
TCGA-50-5045-01	0.0521	-0.3232
TCGA-50-5049-01	-0.6432	-0.3251
TCGA-50-5051-01	-0.4257	1.1034
TCGA-50-5055-01	-0.0445	-0.3257
TCGA-50-5066-01	-0.0183	-0.3245
TCGA-50-5068-01	2.1702	-0.3256
TCGA-50-5072-01	0.1212	2.8094
TCGA-50-5930-01	-0.7251	0.9704
TCGA-50-5931-01	-0.413	-0.3248
TCGA-50-5932-01	-0.8873	-0.3257
TCGA-50-5933-01	-0.5674	-0.3021
TCGA-50-5935-01	1.2741	-0.3253
TCGA-50-5936-01	-0.6499	1.6213
TCGA-50-5939-01	-0.0667	-0.0612
TCGA-50-5941-01	-0.5843	-0.3252
TCGA-50-5942-01	1.7538	-0.3232
TCGA-50-5944-01	-0.574	-0.3237
TCGA-50-5946-01	-0.6761	-0.3257
TCGA-50-6590-01	-0.5207	-0.3007
TCGA-50-6591-01	-0.6239	-0.325
TCGA-50-6592-01	0.6112	-0.3243
TCGA-50-6593-01	0.0554	-0.325
TCGA-50-6594-01	1.8286	-0.326
TCGA-50-6595-01	-0.0493	-0.321
TCGA-50-6597-01	0.0294	-0.3175
TCGA-50-6673-01	-0.4491	-0.3028
TCGA-50-7109-01	-0.7601	5.3743
TCGA-50-8457-01	0.9841	-0.3244
TCGA-50-8459-01	0.2616	-0.3202
TCGA-50-8460-01	0.7416	-0.3251
TCGA-53-7624-01	-0.3895	-0.3185
TCGA-53-7626-01	-0.1704	-0.3245
TCGA-53-7813-01	-0.5187	-0.3216
TCGA-53-A4EZ-01	1.0018	-0.326
TCGA-55-1592-01	0.1129	-0.3251
TCGA-55-1594-01	-0.6902	-0.3253
TCGA-55-1595-01	0.3679	-0.3236
TCGA-55-1596-01	4.9456	-0.3254
TCGA-55-5899-01	-0.3785	-0.3218
TCGA-55-6543-01	-0.7897	-0.3254
TCGA-55-6642-01	0.1853	0.5495
TCGA-55-6712-01	0.2282	-0.3244
TCGA-55-6968-01	-0.7855	-0.3259
TCGA-55-6969-01	0.0123	-0.2882
TCGA-55-6970-01	-0.7421	4.8548
TCGA-55-6971-01	-0.0526	-0.3239
TCGA-55-6972-01	-0.0306	-0.3247
TCGA-55-6975-01	-0.8946	1.018
TCGA-55-6978-01	-0.2606	-0.3134
TCGA-55-6979-01	-0.6918	-0.3248
TCGA-55-6980-01	-0.0277	-0.3245
TCGA-55-6981-01	-0.7637	-0.3256
TCGA-55-6982-01	1.735	-0.3242
TCGA-55-6983-01	0.2834	-0.325
TCGA-55-6984-01	-0.4037	-0.3256
TCGA-55-6985-01	-0.141	-0.3244
TCGA-55-6986-01	-0.5309	-0.3234
TCGA-55-6987-01	-0.7346	1.5425
TCGA-55-7227-01	0.3812	-0.3247
TCGA-55-7281-01	0.7013	-0.3225
TCGA-55-7283-01	0.5391	-0.3254
TCGA-55-7284-01	-0.4716	-0.3163
TCGA-55-7570-01	-0.9118	-0.3246
TCGA-55-7573-01	0.6455	-0.325
TCGA-55-7574-01	-0.1202	-0.3228
TCGA-55-7576-01	0.5302	-0.3091
TCGA-55-7724-01	-0.8978	-0.3228
TCGA-55-7725-01	-0.5212	-0.3259
TCGA-55-7726-01	-0.5081	-0.3223
TCGA-55-7727-01	-0.3344	-0.3256
TCGA-55-7728-01	-0.8244	-0.3256
TCGA-55-7815-01	-0.7958	-0.3161
TCGA-55-7816-01	-0.642	-0.3194
TCGA-55-7903-01	3.3349	-0.3239
TCGA-55-7907-01	0.2234	-0.3253
TCGA-55-7910-01	-0.819	0.2115
TCGA-55-7911-01	-0.5674	-0.2923
TCGA-55-7913-01	-0.4527	4.7594
TCGA-55-7914-01	-0.353	-0.3254
TCGA-55-7994-01	1.8833	-0.3248
TCGA-55-7995-01	-0.748	-0.3256
TCGA-55-8085-01	0.7358	-0.2625
TCGA-55-8087-01	0.2617	-0.3254
TCGA-55-8089-01	-0.0401	-0.324
TCGA-55-8090-01	0.8312	-0.3244
TCGA-55-8091-01	-0.2914	-0.323
TCGA-55-8092-01	-0.733	1.0289
TCGA-55-8094-01	-0.5686	4.9255
TCGA-55-8096-01	-0.1355	-0.3212
TCGA-55-8097-01	0.1038	-0.3249
TCGA-55-8203-01	-0.4547	-0.3102
TCGA-55-8204-01	-0.5907	-0.3217
TCGA-55-8205-01	-0.6991	-0.3167
TCGA-55-8206-01	-0.0642	-0.325
TCGA-55-8207-01	0.1533	-0.3242
TCGA-55-8208-01	-0.693	-0.3226
TCGA-55-8299-01	-0.3645	0.1269
TCGA-55-8301-01	0.4814	-0.3256
TCGA-55-8302-01	1.1905	-0.3258
TCGA-55-8505-01	0.3557	-0.0434
TCGA-55-8506-01	0.1556	-0.3255
TCGA-55-8507-01	0.2681	-0.3253
TCGA-55-8508-01	-0.7803	-0.0357
TCGA-55-8510-01	-0.5053	-0.3248
TCGA-55-8511-01	-0.62	-0.3256
TCGA-55-8512-01	-0.717	-0.3244
TCGA-55-8513-01	-0.5461	-0.3231
TCGA-55-8514-01	0.0996	-0.326
TCGA-55-8614-01	-0.4891	-0.3031
TCGA-55-8615-01	-0.0204	-0.0112
TCGA-55-8616-01	1.355	-0.3247
TCGA-55-8619-01	-0.2757	-0.3244
TCGA-55-8620-01	-0.933	-0.3219
TCGA-55-8621-01	-0.2485	-0.3204
TCGA-55-A48X-01	-0.3446	-0.3249
TCGA-55-A48Y-01	-0.9835	6.1319
TCGA-55-A48Z-01	0.0168	-0.3214
TCGA-55-A490-01	0.6663	-0.3256
TCGA-55-A491-01	0.092	-0.3259
TCGA-55-A492-01	-0.385	1.9258
TCGA-55-A493-01	0.6861	-0.3252
TCGA-55-A494-01	-0.247	-0.3261
TCGA-55-A4DF-01	-0.3687	-0.3245
TCGA-55-A4DG-01	-0.089	-0.3246
TCGA-55-A57B-01	-0.7505	-0.3075
TCGA-62-8394-01	-0.3063	-0.3259
TCGA-62-8395-01	1.5785	-0.3246
TCGA-62-8397-01	-0.0717	-0.325
TCGA-62-8398-01	-0.2336	1.2612
TCGA-62-8399-01	-0.4608	-0.0758
TCGA-62-8402-01	-0.5106	-0.3261
TCGA-62-A46O-01	-0.8708	4.6538
TCGA-62-A46P-01	-0.8394	-0.3251
TCGA-62-A46R-01	-0.6689	-0.3259
TCGA-62-A46S-01	0.4077	0.4095
TCGA-62-A46U-01	2.3308	-0.326
TCGA-62-A46V-01	0.6744	-0.3247
TCGA-62-A46Y-01	-0.6571	-0.3251
TCGA-62-A470-01	-0.4479	1.464
TCGA-62-A471-01	0.1521	1.6507
TCGA-62-A472-01	0.3236	-0.326
TCGA-64-1676-01	1.494	-0.3258
TCGA-64-1677-01	-0.5766	-0.3258
TCGA-64-1678-01	1.7598	0.0061
TCGA-64-1679-01	-0.5087	-0.3231
TCGA-64-1680-01	1.9973	-0.3259
TCGA-64-1681-01	0.7624	-0.3256
TCGA-64-5774-01	0.4641	0.4062
TCGA-64-5775-01	6.9543	-0.2898
TCGA-64-5778-01	-0.2336	-0.324
TCGA-64-5779-01	-0.2506	-0.2813
TCGA-64-5781-01	-0.6622	-0.0541
TCGA-64-5815-01	0.2411	-0.3195
TCGA-67-3770-01	2.9527	-0.3263
TCGA-67-3771-01	0.7702	-0.3254
TCGA-67-3772-01	-0.2266	-0.3251
TCGA-67-3773-01	1.3131	-0.3252
TCGA-67-3774-01	0.5847	-0.0999
TCGA-67-4679-01	2.1375	-0.3248
TCGA-67-6215-01	2.5043	-0.3257
TCGA-67-6216-01	0.1029	-0.3259
TCGA-67-6217-01	-0.1589	-0.325
TCGA-69-7760-01	0.4203	-0.3249
TCGA-69-7761-01	-0.4855	-0.3247
TCGA-69-7763-01	-0.6977	-0.2424
TCGA-69-7764-01	-0.8173	0.7994
TCGA-69-7765-01	-0.3572	-0.322
TCGA-69-7973-01	-0.0245	-0.1418
TCGA-69-7974-01	1.5346	-0.3244
TCGA-69-7978-01	0.0869	-0.2908
TCGA-69-7979-01	0.0371	-0.3256
TCGA-69-7980-01	-0.6609	-0.3243
TCGA-69-8253-01	-0.7257	-0.3233
TCGA-69-8254-01	-0.5864	-0.3239
TCGA-69-8255-01	-0.8275	6.324
TCGA-69-8453-01	-0.2723	-0.3232
TCGA-69-A59K-01	2.0658	-0.3207
TCGA-71-6725-01	-0.3687	-0.326
TCGA-71-8520-01	1.0135	-0.3249
TCGA-73-4658-01	0.3213	-0.3239
TCGA-73-4659-01	-0.4911	1.3926
TCGA-73-4662-01	1.7599	-0.3253
TCGA-73-4666-01	0.1863	-0.3257
TCGA-73-4668-01	-0.0442	-0.3154
TCGA-73-4670-01	-0.6227	0.7504
TCGA-73-4675-01	3.3831	-0.3253
TCGA-73-4676-01	0.8637	-0.3058
TCGA-73-4677-01	-0.6708	-0.3104
TCGA-73-7498-01	-0.3227	-0.3241
TCGA-73-7499-01	1.0995	-0.326
TCGA-73-A9RS-01	-0.9034	3.5444
TCGA-75-5122-01	-0.3324	-0.3232
TCGA-75-5125-01	0.2743	-0.2999
TCGA-75-5126-01	1.4699	-0.2992
TCGA-75-5146-01	0.1252	-0.3246
TCGA-75-5147-01	0.6659	-0.3246
TCGA-75-6203-01	-0.7817	-0.3249
TCGA-75-6205-01	0.0263	-0.3231
TCGA-75-6206-01	-0.2961	-0.0075
TCGA-75-6207-01	0.0045	-0.3235
TCGA-75-6211-01	-0.6619	-0.3092
TCGA-75-6212-01	0.8261	-0.3251
TCGA-75-6214-01	-0.5142	-0.3253
TCGA-75-7025-01	0.3454	-0.3251
TCGA-75-7027-01	-0.4785	4.0507
TCGA-75-7030-01	0.391	-0.3224
TCGA-75-7031-01	0.7364	-0.3044
TCGA-78-7143-01	-0.3689	-0.3258
TCGA-78-7145-01	0.3375	-0.2963
TCGA-78-7146-01	-0.1935	-0.3256
TCGA-78-7147-01	-0.194	-0.326
TCGA-78-7148-01	-0.452	3.1806
TCGA-78-7149-01	-0.099	-0.3221
TCGA-78-7150-01	-0.4216	0.3486
TCGA-78-7152-01	0.3301	-0.3105
TCGA-78-7153-01	1.7081	-0.2356
TCGA-78-7154-01	-0.7338	-0.3252
TCGA-78-7155-01	-0.8872	-0.3257
TCGA-78-7156-01	-0.9662	-0.2492
TCGA-78-7158-01	0.5584	-0.3258
TCGA-78-7159-01	-0.148	0.2385
TCGA-78-7160-01	-0.8311	4.5029
TCGA-78-7161-01	-0.7865	1.304
TCGA-78-7162-01	-0.2448	0.0303
TCGA-78-7163-01	-0.3398	-0.3261
TCGA-78-7166-01	-0.6803	0.0828
TCGA-78-7167-01	-0.5852	0.3303
TCGA-78-7220-01	-0.2257	0.2352
TCGA-78-7535-01	-0.1608	-0.3255
TCGA-78-7536-01	-1.0051	-0.1978
TCGA-78-7537-01	0.1305	-0.3248
TCGA-78-7539-01	1.4867	-0.3258
TCGA-78-7540-01	-0.6511	-0.3255
TCGA-78-7542-01	1.1948	-0.323
TCGA-78-7633-01	-0.3249	-0.0314
TCGA-78-8640-01	-0.0831	-0.3258
TCGA-78-8648-01	-0.2349	-0.3206
TCGA-78-8655-01	-0.1482	-0.3131
TCGA-78-8660-01	-0.2575	-0.3252
TCGA-78-8662-01	-0.8708	-0.3255
TCGA-80-5607-01	0.6266	-0.3247
TCGA-80-5608-01	-0.0802	-0.0747
TCGA-80-5611-01	-0.2868	-0.3258
TCGA-83-5908-01	-0.531	-0.2896
TCGA-86-6562-01	-0.3026	-0.324
TCGA-86-6851-01	-0.1716	-0.3246
TCGA-86-7701-01	-0.7723	0.0321
TCGA-86-7711-01	-0.9114	-0.3228
TCGA-86-7713-01	-0.3741	1.2033
TCGA-86-7714-01	-0.8011	-0.3251
TCGA-86-7953-01	-0.2959	-0.3251
TCGA-86-7954-01	-0.9384	-0.3257
TCGA-86-7955-01	0.912	3.9251
TCGA-86-8054-01	-0.2055	3.2111
TCGA-86-8055-01	0.0175	-0.3225
TCGA-86-8056-01	-0.5172	-0.3193
TCGA-86-8073-01	-0.7144	-0.3251
TCGA-86-8074-01	-0.2491	-0.3253
TCGA-86-8075-01	-0.6323	-0.3242
TCGA-86-8076-01	-0.2597	-0.1882
TCGA-86-8278-01	0.5354	-0.3253
TCGA-86-8279-01	0.7023	-0.3251
TCGA-86-8280-01	0.1542	-0.3242
TCGA-86-8281-01	-0.6789	-0.3171
TCGA-86-8358-01	-0.6726	-0.3253
TCGA-86-8359-01	-0.6511	0.6569
TCGA-86-8585-01	-0.6928	1.2169
TCGA-86-8668-01	1.7724	-0.302
TCGA-86-8669-01	1.2177	-0.3257
TCGA-86-8671-01	0.0326	-0.3247
TCGA-86-8672-01	-0.0432	-0.2772
TCGA-86-8673-01	-0.3467	-0.3245
TCGA-86-8674-01	-0.3086	-0.3257
TCGA-86-A456-01	1.3507	-0.3239
TCGA-86-A4D0-01	-0.3741	1.1832
TCGA-86-A4JF-01	-0.2963	-0.3222
TCGA-86-A4P7-01	-0.4807	-0.3249
TCGA-86-A4P8-01	-0.1005	-0.3215
TCGA-91-6828-01	0.2086	-0.3247
TCGA-91-6829-01	-0.1217	-0.3231
TCGA-91-6830-01	-0.8678	-0.3204
TCGA-91-6831-01	-0.591	3.8274
TCGA-91-6835-01	-0.6454	-0.3243
TCGA-91-6836-01	-0.2162	-0.3247
TCGA-91-6840-01	-0.724	-0.3247
TCGA-91-6847-01	-0.5684	-0.3245
TCGA-91-6848-01	-0.5841	-0.3235
TCGA-91-6849-01	-0.843	-0.324
TCGA-91-7771-01	-0.6862	-0.2472
TCGA-91-8496-01	1.715	-0.3258
TCGA-91-8497-01	0.4102	-0.3189
TCGA-91-8499-01	-0.8097	-0.3149
TCGA-91-A4BC-01	-0.7078	1.318
TCGA-91-A4BD-01	0.6711	-0.3262
TCGA-93-7347-01	1.0546	-0.325
TCGA-93-7348-01	1.1179	-0.3253
TCGA-93-8067-01	-0.4119	10.6568
TCGA-93-A4JN-01	-0.473	-0.3238
TCGA-93-A4JO-01	-0.5997	-0.3246
TCGA-93-A4JP-01	-0.5815	-0.323
TCGA-93-A4JQ-01	-0.233	-0.3234
TCGA-95-7039-01	0.7324	-0.3255
TCGA-95-7043-01	-0.3264	-0.3259
TCGA-95-7562-01	-0.6775	-0.3258
TCGA-95-7567-01	-0.4573	-0.3243
TCGA-95-7944-01	-0.7904	-0.2329
TCGA-95-7947-01	-0.973	-0.3255
TCGA-95-7948-01	-0.3338	-0.326
TCGA-95-8039-01	-0.0086	-0.3221
TCGA-95-8494-01	1.7914	-0.3246
TCGA-95-A4VK-01	-0.4096	-0.3237
TCGA-95-A4VN-01	0.0168	-0.3244
TCGA-95-A4VP-01	-0.3049	0.8254
TCGA-97-7546-01	-0.0957	-0.3239
TCGA-97-7547-01	0.0921	-0.3251
TCGA-97-7552-01	-0.5809	-0.3248
TCGA-97-7553-01	-0.5953	-0.3245
TCGA-97-7554-01	-0.4432	-0.3228
TCGA-97-7937-01	-0.5291	-0.3252
TCGA-97-7938-01	0.0278	-0.3232
TCGA-97-7941-01	-0.1277	-0.3251
TCGA-97-8171-01	7.5004	-0.3257
TCGA-97-8172-01	-0.2972	-0.3222
TCGA-97-8174-01	0.4536	1.544
TCGA-97-8175-01	1.631	-0.322
TCGA-97-8176-01	-0.8381	1.021
TCGA-97-8177-01	0.7293	-0.3223
TCGA-97-8179-01	-0.8055	3.3739
TCGA-97-8547-01	0.6313	-0.3253
TCGA-97-8552-01	0.4152	-0.3255
TCGA-97-A4LX-01	0.2838	-0.3254
TCGA-97-A4M0-01	0.8662	-0.3261
TCGA-97-A4M1-01	0.7284	-0.3168
TCGA-97-A4M2-01	-0.2925	-0.323
TCGA-97-A4M3-01	-0.9584	-0.1246
TCGA-97-A4M5-01	-0.7029	0.4512
TCGA-97-A4M6-01	0.693	-0.3254
TCGA-97-A4M7-01	-0.6299	-0.3236
TCGA-99-7458-01	0.7188	-0.3238
TCGA-99-8025-01	0.1829	-0.3242
TCGA-99-8028-01	0.2704	-0.3221
TCGA-99-8032-01	-0.3337	1.426
TCGA-99-8033-01	-0.454	6.4276
TCGA-99-AA5R-01	-0.3871	-0.3234
TCGA-J2-8192-01	-0.5557	-0.3214
TCGA-J2-8194-01	-0.5721	4.0747
TCGA-J2-A4AD-01	0.1918	-0.3248
TCGA-J2-A4AE-01	0.4976	-0.3252
TCGA-J2-A4AG-01	-0.152	-0.3253
TCGA-L4-A4E5-01	1.6128	-0.3251
TCGA-L4-A4E6-01	0.0189	-0.3227
TCGA-L9-A443-01	1.4147	-0.3236
TCGA-L9-A444-01	2.6876	-0.3249
TCGA-L9-A50W-01	1.0678	-0.3253
TCGA-L9-A5IP-01	-0.5919	0.2042
TCGA-L9-A743-01	1.0311	-0.3221
TCGA-L9-A7SV-01	-0.0921	-0.3178
TCGA-L9-A8F4-01	-0.2804	-0.3252
TCGA-MN-A4N1-01	0.0044	-0.3256
TCGA-MN-A4N4-01	-0.7769	-0.3243
TCGA-MN-A4N5-01	0.4992	-0.3242
TCGA-MP-A4SV-01	-0.3181	-0.3252
TCGA-MP-A4SW-01	0.5678	-0.3257
TCGA-MP-A4SY-01	2.139	-0.3221
TCGA-MP-A4T4-01	0.2764	-0.3249
TCGA-MP-A4T6-01	2.2474	-0.3255
TCGA-MP-A4T7-01	-0.5917	1.2562
TCGA-MP-A4T8-01	-0.0265	0.6128
TCGA-MP-A4T9-01	0.8306	-0.3247
TCGA-MP-A4TA-01	-0.5318	1.6199
TCGA-MP-A4TC-01	0.5629	-0.3201
TCGA-MP-A4TD-01	-0.0872	0.8897
TCGA-MP-A4TE-01	-0.8071	4.4552
TCGA-MP-A4TF-01	0.0315	-0.2211
TCGA-MP-A4TH-01	-0.0416	-0.3223
TCGA-MP-A4TI-01	-0.3189	-0.3238
TCGA-MP-A4TJ-01	-0.7017	-0.3231
TCGA-MP-A4TK-01	-0.2624	-0.3203
TCGA-MP-A5C7-01	0.5827	-0.3253
TCGA-NJ-A4YF-01	2.0627	5.7694
TCGA-NJ-A4YG-01	0.2212	-0.3253
TCGA-NJ-A4YI-01	1.013	-0.298
TCGA-NJ-A4YP-01	-0.9097	0.306
TCGA-NJ-A4YQ-01	-0.0515	-0.3209
TCGA-NJ-A55A-01	-0.5105	-0.3251
TCGA-NJ-A55O-01	-0.3464	0.2713
TCGA-NJ-A55R-01	-0.6684	-0.3083
TCGA-NJ-A7XG-01	2.0297	-0.3261
TCGA-O1-A52J-01	1.648	-0.3249
TCGA-S2-AA1A-01	-0.5157	-0.324

## Sheet: LUAD_NAGS_Citrin
Table S5.5. Z-scores for NAGS and citrin mRNA abundance in the individual lung adenocarcinoma samples
Sample Id	NAGS: mRNA Expression z-scores relative to diploid samples (log RNA Seq V2 RSEM).	SLC25A13: mRNA Expression z-scores relative to diploid samples (log RNA Seq V2 RSEM).
A006	-0.2727	-1.3698
A015	0.2211	-2.2803
A021	1.3225	1.6598
A027	0.6484	-0.7843
A028	2.1698	0.0533
A033	0.4023	-0.6906
A037	0.4372	0.8889
A062	0.5749	0.6731
A063	-0.9578	1.6506
A066	0.2577	-2.4455
A068	-0.7538	-0.4747
A072	1.618	0.5872
A074	1.5677	-1.256
A100	0.369	0.9828
A101	-1.7335	0.5267
A102	0.3804	0.7083
A103	0.7826	1.4084
A104	1.1862	0.7739
A110	-1.9647	0.9431
A111	0.9721	0.854
A112	1.7412	0.8442
A117	2.4725	-0.7299
A120	-0.1212	1.4104
A124	-1.3324	1.0942
A126	0.6289	-0.5313
A131	-0.6371	-0.1024
A134	-0.867	1.0762
A138	0.1794	-0.6929
A143	0.0666	0.6632
A144	-1.3504	1.0898
A148	0.8505	0.2463
A150	-0.4202	1.099
A153	1.8694	-0.0126
A156	-0.6229	0.6767
A157	-0.7552	0.0218
A158	-0.3161	0.3316
A159	0.1947	0.3983
A162	-0.15	0.9456
A163	1.0187	2.1157
A165	0.411	-0.1376
A168	1.3049	-2.4645
A169	2.6188	-0.0113
A177	0.3748	-0.2713
A182	1.0489	0.3318
A183	-1.2577	1.603
A185	-0.5539	1.2238
A186	1.1196	0.5776
A187	-2.5697	5.0782
A188	-0.076	0.5006
A190	-0.0529	1.9142
A191	0.1123	2.0212
A192	0.9117	0.7017
A193	-0.7877	1.7105
A194	-0.7296	0.5475
A195	-2.1704	0.2896
A196	-0.5805	0.5314
A197	-0.4849	1.8149
A198	-0.0991	3.0626
A199	-1.0387	0.6701
A200	-1.2454	1.8523
A201	0.3177	0.5181
A202	-1.7659	1.6064
A203	-0.4302	0.3292
A204	0.4745	1.7406
A205	-1.0979	0.0641
A206	0.5806	0.0989
A207	0.687	2.5221
A208	1.067	0.2324
A209	-2.3982	-1.0269
A210	0.255	0.3731
A211	-0.81	-0.8158
A212	-0.5526	-0.684
A213	0.9287	-0.2657
A214	-0.6165	-1.7124
A215	-0.1495	-1.4059
A216	0.1004	1.6732
A217	0.9818	0.3102
A218	-1.6087	-0.1604
A219	1.8874	1.3568
A220	-1.2754	2.6446
A221	-0.2857	-1.2541
A222	-0.0288	1.2405
A232	1.7168	-0.1302
A233	0.1447	0.2191
A234	-0.8129	-0.7011
A239	0.2551	0.7836
A240	-0.7543	-0.1464
A241	-0.7247	0.6172
A243	0.1511	1.1296
A247	-0.4914	-0.5487
A249	-0.3797	0.8715
A250	-0.4486	1.6475
A252	-0.8153	-1.4215
A255	2.1038	0.517
A258	-1.3207	0.1481
A259	-0.1138	1.0824
A260	0.8151	1.1359
A261	-0.7457	0.8633
A262	-0.8838	0.3211
A263	0.0872	-0.6349
A264	-0.4111	-0.3953
A265	0.5344	-0.4396
A266	0.9757	-0.6562
A267	0.4486	-0.8303
A268	-0.868	-0.7795
A269	1.2119	0.311
A270	-0.9534	-0.6822
A271	-0.3013	2.0121
A272	2.5438	0.0398
A273	2.1626	1.3666
A274	-0.4266	0.5872
A275	-0.1257	1.5482
A276	-0.0514	-0.048
A277	1.8553	-1.7802
A278	-0.0051	0.1554
A279	0.9172	0.3631
A280	0.7728	0.6968
A281	0.0713	-0.1935
A282	-0.4072	0.0842
A283	-1.2845	-0.6574
A284	1.0558	-0.3476
A285	0.3363	-0.6143
A306	-0.1507	0.8755
A307	0.6631	1.6122
A310	0.2735	0.0659
A315	-0.1486	1.0609
A316	-0.9997	0.687
A320	1.0896	0.7091
A322	1.6495	-0.3075
A323	0.1642	1.2411
A375	1.3108	1.8989
A377	1.0033	0.4986
A379	1.2096	0.1468
A380	-0.326	0.059
A381	1.5991	1.4078
A425	-0.2588	-0.0023
A426	0.7417	0.7727
A428	0.5715	0.1636
A430	-0.4258	1.5231
A432	0.23	0.0312
A433	-0.5778	0.3692
A434	0.6665	0.4689
A483	0.9718	-1.841
A486	-0.153	-0.6878
A488	0.1332	1.1869
A490	1.6908	0.5177
A492	-1.0727	-0.0221
A493	-0.82	-0.1549
A496	-0.8028	-0.1411
A499	0.5381	-1.6839
A500	-0.6828	-1.5022
A503	-0.3755	0.1196
A504	0.2689	1.3984
A508	0.2731	-1.8086
A509	0.4054	0.1696
A510	-0.7861	0.0335
A511	0.744	0.769
A512	1.2492	-0.3146
A514	-1.0844	-0.2779
A517	-0.247	-1.095
A519	-1.2825	1.5916
A521	-0.7222	0.8323
A522	-0.5768	0.0079
A524	0.1321	-0.3224
A530	0.6415	1.5324
A532	-0.7581	-0.3476
A534	2.4392	-0.5624
A537	1.0799	-0.7229
A538	-0.2394	0.5765
TCGA-05-4244-01	2.2503	-0.0342
TCGA-05-4249-01	-0.322	0.0934
TCGA-05-4250-01	1.2405	1.4268
TCGA-05-4382-01	0.411	1.0136
TCGA-05-4384-01	0.0358	-0.5127
TCGA-05-4389-01	0.3677	1.1743
TCGA-05-4390-01	0.2455	0.8004
TCGA-05-4395-01	3.593	3.8703
TCGA-05-4396-01	-0.5228	0.9663
TCGA-05-4397-01	-0.8031	3.4335
TCGA-05-4398-01	-0.2048	3.0228
TCGA-05-4402-01	0.4778	0.7313
TCGA-05-4403-01	-0.0361	-0.8199
TCGA-05-4405-01	0.4841	0.1911
TCGA-05-4410-01	-0.4623	1.9734
TCGA-05-4415-01	-0.2516	1.1353
TCGA-05-4417-01	-0.5611	0.1199
TCGA-05-4418-01	0.2715	0.0557
TCGA-05-4420-01	0.3003	0.3286
TCGA-05-4422-01	0.3885	0.9704
TCGA-05-4424-01	-0.5402	4.1157
TCGA-05-4425-01	-0.6623	-0.9236
TCGA-05-4426-01	0.5951	-1.1349
TCGA-05-4427-01	0.7627	-0.4668
TCGA-05-4430-01	-0.5543	-0.099
TCGA-05-4432-01	1.5064	-0.6511
TCGA-05-4433-01	-0.4827	0.7349
TCGA-05-4434-01	0.7205	-0.1449
TCGA-05-5423-01	0.3637	0.2239
TCGA-05-5425-01	-0.5958	3.294
TCGA-05-5428-01	1.2961	-0.0528
TCGA-05-5429-01	-0.5055	0.0661
TCGA-05-5715-01	0.8578	0.9473
TCGA-35-3615-01	-0.7451	-0.7485
TCGA-35-4122-01	0.1776	3.103
TCGA-35-4123-01	1.4314	0.3588
TCGA-35-5375-01	-0.5287	0.3011
TCGA-38-4625-01	-0.4074	0.3205
TCGA-38-4626-01	0.037	-0.4898
TCGA-38-4627-01	-0.1438	-0.2917
TCGA-38-4628-01	0.5628	0.8093
TCGA-38-4631-01	1.8555	5.111
TCGA-38-4632-01	0.9119	0.2841
TCGA-38-6178-01	-0.2394	1.7078
TCGA-38-7271-01	-0.6821	-0.6431
TCGA-38-A44F-01	-0.367	-0.6202
TCGA-44-2655-01	-0.1015	-0.4094
TCGA-44-2656-01	0.4219	0.5517
TCGA-44-2657-01	-0.1449	-0.1499
TCGA-44-2659-01	-0.3742	-0.9898
TCGA-44-2662-01	-0.5455	4.3221
TCGA-44-2665-01	0.5788	-0.7851
TCGA-44-2666-01	0.4789	-0.6388
TCGA-44-2668-01	1.0267	0.0141
TCGA-44-3396-01	-0.4443	1.1122
TCGA-44-3398-01	0.4933	-0.657
TCGA-44-3918-01	0.0884	-0.6421
TCGA-44-3919-01	-0.3472	-0.165
TCGA-44-4112-01	0.2625	-0.0196
TCGA-44-5643-01	-0.8888	1.3409
TCGA-44-5644-01	-0.3956	1.05
TCGA-44-5645-01	-0.6387	0.5425
TCGA-44-6145-01	-0.8262	1.4576
TCGA-44-6146-01	-0.6883	1.2376
TCGA-44-6148-01	0.3751	-0.7413
TCGA-44-6774-01	-0.5881	0.5461
TCGA-44-6775-01	-0.4152	0.4732
TCGA-44-6776-01	-0.6264	0.3158
TCGA-44-6777-01	0.4174	-0.8272
TCGA-44-6778-01	-0.8619	1.0857
TCGA-44-6779-01	-0.7773	-0.6269
TCGA-44-7659-01	1.0839	-0.7516
TCGA-44-7660-01	-0.7593	1.0486
TCGA-44-7661-01	0.4067	0.0699
TCGA-44-7662-01	0.2503	0.9254
TCGA-44-7667-01	1.5964	3.8196
TCGA-44-7669-01	-0.9012	2.5576
TCGA-44-7670-01	0.189	1.2766
TCGA-44-7671-01	-0.4189	0.1353
TCGA-44-7672-01	0.6423	-0.8503
TCGA-44-8117-01	-0.2019	1.8446
TCGA-44-8119-01	-0.3001	-0.1502
TCGA-44-8120-01	-0.5982	-0.1721
TCGA-44-A479-01	-0.6313	-0.9178
TCGA-44-A47A-01	0.7597	-0.5994
TCGA-44-A47B-01	1.6381	-1.0625
TCGA-44-A47G-01	1.1543	-0.4327
TCGA-44-A4SS-01	-0.7071	2.7181
TCGA-44-A4SU-01	-0.084	-0.1337
TCGA-49-4486-01	0.63	-0.8908
TCGA-49-4487-01	-0.6791	-0.4425
TCGA-49-4488-01	1.0602	-0.1175
TCGA-49-4490-01	0.3895	1.0734
TCGA-49-4494-01	-0.6991	2.7339
TCGA-49-4501-01	0.9682	0.8662
TCGA-49-4505-01	1.4524	-0.115
TCGA-49-4506-01	2.523	-1.0561
TCGA-49-4507-01	-0.4728	-1.4043
TCGA-49-4510-01	0.4265	-0.8703
TCGA-49-4512-01	0.5421	-0.2767
TCGA-49-4514-01	-0.9906	1.1633
TCGA-49-6742-01	-0.299	-0.2733
TCGA-49-6743-01	-0.3677	1.0033
TCGA-49-6744-01	0.3131	0.1406
TCGA-49-6745-01	0.1279	1.7394
TCGA-49-6761-01	0.5251	-0.7901
TCGA-49-6767-01	0.1077	2.3982
TCGA-49-AAQV-01	0.5519	0.0618
TCGA-49-AAR0-01	-0.5104	0.0473
TCGA-49-AAR2-01	1.5402	1.1561
TCGA-49-AAR3-01	0.5457	3.3147
TCGA-49-AAR4-01	0.0723	-0.2866
TCGA-49-AAR9-01	-0.915	-0.696
TCGA-49-AARE-01	-0.6019	0.2374
TCGA-49-AARN-01	-0.483	-0.6233
TCGA-49-AARO-01	-0.1456	-0.6075
TCGA-49-AARQ-01	-0.1169	1.0831
TCGA-49-AARR-01	-0.5191	-0.7657
TCGA-4B-A93V-01	-0.6119	-0.633
TCGA-50-5044-01	5.4509	-0.8387
TCGA-50-5045-01	0.0521	-1.1833
TCGA-50-5049-01	-0.6432	0.4769
TCGA-50-5051-01	-0.4257	-0.4541
TCGA-50-5055-01	-0.0445	-0.5717
TCGA-50-5066-01	-0.0183	0.6598
TCGA-50-5068-01	2.1702	-1.2925
TCGA-50-5072-01	0.1212	1.244
TCGA-50-5930-01	-0.7251	-0.1634
TCGA-50-5931-01	-0.413	0.1683
TCGA-50-5932-01	-0.8873	-0.6695
TCGA-50-5933-01	-0.5674	0.7517
TCGA-50-5935-01	1.2741	0.8849
TCGA-50-5936-01	-0.6499	-0.2463
TCGA-50-5939-01	-0.0667	0.2109
TCGA-50-5941-01	-0.5843	-0.536
TCGA-50-5942-01	1.7538	-0.7902
TCGA-50-5944-01	-0.574	-0.2059
TCGA-50-5946-01	-0.6761	0.1983
TCGA-50-6590-01	-0.5207	0.6503
TCGA-50-6591-01	-0.6239	0.5176
TCGA-50-6592-01	0.6112	1.2582
TCGA-50-6593-01	0.0554	-0.5047
TCGA-50-6594-01	1.8286	1.6792
TCGA-50-6595-01	-0.0493	0.5815
TCGA-50-6597-01	0.0294	-1.4116
TCGA-50-6673-01	-0.4491	0.0624
TCGA-50-7109-01	-0.7601	0.056
TCGA-50-8457-01	0.9841	-0.4908
TCGA-50-8459-01	0.2616	-0.7469
TCGA-50-8460-01	0.7416	-0.9108
TCGA-53-7624-01	-0.3895	0.012
TCGA-53-7626-01	-0.1704	-0.7314
TCGA-53-7813-01	-0.5187	-0.4076
TCGA-53-A4EZ-01	1.0018	6.0691
TCGA-55-1592-01	0.1129	3.6031
TCGA-55-1594-01	-0.6902	0.7883
TCGA-55-1595-01	0.3679	-0.8169
TCGA-55-1596-01	4.9456	2.5364
TCGA-55-5899-01	-0.3785	3.2117
TCGA-55-6543-01	-0.7897	-0.2331
TCGA-55-6642-01	0.1853	-0.4115
TCGA-55-6712-01	0.2282	-0.0456
TCGA-55-6968-01	-0.7855	1.4122
TCGA-55-6969-01	0.0123	1.911
TCGA-55-6970-01	-0.7421	0.5593
TCGA-55-6971-01	-0.0526	-0.6524
TCGA-55-6972-01	-0.0306	-0.2554
TCGA-55-6975-01	-0.8946	2.1284
TCGA-55-6978-01	-0.2606	0.6082
TCGA-55-6979-01	-0.6918	-0.0867
TCGA-55-6980-01	-0.0277	0.9328
TCGA-55-6981-01	-0.7637	2.9879
TCGA-55-6982-01	1.735	0.1141
TCGA-55-6983-01	0.2834	-0.6107
TCGA-55-6984-01	-0.4037	-0.0383
TCGA-55-6985-01	-0.141	-0.2517
TCGA-55-6986-01	-0.5309	0.1918
TCGA-55-6987-01	-0.7346	0.4276
TCGA-55-7227-01	0.3812	-0.9797
TCGA-55-7281-01	0.7013	-0.9968
TCGA-55-7283-01	0.5391	0.8013
TCGA-55-7284-01	-0.4716	0.5988
TCGA-55-7570-01	-0.9118	3.2423
TCGA-55-7573-01	0.6455	-0.4846
TCGA-55-7574-01	-0.1202	-0.6093
TCGA-55-7576-01	0.5302	-0.5617
TCGA-55-7724-01	-0.8978	0.2638
TCGA-55-7725-01	-0.5212	0.0716
TCGA-55-7726-01	-0.5081	0.2397
TCGA-55-7727-01	-0.3344	-0.4252
TCGA-55-7728-01	-0.8244	-0.6414
TCGA-55-7815-01	-0.7958	2.6065
TCGA-55-7816-01	-0.642	-0.6587
TCGA-55-7903-01	3.3349	-0.3217
TCGA-55-7907-01	0.2234	1.3936
TCGA-55-7910-01	-0.819	-0.3084
TCGA-55-7911-01	-0.5674	-0.7455
TCGA-55-7913-01	-0.4527	3.2021
TCGA-55-7914-01	-0.353	-0.2166
TCGA-55-7994-01	1.8833	0.0649
TCGA-55-7995-01	-0.748	0.2087
TCGA-55-8085-01	0.7358	0.9454
TCGA-55-8087-01	0.2617	-0.1471
TCGA-55-8089-01	-0.0401	-0.9723
TCGA-55-8090-01	0.8312	-0.2955
TCGA-55-8091-01	-0.2914	-0.9464
TCGA-55-8092-01	-0.733	0.4381
TCGA-55-8094-01	-0.5686	3.884
TCGA-55-8096-01	-0.1355	1.6055
TCGA-55-8097-01	0.1038	-0.1978
TCGA-55-8203-01	-0.4547	0.4151
TCGA-55-8204-01	-0.5907	-0.2536
TCGA-55-8205-01	-0.6991	1.5127
TCGA-55-8206-01	-0.0642	0.4715
TCGA-55-8207-01	0.1533	-0.816
TCGA-55-8208-01	-0.693	-0.3159
TCGA-55-8299-01	-0.3645	-0.1293
TCGA-55-8301-01	0.4814	-0.119
TCGA-55-8302-01	1.1905	-0.2221
TCGA-55-8505-01	0.3557	2.4543
TCGA-55-8506-01	0.1556	-0.9266
TCGA-55-8507-01	0.2681	-0.2616
TCGA-55-8508-01	-0.7803	0.4509
TCGA-55-8510-01	-0.5053	-0.1554
TCGA-55-8511-01	-0.62	0.6731
TCGA-55-8512-01	-0.717	-0.7663
TCGA-55-8513-01	-0.5461	-0.8976
TCGA-55-8514-01	0.0996	1.5391
TCGA-55-8614-01	-0.4891	-0.1762
TCGA-55-8615-01	-0.0204	-0.2906
TCGA-55-8616-01	1.355	0.3048
TCGA-55-8619-01	-0.2757	-0.9354
TCGA-55-8620-01	-0.933	3.0135
TCGA-55-8621-01	-0.2485	-0.7233
TCGA-55-A48X-01	-0.3446	0.4469
TCGA-55-A48Y-01	-0.9835	0.9745
TCGA-55-A48Z-01	0.0168	-0.1904
TCGA-55-A490-01	0.6663	-0.5033
TCGA-55-A491-01	0.092	0.8755
TCGA-55-A492-01	-0.385	-0.4892
TCGA-55-A493-01	0.6861	1.2157
TCGA-55-A494-01	-0.247	2.4956
TCGA-55-A4DF-01	-0.3687	0.3514
TCGA-55-A4DG-01	-0.089	-1.4728
TCGA-55-A57B-01	-0.7505	1.1177
TCGA-62-8394-01	-0.3063	0.7176
TCGA-62-8395-01	1.5785	0.8236
TCGA-62-8397-01	-0.0717	0.5807
TCGA-62-8398-01	-0.2336	0.7714
TCGA-62-8399-01	-0.4608	1.4603
TCGA-62-8402-01	-0.5106	-0.5904
TCGA-62-A46O-01	-0.8708	2.664
TCGA-62-A46P-01	-0.8394	-1.39
TCGA-62-A46R-01	-0.6689	0.3978
TCGA-62-A46S-01	0.4077	0.3642
TCGA-62-A46U-01	2.3308	-0.4342
TCGA-62-A46V-01	0.6744	0.1297
TCGA-62-A46Y-01	-0.6571	0.3814
TCGA-62-A470-01	-0.4479	0.7691
TCGA-62-A471-01	0.1521	0.1207
TCGA-62-A472-01	0.3236	-0.4265
TCGA-64-1676-01	1.494	-0.7107
TCGA-64-1677-01	-0.5766	-0.8433
TCGA-64-1678-01	1.7598	-0.7932
TCGA-64-1679-01	-0.5087	0.6893
TCGA-64-1680-01	1.9973	-0.7968
TCGA-64-1681-01	0.7624	0.4948
TCGA-64-5774-01	0.4641	0.2841
TCGA-64-5775-01	6.9543	-0.9234
TCGA-64-5778-01	-0.2336	-1.1417
TCGA-64-5779-01	-0.2506	-0.4728
TCGA-64-5781-01	-0.6622	-0.418
TCGA-64-5815-01	0.2411	-0.6874
TCGA-67-3770-01	2.9527	-0.8101
TCGA-67-3771-01	0.7702	0.4477
TCGA-67-3772-01	-0.2266	0.3924
TCGA-67-3773-01	1.3131	-0.8398
TCGA-67-3774-01	0.5847	-1.275
TCGA-67-4679-01	2.1375	-0.8122
TCGA-67-6215-01	2.5043	0.0088
TCGA-67-6216-01	0.1029	-0.5904
TCGA-67-6217-01	-0.1589	-0.2842
TCGA-69-7760-01	0.4203	0.6362
TCGA-69-7761-01	-0.4855	0.4828
TCGA-69-7763-01	-0.6977	-0.486
TCGA-69-7764-01	-0.8173	-0.0123
TCGA-69-7765-01	-0.3572	-0.2056
TCGA-69-7973-01	-0.0245	0.1305
TCGA-69-7974-01	1.5346	0.2319
TCGA-69-7978-01	0.0869	0.2446
TCGA-69-7979-01	0.0371	0.1522
TCGA-69-7980-01	-0.6609	-0.1838
TCGA-69-8253-01	-0.7257	-0.4722
TCGA-69-8254-01	-0.5864	0.6065
TCGA-69-8255-01	-0.8275	1.632
TCGA-69-8453-01	-0.2723	-0.5184
TCGA-69-A59K-01	2.0658	0.2481
TCGA-71-6725-01	-0.3687	-0.3489
TCGA-71-8520-01	1.0135	1.7097
TCGA-73-4658-01	0.3213	0.2892
TCGA-73-4659-01	-0.4911	0.7337
TCGA-73-4662-01	1.7599	1.0721
TCGA-73-4666-01	0.1863	4.9144
TCGA-73-4668-01	-0.0442	-0.5108
TCGA-73-4670-01	-0.6227	1.0637
TCGA-73-4675-01	3.3831	1.5612
TCGA-73-4676-01	0.8637	1.2615
TCGA-73-4677-01	-0.6708	-0.9323
TCGA-73-7498-01	-0.3227	-1.2022
TCGA-73-7499-01	1.0995	0.1947
TCGA-73-A9RS-01	-0.9034	-0.8166
TCGA-75-5122-01	-0.3324	-0.9354
TCGA-75-5125-01	0.2743	-0.5995
TCGA-75-5126-01	1.4699	2.4275
TCGA-75-5146-01	0.1252	0.1976
TCGA-75-5147-01	0.6659	1.1202
TCGA-75-6203-01	-0.7817	-0.6574
TCGA-75-6205-01	0.0263	-0.8451
TCGA-75-6206-01	-0.2961	-0.9657
TCGA-75-6207-01	0.0045	-0.2433
TCGA-75-6211-01	-0.6619	0.9438
TCGA-75-6212-01	0.8261	0.0896
TCGA-75-6214-01	-0.5142	1.6064
TCGA-75-7025-01	0.3454	-0.7689
TCGA-75-7027-01	-0.4785	0.6094
TCGA-75-7030-01	0.391	-0.6452
TCGA-75-7031-01	0.7364	1.317
TCGA-78-7143-01	-0.3689	0.2683
TCGA-78-7145-01	0.3375	0.3712
TCGA-78-7146-01	-0.1935	4.4219
TCGA-78-7147-01	-0.194	-0.0302
TCGA-78-7148-01	-0.452	0.2153
TCGA-78-7149-01	-0.099	-0.9135
TCGA-78-7150-01	-0.4216	1.4052
TCGA-78-7152-01	0.3301	-0.7715
TCGA-78-7153-01	1.7081	1.3639
TCGA-78-7154-01	-0.7338	17.1245
TCGA-78-7155-01	-0.8872	2.5136
TCGA-78-7156-01	-0.9662	-0.3555
TCGA-78-7158-01	0.5584	-0.6624
TCGA-78-7159-01	-0.148	-0.3753
TCGA-78-7160-01	-0.8311	0.8905
TCGA-78-7161-01	-0.7865	-0.7819
TCGA-78-7162-01	-0.2448	-0.3499
TCGA-78-7163-01	-0.3398	0.3227
TCGA-78-7166-01	-0.6803	-1.0228
TCGA-78-7167-01	-0.5852	-0.5861
TCGA-78-7220-01	-0.2257	2.8042
TCGA-78-7535-01	-0.1608	-0.7864
TCGA-78-7536-01	-1.0051	0.2538
TCGA-78-7537-01	0.1305	-1.1447
TCGA-78-7539-01	1.4867	0.7149
TCGA-78-7540-01	-0.6511	0.5986
TCGA-78-7542-01	1.1948	0.1228
TCGA-78-7633-01	-0.3249	-0.9534
TCGA-78-8640-01	-0.0831	7.3489
TCGA-78-8648-01	-0.2349	-0.8516
TCGA-78-8655-01	-0.1482	-0.8615
TCGA-78-8660-01	-0.2575	0.7582
TCGA-78-8662-01	-0.8708	-0.9875
TCGA-80-5607-01	0.6266	-0.4146
TCGA-80-5608-01	-0.0802	0.3534
TCGA-80-5611-01	-0.2868	1.1714
TCGA-83-5908-01	-0.531	1.1014
TCGA-86-6562-01	-0.3026	2.1047
TCGA-86-6851-01	-0.1716	-0.5162
TCGA-86-7701-01	-0.7723	0.0436
TCGA-86-7711-01	-0.9114	2.7724
TCGA-86-7713-01	-0.3741	3.0443
TCGA-86-7714-01	-0.8011	-0.8544
TCGA-86-7953-01	-0.2959	2.016
TCGA-86-7954-01	-0.9384	1.4358
TCGA-86-7955-01	0.912	1.1858
TCGA-86-8054-01	-0.2055	1.5762
TCGA-86-8055-01	0.0175	0.0308
TCGA-86-8056-01	-0.5172	1.0305
TCGA-86-8073-01	-0.7144	-0.0674
TCGA-86-8074-01	-0.2491	1.2743
TCGA-86-8075-01	-0.6323	1.1122
TCGA-86-8076-01	-0.2597	-0.2667
TCGA-86-8278-01	0.5354	-1.4809
TCGA-86-8279-01	0.7023	-0.2712
TCGA-86-8280-01	0.1542	1.6809
TCGA-86-8281-01	-0.6789	-1.0471
TCGA-86-8358-01	-0.6726	0.6122
TCGA-86-8359-01	-0.6511	0.2584
TCGA-86-8585-01	-0.6928	-0.1048
TCGA-86-8668-01	1.7724	-1.0187
TCGA-86-8669-01	1.2177	-0.432
TCGA-86-8671-01	0.0326	-0.5437
TCGA-86-8672-01	-0.0432	0.4693
TCGA-86-8673-01	-0.3467	0.7491
TCGA-86-8674-01	-0.3086	-0.3294
TCGA-86-A456-01	1.3507	0.9178
TCGA-86-A4D0-01	-0.3741	1.3233
TCGA-86-A4JF-01	-0.2963	0.0181
TCGA-86-A4P7-01	-0.4807	-0.0957
TCGA-86-A4P8-01	-0.1005	-0.9889
TCGA-91-6828-01	0.2086	0.3488
TCGA-91-6829-01	-0.1217	0.5771
TCGA-91-6830-01	-0.8678	1.0397
TCGA-91-6831-01	-0.591	-0.0843
TCGA-91-6835-01	-0.6454	1.3956
TCGA-91-6836-01	-0.2162	1.1721
TCGA-91-6840-01	-0.724	0.6446
TCGA-91-6847-01	-0.5684	3.2015
TCGA-91-6848-01	-0.5841	-0.6674
TCGA-91-6849-01	-0.843	-0.6287
TCGA-91-7771-01	-0.6862	0.2256
TCGA-91-8496-01	1.715	0.0353
TCGA-91-8497-01	0.4102	-0.0832
TCGA-91-8499-01	-0.8097	0.7729
TCGA-91-A4BC-01	-0.7078	1.0371
TCGA-91-A4BD-01	0.6711	-1.1116
TCGA-93-7347-01	1.0546	-0.7372
TCGA-93-7348-01	1.1179	1.3005
TCGA-93-8067-01	-0.4119	-0.5841
TCGA-93-A4JN-01	-0.473	-0.3046
TCGA-93-A4JO-01	-0.5997	-0.3534
TCGA-93-A4JP-01	-0.5815	-0.8865
TCGA-93-A4JQ-01	-0.233	0.4849
TCGA-95-7039-01	0.7324	2.3651
TCGA-95-7043-01	-0.3264	3.3015
TCGA-95-7562-01	-0.6775	0.8291
TCGA-95-7567-01	-0.4573	-0.5331
TCGA-95-7944-01	-0.7904	0.8464
TCGA-95-7947-01	-0.973	0.7321
TCGA-95-7948-01	-0.3338	-0.0069
TCGA-95-8039-01	-0.0086	-0.8896
TCGA-95-8494-01	1.7914	2.2542
TCGA-95-A4VK-01	-0.4096	-0.3353
TCGA-95-A4VN-01	0.0168	0.1257
TCGA-95-A4VP-01	-0.3049	-1.2132
TCGA-97-7546-01	-0.0957	-0.1063
TCGA-97-7547-01	0.0921	-0.305
TCGA-97-7552-01	-0.5809	-0.8456
TCGA-97-7553-01	-0.5953	-0.3978
TCGA-97-7554-01	-0.4432	0.4535
TCGA-97-7937-01	-0.5291	1.9303
TCGA-97-7938-01	0.0278	-0.2716
TCGA-97-7941-01	-0.1277	-0.0903
TCGA-97-8171-01	7.5004	3.2369
TCGA-97-8172-01	-0.2972	-0.3039
TCGA-97-8174-01	0.4536	-1.1082
TCGA-97-8175-01	1.631	0.9489
TCGA-97-8176-01	-0.8381	1.1169
TCGA-97-8177-01	0.7293	-0.8698
TCGA-97-8179-01	-0.8055	1.2321
TCGA-97-8547-01	0.6313	-0.3195
TCGA-97-8552-01	0.4152	0.3477
TCGA-97-A4LX-01	0.2838	0.2896
TCGA-97-A4M0-01	0.8662	-0.4798
TCGA-97-A4M1-01	0.7284	-1.2682
TCGA-97-A4M2-01	-0.2925	-0.7657
TCGA-97-A4M3-01	-0.9584	-0.0964
TCGA-97-A4M5-01	-0.7029	-0.8082
TCGA-97-A4M6-01	0.693	-0.9121
TCGA-97-A4M7-01	-0.6299	-0.7917
TCGA-99-7458-01	0.7188	0.1645
TCGA-99-8025-01	0.1829	0.0953
TCGA-99-8028-01	0.2704	-0.9449
TCGA-99-8032-01	-0.3337	-0.5809
TCGA-99-8033-01	-0.454	0.8769
TCGA-99-AA5R-01	-0.3871	-0.8961
TCGA-J2-8192-01	-0.5557	-0.0071
TCGA-J2-8194-01	-0.5721	-0.2387
TCGA-J2-A4AD-01	0.1918	1.8066
TCGA-J2-A4AE-01	0.4976	0.3707
TCGA-J2-A4AG-01	-0.152	-0.0865
TCGA-L4-A4E5-01	1.6128	2.354
TCGA-L4-A4E6-01	0.0189	-0.812
TCGA-L9-A443-01	1.4147	-0.4409
TCGA-L9-A444-01	2.6876	-0.3953
TCGA-L9-A50W-01	1.0678	-0.2712
TCGA-L9-A5IP-01	-0.5919	-0.052
TCGA-L9-A743-01	1.0311	-0.2696
TCGA-L9-A7SV-01	-0.0921	2.8932
TCGA-L9-A8F4-01	-0.2804	0.296
TCGA-MN-A4N1-01	0.0044	-0.3318
TCGA-MN-A4N4-01	-0.7769	-0.0776
TCGA-MN-A4N5-01	0.4992	-0.5724
TCGA-MP-A4SV-01	-0.3181	1.2517
TCGA-MP-A4SW-01	0.5678	-0.0051
TCGA-MP-A4SY-01	2.139	0.1689
TCGA-MP-A4T4-01	0.2764	0.3387
TCGA-MP-A4T6-01	2.2474	0.0862
TCGA-MP-A4T7-01	-0.5917	-0.441
TCGA-MP-A4T8-01	-0.0265	0.6623
TCGA-MP-A4T9-01	0.8306	0.8847
TCGA-MP-A4TA-01	-0.5318	1.8919
TCGA-MP-A4TC-01	0.5629	-0.2459
TCGA-MP-A4TD-01	-0.0872	0.08
TCGA-MP-A4TE-01	-0.8071	0.2294
TCGA-MP-A4TF-01	0.0315	0.3555
TCGA-MP-A4TH-01	-0.0416	-0.5825
TCGA-MP-A4TI-01	-0.3189	-0.4934
TCGA-MP-A4TJ-01	-0.7017	-0.7869
TCGA-MP-A4TK-01	-0.2624	-0.4965
TCGA-MP-A5C7-01	0.5827	0.2298
TCGA-NJ-A4YF-01	2.0627	1.0208
TCGA-NJ-A4YG-01	0.2212	-0.8323
TCGA-NJ-A4YI-01	1.013	-0.6144
TCGA-NJ-A4YP-01	-0.9097	-0.3668
TCGA-NJ-A4YQ-01	-0.0515	-0.1981
TCGA-NJ-A55A-01	-0.5105	-0.312
TCGA-NJ-A55O-01	-0.3464	-0.0067
TCGA-NJ-A55R-01	-0.6684	0.0037
TCGA-NJ-A7XG-01	2.0297	-0.9351
TCGA-O1-A52J-01	1.648	0.7262
TCGA-S2-AA1A-01	-0.5157	0.2428

## Sheet: LUAD_Citrin_CPS1
Table S5.6. Z-scores for CPS1 and citrin mRNA abundance in the individual lung adenocarcinoma samples
Sample Id	SLC25A13: mRNA Expression z-scores relative to diploid samples (log RNA Seq V2 RSEM).	CPS1: mRNA Expression z-scores relative to diploid samples (log RNA Seq V2 RSEM).
A006	-1.3698	0.4954
A015	-2.2803	-1.507
A021	1.6598	-1.2279
A027	-0.7843	-0.5246
A028	0.0533	0.7904
A033	-0.6906	-0.3113
A037	0.8889	-1.4182
A062	0.6731	-0.9715
A063	1.6506	-1.831
A066	-2.4455	-0.9974
A068	-0.4747	-1.1391
A072	0.5872	-0.6564
A074	-1.256	0.3111
A100	0.9828	0.998
A101	0.5267	-0.4825
A102	0.7083	-1.1035
A103	1.4084	-1.774
A104	0.7739	-0.5918
A110	0.9431	-0.6906
A111	0.854	-0.4414
A112	0.8442	-1.3988
A117	-0.7299	-0.685
A120	1.4104	-0.3007
A124	1.0942	2.8348
A126	-0.5313	0.1292
A131	-0.1024	-3.2327
A134	1.0762	-1.2445
A138	-0.6929	0.8836
A143	0.6632	3.5894
A144	1.0898	-0.6221
A148	0.2463	-0.8545
A150	1.099	-1.0981
A153	-0.0126	-0.413
A156	0.6767	-0.2699
A157	0.0218	0.1165
A158	0.3316	-0.3347
A159	0.3983	0.1963
A162	0.9456	-0.3686
A163	2.1157	-0.7321
A165	-0.1376	-0.2819
A168	-2.4645	-0.9932
A169	-0.0113	-0.4946
A177	-0.2713	0.234
A182	0.3318	0.1483
A183	1.603	-0.2207
A185	1.2238	-0.6484
A186	0.5776	-0.2357
A187	5.0782	1.6171
A188	0.5006	0.2226
A190	1.9142	1.8601
A191	2.0212	-0.8095
A192	0.7017	0.0566
A193	1.7105	3.4138
A194	0.5475	0.875
A195	0.2896	1.9995
A196	0.5314	0.7741
A197	1.8149	-0.6886
A198	3.0626	3.5818
A199	0.6701	0.2973
A200	1.8523	-1.0969
A201	0.5181	0.1915
A202	1.6064	0.1585
A203	0.3292	-0.3244
A204	1.7406	-1.0164
A205	0.0641	0.6352
A206	0.0989	-0.2361
A207	2.5221	0.1438
A208	0.2324	0.2799
A209	-1.0269	-0.5126
A210	0.3731	0.122
A211	-0.8158	0.3522
A212	-0.684	0.6965
A213	-0.2657	-0.3164
A214	-1.7124	0.263
A215	-1.4059	0.7177
A216	1.6732	4.2442
A217	0.3102	0.0516
A218	-0.1604	1.0885
A219	1.3568	0.3087
A220	2.6446	0.05
A221	-1.2541	0.9663
A222	1.2405	0.2374
A232	-0.1302	-2.5498
A233	0.2191	0.3471
A234	-0.7011	0.9395
A239	0.7836	0.0362
A240	-0.1464	0.3585
A241	0.6172	0.4945
A243	1.1296	-0.3699
A247	-0.5487	-0.1671
A249	0.8715	0.1027
A250	1.6475	0.5581
A252	-1.4215	0.6279
A255	0.517	0.1673
A258	0.1481	0.2803
A259	1.0824	-2.03
A260	1.1359	1.0403
A261	0.8633	-0.4729
A262	0.3211	-1.8693
A263	-0.6349	-0.5978
A264	-0.3953	1.0147
A265	-0.4396	0.2255
A266	-0.6562	-0.0147
A267	-0.8303	-0.635
A268	-0.7795	0.7343
A269	0.311	0.2015
A270	-0.6822	0.8143
A271	2.0121	0.3482
A272	0.0398	-1.7111
A273	1.3666	0.0473
A274	0.5872	-0.2261
A275	1.5482	-0.1778
A276	-0.048	0.2629
A277	-1.7802	-0.4148
A278	0.1554	0.5813
A279	0.3631	-0.6477
A280	0.6968	-0.7598
A281	-0.1935	0.8866
A282	0.0842	-0.2974
A283	-0.6574	0.412
A284	-0.3476	-0.0466
A285	-0.6143	-0.0037
A306	0.8755	0.2399
A307	1.6122	-0.78
A310	0.0659	-0.7697
A315	1.0609	0.4166
A316	0.687	-0.1809
A320	0.7091	-0.3864
A322	-0.3075	-0.5565
A323	1.2411	-1.0858
A375	1.8989	-0.6253
A377	0.4986	-0.0182
A379	0.1468	-1.3421
A380	0.059	-0.0145
A381	1.4078	-0.801
A425	-0.0023	0.3638
A426	0.7727	-0.0039
A428	0.1636	-0.3345
A430	1.5231	0.5333
A432	0.0312	-0.6161
A433	0.3692	-0.4971
A434	0.4689	-0.5536
A483	-1.841	-0.4901
A486	-0.6878	0.0218
A488	1.1869	-0.8352
A490	0.5177	-1.0259
A492	-0.0221	0.217
A493	-0.1549	0.1956
A496	-0.1411	0.2845
A499	-1.6839	-0.0598
A500	-1.5022	-0.8613
A503	0.1196	-0.8066
A504	1.3984	-0.1843
A508	-1.8086	-0.7197
A509	0.1696	-0.1841
A510	0.0335	0.3855
A511	0.769	0.5007
A512	-0.3146	-0.604
A514	-0.2779	0.4425
A517	-1.095	0.5882
A519	1.5916	0.3149
A521	0.8323	0.4291
A522	0.0079	0.9924
A524	-0.3224	0.3462
A530	1.5324	0.4523
A532	-0.3476	2.048
A534	-0.5624	-0.1349
A537	-0.7229	-0.9644
A538	0.5765	0.3092
TCGA-05-4244-01	-0.0342	-0.326
TCGA-05-4249-01	0.0934	-0.3254
TCGA-05-4250-01	1.4268	-0.3221
TCGA-05-4382-01	1.0136	-0.3238
TCGA-05-4384-01	-0.5127	-0.2527
TCGA-05-4389-01	1.1743	-0.3071
TCGA-05-4390-01	0.8004	1.0103
TCGA-05-4395-01	3.8703	-0.3261
TCGA-05-4396-01	0.9663	5.0416
TCGA-05-4397-01	3.4335	-0.3257
TCGA-05-4398-01	3.0228	-0.3247
TCGA-05-4402-01	0.7313	-0.3247
TCGA-05-4403-01	-0.8199	-0.3228
TCGA-05-4405-01	0.1911	-0.325
TCGA-05-4410-01	1.9734	-0.3246
TCGA-05-4415-01	1.1353	3.1132
TCGA-05-4417-01	0.1199	0.6576
TCGA-05-4418-01	0.0557	2.1309
TCGA-05-4420-01	0.3286	-0.3252
TCGA-05-4422-01	0.9704	0.8115
TCGA-05-4424-01	4.1157	-0.3234
TCGA-05-4425-01	-0.9236	-0.3249
TCGA-05-4426-01	-1.1349	-0.3253
TCGA-05-4427-01	-0.4668	-0.325
TCGA-05-4430-01	-0.099	-0.323
TCGA-05-4432-01	-0.6511	-0.3087
TCGA-05-4433-01	0.7349	-0.3252
TCGA-05-4434-01	-0.1449	-0.3247
TCGA-05-5423-01	0.2239	-0.3255
TCGA-05-5425-01	3.294	3.2514
TCGA-05-5428-01	-0.0528	-0.325
TCGA-05-5429-01	0.0661	-0.3255
TCGA-05-5715-01	0.9473	-0.3246
TCGA-35-3615-01	-0.7485	-0.3256
TCGA-35-4122-01	3.103	-0.3202
TCGA-35-4123-01	0.3588	-0.3251
TCGA-35-5375-01	0.3011	-0.3253
TCGA-38-4625-01	0.3205	-0.3189
TCGA-38-4626-01	-0.4898	-0.3217
TCGA-38-4627-01	-0.2917	-0.3184
TCGA-38-4628-01	0.8093	-0.3256
TCGA-38-4631-01	5.111	-0.3035
TCGA-38-4632-01	0.2841	-0.3248
TCGA-38-6178-01	1.7078	-0.3248
TCGA-38-7271-01	-0.6431	-0.3238
TCGA-38-A44F-01	-0.6202	-0.3246
TCGA-44-2655-01	-0.4094	-0.3244
TCGA-44-2656-01	0.5517	-0.3252
TCGA-44-2657-01	-0.1499	-0.3248
TCGA-44-2659-01	-0.9898	-0.3242
TCGA-44-2662-01	4.3221	-0.3223
TCGA-44-2665-01	-0.7851	-0.3219
TCGA-44-2666-01	-0.6388	-0.3257
TCGA-44-2668-01	0.0141	-0.3244
TCGA-44-3396-01	1.1122	-0.3089
TCGA-44-3398-01	-0.657	-0.3221
TCGA-44-3918-01	-0.6421	-0.3199
TCGA-44-3919-01	-0.165	-0.3218
TCGA-44-4112-01	-0.0196	-0.3253
TCGA-44-5643-01	1.3409	-0.3227
TCGA-44-5644-01	1.05	-0.2232
TCGA-44-5645-01	0.5425	-0.3256
TCGA-44-6145-01	1.4576	-0.3136
TCGA-44-6146-01	1.2376	-0.3249
TCGA-44-6148-01	-0.7413	-0.3206
TCGA-44-6774-01	0.5461	-0.322
TCGA-44-6775-01	0.4732	-0.3243
TCGA-44-6776-01	0.3158	-0.3186
TCGA-44-6777-01	-0.8272	-0.3224
TCGA-44-6778-01	1.0857	-0.2565
TCGA-44-6779-01	-0.6269	-0.3257
TCGA-44-7659-01	-0.7516	-0.3258
TCGA-44-7660-01	1.0486	-0.3255
TCGA-44-7661-01	0.0699	-0.3142
TCGA-44-7662-01	0.9254	-0.3238
TCGA-44-7667-01	3.8196	-0.2895
TCGA-44-7669-01	2.5576	1.6161
TCGA-44-7670-01	1.2766	-0.3241
TCGA-44-7671-01	0.1353	0.6393
TCGA-44-7672-01	-0.8503	-0.3238
TCGA-44-8117-01	1.8446	-0.3235
TCGA-44-8119-01	-0.1502	-0.2961
TCGA-44-8120-01	-0.1721	-0.3223
TCGA-44-A479-01	-0.9178	-0.2945
TCGA-44-A47A-01	-0.5994	-0.3243
TCGA-44-A47B-01	-1.0625	-0.2992
TCGA-44-A47G-01	-0.4327	-0.3114
TCGA-44-A4SS-01	2.7181	-0.3241
TCGA-44-A4SU-01	-0.1337	-0.325
TCGA-49-4486-01	-0.8908	-0.3258
TCGA-49-4487-01	-0.4425	0.9119
TCGA-49-4488-01	-0.1175	-0.3257
TCGA-49-4490-01	1.0734	-0.3249
TCGA-49-4494-01	2.7339	-0.326
TCGA-49-4501-01	0.8662	-0.3239
TCGA-49-4505-01	-0.115	-0.3243
TCGA-49-4506-01	-1.0561	1.8924
TCGA-49-4507-01	-1.4043	1.0771
TCGA-49-4510-01	-0.8703	0.7457
TCGA-49-4512-01	-0.2767	-0.3157
TCGA-49-4514-01	1.1633	0.9115
TCGA-49-6742-01	-0.2733	0.663
TCGA-49-6743-01	1.0033	-0.3231
TCGA-49-6744-01	0.1406	-0.324
TCGA-49-6745-01	1.7394	-0.3249
TCGA-49-6761-01	-0.7901	-0.3257
TCGA-49-6767-01	2.3982	-0.3258
TCGA-49-AAQV-01	0.0618	-0.3233
TCGA-49-AAR0-01	0.0473	-0.3227
TCGA-49-AAR2-01	1.1561	3.5319
TCGA-49-AAR3-01	3.3147	-0.3252
TCGA-49-AAR4-01	-0.2866	-0.3239
TCGA-49-AAR9-01	-0.696	-0.3259
TCGA-49-AARE-01	0.2374	-0.3256
TCGA-49-AARN-01	-0.6233	-0.3252
TCGA-49-AARO-01	-0.6075	-0.3148
TCGA-49-AARQ-01	1.0831	-0.3257
TCGA-49-AARR-01	-0.7657	-0.3237
TCGA-4B-A93V-01	-0.633	0.7359
TCGA-50-5044-01	-0.8387	-0.3219
TCGA-50-5045-01	-1.1833	-0.3232
TCGA-50-5049-01	0.4769	-0.3251
TCGA-50-5051-01	-0.4541	1.1034
TCGA-50-5055-01	-0.5717	-0.3257
TCGA-50-5066-01	0.6598	-0.3245
TCGA-50-5068-01	-1.2925	-0.3256
TCGA-50-5072-01	1.244	2.8094
TCGA-50-5930-01	-0.1634	0.9704
TCGA-50-5931-01	0.1683	-0.3248
TCGA-50-5932-01	-0.6695	-0.3257
TCGA-50-5933-01	0.7517	-0.3021
TCGA-50-5935-01	0.8849	-0.3253
TCGA-50-5936-01	-0.2463	1.6213
TCGA-50-5939-01	0.2109	-0.0612
TCGA-50-5941-01	-0.536	-0.3252
TCGA-50-5942-01	-0.7902	-0.3232
TCGA-50-5944-01	-0.2059	-0.3237
TCGA-50-5946-01	0.1983	-0.3257
TCGA-50-6590-01	0.6503	-0.3007
TCGA-50-6591-01	0.5176	-0.325
TCGA-50-6592-01	1.2582	-0.3243
TCGA-50-6593-01	-0.5047	-0.325
TCGA-50-6594-01	1.6792	-0.326
TCGA-50-6595-01	0.5815	-0.321
TCGA-50-6597-01	-1.4116	-0.3175
TCGA-50-6673-01	0.0624	-0.3028
TCGA-50-7109-01	0.056	5.3743
TCGA-50-8457-01	-0.4908	-0.3244
TCGA-50-8459-01	-0.7469	-0.3202
TCGA-50-8460-01	-0.9108	-0.3251
TCGA-53-7624-01	0.012	-0.3185
TCGA-53-7626-01	-0.7314	-0.3245
TCGA-53-7813-01	-0.4076	-0.3216
TCGA-53-A4EZ-01	6.0691	-0.326
TCGA-55-1592-01	3.6031	-0.3251
TCGA-55-1594-01	0.7883	-0.3253
TCGA-55-1595-01	-0.8169	-0.3236
TCGA-55-1596-01	2.5364	-0.3254
TCGA-55-5899-01	3.2117	-0.3218
TCGA-55-6543-01	-0.2331	-0.3254
TCGA-55-6642-01	-0.4115	0.5495
TCGA-55-6712-01	-0.0456	-0.3244
TCGA-55-6968-01	1.4122	-0.3259
TCGA-55-6969-01	1.911	-0.2882
TCGA-55-6970-01	0.5593	4.8548
TCGA-55-6971-01	-0.6524	-0.3239
TCGA-55-6972-01	-0.2554	-0.3247
TCGA-55-6975-01	2.1284	1.018
TCGA-55-6978-01	0.6082	-0.3134
TCGA-55-6979-01	-0.0867	-0.3248
TCGA-55-6980-01	0.9328	-0.3245
TCGA-55-6981-01	2.9879	-0.3256
TCGA-55-6982-01	0.1141	-0.3242
TCGA-55-6983-01	-0.6107	-0.325
TCGA-55-6984-01	-0.0383	-0.3256
TCGA-55-6985-01	-0.2517	-0.3244
TCGA-55-6986-01	0.1918	-0.3234
TCGA-55-6987-01	0.4276	1.5425
TCGA-55-7227-01	-0.9797	-0.3247
TCGA-55-7281-01	-0.9968	-0.3225
TCGA-55-7283-01	0.8013	-0.3254
TCGA-55-7284-01	0.5988	-0.3163
TCGA-55-7570-01	3.2423	-0.3246
TCGA-55-7573-01	-0.4846	-0.325
TCGA-55-7574-01	-0.6093	-0.3228
TCGA-55-7576-01	-0.5617	-0.3091
TCGA-55-7724-01	0.2638	-0.3228
TCGA-55-7725-01	0.0716	-0.3259
TCGA-55-7726-01	0.2397	-0.3223
TCGA-55-7727-01	-0.4252	-0.3256
TCGA-55-7728-01	-0.6414	-0.3256
TCGA-55-7815-01	2.6065	-0.3161
TCGA-55-7816-01	-0.6587	-0.3194
TCGA-55-7903-01	-0.3217	-0.3239
TCGA-55-7907-01	1.3936	-0.3253
TCGA-55-7910-01	-0.3084	0.2115
TCGA-55-7911-01	-0.7455	-0.2923
TCGA-55-7913-01	3.2021	4.7594
TCGA-55-7914-01	-0.2166	-0.3254
TCGA-55-7994-01	0.0649	-0.3248
TCGA-55-7995-01	0.2087	-0.3256
TCGA-55-8085-01	0.9454	-0.2625
TCGA-55-8087-01	-0.1471	-0.3254
TCGA-55-8089-01	-0.9723	-0.324
TCGA-55-8090-01	-0.2955	-0.3244
TCGA-55-8091-01	-0.9464	-0.323
TCGA-55-8092-01	0.4381	1.0289
TCGA-55-8094-01	3.884	4.9255
TCGA-55-8096-01	1.6055	-0.3212
TCGA-55-8097-01	-0.1978	-0.3249
TCGA-55-8203-01	0.4151	-0.3102
TCGA-55-8204-01	-0.2536	-0.3217
TCGA-55-8205-01	1.5127	-0.3167
TCGA-55-8206-01	0.4715	-0.325
TCGA-55-8207-01	-0.816	-0.3242
TCGA-55-8208-01	-0.3159	-0.3226
TCGA-55-8299-01	-0.1293	0.1269
TCGA-55-8301-01	-0.119	-0.3256
TCGA-55-8302-01	-0.2221	-0.3258
TCGA-55-8505-01	2.4543	-0.0434
TCGA-55-8506-01	-0.9266	-0.3255
TCGA-55-8507-01	-0.2616	-0.3253
TCGA-55-8508-01	0.4509	-0.0357
TCGA-55-8510-01	-0.1554	-0.3248
TCGA-55-8511-01	0.6731	-0.3256
TCGA-55-8512-01	-0.7663	-0.3244
TCGA-55-8513-01	-0.8976	-0.3231
TCGA-55-8514-01	1.5391	-0.326
TCGA-55-8614-01	-0.1762	-0.3031
TCGA-55-8615-01	-0.2906	-0.0112
TCGA-55-8616-01	0.3048	-0.3247
TCGA-55-8619-01	-0.9354	-0.3244
TCGA-55-8620-01	3.0135	-0.3219
TCGA-55-8621-01	-0.7233	-0.3204
TCGA-55-A48X-01	0.4469	-0.3249
TCGA-55-A48Y-01	0.9745	6.1319
TCGA-55-A48Z-01	-0.1904	-0.3214
TCGA-55-A490-01	-0.5033	-0.3256
TCGA-55-A491-01	0.8755	-0.3259
TCGA-55-A492-01	-0.4892	1.9258
TCGA-55-A493-01	1.2157	-0.3252
TCGA-55-A494-01	2.4956	-0.3261
TCGA-55-A4DF-01	0.3514	-0.3245
TCGA-55-A4DG-01	-1.4728	-0.3246
TCGA-55-A57B-01	1.1177	-0.3075
TCGA-62-8394-01	0.7176	-0.3259
TCGA-62-8395-01	0.8236	-0.3246
TCGA-62-8397-01	0.5807	-0.325
TCGA-62-8398-01	0.7714	1.2612
TCGA-62-8399-01	1.4603	-0.0758
TCGA-62-8402-01	-0.5904	-0.3261
TCGA-62-A46O-01	2.664	4.6538
TCGA-62-A46P-01	-1.39	-0.3251
TCGA-62-A46R-01	0.3978	-0.3259
TCGA-62-A46S-01	0.3642	0.4095
TCGA-62-A46U-01	-0.4342	-0.326
TCGA-62-A46V-01	0.1297	-0.3247
TCGA-62-A46Y-01	0.3814	-0.3251
TCGA-62-A470-01	0.7691	1.464
TCGA-62-A471-01	0.1207	1.6507
TCGA-62-A472-01	-0.4265	-0.326
TCGA-64-1676-01	-0.7107	-0.3258
TCGA-64-1677-01	-0.8433	-0.3258
TCGA-64-1678-01	-0.7932	0.0061
TCGA-64-1679-01	0.6893	-0.3231
TCGA-64-1680-01	-0.7968	-0.3259
TCGA-64-1681-01	0.4948	-0.3256
TCGA-64-5774-01	0.2841	0.4062
TCGA-64-5775-01	-0.9234	-0.2898
TCGA-64-5778-01	-1.1417	-0.324
TCGA-64-5779-01	-0.4728	-0.2813
TCGA-64-5781-01	-0.418	-0.0541
TCGA-64-5815-01	-0.6874	-0.3195
TCGA-67-3770-01	-0.8101	-0.3263
TCGA-67-3771-01	0.4477	-0.3254
TCGA-67-3772-01	0.3924	-0.3251
TCGA-67-3773-01	-0.8398	-0.3252
TCGA-67-3774-01	-1.275	-0.0999
TCGA-67-4679-01	-0.8122	-0.3248
TCGA-67-6215-01	0.0088	-0.3257
TCGA-67-6216-01	-0.5904	-0.3259
TCGA-67-6217-01	-0.2842	-0.325
TCGA-69-7760-01	0.6362	-0.3249
TCGA-69-7761-01	0.4828	-0.3247
TCGA-69-7763-01	-0.486	-0.2424
TCGA-69-7764-01	-0.0123	0.7994
TCGA-69-7765-01	-0.2056	-0.322
TCGA-69-7973-01	0.1305	-0.1418
TCGA-69-7974-01	0.2319	-0.3244
TCGA-69-7978-01	0.2446	-0.2908
TCGA-69-7979-01	0.1522	-0.3256
TCGA-69-7980-01	-0.1838	-0.3243
TCGA-69-8253-01	-0.4722	-0.3233
TCGA-69-8254-01	0.6065	-0.3239
TCGA-69-8255-01	1.632	6.324
TCGA-69-8453-01	-0.5184	-0.3232
TCGA-69-A59K-01	0.2481	-0.3207
TCGA-71-6725-01	-0.3489	-0.326
TCGA-71-8520-01	1.7097	-0.3249
TCGA-73-4658-01	0.2892	-0.3239
TCGA-73-4659-01	0.7337	1.3926
TCGA-73-4662-01	1.0721	-0.3253
TCGA-73-4666-01	4.9144	-0.3257
TCGA-73-4668-01	-0.5108	-0.3154
TCGA-73-4670-01	1.0637	0.7504
TCGA-73-4675-01	1.5612	-0.3253
TCGA-73-4676-01	1.2615	-0.3058
TCGA-73-4677-01	-0.9323	-0.3104
TCGA-73-7498-01	-1.2022	-0.3241
TCGA-73-7499-01	0.1947	-0.326
TCGA-73-A9RS-01	-0.8166	3.5444
TCGA-75-5122-01	-0.9354	-0.3232
TCGA-75-5125-01	-0.5995	-0.2999
TCGA-75-5126-01	2.4275	-0.2992
TCGA-75-5146-01	0.1976	-0.3246
TCGA-75-5147-01	1.1202	-0.3246
TCGA-75-6203-01	-0.6574	-0.3249
TCGA-75-6205-01	-0.8451	-0.3231
TCGA-75-6206-01	-0.9657	-0.0075
TCGA-75-6207-01	-0.2433	-0.3235
TCGA-75-6211-01	0.9438	-0.3092
TCGA-75-6212-01	0.0896	-0.3251
TCGA-75-6214-01	1.6064	-0.3253
TCGA-75-7025-01	-0.7689	-0.3251
TCGA-75-7027-01	0.6094	4.0507
TCGA-75-7030-01	-0.6452	-0.3224
TCGA-75-7031-01	1.317	-0.3044
TCGA-78-7143-01	0.2683	-0.3258
TCGA-78-7145-01	0.3712	-0.2963
TCGA-78-7146-01	4.4219	-0.3256
TCGA-78-7147-01	-0.0302	-0.326
TCGA-78-7148-01	0.2153	3.1806
TCGA-78-7149-01	-0.9135	-0.3221
TCGA-78-7150-01	1.4052	0.3486
TCGA-78-7152-01	-0.7715	-0.3105
TCGA-78-7153-01	1.3639	-0.2356
TCGA-78-7154-01	17.1245	-0.3252
TCGA-78-7155-01	2.5136	-0.3257
TCGA-78-7156-01	-0.3555	-0.2492
TCGA-78-7158-01	-0.6624	-0.3258
TCGA-78-7159-01	-0.3753	0.2385
TCGA-78-7160-01	0.8905	4.5029
TCGA-78-7161-01	-0.7819	1.304
TCGA-78-7162-01	-0.3499	0.0303
TCGA-78-7163-01	0.3227	-0.3261
TCGA-78-7166-01	-1.0228	0.0828
TCGA-78-7167-01	-0.5861	0.3303
TCGA-78-7220-01	2.8042	0.2352
TCGA-78-7535-01	-0.7864	-0.3255
TCGA-78-7536-01	0.2538	-0.1978
TCGA-78-7537-01	-1.1447	-0.3248
TCGA-78-7539-01	0.7149	-0.3258
TCGA-78-7540-01	0.5986	-0.3255
TCGA-78-7542-01	0.1228	-0.323
TCGA-78-7633-01	-0.9534	-0.0314
TCGA-78-8640-01	7.3489	-0.3258
TCGA-78-8648-01	-0.8516	-0.3206
TCGA-78-8655-01	-0.8615	-0.3131
TCGA-78-8660-01	0.7582	-0.3252
TCGA-78-8662-01	-0.9875	-0.3255
TCGA-80-5607-01	-0.4146	-0.3247
TCGA-80-5608-01	0.3534	-0.0747
TCGA-80-5611-01	1.1714	-0.3258
TCGA-83-5908-01	1.1014	-0.2896
TCGA-86-6562-01	2.1047	-0.324
TCGA-86-6851-01	-0.5162	-0.3246
TCGA-86-7701-01	0.0436	0.0321
TCGA-86-7711-01	2.7724	-0.3228
TCGA-86-7713-01	3.0443	1.2033
TCGA-86-7714-01	-0.8544	-0.3251
TCGA-86-7953-01	2.016	-0.3251
TCGA-86-7954-01	1.4358	-0.3257
TCGA-86-7955-01	1.1858	3.9251
TCGA-86-8054-01	1.5762	3.2111
TCGA-86-8055-01	0.0308	-0.3225
TCGA-86-8056-01	1.0305	-0.3193
TCGA-86-8073-01	-0.0674	-0.3251
TCGA-86-8074-01	1.2743	-0.3253
TCGA-86-8075-01	1.1122	-0.3242
TCGA-86-8076-01	-0.2667	-0.1882
TCGA-86-8278-01	-1.4809	-0.3253
TCGA-86-8279-01	-0.2712	-0.3251
TCGA-86-8280-01	1.6809	-0.3242
TCGA-86-8281-01	-1.0471	-0.3171
TCGA-86-8358-01	0.6122	-0.3253
TCGA-86-8359-01	0.2584	0.6569
TCGA-86-8585-01	-0.1048	1.2169
TCGA-86-8668-01	-1.0187	-0.302
TCGA-86-8669-01	-0.432	-0.3257
TCGA-86-8671-01	-0.5437	-0.3247
TCGA-86-8672-01	0.4693	-0.2772
TCGA-86-8673-01	0.7491	-0.3245
TCGA-86-8674-01	-0.3294	-0.3257
TCGA-86-A456-01	0.9178	-0.3239
TCGA-86-A4D0-01	1.3233	1.1832
TCGA-86-A4JF-01	0.0181	-0.3222
TCGA-86-A4P7-01	-0.0957	-0.3249
TCGA-86-A4P8-01	-0.9889	-0.3215
TCGA-91-6828-01	0.3488	-0.3247
TCGA-91-6829-01	0.5771	-0.3231
TCGA-91-6830-01	1.0397	-0.3204
TCGA-91-6831-01	-0.0843	3.8274
TCGA-91-6835-01	1.3956	-0.3243
TCGA-91-6836-01	1.1721	-0.3247
TCGA-91-6840-01	0.6446	-0.3247
TCGA-91-6847-01	3.2015	-0.3245
TCGA-91-6848-01	-0.6674	-0.3235
TCGA-91-6849-01	-0.6287	-0.324
TCGA-91-7771-01	0.2256	-0.2472
TCGA-91-8496-01	0.0353	-0.3258
TCGA-91-8497-01	-0.0832	-0.3189
TCGA-91-8499-01	0.7729	-0.3149
TCGA-91-A4BC-01	1.0371	1.318
TCGA-91-A4BD-01	-1.1116	-0.3262
TCGA-93-7347-01	-0.7372	-0.325
TCGA-93-7348-01	1.3005	-0.3253
TCGA-93-8067-01	-0.5841	10.6568
TCGA-93-A4JN-01	-0.3046	-0.3238
TCGA-93-A4JO-01	-0.3534	-0.3246
TCGA-93-A4JP-01	-0.8865	-0.323
TCGA-93-A4JQ-01	0.4849	-0.3234
TCGA-95-7039-01	2.3651	-0.3255
TCGA-95-7043-01	3.3015	-0.3259
TCGA-95-7562-01	0.8291	-0.3258
TCGA-95-7567-01	-0.5331	-0.3243
TCGA-95-7944-01	0.8464	-0.2329
TCGA-95-7947-01	0.7321	-0.3255
TCGA-95-7948-01	-0.0069	-0.326
TCGA-95-8039-01	-0.8896	-0.3221
TCGA-95-8494-01	2.2542	-0.3246
TCGA-95-A4VK-01	-0.3353	-0.3237
TCGA-95-A4VN-01	0.1257	-0.3244
TCGA-95-A4VP-01	-1.2132	0.8254
TCGA-97-7546-01	-0.1063	-0.3239
TCGA-97-7547-01	-0.305	-0.3251
TCGA-97-7552-01	-0.8456	-0.3248
TCGA-97-7553-01	-0.3978	-0.3245
TCGA-97-7554-01	0.4535	-0.3228
TCGA-97-7937-01	1.9303	-0.3252
TCGA-97-7938-01	-0.2716	-0.3232
TCGA-97-7941-01	-0.0903	-0.3251
TCGA-97-8171-01	3.2369	-0.3257
TCGA-97-8172-01	-0.3039	-0.3222
TCGA-97-8174-01	-1.1082	1.544
TCGA-97-8175-01	0.9489	-0.322
TCGA-97-8176-01	1.1169	1.021
TCGA-97-8177-01	-0.8698	-0.3223
TCGA-97-8179-01	1.2321	3.3739
TCGA-97-8547-01	-0.3195	-0.3253
TCGA-97-8552-01	0.3477	-0.3255
TCGA-97-A4LX-01	0.2896	-0.3254
TCGA-97-A4M0-01	-0.4798	-0.3261
TCGA-97-A4M1-01	-1.2682	-0.3168
TCGA-97-A4M2-01	-0.7657	-0.323
TCGA-97-A4M3-01	-0.0964	-0.1246
TCGA-97-A4M5-01	-0.8082	0.4512
TCGA-97-A4M6-01	-0.9121	-0.3254
TCGA-97-A4M7-01	-0.7917	-0.3236
TCGA-99-7458-01	0.1645	-0.3238
TCGA-99-8025-01	0.0953	-0.3242
TCGA-99-8028-01	-0.9449	-0.3221
TCGA-99-8032-01	-0.5809	1.426
TCGA-99-8033-01	0.8769	6.4276
TCGA-99-AA5R-01	-0.8961	-0.3234
TCGA-J2-8192-01	-0.0071	-0.3214
TCGA-J2-8194-01	-0.2387	4.0747
TCGA-J2-A4AD-01	1.8066	-0.3248
TCGA-J2-A4AE-01	0.3707	-0.3252
TCGA-J2-A4AG-01	-0.0865	-0.3253
TCGA-L4-A4E5-01	2.354	-0.3251
TCGA-L4-A4E6-01	-0.812	-0.3227
TCGA-L9-A443-01	-0.4409	-0.3236
TCGA-L9-A444-01	-0.3953	-0.3249
TCGA-L9-A50W-01	-0.2712	-0.3253
TCGA-L9-A5IP-01	-0.052	0.2042
TCGA-L9-A743-01	-0.2696	-0.3221
TCGA-L9-A7SV-01	2.8932	-0.3178
TCGA-L9-A8F4-01	0.296	-0.3252
TCGA-MN-A4N1-01	-0.3318	-0.3256
TCGA-MN-A4N4-01	-0.0776	-0.3243
TCGA-MN-A4N5-01	-0.5724	-0.3242
TCGA-MP-A4SV-01	1.2517	-0.3252
TCGA-MP-A4SW-01	-0.0051	-0.3257
TCGA-MP-A4SY-01	0.1689	-0.3221
TCGA-MP-A4T4-01	0.3387	-0.3249
TCGA-MP-A4T6-01	0.0862	-0.3255
TCGA-MP-A4T7-01	-0.441	1.2562
TCGA-MP-A4T8-01	0.6623	0.6128
TCGA-MP-A4T9-01	0.8847	-0.3247
TCGA-MP-A4TA-01	1.8919	1.6199
TCGA-MP-A4TC-01	-0.2459	-0.3201
TCGA-MP-A4TD-01	0.08	0.8897
TCGA-MP-A4TE-01	0.2294	4.4552
TCGA-MP-A4TF-01	0.3555	-0.2211
TCGA-MP-A4TH-01	-0.5825	-0.3223
TCGA-MP-A4TI-01	-0.4934	-0.3238
TCGA-MP-A4TJ-01	-0.7869	-0.3231
TCGA-MP-A4TK-01	-0.4965	-0.3203
TCGA-MP-A5C7-01	0.2298	-0.3253
TCGA-NJ-A4YF-01	1.0208	5.7694
TCGA-NJ-A4YG-01	-0.8323	-0.3253
TCGA-NJ-A4YI-01	-0.6144	-0.298
TCGA-NJ-A4YP-01	-0.3668	0.306
TCGA-NJ-A4YQ-01	-0.1981	-0.3209
TCGA-NJ-A55A-01	-0.312	-0.3251
TCGA-NJ-A55O-01	-0.0067	0.2713
TCGA-NJ-A55R-01	0.0037	-0.3083
TCGA-NJ-A7XG-01	-0.9351	-0.3261
TCGA-O1-A52J-01	0.7262	-0.3249
TCGA-S2-AA1A-01	0.2428	-0.324

## Sheet: Glioblastoma_NAGS_CPS1
Table S5.7. NAGS and CPS1 mRNA abundance in the individual glioblastoma samples
Sample Id	NAGS: mRNA expression (RNA Seq V2 RSEM) (log2(value + 1))	CPS1: mRNA expression (RNA Seq V2 RSEM) (log2(value + 1))
TCGA-02-0047-01	33	318
TCGA-02-0055-01	109	169
TCGA-02-2483-01	108	763
TCGA-02-2485-01	81	412
TCGA-02-2486-01	71	171
TCGA-06-0125-01	81	1592
TCGA-06-0129-01	29	746
TCGA-06-0130-01	54	8
TCGA-06-0132-01	119	356
TCGA-06-0138-01	89	187
TCGA-06-0141-01	139	194
TCGA-06-0156-01	129	894
TCGA-06-0157-01	61	632
TCGA-06-0158-01	66	667
TCGA-06-0168-01	24	131
TCGA-06-0174-01	73	132
TCGA-06-0178-01	34	1173
TCGA-06-0184-01	81	89
TCGA-06-0187-01	105	55
TCGA-06-0190-01	99	104
TCGA-06-0210-01	96	498
TCGA-06-0211-01	100	349
TCGA-06-0219-01	78	608
TCGA-06-0238-01	46	460
TCGA-06-0644-01	151	93
TCGA-06-0645-01	115	136
TCGA-06-0646-01	58	878
TCGA-06-0649-01	53	383
TCGA-06-0686-01	52	63
TCGA-06-0743-01	64	296
TCGA-06-0744-01	33	580
TCGA-06-0745-01	119	174
TCGA-06-0747-01	55	209
TCGA-06-0749-01	65	127
TCGA-06-0750-01	61	79
TCGA-06-0878-01	26	34
TCGA-06-0882-01	102	630
TCGA-06-1804-01	49	1313
TCGA-06-2557-01	58	317
TCGA-06-2558-01	41	257
TCGA-06-2559-01	95	44
TCGA-06-2561-01	66	842
TCGA-06-2562-01	97	467
TCGA-06-2563-01	28	111
TCGA-06-2564-01	85	129
TCGA-06-2565-01	55	1244
TCGA-06-2567-01	110	1246
TCGA-06-2569-01	130	237
TCGA-06-2570-01	79	405
TCGA-06-5408-01	95	148
TCGA-06-5410-01	165	439
TCGA-06-5411-01	82	289
TCGA-06-5412-01	133	81
TCGA-06-5413-01	62	152
TCGA-06-5414-01	128	983
TCGA-06-5415-01	68	674
TCGA-06-5416-01	27	645
TCGA-06-5417-01	11	765
TCGA-06-5418-01	132	930
TCGA-06-5856-01	23	605
TCGA-06-5858-01	62	600
TCGA-06-5859-01	36	235
TCGA-08-0386-01	120	401
TCGA-12-0616-01	31	47
TCGA-12-0618-01	142	202
TCGA-12-0619-01	71	123
TCGA-12-0821-01	61	126
TCGA-12-1597-01	98	110
TCGA-12-3650-01	80	307
TCGA-12-3652-01	146	95
TCGA-12-3653-01	34	18
TCGA-12-5295-01	143	157
TCGA-12-5299-01	71	34
TCGA-14-0781-01	143	535
TCGA-14-0787-01	87	329
TCGA-14-0789-01	118	726
TCGA-14-0790-01	28	717
TCGA-14-0817-01	131	406
TCGA-14-0871-01	16	214
TCGA-14-1034-01	98	900
TCGA-14-1823-01	103	52
TCGA-14-1825-01	20	298
TCGA-14-1829-01	84	258
TCGA-14-2554-01	65	42
TCGA-15-0742-01	67	653
TCGA-15-1444-01	97	2771
TCGA-16-0846-01	113	380
TCGA-16-1045-01	75	547
TCGA-19-1390-01	65	255
TCGA-19-1787-01	66	1553
TCGA-19-2619-01	140	1440
TCGA-19-2620-01	80	772
TCGA-19-2624-01	118	69
TCGA-19-2625-01	97	654
TCGA-19-2629-01	107	3542
TCGA-19-5960-01	36	93
TCGA-26-1442-01	57	709
TCGA-26-5132-01	187	1628
TCGA-26-5133-01	16	1003
TCGA-26-5134-01	10	141
TCGA-26-5135-01	35	65
TCGA-26-5136-01	14	27
TCGA-26-5139-01	68	1610
TCGA-27-1830-01	71	729
TCGA-27-1831-01	71	63
TCGA-27-1832-01	171	1239
TCGA-27-1834-01	23	1089
TCGA-27-1835-01	90	69
TCGA-27-1837-01	14	46
TCGA-27-2519-01	69	101
TCGA-27-2521-01	64	2626
TCGA-27-2523-01	22	81
TCGA-27-2524-01	131	69
TCGA-27-2526-01	58	68
TCGA-27-2528-01	70	1186
TCGA-28-1747-01	59	339
TCGA-28-1753-01	38	144
TCGA-28-2499-01	83	100
TCGA-28-2509-01	118	25
TCGA-28-2513-01	210	75
TCGA-28-2514-01	128	1737
TCGA-28-5204-01	92	31
TCGA-28-5207-01	135	256
TCGA-28-5208-01	58	1198
TCGA-28-5209-01	55	1723
TCGA-28-5213-01	80	106
TCGA-28-5215-01	103	1010
TCGA-28-5216-01	33	374
TCGA-28-5218-01	133	113
TCGA-28-5220-01	65	787
TCGA-32-1970-01	46	733
TCGA-32-1980-01	74	548
TCGA-32-1982-01	41	86
TCGA-32-2615-01	100	376
TCGA-32-2616-01	117	1043
TCGA-32-2632-01	58	504
TCGA-32-2634-01	80	1675
TCGA-32-2638-01	122	434
TCGA-32-4213-01	35	105
TCGA-32-5222-01	124	152
TCGA-41-2571-01	59	82
TCGA-41-2572-01	100	76
TCGA-41-3915-01	101	216
TCGA-41-4097-01	35	678
TCGA-41-5651-01	36	182
TCGA-76-4925-01	51	991
TCGA-76-4926-01	57	544
TCGA-76-4927-01	37	190
TCGA-76-4928-01	186	83
TCGA-76-4929-01	49	48
TCGA-76-4931-01	42	693
TCGA-76-4932-01	74	436

## Sheet: Glioblastoma_NAGS_Citrin
Table S5.8. NAGS and citin mRNA abundance in the individual glioblastoma samples
Sample Id	NAGS: mRNA expression (RNA Seq V2 RSEM) (log2(value + 1))	SLC25A13: mRNA expression (RNA Seq V2 RSEM) (log2(value + 1))
TCGA-02-0047-01	33	757
TCGA-02-0055-01	109	796
TCGA-02-2483-01	108	1934
TCGA-02-2485-01	81	1444
TCGA-02-2486-01	71	840
TCGA-06-0125-01	81	2129
TCGA-06-0129-01	29	1263
TCGA-06-0130-01	54	1817
TCGA-06-0132-01	119	1018
TCGA-06-0138-01	89	758
TCGA-06-0141-01	139	1898
TCGA-06-0156-01	129	1775
TCGA-06-0157-01	61	2226
TCGA-06-0158-01	66	2022
TCGA-06-0168-01	24	233
TCGA-06-0174-01	73	1704
TCGA-06-0178-01	34	975
TCGA-06-0184-01	81	2134
TCGA-06-0187-01	105	1233
TCGA-06-0190-01	99	1637
TCGA-06-0210-01	96	1856
TCGA-06-0211-01	100	2301
TCGA-06-0219-01	78	1114
TCGA-06-0238-01	46	2332
TCGA-06-0644-01	151	2052
TCGA-06-0645-01	115	1271
TCGA-06-0646-01	58	1550
TCGA-06-0649-01	53	1053
TCGA-06-0686-01	52	1127
TCGA-06-0743-01	64	1090
TCGA-06-0744-01	33	1325
TCGA-06-0745-01	119	1688
TCGA-06-0747-01	55	1245
TCGA-06-0749-01	65	753
TCGA-06-0750-01	61	1245
TCGA-06-0878-01	26	724
TCGA-06-0882-01	102	1451
TCGA-06-1804-01	49	1642
TCGA-06-2557-01	58	2438
TCGA-06-2558-01	41	1650
TCGA-06-2559-01	95	1048
TCGA-06-2561-01	66	1141
TCGA-06-2562-01	97	1716
TCGA-06-2563-01	28	2066
TCGA-06-2564-01	85	2581
TCGA-06-2565-01	55	1550
TCGA-06-2567-01	110	1382
TCGA-06-2569-01	130	1135
TCGA-06-2570-01	79	1112
TCGA-06-5408-01	95	1556
TCGA-06-5410-01	165	1361
TCGA-06-5411-01	82	1371
TCGA-06-5412-01	133	1399
TCGA-06-5413-01	62	1795
TCGA-06-5414-01	128	1459
TCGA-06-5415-01	68	2170
TCGA-06-5416-01	27	728
TCGA-06-5417-01	11	238
TCGA-06-5418-01	132	1428
TCGA-06-5856-01	23	1555
TCGA-06-5858-01	62	2596
TCGA-06-5859-01	36	2323
TCGA-08-0386-01	120	2142
TCGA-12-0616-01	31	715
TCGA-12-0618-01	142	2457
TCGA-12-0619-01	71	1919
TCGA-12-0821-01	61	1424
TCGA-12-1597-01	98	872
TCGA-12-3650-01	80	642
TCGA-12-3652-01	146	464
TCGA-12-3653-01	34	1129
TCGA-12-5295-01	143	1278
TCGA-12-5299-01	71	1475
TCGA-14-0781-01	143	1285
TCGA-14-0787-01	87	887
TCGA-14-0789-01	118	795
TCGA-14-0790-01	28	1320
TCGA-14-0817-01	131	1208
TCGA-14-0871-01	16	481
TCGA-14-1034-01	98	946
TCGA-14-1823-01	103	1093
TCGA-14-1825-01	20	634
TCGA-14-1829-01	84	738
TCGA-14-2554-01	65	962
TCGA-15-0742-01	67	1331
TCGA-15-1444-01	97	1408
TCGA-16-0846-01	113	1193
TCGA-16-1045-01	75	1316
TCGA-19-1390-01	65	2198
TCGA-19-1787-01	66	1963
TCGA-19-2619-01	140	1800
TCGA-19-2620-01	80	497
TCGA-19-2624-01	118	1688
TCGA-19-2625-01	97	868
TCGA-19-2629-01	107	1779
TCGA-19-5960-01	36	1817
TCGA-26-1442-01	57	747
TCGA-26-5132-01	187	1276
TCGA-26-5133-01	16	941
TCGA-26-5134-01	10	250
TCGA-26-5135-01	35	723
TCGA-26-5136-01	14	379
TCGA-26-5139-01	68	1310
TCGA-27-1830-01	71	1709
TCGA-27-1831-01	71	624
TCGA-27-1832-01	171	1062
TCGA-27-1834-01	23	1692
TCGA-27-1835-01	90	950
TCGA-27-1837-01	14	571
TCGA-27-2519-01	69	1408
TCGA-27-2521-01	64	1896
TCGA-27-2523-01	22	2016
TCGA-27-2524-01	131	1073
TCGA-27-2526-01	58	949
TCGA-27-2528-01	70	1236
TCGA-28-1747-01	59	1451
TCGA-28-1753-01	38	632
TCGA-28-2499-01	83	1507
TCGA-28-2509-01	118	1303
TCGA-28-2513-01	210	1078
TCGA-28-2514-01	128	825
TCGA-28-5204-01	92	1951
TCGA-28-5207-01	135	1311
TCGA-28-5208-01	58	1248
TCGA-28-5209-01	55	2142
TCGA-28-5213-01	80	403
TCGA-28-5215-01	103	1941
TCGA-28-5216-01	33	737
TCGA-28-5218-01	133	2063
TCGA-28-5220-01	65	1736
TCGA-32-1970-01	46	1754
TCGA-32-1980-01	74	956
TCGA-32-1982-01	41	315
TCGA-32-2615-01	100	761
TCGA-32-2616-01	117	3543
TCGA-32-2632-01	58	1783
TCGA-32-2634-01	80	3488
TCGA-32-2638-01	122	1220
TCGA-32-4213-01	35	297
TCGA-32-5222-01	124	1442
TCGA-41-2571-01	59	2206
TCGA-41-2572-01	100	998
TCGA-41-3915-01	101	777
TCGA-41-4097-01	35	508
TCGA-41-5651-01	36	2151
TCGA-76-4925-01	51	1693
TCGA-76-4926-01	57	1427
TCGA-76-4927-01	37	1280
TCGA-76-4928-01	186	1328
TCGA-76-4929-01	49	1476
TCGA-76-4931-01	42	1710
TCGA-76-4932-01	74	1250

## Sheet: Glioblastoma_Citrin_CPS1
Table S5.9. CPS1 and citin mRNA abundance in the individual glioblastoma samples
Sample Id	SLC25A13: mRNA expression (RNA Seq V2 RSEM) (log2(value + 1))	CPS1: mRNA expression (RNA Seq V2 RSEM) (log2(value + 1))
TCGA-02-0047-01	757	318
TCGA-02-0055-01	796	169
TCGA-02-2483-01	1934	763
TCGA-02-2485-01	1444	412
TCGA-02-2486-01	840	171
TCGA-06-0125-01	2129	1592
TCGA-06-0129-01	1263	746
TCGA-06-0130-01	1817	8
TCGA-06-0132-01	1018	356
TCGA-06-0138-01	758	187
TCGA-06-0141-01	1898	194
TCGA-06-0156-01	1775	894
TCGA-06-0157-01	2226	632
TCGA-06-0158-01	2022	667
TCGA-06-0168-01	233	131
TCGA-06-0174-01	1704	132
TCGA-06-0178-01	975	1173
TCGA-06-0184-01	2134	89
TCGA-06-0187-01	1233	55
TCGA-06-0190-01	1637	104
TCGA-06-0210-01	1856	498
TCGA-06-0211-01	2301	349
TCGA-06-0219-01	1114	608
TCGA-06-0238-01	2332	460
TCGA-06-0644-01	2052	93
TCGA-06-0645-01	1271	136
TCGA-06-0646-01	1550	878
TCGA-06-0649-01	1053	383
TCGA-06-0686-01	1127	63
TCGA-06-0743-01	1090	296
TCGA-06-0744-01	1325	580
TCGA-06-0745-01	1688	174
TCGA-06-0747-01	1245	209
TCGA-06-0749-01	753	127
TCGA-06-0750-01	1245	79
TCGA-06-0878-01	724	34
TCGA-06-0882-01	1451	630
TCGA-06-1804-01	1642	1313
TCGA-06-2557-01	2438	317
TCGA-06-2558-01	1650	257
TCGA-06-2559-01	1048	44
TCGA-06-2561-01	1141	842
TCGA-06-2562-01	1716	467
TCGA-06-2563-01	2066	111
TCGA-06-2564-01	2581	129
TCGA-06-2565-01	1550	1244
TCGA-06-2567-01	1382	1246
TCGA-06-2569-01	1135	237
TCGA-06-2570-01	1112	405
TCGA-06-5408-01	1556	148
TCGA-06-5410-01	1361	439
TCGA-06-5411-01	1371	289
TCGA-06-5412-01	1399	81
TCGA-06-5413-01	1795	152
TCGA-06-5414-01	1459	983
TCGA-06-5415-01	2170	674
TCGA-06-5416-01	728	645
TCGA-06-5417-01	238	765
TCGA-06-5418-01	1428	930
TCGA-06-5856-01	1555	605
TCGA-06-5858-01	2596	600
TCGA-06-5859-01	2323	235
TCGA-08-0386-01	2142	401
TCGA-12-0616-01	715	47
TCGA-12-0618-01	2457	202
TCGA-12-0619-01	1919	123
TCGA-12-0821-01	1424	126
TCGA-12-1597-01	872	110
TCGA-12-3650-01	642	307
TCGA-12-3652-01	464	95
TCGA-12-3653-01	1129	18
TCGA-12-5295-01	1278	157
TCGA-12-5299-01	1475	34
TCGA-14-0781-01	1285	535
TCGA-14-0787-01	887	329
TCGA-14-0789-01	795	726
TCGA-14-0790-01	1320	717
TCGA-14-0817-01	1208	406
TCGA-14-0871-01	481	214
TCGA-14-1034-01	946	900
TCGA-14-1823-01	1093	52
TCGA-14-1825-01	634	298
TCGA-14-1829-01	738	258
TCGA-14-2554-01	962	42
TCGA-15-0742-01	1331	653
TCGA-15-1444-01	1408	2771
TCGA-16-0846-01	1193	380
TCGA-16-1045-01	1316	547
TCGA-19-1390-01	2198	255
TCGA-19-1787-01	1963	1553
TCGA-19-2619-01	1800	1440
TCGA-19-2620-01	497	772
TCGA-19-2624-01	1688	69
TCGA-19-2625-01	868	654
TCGA-19-2629-01	1779	3542
TCGA-19-5960-01	1817	93
TCGA-26-1442-01	747	709
TCGA-26-5132-01	1276	1628
TCGA-26-5133-01	941	1003
TCGA-26-5134-01	250	141
TCGA-26-5135-01	723	65
TCGA-26-5136-01	379	27
TCGA-26-5139-01	1310	1610
TCGA-27-1830-01	1709	729
TCGA-27-1831-01	624	63
TCGA-27-1832-01	1062	1239
TCGA-27-1834-01	1692	1089
TCGA-27-1835-01	950	69
TCGA-27-1837-01	571	46
TCGA-27-2519-01	1408	101
TCGA-27-2521-01	1896	2626
TCGA-27-2523-01	2016	81
TCGA-27-2524-01	1073	69
TCGA-27-2526-01	949	68
TCGA-27-2528-01	1236	1186
TCGA-28-1747-01	1451	339
TCGA-28-1753-01	632	144
TCGA-28-2499-01	1507	100
TCGA-28-2509-01	1303	25
TCGA-28-2513-01	1078	75
TCGA-28-2514-01	825	1737
TCGA-28-5204-01	1951	31
TCGA-28-5207-01	1311	256
TCGA-28-5208-01	1248	1198
TCGA-28-5209-01	2142	1723
TCGA-28-5213-01	403	106
TCGA-28-5215-01	1941	1010
TCGA-28-5216-01	737	374
TCGA-28-5218-01	2063	113
TCGA-28-5220-01	1736	787
TCGA-32-1970-01	1754	733
TCGA-32-1980-01	956	548
TCGA-32-1982-01	315	86
TCGA-32-2615-01	761	376
TCGA-32-2616-01	3543	1043
TCGA-32-2632-01	1783	504
TCGA-32-2634-01	3488	1675
TCGA-32-2638-01	1220	434
TCGA-32-4213-01	297	105
TCGA-32-5222-01	1442	152
TCGA-41-2571-01	2206	82
TCGA-41-2572-01	998	76
TCGA-41-3915-01	777	216
TCGA-41-4097-01	508	678
TCGA-41-5651-01	2151	182
TCGA-76-4925-01	1693	991
TCGA-76-4926-01	1427	544
TCGA-76-4927-01	1280	190
TCGA-76-4928-01	1328	83
TCGA-76-4929-01	1476	48
TCGA-76-4931-01	1710	693
TCGA-76-4932-01	1250	436

## Sheet: GBM_NAGS_CPS1
Table S5.10. NAGS and CPS1 mRNA abundance in the individual glioblastoma multiforme samples
Sample Id	NAGS: mRNA expression (RNA Seq V2 RSEM)	CPS1: mRNA expression (RNA Seq V2 RSEM)
TCGA-02-0047-01	20.2834	195.458
TCGA-02-0055-01	61.1072	94.7442
TCGA-02-2483-01	45.5937	322.111
TCGA-02-2485-01	38.5714	196.19
TCGA-02-2486-01	43.2927	104.268
TCGA-06-0125-01	33.0006	648.605
TCGA-06-0125-02	37.4512	834.33
TCGA-06-0129-01	11.9494	307.388
TCGA-06-0130-01	27.8494	4.1258
TCGA-06-0132-01	71.7732	214.716
TCGA-06-0138-01	61.5066	129.233
TCGA-06-0141-01	71.3552	99.5893
TCGA-06-0152-02	34.5739	382.501
TCGA-06-0156-01	70.4725	488.39
TCGA-06-0157-01	29.4864	305.498
TCGA-06-0158-01	29.0653	293.736
TCGA-06-0168-01	55.0459	300.459
TCGA-06-0171-02	54.9828	227.72
TCGA-06-0174-01	36.8129	66.5658
TCGA-06-0178-01	26.1388	901.787
TCGA-06-0184-01	39.7254	43.6488
TCGA-06-0187-01	52.9004	27.7097
TCGA-06-0190-01	54.583	57.3398
TCGA-06-0190-02	48.2266	90.9098
TCGA-06-0210-01	46.4666	241.046
TCGA-06-0210-02	25.255	106.362
TCGA-06-0211-01	39.9409	139.394
TCGA-06-0211-02	45.3575	101.387
TCGA-06-0219-01	50.8889	396.673
TCGA-06-0221-02	9.5238	339.85
TCGA-06-0238-01	26.5283	265.283
TCGA-06-0644-01	70.112	43.1816
TCGA-06-0645-01	60.115	71.0925
TCGA-06-0646-01	29.1002	440.517
TCGA-06-0649-01	34.332	248.097
TCGA-06-0686-01	57.7137	69.9223
TCGA-06-0743-01	33.9163	156.863
TCGA-06-0744-01	17.8231	313.254
TCGA-06-0745-01	50.4879	73.8227
TCGA-06-0747-01	24.9575	94.8383
TCGA-06-0749-01	36.9738	72.2412
TCGA-06-0750-01	33.2833	43.1046
TCGA-06-0878-01	27.558	36.0374
TCGA-06-0882-01	47.8705	295.671
TCGA-06-1804-01	22.5728	604.86
TCGA-06-2557-01	24.0889	131.658
TCGA-06-2558-01	20.7071	129.798
TCGA-06-2559-01	49.8426	23.085
TCGA-06-2561-01	37.1831	474.366
TCGA-06-2562-01	43.4393	209.136
TCGA-06-2563-01	13.2153	52.3894
TCGA-06-2564-01	34.0057	51.6087
TCGA-06-2565-01	23.3844	528.912
TCGA-06-2567-01	46.7538	529.593
TCGA-06-2569-01	61.3569	111.858
TCGA-06-2570-01	38.3728	196.721
TCGA-06-5408-01	41.9658	65.3782
TCGA-06-5410-01	84.3774	224.495
TCGA-06-5411-01	37.7532	133.057
TCGA-06-5412-01	70.4822	42.9253
TCGA-06-5413-01	29.1627	71.4958
TCGA-06-5414-01	50.2158	385.641
TCGA-06-5415-01	19.4064	192.352
TCGA-06-5416-01	20.1042	480.268
TCGA-06-5417-01	20.9924	1459.92
TCGA-06-5418-01	65.5101	461.548
TCGA-06-5856-01	11.0709	291.212
TCGA-06-5858-01	28.2589	273.473
TCGA-06-5859-01	16.0446	104.735
TCGA-08-0386-01	54.8258	183.21
TCGA-12-0616-01	26.3054	39.8824
TCGA-12-0618-01	55.7738	79.3401
TCGA-12-0619-01	32.3757	56.0876
TCGA-12-0821-01	28.8587	59.6097
TCGA-12-1597-01	66.261	74.3746
TCGA-12-3650-01	68.4932	262.842
TCGA-12-3652-01	93.8303	61.054
TCGA-12-3653-01	24.6555	13.0529
TCGA-12-5295-01	92.0798	101.095
TCGA-12-5299-01	30.3678	14.5423
TCGA-14-0736-02	48.478	218.715
TCGA-14-0781-01	70.8974	265.245
TCGA-14-0787-01	63.135	238.752
TCGA-14-0789-01	74.542	458.623
TCGA-14-0790-01	19.1126	489.42
TCGA-14-0817-01	74.2736	230.191
TCGA-14-1034-01	59.152	543.232
TCGA-14-1034-02	38.5126	107.57
TCGA-14-1402-02	29.8084	104.329
TCGA-14-1823-01	77.2693	39.0098
TCGA-14-1825-01	33.4448	498.328
TCGA-14-1829-01	61.2803	188.218
TCGA-14-2554-01	31.3404	20.2507
TCGA-15-0742-01	35.2632	343.684
TCGA-15-1444-01	43.7134	1248.76
TCGA-16-0846-01	64.7564	217.765
TCGA-16-1045-01	46.729	340.81
TCGA-19-0957-02	26.7176	684.297
TCGA-19-1389-02	87.5854	72.4844
TCGA-19-1390-01	26.4577	103.796
TCGA-19-1787-01	28.4238	668.82
TCGA-19-2619-01	58.1395	598.007
TCGA-19-2620-01	73.2601	706.96
TCGA-19-2624-01	48.6849	28.4683
TCGA-19-2625-01	49.68	334.956
TCGA-19-2629-01	44.5369	1474.3
TCGA-19-4065-01	50.3623	70.7923
TCGA-19-4065-02	69.3117	387.368
TCGA-19-5960-01	16.5062	42.641
TCGA-26-1442-01	29.8899	371.788
TCGA-26-5132-01	90.524	788.091
TCGA-26-5133-01	8.0261	503.135
TCGA-26-5134-01	20.4918	288.934
TCGA-26-5135-01	22.1519	41.1392
TCGA-26-5136-01	21.1161	40.724
TCGA-26-5139-01	38.5348	912.369
TCGA-27-1830-01	36.9792	379.688
TCGA-27-1831-01	58.5929	51.9909
TCGA-27-1832-01	77.2271	559.557
TCGA-27-1834-01	12.7424	603.324
TCGA-27-1835-01	60.2813	46.2157
TCGA-27-1837-01	16.4512	54.0541
TCGA-27-2519-01	37.1367	54.3595
TCGA-27-2521-01	28.1969	1156.96
TCGA-27-2523-01	8.6529	31.8584
TCGA-27-2524-01	78.4549	41.3236
TCGA-27-2526-01	32.5843	38.2022
TCGA-27-2528-01	33.3175	564.493
TCGA-28-1747-01	28.8262	165.628
TCGA-28-1753-01	40.7288	154.341
TCGA-28-2499-01	41.6834	50.221
TCGA-28-2509-01	59.1182	12.5251
TCGA-28-2510-01	33.9666	153.138
TCGA-28-2513-01	125.317	44.7561
TCGA-28-2514-01	58.9731	800.283
TCGA-28-5204-01	45.7943	15.4307
TCGA-28-5207-01	72.904	138.248
TCGA-28-5208-01	27.7778	573.755
TCGA-28-5209-01	24.488	767.142
TCGA-28-5213-01	108.992	144.414
TCGA-28-5215-01	44.3813	435.196
TCGA-28-5216-01	23.0127	260.811
TCGA-28-5218-01	85.7097	72.821
TCGA-28-5220-01	37.1641	449.971
TCGA-32-1970-01	22.5269	358.962
TCGA-32-1980-01	39.2605	290.74
TCGA-32-1982-01	69.286	145.332
TCGA-32-2615-01	43.1965	162.419
TCGA-32-2616-01	43.0475	383.748
TCGA-32-2632-01	32.0531	278.53
TCGA-32-2634-01	30.398	636.459
TCGA-32-2638-01	47.956	170.597
TCGA-32-4213-01	48.951	146.853
TCGA-32-5222-01	62.3429	76.4203
TCGA-41-2571-01	34.7397	48.2823
TCGA-41-2572-01	61.0181	46.3738
TCGA-41-3915-01	66.5349	142.292
TCGA-41-4097-01	26.8611	520.338
TCGA-41-5651-01	21.9412	110.925
TCGA-76-4925-01	21.8603	424.775
TCGA-76-4926-01	26.8362	256.12
TCGA-76-4927-01	29.7189	152.61
TCGA-76-4928-01	81.5074	36.3716
TCGA-76-4929-01	27.359	26.8007
TCGA-76-4931-01	19.7647	326.118
TCGA-76-4932-01	36.8159	216.915

[truncated: 4 more sheets: GBM_NAGS_Citrin, GBM_Citrin_CPS1, Glioblastoma_Prot, LUAD_Prot]
