# Supplementary material for: NAGS, CPS1, and SLC25A13 (Citrin) at the Crossroads of Arginine and Pyrimidines Metabolism in Tumor Cells
Source: Int J Mol Sci. 2023 Apr 4;24(7):6754. doi: 10.3390/ijms24076754 (PMC10094985; doi:10.3390/ijms24076754)
Supplement: Supplementary file 1 [file ijms-24-06754-s001.zip › ijms-2241907-supplementary/Supplementary_Tables_Figures/Supplementary_Table_S6.xlsx]

## Sheet: NAGS_Glioblastoma
Table 6.1. Otcome data for glioblastoma patients with the lowest (A) and higest (B) expression of NAGS mRNA
(A) -3.10--0.47
Case ID	Study ID	Number at Risk	Status	Time (months)	K-M Curve
TCGA-06-0178	gbm_tcga_pub2013	1	censored	54	0
TCGA-27-1834	gbm_tcga_pub2013	2	deceased	40.5	1
TCGA-06-0129	gbm_tcga_pub2013	3	deceased	33.7	1
TCGA-14-0871	gbm_tcga_pub2013	4	deceased	28.9	1
TCGA-06-0168	gbm_tcga_pub2013	5	deceased	19.7	1
TCGA-06-0744	gbm_tcga_pub2013	6	censored	19.5	0
TCGA-76-4927	gbm_tcga_pub2013	7	deceased	17.6	1
TCGA-27-2523	gbm_tcga_pub2013	8	deceased	16.1	1
TCGA-32-1970	gbm_tcga_pub2013	9	deceased	15.4	1
TCGA-26-5133	gbm_tcga_pub2013	10	censored	14.9	0
TCGA-02-0047	gbm_tcga_pub2013	11	deceased	14.7	1
TCGA-12-0616	gbm_tcga_pub2013	12	deceased	14.7	1
TCGA-12-3653	gbm_tcga_pub2013	13	deceased	14.5	1
TCGA-27-1837	gbm_tcga_pub2013	14	deceased	14	1
TCGA-14-0790	gbm_tcga_pub2013	15	deceased	13.7	1
TCGA-28-5216	gbm_tcga_pub2013	16	censored	13.6	0
TCGA-06-1804	gbm_tcga_pub2013	17	deceased	13.6	1
TCGA-06-0238	gbm_tcga_pub2013	18	deceased	13.3	1
TCGA-06-2558	gbm_tcga_pub2013	19	deceased	12.5	1
TCGA-32-4213	gbm_tcga_pub2013	20	censored	11.7	0
TCGA-41-5651	gbm_tcga_pub2013	21	censored	11.5	0
TCGA-76-4931	gbm_tcga_pub2013	22	deceased	9.1	1
TCGA-26-5135	gbm_tcga_pub2013	23	deceased	8.8	1
TCGA-06-2563	gbm_tcga_pub2013	24	censored	8.5	0
TCGA-14-1825	gbm_tcga_pub2013	25	deceased	7.6	1
TCGA-06-0878	gbm_tcga_pub2013	26	censored	7.2	0
TCGA-06-5416	gbm_tcga_pub2013	27	censored	6.7	0
TCGA-26-5134	gbm_tcga_pub2013	28	censored	5.5	0
TCGA-19-5960	gbm_tcga_pub2013	29	censored	5.4	0
TCGA-06-5417	gbm_tcga_pub2013	30	censored	5.1	0
TCGA-76-4925	gbm_tcga_pub2013	31	deceased	4.8	1
TCGA-32-1982	gbm_tcga_pub2013	32	deceased	4.7	1
TCGA-06-5859	gbm_tcga_pub2013	33	censored	4.5	0
TCGA-76-4929	gbm_tcga_pub2013	34	deceased	3.7	1
TCGA-06-5856	gbm_tcga_pub2013	35	deceased	3.7	1
TCGA-28-1753	gbm_tcga_pub2013	36	censored	1.2	0
TCGA-26-5136	gbm_tcga_pub2013	37	censored	1.2	0
TCGA-41-4097	gbm_tcga_pub2013	38	deceased	0.2	1
(B) 0.73-1.90
Case ID	Study ID	Number at Risk	Status	Time (months)	K-M Curve
TCGA-12-3652	gbm_tcga_pub2013	1	deceased	34.9	1
TCGA-06-0187	gbm_tcga_pub2013	2	deceased	27.2	1
TCGA-06-0132	gbm_tcga_pub2013	3	deceased	25.4	1
TCGA-19-2629	gbm_tcga_pub2013	4	deceased	24.2	1
TCGA-08-0386	gbm_tcga_pub2013	5	deceased	18	1
TCGA-02-2483	gbm_tcga_pub2013	6	censored	15.3	0
TCGA-12-5295	gbm_tcga_pub2013	7	deceased	14.9	1
TCGA-12-0618	gbm_tcga_pub2013	8	deceased	13	1
TCGA-06-0644	gbm_tcga_pub2013	9	censored	12.3	0
TCGA-28-5207	gbm_tcga_pub2013	10	deceased	11.3	1
TCGA-14-0789	gbm_tcga_pub2013	11	deceased	11.2	1
TCGA-06-0141	gbm_tcga_pub2013	12	deceased	10.3	1
TCGA-27-1832	gbm_tcga_pub2013	13	deceased	9.9	1
TCGA-19-2619	gbm_tcga_pub2013	14	censored	9.7	0
TCGA-26-5132	gbm_tcga_pub2013	15	censored	9.4	0
TCGA-06-5414	gbm_tcga_pub2013	16	censored	9	0
TCGA-06-0745	gbm_tcga_pub2013	17	deceased	7.8	1
TCGA-27-2524	gbm_tcga_pub2013	18	deceased	7.6	1
TCGA-32-2638	gbm_tcga_pub2013	19	censored	7.4	0
TCGA-28-2513	gbm_tcga_pub2013	20	censored	7.3	0
TCGA-32-2616	gbm_tcga_pub2013	21	deceased	7.3	1
TCGA-06-0156	gbm_tcga_pub2013	22	deceased	5.9	1
TCGA-06-0645	gbm_tcga_pub2013	23	deceased	5.8	1
TCGA-32-5222	gbm_tcga_pub2013	24	censored	5.4	0
TCGA-14-0817	gbm_tcga_pub2013	25	deceased	5.4	1
TCGA-28-2514	gbm_tcga_pub2013	26	censored	5.3	0
TCGA-28-5218	gbm_tcga_pub2013	27	deceased	5.2	1
TCGA-28-2509	gbm_tcga_pub2013	28	censored	4.8	0
TCGA-06-5412	gbm_tcga_pub2013	29	deceased	4.5	1
TCGA-06-2567	gbm_tcga_pub2013	30	deceased	4.4	1
TCGA-16-0846	gbm_tcga_pub2013	31	deceased	3.9	1
TCGA-06-5410	gbm_tcga_pub2013	32	deceased	3.5	1
TCGA-76-4928	gbm_tcga_pub2013	33	deceased	3.1	1
TCGA-06-5418	gbm_tcga_pub2013	34	deceased	2.7	1
TCGA-02-0055	gbm_tcga_pub2013	35	deceased	2.5	1
TCGA-14-0781	gbm_tcga_pub2013	36	deceased	1	1
TCGA-06-2569	gbm_tcga_pub2013	37	censored	0.4	0
TCGA-19-2624	gbm_tcga_pub2013	38	deceased	0.2	1

## Sheet: CPS1_Glioblastoma
Table 6.2. Otcome data for glioblastoma patients with the lowest (A) and higest (B) expression of CPS1 mRNA
(A) -2.94--0.82
Case ID	Study ID	Number at Risk	Status	Time (months)	K-M Plot
TCGA-06-0184	gbm_tcga_pub2013	1	censored	40.4	0
TCGA-12-3652	gbm_tcga_pub2013	2	deceased	34.9	1
TCGA-06-0187	gbm_tcga_pub2013	3	deceased	27.2	1
TCGA-27-1835	gbm_tcga_pub2013	4	deceased	21.3	1
TCGA-14-1823	gbm_tcga_pub2013	5	deceased	17.8	1
TCGA-14-2554	gbm_tcga_pub2013	6	deceased	17.5	1
TCGA-27-1831	gbm_tcga_pub2013	7	deceased	16.6	1
TCGA-27-2523	gbm_tcga_pub2013	8	deceased	16.1	1
TCGA-28-5204	gbm_tcga_pub2013	9	deceased	14.9	1
TCGA-12-0616	gbm_tcga_pub2013	10	deceased	14.7	1
TCGA-28-2499	gbm_tcga_pub2013	11	censored	14.5	0
TCGA-12-3653	gbm_tcga_pub2013	12	deceased	14.5	1
TCGA-27-1837	gbm_tcga_pub2013	13	deceased	14	1
TCGA-41-2572	gbm_tcga_pub2013	14	deceased	13.4	1
TCGA-06-0130	gbm_tcga_pub2013	15	deceased	13	1
TCGA-06-0644	gbm_tcga_pub2013	16	censored	12.3	0
TCGA-32-4213	gbm_tcga_pub2013	17	censored	11.7	0
TCGA-27-2519	gbm_tcga_pub2013	18	censored	10.4	0
TCGA-06-0190	gbm_tcga_pub2013	19	deceased	10.4	1
TCGA-28-5213	gbm_tcga_pub2013	20	censored	9.8	0
TCGA-06-0686	gbm_tcga_pub2013	21	censored	9.4	0
TCGA-26-5135	gbm_tcga_pub2013	22	deceased	8.8	1
TCGA-27-2524	gbm_tcga_pub2013	23	deceased	7.6	1
TCGA-28-2513	gbm_tcga_pub2013	24	censored	7.3	0
TCGA-06-0878	gbm_tcga_pub2013	25	censored	7.2	0
TCGA-19-5960	gbm_tcga_pub2013	26	censored	5.4	0
TCGA-06-2559	gbm_tcga_pub2013	27	deceased	4.9	1
TCGA-28-2509	gbm_tcga_pub2013	28	censored	4.8	0
TCGA-32-1982	gbm_tcga_pub2013	29	deceased	4.7	1
TCGA-06-5412	gbm_tcga_pub2013	30	deceased	4.5	1
TCGA-76-4929	gbm_tcga_pub2013	31	deceased	3.7	1
TCGA-12-5299	gbm_tcga_pub2013	32	deceased	3.2	1
TCGA-76-4928	gbm_tcga_pub2013	33	deceased	3.1	1
TCGA-27-2526	gbm_tcga_pub2013	34	deceased	2.9	1
TCGA-26-5136	gbm_tcga_pub2013	35	censored	1.2	0
TCGA-41-2571	gbm_tcga_pub2013	36	deceased	0.9	1
TCGA-06-0750	gbm_tcga_pub2013	37	deceased	0.9	1
TCGA-19-2624	gbm_tcga_pub2013	38	deceased	0.2	1
(B) 0.80-2.16
Case ID	Study ID	Number at Risk	Status	Time (months)	K-M Plot
TCGA-26-5139	gbm_tcga_pub2013	37	censored	1.6	0
TCGA-28-5209	gbm_tcga_pub2013	36	censored	2.5	0
TCGA-06-5418	gbm_tcga_pub2013	35	deceased	2.7	1
TCGA-06-2567	gbm_tcga_pub2013	34	deceased	4.4	1
TCGA-76-4925	gbm_tcga_pub2013	33	deceased	4.8	1
TCGA-19-2620	gbm_tcga_pub2013	32	deceased	4.9	1
TCGA-27-1830	gbm_tcga_pub2013	31	deceased	5.1	1
TCGA-06-5417	gbm_tcga_pub2013	30	censored	5.1	0
TCGA-28-2514	gbm_tcga_pub2013	29	censored	5.3	0
TCGA-06-0646	gbm_tcga_pub2013	28	deceased	5.8	1
TCGA-06-0156	gbm_tcga_pub2013	27	deceased	5.9	1
TCGA-06-2565	gbm_tcga_pub2013	26	censored	6.8	0
TCGA-32-2616	gbm_tcga_pub2013	25	deceased	7.3	1
TCGA-32-2634	gbm_tcga_pub2013	24	censored	8.9	0
TCGA-06-5414	gbm_tcga_pub2013	23	censored	9	0
TCGA-06-2561	gbm_tcga_pub2013	22	censored	9.3	0
TCGA-26-5132	gbm_tcga_pub2013	21	censored	9.4	0
TCGA-19-2619	gbm_tcga_pub2013	20	censored	9.7	0
TCGA-27-1832	gbm_tcga_pub2013	19	deceased	9.9	1
TCGA-27-2521	gbm_tcga_pub2013	18	censored	10.4	0
TCGA-28-5220	gbm_tcga_pub2013	17	censored	10.5	0
TCGA-28-5215	gbm_tcga_pub2013	16	deceased	11	1
TCGA-14-0789	gbm_tcga_pub2013	15	deceased	11.2	1
TCGA-19-1787	gbm_tcga_pub2013	14	deceased	12.7	1
TCGA-06-1804	gbm_tcga_pub2013	13	deceased	13.6	1
TCGA-14-0790	gbm_tcga_pub2013	12	deceased	13.7	1
TCGA-26-5133	gbm_tcga_pub2013	11	censored	14.9	0
TCGA-02-2483	gbm_tcga_pub2013	10	censored	15.3	0
TCGA-32-1970	gbm_tcga_pub2013	9	deceased	15.4	1
TCGA-28-5208	gbm_tcga_pub2013	8	censored	15.6	0
TCGA-27-2528	gbm_tcga_pub2013	7	deceased	15.8	1
TCGA-14-1034	gbm_tcga_pub2013	6	deceased	15.9	1
TCGA-19-2629	gbm_tcga_pub2013	5	deceased	24.2	1
TCGA-06-0129	gbm_tcga_pub2013	4	deceased	33.7	1
TCGA-27-1834	gbm_tcga_pub2013	3	deceased	40.5	1
TCGA-06-0125	gbm_tcga_pub2013	2	deceased	47.6	1
TCGA-06-0178	gbm_tcga_pub2013	1	censored	54	0

## Sheet: Citrin_Glioblastoma
Table 6.3. Otcome data for glioblastoma patients with the lowest (A) and higest (B) expression of Citrin mRNA
(A) -3.26--0.51
Case ID	Study ID	Number at Risk	Status	Time (months)	KM plot
TCGA-41-4097	gbm_tcga_pub2013	38	deceased	0.2	1
TCGA-26-5136	gbm_tcga_pub2013	37	censored	1.2	0
TCGA-28-1753	gbm_tcga_pub2013	36	censored	1.2	0
TCGA-14-0787	gbm_tcga_pub2013	35	deceased	2.2	1
TCGA-02-0055	gbm_tcga_pub2013	34	deceased	2.5	1
TCGA-06-0749	gbm_tcga_pub2013	33	deceased	2.7	1
TCGA-27-2526	gbm_tcga_pub2013	32	deceased	2.9	1
TCGA-19-2625	gbm_tcga_pub2013	31	deceased	4.1	1
TCGA-32-1982	gbm_tcga_pub2013	30	deceased	4.7	1
TCGA-19-2620	gbm_tcga_pub2013	29	deceased	4.9	1
TCGA-06-5417	gbm_tcga_pub2013	28	censored	5.1	0
TCGA-28-2514	gbm_tcga_pub2013	27	censored	5.3	0
TCGA-26-5134	gbm_tcga_pub2013	26	censored	5.5	0
TCGA-41-3915	gbm_tcga_pub2013	25	censored	6	0
TCGA-06-5416	gbm_tcga_pub2013	24	censored	6.7	0
TCGA-14-1829	gbm_tcga_pub2013	23	censored	7.1	0
TCGA-06-0878	gbm_tcga_pub2013	22	censored	7.2	0
TCGA-14-1825	gbm_tcga_pub2013	21	deceased	7.6	1
TCGA-26-5135	gbm_tcga_pub2013	20	deceased	8.8	1
TCGA-28-5213	gbm_tcga_pub2013	19	censored	9.8	0
TCGA-12-3650	gbm_tcga_pub2013	18	deceased	11	1
TCGA-14-0789	gbm_tcga_pub2013	17	deceased	11.2	1
TCGA-32-4213	gbm_tcga_pub2013	16	censored	11.7	0
TCGA-28-5216	gbm_tcga_pub2013	15	censored	13.6	0
TCGA-27-1837	gbm_tcga_pub2013	14	deceased	14	1
TCGA-12-0616	gbm_tcga_pub2013	13	deceased	14.7	1
TCGA-02-0047	gbm_tcga_pub2013	12	deceased	14.7	1
TCGA-26-5133	gbm_tcga_pub2013	11	censored	14.9	0
TCGA-32-2615	gbm_tcga_pub2013	10	deceased	15.9	1
TCGA-14-1034	gbm_tcga_pub2013	9	deceased	15.9	1
TCGA-02-2486	gbm_tcga_pub2013	8	censored	16.2	0
TCGA-27-1831	gbm_tcga_pub2013	7	deceased	16.6	1
TCGA-06-0168	gbm_tcga_pub2013	6	deceased	19.7	1
TCGA-12-1597	gbm_tcga_pub2013	5	deceased	22.2	1
TCGA-06-0138	gbm_tcga_pub2013	4	deceased	24.2	1
TCGA-14-0871	gbm_tcga_pub2013	3	deceased	28.9	1
TCGA-26-1442	gbm_tcga_pub2013	2	censored	31.3	0
TCGA-12-3652	gbm_tcga_pub2013	1	deceased	34.9	1
(B) 0.73-2.09
Case ID	Study ID	Number at Risk	Status	Time (months)	KM Plot
TCGA-41-2571	gbm_tcga_pub2013	38	deceased	0.9	1
TCGA-06-2557	gbm_tcga_pub2013	37	deceased	1.1	1
TCGA-28-5209	gbm_tcga_pub2013	36	censored	2.5	0
TCGA-06-0157	gbm_tcga_pub2013	35	deceased	3.2	1
TCGA-06-5859	gbm_tcga_pub2013	34	censored	4.5	0
TCGA-28-5218	gbm_tcga_pub2013	33	deceased	5.2	1
TCGA-19-5960	gbm_tcga_pub2013	32	censored	5.4	0
TCGA-06-0156	gbm_tcga_pub2013	31	deceased	5.9	1
TCGA-06-2564	gbm_tcga_pub2013	30	censored	6	0
TCGA-06-5858	gbm_tcga_pub2013	29	censored	6.1	0
TCGA-32-2616	gbm_tcga_pub2013	28	deceased	7.3	1
TCGA-06-0210	gbm_tcga_pub2013	27	deceased	7.4	1
TCGA-06-2563	gbm_tcga_pub2013	26	censored	8.5	0
TCGA-06-5415	gbm_tcga_pub2013	25	censored	8.5	0
TCGA-32-2632	gbm_tcga_pub2013	24	deceased	8.8	1
TCGA-06-5413	gbm_tcga_pub2013	23	censored	8.8	0
TCGA-32-2634	gbm_tcga_pub2013	22	censored	8.9	0
TCGA-19-2619	gbm_tcga_pub2013	21	censored	9.7	0
TCGA-06-0141	gbm_tcga_pub2013	20	deceased	10.3	1
TCGA-27-2521	gbm_tcga_pub2013	19	censored	10.4	0
TCGA-06-0158	gbm_tcga_pub2013	18	deceased	10.8	1
TCGA-28-5215	gbm_tcga_pub2013	17	deceased	11	1
TCGA-41-5651	gbm_tcga_pub2013	16	censored	11.5	0
TCGA-06-0211	gbm_tcga_pub2013	15	deceased	11.8	1
TCGA-06-0644	gbm_tcga_pub2013	14	censored	12.3	0
TCGA-19-1787	gbm_tcga_pub2013	13	deceased	12.7	1
TCGA-06-0130	gbm_tcga_pub2013	12	deceased	13	1
TCGA-12-0618	gbm_tcga_pub2013	11	deceased	13	1
TCGA-06-0238	gbm_tcga_pub2013	10	deceased	13.3	1
TCGA-28-5204	gbm_tcga_pub2013	9	deceased	14.9	1
TCGA-02-2483	gbm_tcga_pub2013	8	censored	15.3	0
TCGA-27-2523	gbm_tcga_pub2013	7	deceased	16.1	1
TCGA-08-0386	gbm_tcga_pub2013	6	deceased	18	1
TCGA-19-2629	gbm_tcga_pub2013	5	deceased	24.2	1
TCGA-19-1390	gbm_tcga_pub2013	4	deceased	25.4	1
TCGA-12-0619	gbm_tcga_pub2013	3	deceased	34.9	1
TCGA-06-0184	gbm_tcga_pub2013	2	censored	40.4	0
TCGA-06-0125	gbm_tcga_pub2013	1	deceased	47.6	1

## Sheet: NAGS_GBM
Table 6.4. Otcome data for glioblastoma multiforme patients with the lowest (A) and higest (B) expression of NAGS mRNA
(A) -1.56--0.68
Case ID	Study ID	Number at Risk	Status	Time (months)	KM plot
TCGA-41-4097	gbm_tcga_pan_can_atlas_2018	40	deceased	0.197258	1
TCGA-06-2557	gbm_tcga_pan_can_atlas_2018	39	deceased	1.08492	1
TCGA-06-0747	gbm_tcga_pan_can_atlas_2018	38	deceased	2.69586	1
TCGA-76-4929	gbm_tcga_pan_can_atlas_2018	37	deceased	3.64928	1
TCGA-06-5856	gbm_tcga_pan_can_atlas_2018	36	deceased	3.7479	1
TCGA-76-4926	gbm_tcga_pan_can_atlas_2018	35	deceased	4.53694	1
TCGA-06-5859	gbm_tcga_pan_can_atlas_2018	34	censored	4.56981	0
TCGA-76-4925	gbm_tcga_pan_can_atlas_2018	33	deceased	4.79995	1
TCGA-06-5417	gbm_tcga_pan_can_atlas_2018	32	censored	5.09583	0
TCGA-26-5134	gbm_tcga_pan_can_atlas_2018	31	censored	5.49035	0
TCGA-06-5416	gbm_tcga_pan_can_atlas_2018	30	censored	6.70678	0
TCGA-06-0878	gbm_tcga_pan_can_atlas_2018	29	censored	7.16704	0
TCGA-06-0210	gbm_tcga_pan_can_atlas_2018	28	deceased	7.39718	1
TCGA-06-5415	gbm_tcga_pan_can_atlas_2018	27	censored	8.54785	0
TCGA-26-5135	gbm_tcga_pan_can_atlas_2018	26	deceased	8.87662	1
TCGA-76-4931	gbm_tcga_pan_can_atlas_2018	25	deceased	9.1725	1
TCGA-06-2558	gbm_tcga_pan_can_atlas_2018	24	deceased	12.493	1
TCGA-06-0238	gbm_tcga_pan_can_atlas_2018	23	deceased	13.3149	1
TCGA-06-1804	gbm_tcga_pan_can_atlas_2018	22	deceased	13.6108	1
TCGA-28-5216	gbm_tcga_pan_can_atlas_2018	21	censored	13.6437	0
TCGA-14-0790	gbm_tcga_pan_can_atlas_2018	20	deceased	13.7752	1
TCGA-27-1837	gbm_tcga_pan_can_atlas_2018	19	deceased	14.0382	1
TCGA-12-3653	gbm_tcga_pan_can_atlas_2018	18	deceased	14.5313	1
TCGA-28-5209	gbm_tcga_pan_can_atlas_2018	17	censored	14.5313	0
TCGA-02-0047	gbm_tcga_pan_can_atlas_2018	16	deceased	14.7286	1
TCGA-12-0616	gbm_tcga_pan_can_atlas_2018	15	deceased	14.7286	1
TCGA-26-5133	gbm_tcga_pan_can_atlas_2018	14	censored	14.8601	0
TCGA-19-5960	gbm_tcga_pan_can_atlas_2018	13	deceased	14.9587	1
TCGA-41-5651	gbm_tcga_pan_can_atlas_2018	12	deceased	15.1231	1
TCGA-32-1970	gbm_tcga_pan_can_atlas_2018	11	deceased	15.3861	1
TCGA-27-2523	gbm_tcga_pan_can_atlas_2018	10	deceased	16.0765	1
TCGA-06-2565	gbm_tcga_pan_can_atlas_2018	9	deceased	16.6354	1
TCGA-26-5136	gbm_tcga_pan_can_atlas_2018	8	deceased	18.9697	1
TCGA-06-0221	gbm_tcga_pan_can_atlas_2018	7	deceased	19.8244	1
TCGA-19-1390	gbm_tcga_pan_can_atlas_2018	6	deceased	25.3805	1
TCGA-06-2563	gbm_tcga_pan_can_atlas_2018	5	censored	30.6408	0
TCGA-06-0129	gbm_tcga_pan_can_atlas_2018	4	deceased	33.6654	1
TCGA-27-1834	gbm_tcga_pan_can_atlas_2018	3	deceased	40.5365	1
TCGA-06-0744	gbm_tcga_pan_can_atlas_2018	2	deceased	46.8817	1
TCGA-06-0178	gbm_tcga_pan_can_atlas_2018	1	deceased	88.1415	1
(B) 0.72-3.72
Case ID	Study ID	Number at Risk	Status	Time (months)	KM plot
TCGA-06-2569	gbm_tcga_pan_can_atlas_2018	40	censored	0.427393	0
TCGA-14-0781	gbm_tcga_pan_can_atlas_2018	39	deceased	0.953414	1
TCGA-14-0787	gbm_tcga_pan_can_atlas_2018	38	deceased	2.23559	1
TCGA-02-0055	gbm_tcga_pan_can_atlas_2018	37	deceased	2.4986	1
TCGA-06-5418	gbm_tcga_pan_can_atlas_2018	36	deceased	2.72874	1
TCGA-76-4928	gbm_tcga_pan_can_atlas_2018	35	deceased	3.09038	1
TCGA-06-5410	gbm_tcga_pan_can_atlas_2018	34	deceased	3.55065	1
TCGA-16-0846	gbm_tcga_pan_can_atlas_2018	33	deceased	3.91229	1
TCGA-06-5412	gbm_tcga_pan_can_atlas_2018	32	deceased	4.53694	1
TCGA-32-1982	gbm_tcga_pan_can_atlas_2018	31	deceased	4.66844	1
TCGA-28-2509	gbm_tcga_pan_can_atlas_2018	30	censored	4.76707	0
TCGA-19-2620	gbm_tcga_pan_can_atlas_2018	29	deceased	4.8657	1
TCGA-28-5218	gbm_tcga_pan_can_atlas_2018	28	deceased	5.16159	1
TCGA-28-2514	gbm_tcga_pan_can_atlas_2018	27	censored	5.26022	0
TCGA-14-0817	gbm_tcga_pan_can_atlas_2018	26	deceased	5.39172	1
TCGA-06-0645	gbm_tcga_pan_can_atlas_2018	25	deceased	5.75336	1
TCGA-14-1829	gbm_tcga_pan_can_atlas_2018	24	censored	7.16704	0
TCGA-28-2513	gbm_tcga_pan_can_atlas_2018	23	censored	7.29855	0
TCGA-27-2524	gbm_tcga_pan_can_atlas_2018	22	deceased	7.59444	1
TCGA-26-5132	gbm_tcga_pan_can_atlas_2018	21	censored	9.40264	0
TCGA-27-1832	gbm_tcga_pan_can_atlas_2018	20	deceased	9.86291	1
TCGA-06-0141	gbm_tcga_pan_can_atlas_2018	19	deceased	10.2903	1
TCGA-12-3650	gbm_tcga_pan_can_atlas_2018	18	deceased	10.9478	1
TCGA-14-0789	gbm_tcga_pan_can_atlas_2018	17	deceased	11.2437	1
TCGA-28-5207	gbm_tcga_pan_can_atlas_2018	16	deceased	11.2766	1
TCGA-06-0211	gbm_tcga_pan_can_atlas_2018	15	deceased	11.8355	1
TCGA-41-3915	gbm_tcga_pan_can_atlas_2018	14	deceased	11.8355	1
TCGA-06-0644	gbm_tcga_pan_can_atlas_2018	13	deceased	12.6245	1
TCGA-41-2572	gbm_tcga_pan_can_atlas_2018	12	deceased	13.3478	1
TCGA-12-5295	gbm_tcga_pan_can_atlas_2018	11	deceased	14.9259	1
TCGA-14-1034	gbm_tcga_pan_can_atlas_2018	10	deceased	15.945	1
TCGA-27-1831	gbm_tcga_pan_can_atlas_2018	9	deceased	16.6026	1
TCGA-14-1823	gbm_tcga_pan_can_atlas_2018	8	deceased	17.8519	1
TCGA-32-5222	gbm_tcga_pan_can_atlas_2018	7	deceased	19.2327	1
TCGA-27-1835	gbm_tcga_pan_can_atlas_2018	6	deceased	21.3039	1
TCGA-12-1597	gbm_tcga_pan_can_atlas_2018	5	deceased	22.1915	1
TCGA-06-0138	gbm_tcga_pan_can_atlas_2018	4	deceased	24.2299	1
TCGA-06-0132	gbm_tcga_pan_can_atlas_2018	3	deceased	25.3477	1
TCGA-28-5213	gbm_tcga_pan_can_atlas_2018	2	censored	31.2654	0
TCGA-12-3652	gbm_tcga_pan_can_atlas_2018	1	deceased	34.9147	1

## Sheet: CPS1_GBM
Table 6.5. Otcome data for glioblastoma multiforme patients with the lowest (A) and higest (B) expression of CPS1 mRNA
(A) -1.00--0.75
Case ID	Study ID	Number at Risk	Status	Time (months)	KM plot
TCGA-19-2624	gbm_tcga_pan_can_atlas_2018	40	deceased	0.164382	1
TCGA-41-2571	gbm_tcga_pan_can_atlas_2018	39	deceased	0.854785	1
TCGA-06-0750	gbm_tcga_pan_can_atlas_2018	38	deceased	0.920538	1
TCGA-27-2526	gbm_tcga_pan_can_atlas_2018	37	deceased	2.86024	1
TCGA-76-4928	gbm_tcga_pan_can_atlas_2018	36	deceased	3.09038	1
TCGA-28-2499	gbm_tcga_pan_can_atlas_2018	35	censored	3.12325	0
TCGA-12-5299	gbm_tcga_pan_can_atlas_2018	34	deceased	3.22188	1
TCGA-06-0174	gbm_tcga_pan_can_atlas_2018	33	deceased	3.22188	1
TCGA-76-4929	gbm_tcga_pan_can_atlas_2018	32	deceased	3.64928	1
TCGA-06-5412	gbm_tcga_pan_can_atlas_2018	31	deceased	4.53694	1
TCGA-28-2509	gbm_tcga_pan_can_atlas_2018	30	censored	4.76707	0
TCGA-06-2559	gbm_tcga_pan_can_atlas_2018	29	deceased	4.93145	1
TCGA-06-2564	gbm_tcga_pan_can_atlas_2018	28	censored	5.95062	0
TCGA-06-0878	gbm_tcga_pan_can_atlas_2018	27	censored	7.16704	0
TCGA-28-2513	gbm_tcga_pan_can_atlas_2018	26	censored	7.29855	0
TCGA-27-2524	gbm_tcga_pan_can_atlas_2018	25	deceased	7.59444	1
TCGA-26-5135	gbm_tcga_pan_can_atlas_2018	24	deceased	8.87662	1
TCGA-06-0190	gbm_tcga_pan_can_atlas_2018	23	deceased	10.4218	1
TCGA-12-0821	gbm_tcga_pan_can_atlas_2018	22	deceased	10.6191	1
TCGA-06-5408	gbm_tcga_pan_can_atlas_2018	21	deceased	11.7369	1
TCGA-06-0644	gbm_tcga_pan_can_atlas_2018	20	deceased	12.6245	1
TCGA-06-0130	gbm_tcga_pan_can_atlas_2018	19	deceased	12.9533	1
TCGA-41-2572	gbm_tcga_pan_can_atlas_2018	18	deceased	13.3478	1
TCGA-27-1837	gbm_tcga_pan_can_atlas_2018	17	deceased	14.0382	1
TCGA-12-3653	gbm_tcga_pan_can_atlas_2018	16	deceased	14.5313	1
TCGA-12-0616	gbm_tcga_pan_can_atlas_2018	15	deceased	14.7286	1
TCGA-28-5204	gbm_tcga_pan_can_atlas_2018	14	deceased	14.9259	1
TCGA-19-5960	gbm_tcga_pan_can_atlas_2018	13	deceased	14.9587	1
TCGA-27-2523	gbm_tcga_pan_can_atlas_2018	12	deceased	16.0765	1
TCGA-27-1831	gbm_tcga_pan_can_atlas_2018	11	deceased	16.6026	1
TCGA-14-2554	gbm_tcga_pan_can_atlas_2018	10	deceased	17.4902	1
TCGA-14-1823	gbm_tcga_pan_can_atlas_2018	9	deceased	17.8519	1
TCGA-27-2519	gbm_tcga_pan_can_atlas_2018	8	deceased	18.082	1
TCGA-26-5136	gbm_tcga_pan_can_atlas_2018	7	deceased	18.9697	1
TCGA-27-1835	gbm_tcga_pan_can_atlas_2018	6	deceased	21.3039	1
TCGA-06-0187	gbm_tcga_pan_can_atlas_2018	5	deceased	27.2216	1
TCGA-06-2563	gbm_tcga_pan_can_atlas_2018	4	censored	30.6408	0
TCGA-12-0619	gbm_tcga_pan_can_atlas_2018	3	deceased	34.9147	1
TCGA-12-3652	gbm_tcga_pan_can_atlas_2018	2	deceased	34.9147	1
TCGA-06-0184	gbm_tcga_pan_can_atlas_2018	1	deceased	69.8951	1
(B) 0.46-4.71
Case ID	Study ID	Number at Risk	Status	Time (months)	KM plot
TCGA-41-4097	gbm_tcga_pan_can_atlas_2018	39	deceased	0.197258	1
TCGA-06-0219	gbm_tcga_pan_can_atlas_2018	38	deceased	0.72328	1
TCGA-26-5139	gbm_tcga_pan_can_atlas_2018	37	censored	1.57806	0
TCGA-06-5418	gbm_tcga_pan_can_atlas_2018	36	deceased	2.72874	1
TCGA-06-2567	gbm_tcga_pan_can_atlas_2018	35	deceased	4.37255	1
TCGA-76-4925	gbm_tcga_pan_can_atlas_2018	34	deceased	4.79995	1
TCGA-19-2620	gbm_tcga_pan_can_atlas_2018	33	deceased	4.8657	1
TCGA-27-1830	gbm_tcga_pan_can_atlas_2018	32	deceased	5.06296	1
TCGA-06-5417	gbm_tcga_pan_can_atlas_2018	31	censored	5.09583	0
TCGA-28-2514	gbm_tcga_pan_can_atlas_2018	30	censored	5.26022	0
TCGA-06-0646	gbm_tcga_pan_can_atlas_2018	29	deceased	5.75336	1
TCGA-06-5416	gbm_tcga_pan_can_atlas_2018	28	censored	6.70678	0
TCGA-32-2616	gbm_tcga_pan_can_atlas_2018	27	deceased	7.3643	1
TCGA-14-1825	gbm_tcga_pan_can_atlas_2018	26	deceased	7.62731	1
TCGA-06-5414	gbm_tcga_pan_can_atlas_2018	25	censored	8.97524	0
TCGA-26-5132	gbm_tcga_pan_can_atlas_2018	24	censored	9.40264	0
TCGA-19-2619	gbm_tcga_pan_can_atlas_2018	23	censored	9.66565	0
TCGA-27-1832	gbm_tcga_pan_can_atlas_2018	22	deceased	9.86291	1
TCGA-28-5215	gbm_tcga_pan_can_atlas_2018	21	deceased	11.0136	1
TCGA-14-0789	gbm_tcga_pan_can_atlas_2018	20	deceased	11.2437	1
TCGA-19-1787	gbm_tcga_pan_can_atlas_2018	19	deceased	12.6574	1
TCGA-28-5220	gbm_tcga_pan_can_atlas_2018	18	deceased	12.756	1
TCGA-06-1804	gbm_tcga_pan_can_atlas_2018	17	deceased	13.6108	1
TCGA-14-0790	gbm_tcga_pan_can_atlas_2018	16	deceased	13.7752	1
TCGA-28-5209	gbm_tcga_pan_can_atlas_2018	15	censored	14.5313	0
TCGA-26-5133	gbm_tcga_pan_can_atlas_2018	14	censored	14.8601	0
TCGA-27-2528	gbm_tcga_pan_can_atlas_2018	13	deceased	15.7806	1
TCGA-14-1034	gbm_tcga_pan_can_atlas_2018	12	deceased	15.945	1
TCGA-06-2565	gbm_tcga_pan_can_atlas_2018	11	deceased	16.6354	1
TCGA-27-2521	gbm_tcga_pan_can_atlas_2018	10	deceased	16.7669	1
TCGA-06-2561	gbm_tcga_pan_can_atlas_2018	9	deceased	17.6546	1
TCGA-28-5208	gbm_tcga_pan_can_atlas_2018	8	deceased	17.8847	1
TCGA-32-2634	gbm_tcga_pan_can_atlas_2018	7	censored	22.7833	0
TCGA-19-2629	gbm_tcga_pan_can_atlas_2018	6	deceased	24.2299	1
TCGA-14-0871	gbm_tcga_pan_can_atlas_2018	5	deceased	28.9312	1
TCGA-27-1834	gbm_tcga_pan_can_atlas_2018	4	deceased	40.5365	1
TCGA-06-0125	gbm_tcga_pan_can_atlas_2018	3	deceased	47.605	1
TCGA-15-1444	gbm_tcga_pan_can_atlas_2018	2	deceased	50.531	1
TCGA-06-0178	gbm_tcga_pan_can_atlas_2018	1	deceased	88.1415	1

## Sheet: Citrin_GBM
Table 6.6. Otcome data for glioblastoma multiforme patients with the lowest (A) and higest (B) expression of citrin mRNA
(A) -1.24-0.05
Case ID	Study ID	Number at Risk	Status	Time (months)	KM plot
TCGA-41-4097	gbm_tcga_pan_can_atlas_2018	39	deceased	0.197258	1
TCGA-06-2569	gbm_tcga_pan_can_atlas_2018	38	censored	0.427393	0
TCGA-32-1980	gbm_tcga_pan_can_atlas_2018	37	deceased	1.18355	1
TCGA-02-0055	gbm_tcga_pan_can_atlas_2018	36	deceased	2.4986	1
TCGA-06-0749	gbm_tcga_pan_can_atlas_2018	35	deceased	2.69586	1
TCGA-06-0747	gbm_tcga_pan_can_atlas_2018	34	deceased	2.69586	1
TCGA-27-2526	gbm_tcga_pan_can_atlas_2018	33	deceased	2.86024	1
TCGA-19-2625	gbm_tcga_pan_can_atlas_2018	32	deceased	4.07667	1
TCGA-32-1982	gbm_tcga_pan_can_atlas_2018	31	deceased	4.66844	1
TCGA-19-2620	gbm_tcga_pan_can_atlas_2018	30	deceased	4.8657	1
TCGA-06-2559	gbm_tcga_pan_can_atlas_2018	29	deceased	4.93145	1
TCGA-06-5417	gbm_tcga_pan_can_atlas_2018	28	censored	5.09583	0
TCGA-28-2514	gbm_tcga_pan_can_atlas_2018	27	censored	5.26022	0
TCGA-26-5134	gbm_tcga_pan_can_atlas_2018	26	censored	5.49035	0
TCGA-06-5416	gbm_tcga_pan_can_atlas_2018	25	censored	6.70678	0
TCGA-14-1829	gbm_tcga_pan_can_atlas_2018	24	censored	7.16704	0
TCGA-26-5135	gbm_tcga_pan_can_atlas_2018	23	deceased	8.87662	1
TCGA-27-1832	gbm_tcga_pan_can_atlas_2018	22	deceased	9.86291	1
TCGA-12-3650	gbm_tcga_pan_can_atlas_2018	21	deceased	10.9478	1
TCGA-14-0789	gbm_tcga_pan_can_atlas_2018	20	deceased	11.2437	1
TCGA-41-3915	gbm_tcga_pan_can_atlas_2018	19	deceased	11.8355	1
TCGA-06-0171	gbm_tcga_pan_can_atlas_2018	18	deceased	13.1177	1
TCGA-28-5216	gbm_tcga_pan_can_atlas_2018	17	censored	13.6437	0
TCGA-02-0047	gbm_tcga_pan_can_atlas_2018	16	deceased	14.7286	1
TCGA-26-5133	gbm_tcga_pan_can_atlas_2018	15	censored	14.8601	0
TCGA-32-2615	gbm_tcga_pan_can_atlas_2018	14	deceased	15.945	1
TCGA-14-1034	gbm_tcga_pan_can_atlas_2018	13	deceased	15.945	1
TCGA-27-1831	gbm_tcga_pan_can_atlas_2018	12	deceased	16.6026	1
TCGA-14-2554	gbm_tcga_pan_can_atlas_2018	11	deceased	17.4902	1
TCGA-06-0168	gbm_tcga_pan_can_atlas_2018	10	deceased	19.6601	1
TCGA-32-4213	gbm_tcga_pan_can_atlas_2018	9	censored	19.8573	0
TCGA-02-2486	gbm_tcga_pan_can_atlas_2018	8	deceased	20.3176	1
TCGA-06-0138	gbm_tcga_pan_can_atlas_2018	7	deceased	24.2299	1
TCGA-32-2638	gbm_tcga_pan_can_atlas_2018	6	deceased	25.1833	1
TCGA-28-5213	gbm_tcga_pan_can_atlas_2018	5	censored	31.2654	0
TCGA-26-1442	gbm_tcga_pan_can_atlas_2018	4	censored	31.3312	0
TCGA-06-2570	gbm_tcga_pan_can_atlas_2018	3	censored	31.4955	0
TCGA-06-0129	gbm_tcga_pan_can_atlas_2018	2	deceased	33.6654	1
TCGA-12-3652	gbm_tcga_pan_can_atlas_2018	1	deceased	34.9147	1
(B) 1.34-4.61
Case ID	Study ID	Number at Risk	Status	Time (months)	KM plot
TCGA-41-2571	gbm_tcga_pan_can_atlas_2018	38	deceased	0.854785	1
TCGA-06-2557	gbm_tcga_pan_can_atlas_2018	37	deceased	1.08492	1
TCGA-06-0157	gbm_tcga_pan_can_atlas_2018	36	deceased	3.18901	1
TCGA-06-0174	gbm_tcga_pan_can_atlas_2018	35	deceased	3.22188	1
TCGA-06-5859	gbm_tcga_pan_can_atlas_2018	34	censored	4.56981	0
TCGA-27-1830	gbm_tcga_pan_can_atlas_2018	33	deceased	5.06296	1
TCGA-28-5218	gbm_tcga_pan_can_atlas_2018	32	deceased	5.16159	1
TCGA-06-2564	gbm_tcga_pan_can_atlas_2018	31	censored	5.95062	0
TCGA-06-5858	gbm_tcga_pan_can_atlas_2018	30	censored	6.14788	0
TCGA-32-2616	gbm_tcga_pan_can_atlas_2018	29	deceased	7.3643	1
TCGA-06-0210	gbm_tcga_pan_can_atlas_2018	28	deceased	7.39718	1
TCGA-14-1825	gbm_tcga_pan_can_atlas_2018	27	deceased	7.62731	1
TCGA-32-2632	gbm_tcga_pan_can_atlas_2018	26	deceased	8.84374	1
TCGA-06-0141	gbm_tcga_pan_can_atlas_2018	25	deceased	10.2903	1
TCGA-06-0190	gbm_tcga_pan_can_atlas_2018	24	deceased	10.4218	1
TCGA-06-0158	gbm_tcga_pan_can_atlas_2018	23	deceased	10.8163	1
TCGA-06-0644	gbm_tcga_pan_can_atlas_2018	22	deceased	12.6245	1
TCGA-19-1787	gbm_tcga_pan_can_atlas_2018	21	deceased	12.6574	1
TCGA-28-5220	gbm_tcga_pan_can_atlas_2018	20	deceased	12.756	1
TCGA-06-0130	gbm_tcga_pan_can_atlas_2018	19	deceased	12.9533	1
TCGA-12-0618	gbm_tcga_pan_can_atlas_2018	18	deceased	12.9862	1
TCGA-06-0238	gbm_tcga_pan_can_atlas_2018	17	deceased	13.3149	1
TCGA-14-0790	gbm_tcga_pan_can_atlas_2018	16	deceased	13.7752	1
TCGA-06-0686	gbm_tcga_pan_can_atlas_2018	15	deceased	14.2026	1
TCGA-28-5209	gbm_tcga_pan_can_atlas_2018	14	censored	14.5313	0
TCGA-28-5204	gbm_tcga_pan_can_atlas_2018	13	deceased	14.9259	1
TCGA-41-5651	gbm_tcga_pan_can_atlas_2018	12	deceased	15.1231	1
TCGA-32-1970	gbm_tcga_pan_can_atlas_2018	11	deceased	15.3861	1
TCGA-76-4927	gbm_tcga_pan_can_atlas_2018	10	deceased	17.5888	1
TCGA-08-0386	gbm_tcga_pan_can_atlas_2018	9	deceased	18.0162	1
TCGA-32-2634	gbm_tcga_pan_can_atlas_2018	8	censored	22.7833	0
TCGA-19-1390	gbm_tcga_pan_can_atlas_2018	7	deceased	25.3805	1
TCGA-14-0871	gbm_tcga_pan_can_atlas_2018	6	deceased	28.9312	1
TCGA-06-2563	gbm_tcga_pan_can_atlas_2018	5	censored	30.6408	0
TCGA-12-0619	gbm_tcga_pan_can_atlas_2018	4	deceased	34.9147	1
TCGA-27-1834	gbm_tcga_pan_can_atlas_2018	3	deceased	40.5365	1
TCGA-06-0125	gbm_tcga_pan_can_atlas_2018	2	deceased	47.605	1
TCGA-06-0184	gbm_tcga_pan_can_atlas_2018	1	deceased	69.8951	1

## Sheet: NAGS_LUAD
Table 6.7. Otcome data for lung adenocarcinoma patients with the lowest (A) and higest (B) expression of NAGS mRNA
(A) 13.31-73.48
Case ID	Study ID	Number at Risk	Status	Time (months)	KM plot
TCGA-86-8281	luad_tcga_pan_can_atlas_2018	125	censored	0	0
TCGA-35-3615	luad_tcga_pan_can_atlas_2018	124	censored	0.460269	0
TCGA-93-A4JO	luad_tcga_pan_can_atlas_2018	123	deceased	1.08492	1
TCGA-91-6849	luad_tcga_pan_can_atlas_2018	122	censored	1.15067	0
TCGA-91-8499	luad_tcga_pan_can_atlas_2018	121	censored	1.18355	0
TCGA-73-4677	luad_tcga_pan_can_atlas_2018	120	deceased	1.2493	1
TCGA-91-A4BC	luad_tcga_pan_can_atlas_2018	119	censored	1.44656	0
TCGA-NJ-A4YP	luad_tcga_pan_can_atlas_2018	118	censored	1.64382	0
TCGA-L9-A5IP	luad_tcga_pan_can_atlas_2018	117	deceased	1.90683	1
TCGA-91-6830	luad_tcga_pan_can_atlas_2018	116	censored	1.97258	0
TCGA-91-6835	luad_tcga_pan_can_atlas_2018	115	censored	2.59723	0
TCGA-95-7562	luad_tcga_pan_can_atlas_2018	114	deceased	2.86024	1
TCGA-55-6975	luad_tcga_pan_can_atlas_2018	113	deceased	3.87941	1
TCGA-50-6591	luad_tcga_pan_can_atlas_2018	112	deceased	3.91229	1
TCGA-69-8255	luad_tcga_pan_can_atlas_2018	111	censored	4.24105	0
TCGA-73-4670	luad_tcga_pan_can_atlas_2018	110	censored	4.3068	0
TCGA-55-8092	luad_tcga_pan_can_atlas_2018	109	deceased	5.06296	1
TCGA-MP-A4T7	luad_tcga_pan_can_atlas_2018	108	deceased	5.49035	1
TCGA-91-6848	luad_tcga_pan_can_atlas_2018	107	censored	7.3643	0
TCGA-55-6979	luad_tcga_pan_can_atlas_2018	106	deceased	7.7917	1
TCGA-78-7536	luad_tcga_pan_can_atlas_2018	105	deceased	8.02183	1
TCGA-50-5936	luad_tcga_pan_can_atlas_2018	104	deceased	8.44922	1
TCGA-78-7166	luad_tcga_pan_can_atlas_2018	103	deceased	8.4821	1
TCGA-49-AAR9	luad_tcga_pan_can_atlas_2018	102	deceased	8.54785	1
TCGA-44-8120	luad_tcga_pan_can_atlas_2018	101	censored	8.54785	0
TCGA-50-5930	luad_tcga_pan_can_atlas_2018	100	deceased	9.27113	1
TCGA-78-7161	luad_tcga_pan_can_atlas_2018	99	deceased	9.56702	1
TCGA-4B-A93V	luad_tcga_pan_can_atlas_2018	98	deceased	9.86291	1
TCGA-50-7109	luad_tcga_pan_can_atlas_2018	97	deceased	10.1259	1
TCGA-91-6831	luad_tcga_pan_can_atlas_2018	96	censored	10.1917	0
TCGA-MP-A4TJ	luad_tcga_pan_can_atlas_2018	95	deceased	11.1451	1
TCGA-73-A9RS	luad_tcga_pan_can_atlas_2018	94	deceased	11.178	1
TCGA-86-8585	luad_tcga_pan_can_atlas_2018	93	censored	11.6054	0
TCGA-91-6840	luad_tcga_pan_can_atlas_2018	92	censored	12.23	0
TCGA-55-8620	luad_tcga_pan_can_atlas_2018	91	deceased	12.3286	1
TCGA-95-7944	luad_tcga_pan_can_atlas_2018	90	censored	12.3944	0
TCGA-69-8254	luad_tcga_pan_can_atlas_2018	89	censored	13.4464	0
TCGA-69-7980	luad_tcga_pan_can_atlas_2018	88	censored	13.5122	0
TCGA-62-A46Y	luad_tcga_pan_can_atlas_2018	87	deceased	13.6108	1
TCGA-69-7764	luad_tcga_pan_can_atlas_2018	86	censored	13.6108	0
TCGA-44-A4SS	luad_tcga_pan_can_atlas_2018	85	censored	13.6437	0
TCGA-69-8253	luad_tcga_pan_can_atlas_2018	84	censored	14.0053	0
TCGA-97-8179	luad_tcga_pan_can_atlas_2018	83	censored	14.3012	0
TCGA-55-6543	luad_tcga_pan_can_atlas_2018	82	censored	14.3012	0
TCGA-86-8359	luad_tcga_pan_can_atlas_2018	81	deceased	14.5971	1
TCGA-55-6970	luad_tcga_pan_can_atlas_2018	80	deceased	15.2546	1
TCGA-97-8176	luad_tcga_pan_can_atlas_2018	79	deceased	15.3861	1
TCGA-55-7816	luad_tcga_pan_can_atlas_2018	78	deceased	15.3861	1
TCGA-95-7947	luad_tcga_pan_can_atlas_2018	77	censored	15.682	0
TCGA-44-A479	luad_tcga_pan_can_atlas_2018	76	censored	15.9779	0
TCGA-91-7771	luad_tcga_pan_can_atlas_2018	75	censored	16.1752	0
TCGA-44-6779	luad_tcga_pan_can_atlas_2018	74	deceased	16.4382	1
TCGA-55-8204	luad_tcga_pan_can_atlas_2018	73	censored	16.9313	0
TCGA-55-7911	luad_tcga_pan_can_atlas_2018	72	censored	17.6546	0
TCGA-97-A4M3	luad_tcga_pan_can_atlas_2018	71	censored	17.7532	0
TCGA-55-8094	luad_tcga_pan_can_atlas_2018	70	censored	17.7861	0
TCGA-55-A57B	luad_tcga_pan_can_atlas_2018	69	censored	17.9505	0
TCGA-55-8511	luad_tcga_pan_can_atlas_2018	68	censored	18.1477	0
TCGA-44-7669	luad_tcga_pan_can_atlas_2018	67	deceased	18.871	1
TCGA-93-A4JP	luad_tcga_pan_can_atlas_2018	66	censored	19.0025	0
TCGA-44-7660	luad_tcga_pan_can_atlas_2018	65	censored	19.4628	0
TCGA-78-7154	luad_tcga_pan_can_atlas_2018	64	deceased	19.4957	1
TCGA-62-A46P	luad_tcga_pan_can_atlas_2018	63	deceased	19.5286	1
TCGA-44-6145	luad_tcga_pan_can_atlas_2018	62	censored	19.5614	0
TCGA-55-8205	luad_tcga_pan_can_atlas_2018	61	censored	19.6929	0
TCGA-NJ-A55R	luad_tcga_pan_can_atlas_2018	60	censored	19.8244	0
TCGA-86-7954	luad_tcga_pan_can_atlas_2018	59	censored	19.8902	0
TCGA-55-8512	luad_tcga_pan_can_atlas_2018	58	deceased	19.9559	1
TCGA-55-8508	luad_tcga_pan_can_atlas_2018	57	censored	20.2847	0
TCGA-86-7714	luad_tcga_pan_can_atlas_2018	56	deceased	20.5477	1
TCGA-64-1677	luad_tcga_pan_can_atlas_2018	55	deceased	20.6463	1
TCGA-97-A4M7	luad_tcga_pan_can_atlas_2018	54	censored	20.6792	0
TCGA-55-A48Y	luad_tcga_pan_can_atlas_2018	53	censored	20.7121	0
TCGA-97-A4M5	luad_tcga_pan_can_atlas_2018	52	censored	20.8436	0
TCGA-86-8358	luad_tcga_pan_can_atlas_2018	51	censored	21.4683	0
TCGA-44-6774	luad_tcga_pan_can_atlas_2018	50	censored	21.6326	0
TCGA-05-4425	luad_tcga_pan_can_atlas_2018	49	censored	21.9943	0
TCGA-55-8208	luad_tcga_pan_can_atlas_2018	48	censored	22.1587	0
TCGA-69-7763	luad_tcga_pan_can_atlas_2018	47	censored	22.6847	0
TCGA-86-8075	luad_tcga_pan_can_atlas_2018	46	deceased	22.8162	1
TCGA-78-7160	luad_tcga_pan_can_atlas_2018	45	deceased	22.9148	1
TCGA-55-7728	luad_tcga_pan_can_atlas_2018	44	censored	23.145	0
TCGA-55-7724	luad_tcga_pan_can_atlas_2018	43	censored	23.1778	0
TCGA-J2-8194	luad_tcga_pan_can_atlas_2018	42	censored	23.8025	0
TCGA-44-6146	luad_tcga_pan_can_atlas_2018	41	censored	23.934	0
TCGA-05-4397	luad_tcga_pan_can_atlas_2018	40	deceased	24.0326	1
TCGA-86-8073	luad_tcga_pan_can_atlas_2018	39	censored	24.3285	0
TCGA-55-7815	luad_tcga_pan_can_atlas_2018	38	censored	25.4134	0
TCGA-38-7271	luad_tcga_pan_can_atlas_2018	37	deceased	26.3011	1
TCGA-55-7570	luad_tcga_pan_can_atlas_2018	36	censored	27.0901	0
TCGA-91-6847	luad_tcga_pan_can_atlas_2018	35	censored	27.6819	0
TCGA-44-5645	luad_tcga_pan_can_atlas_2018	34	censored	28.0107	0
TCGA-49-4487	luad_tcga_pan_can_atlas_2018	33	deceased	28.1093	1
TCGA-05-5425	luad_tcga_pan_can_atlas_2018	32	censored	28.9969	0
TCGA-55-7995	luad_tcga_pan_can_atlas_2018	31	censored	29.2271	0
TCGA-MP-A4TE	luad_tcga_pan_can_atlas_2018	30	deceased	29.4572	1
TCGA-86-7701	luad_tcga_pan_can_atlas_2018	29	censored	31.1339	0
TCGA-78-7156	luad_tcga_pan_can_atlas_2018	28	deceased	32.0873	1
TCGA-44-5643	luad_tcga_pan_can_atlas_2018	27	censored	33.3037	0
TCGA-55-7910	luad_tcga_pan_can_atlas_2018	26	censored	34.1914	0
TCGA-86-7711	luad_tcga_pan_can_atlas_2018	25	deceased	34.3887	1
TCGA-49-4494	luad_tcga_pan_can_atlas_2018	24	deceased	35.5393	1
TCGA-78-7155	luad_tcga_pan_can_atlas_2018	23	deceased	38.4982	1
TCGA-MN-A4N4	luad_tcga_pan_can_atlas_2018	22	censored	38.6297	0
TCGA-55-1594	luad_tcga_pan_can_atlas_2018	21	censored	38.7283	0
TCGA-78-7540	luad_tcga_pan_can_atlas_2018	20	deceased	39.353	1
TCGA-49-AARE	luad_tcga_pan_can_atlas_2018	19	deceased	40.405	1
TCGA-50-5932	luad_tcga_pan_can_atlas_2018	18	deceased	40.6023	1
TCGA-55-6968	luad_tcga_pan_can_atlas_2018	17	deceased	42.5091	1
TCGA-55-6981	luad_tcga_pan_can_atlas_2018	16	deceased	45.3365	1
TCGA-62-A46O	luad_tcga_pan_can_atlas_2018	15	deceased	47.8022	1
TCGA-50-5941	luad_tcga_pan_can_atlas_2018	14	censored	48.4597	0
TCGA-64-5781	luad_tcga_pan_can_atlas_2018	13	censored	51.2542	0
TCGA-50-5946	luad_tcga_pan_can_atlas_2018	12	censored	53.1611	0
TCGA-49-4514	luad_tcga_pan_can_atlas_2018	11	censored	55.8898	0
TCGA-62-A46R	luad_tcga_pan_can_atlas_2018	10	deceased	56.7117	1
TCGA-50-5944	luad_tcga_pan_can_atlas_2018	9	censored	57.5336	0
TCGA-44-6778	luad_tcga_pan_can_atlas_2018	8	censored	61.2815	0
TCGA-97-7553	luad_tcga_pan_can_atlas_2018	7	censored	61.4788	0
TCGA-97-7552	luad_tcga_pan_can_atlas_2018	6	censored	63.5171	0
TCGA-55-6987	luad_tcga_pan_can_atlas_2018	5	censored	70.2568	0
TCGA-44-6776	luad_tcga_pan_can_atlas_2018	4	censored	86.0045	0
TCGA-78-7167	luad_tcga_pan_can_atlas_2018	3	deceased	88.1415	1
TCGA-50-5049	luad_tcga_pan_can_atlas_2018	2	censored	101.719	0
TCGA-78-8662	luad_tcga_pan_can_atlas_2018	1	deceased	110.497	1
(B) 213.81-1182.42
Case ID	Study ID	Number at Risk	Status	Time (months)	KM plot
TCGA-05-4395	luad_tcga_pan_can_atlas_2018	125	deceased	0	1
TCGA-05-4244	luad_tcga_pan_can_atlas_2018	124	censored	0	0
TCGA-NJ-A4YI	luad_tcga_pan_can_atlas_2018	123	deceased	0.131505	1
TCGA-55-A493	luad_tcga_pan_can_atlas_2018	122	censored	0.920538	0
TCGA-55-8616	luad_tcga_pan_can_atlas_2018	121	censored	1.57806	0
TCGA-64-5775	luad_tcga_pan_can_atlas_2018	120	deceased	2.03833	1
TCGA-05-5715	luad_tcga_pan_can_atlas_2018	119	censored	2.03833	0
TCGA-MP-A4TC	luad_tcga_pan_can_atlas_2018	118	deceased	2.43285	1
TCGA-MN-A4N5	luad_tcga_pan_can_atlas_2018	117	censored	2.76161	0
TCGA-95-8494	luad_tcga_pan_can_atlas_2018	116	censored	2.76161	0
TCGA-44-2666	luad_tcga_pan_can_atlas_2018	115	deceased	3.18901	1
TCGA-55-A490	luad_tcga_pan_can_atlas_2018	114	deceased	3.25476	1
TCGA-05-4250	luad_tcga_pan_can_atlas_2018	113	deceased	3.97804	1
TCGA-97-8174	luad_tcga_pan_can_atlas_2018	112	deceased	5.39172	1
TCGA-67-6215	luad_tcga_pan_can_atlas_2018	111	censored	5.72049	0
TCGA-78-7158	luad_tcga_pan_can_atlas_2018	110	deceased	5.88487	1
TCGA-35-4123	luad_tcga_pan_can_atlas_2018	109	censored	5.9835	0
TCGA-69-7974	luad_tcga_pan_can_atlas_2018	108	censored	6.04925	0
TCGA-L9-A443	luad_tcga_pan_can_atlas_2018	107	deceased	6.34514	1
TCGA-71-8520	luad_tcga_pan_can_atlas_2018	106	deceased	6.90403	1
TCGA-05-4402	luad_tcga_pan_can_atlas_2018	105	deceased	8.02183	1
TCGA-73-4676	luad_tcga_pan_can_atlas_2018	104	deceased	9.23825	1
TCGA-44-A47B	luad_tcga_pan_can_atlas_2018	103	censored	9.43551	0
TCGA-L9-A444	luad_tcga_pan_can_atlas_2018	102	censored	10.093	0
TCGA-78-7542	luad_tcga_pan_can_atlas_2018	101	deceased	10.5533	1
TCGA-44-A47G	luad_tcga_pan_can_atlas_2018	100	censored	11.5396	0
TCGA-38-4631	luad_tcga_pan_can_atlas_2018	99	deceased	11.6382	1
TCGA-49-6761	luad_tcga_pan_can_atlas_2018	98	censored	11.6382	0
TCGA-50-6594	luad_tcga_pan_can_atlas_2018	97	deceased	12.1643	1
TCGA-67-3774	luad_tcga_pan_can_atlas_2018	96	censored	12.6574	0
TCGA-86-8668	luad_tcga_pan_can_atlas_2018	95	censored	13.9067	0
TCGA-67-3773	luad_tcga_pan_can_atlas_2018	94	censored	14.0382	0
TCGA-49-4505	luad_tcga_pan_can_atlas_2018	93	deceased	14.0711	1
TCGA-L9-A50W	luad_tcga_pan_can_atlas_2018	92	deceased	14.5313	1
TCGA-67-4679	luad_tcga_pan_can_atlas_2018	91	censored	14.7286	0
TCGA-05-4434	luad_tcga_pan_can_atlas_2018	90	deceased	15.0245	1
TCGA-44-A47A	luad_tcga_pan_can_atlas_2018	89	censored	15.3204	0
TCGA-55-8302	luad_tcga_pan_can_atlas_2018	88	censored	15.7149	0
TCGA-55-7573	luad_tcga_pan_can_atlas_2018	87	censored	16.0108	0
TCGA-97-8177	luad_tcga_pan_can_atlas_2018	86	censored	16.4053	0
TCGA-91-8496	luad_tcga_pan_can_atlas_2018	85	censored	16.6026	0
TCGA-93-7348	luad_tcga_pan_can_atlas_2018	84	censored	17.4573	0
TCGA-55-8301	luad_tcga_pan_can_atlas_2018	83	censored	17.556	0
TCGA-97-8175	luad_tcga_pan_can_atlas_2018	82	censored	18.1149	0
TCGA-55-7903	luad_tcga_pan_can_atlas_2018	81	censored	18.6409	0
TCGA-97-A4M6	luad_tcga_pan_can_atlas_2018	80	censored	18.6738	0
TCGA-97-8171	luad_tcga_pan_can_atlas_2018	79	censored	18.6738	0
TCGA-L4-A4E5	luad_tcga_pan_can_atlas_2018	78	censored	19.0025	0
TCGA-69-A59K	luad_tcga_pan_can_atlas_2018	77	censored	19.4299	0
TCGA-55-8090	luad_tcga_pan_can_atlas_2018	76	deceased	19.6601	1
TCGA-97-A4M1	luad_tcga_pan_can_atlas_2018	75	censored	19.7587	0
TCGA-91-A4BD	luad_tcga_pan_can_atlas_2018	74	censored	19.8244	0
TCGA-55-7994	luad_tcga_pan_can_atlas_2018	73	censored	19.8244	0
TCGA-55-7283	luad_tcga_pan_can_atlas_2018	72	censored	20.0217	0
TCGA-05-4405	luad_tcga_pan_can_atlas_2018	71	censored	20.0546	0
TCGA-67-3771	luad_tcga_pan_can_atlas_2018	70	censored	20.0546	0
TCGA-67-3770	luad_tcga_pan_can_atlas_2018	69	censored	20.0546	0
TCGA-NJ-A7XG	luad_tcga_pan_can_atlas_2018	68	censored	20.2847	0
TCGA-50-5044	luad_tcga_pan_can_atlas_2018	67	deceased	20.5148	1
TCGA-97-A4M0	luad_tcga_pan_can_atlas_2018	66	censored	21.4354	0
TCGA-50-5935	luad_tcga_pan_can_atlas_2018	65	deceased	21.4683	1
TCGA-97-8547	luad_tcga_pan_can_atlas_2018	64	censored	21.5998	0
TCGA-L9-A743	luad_tcga_pan_can_atlas_2018	63	censored	21.8299	0
TCGA-55-7576	luad_tcga_pan_can_atlas_2018	62	censored	22.0272	0
TCGA-05-5428	luad_tcga_pan_can_atlas_2018	61	censored	22.0272	0
TCGA-49-AAQV	luad_tcga_pan_can_atlas_2018	60	deceased	22.2573	1
TCGA-93-7347	luad_tcga_pan_can_atlas_2018	59	censored	22.4545	0
TCGA-44-7659	luad_tcga_pan_can_atlas_2018	58	censored	22.7176	0
TCGA-44-7672	luad_tcga_pan_can_atlas_2018	57	censored	23.6381	0
TCGA-99-7458	luad_tcga_pan_can_atlas_2018	56	censored	24.5586	0
TCGA-44-2668	luad_tcga_pan_can_atlas_2018	55	deceased	25.0189	1
TCGA-05-4432	luad_tcga_pan_can_atlas_2018	54	censored	25.0189	0
TCGA-50-6592	luad_tcga_pan_can_atlas_2018	53	deceased	25.5449	1
TCGA-05-4426	luad_tcga_pan_can_atlas_2018	52	censored	26.0052	0
TCGA-05-4427	luad_tcga_pan_can_atlas_2018	51	censored	26.0052	0
TCGA-78-7539	luad_tcga_pan_can_atlas_2018	50	censored	26.0052	0
TCGA-50-8460	luad_tcga_pan_can_atlas_2018	49	censored	27.2545	0
TCGA-49-4488	luad_tcga_pan_can_atlas_2018	48	deceased	28.5695	1
TCGA-55-7281	luad_tcga_pan_can_atlas_2018	47	censored	28.6682	0
TCGA-86-A456	luad_tcga_pan_can_atlas_2018	46	censored	29.4572	0
TCGA-55-8085	luad_tcga_pan_can_atlas_2018	45	censored	29.7202	0
TCGA-49-4512	luad_tcga_pan_can_atlas_2018	44	deceased	29.7531	1
TCGA-73-4675	luad_tcga_pan_can_atlas_2018	43	deceased	30.312	1
TCGA-86-8669	luad_tcga_pan_can_atlas_2018	42	censored	30.838	0
TCGA-86-8278	luad_tcga_pan_can_atlas_2018	41	censored	31.0353	0
TCGA-86-8279	luad_tcga_pan_can_atlas_2018	40	censored	31.1997	0
TCGA-55-6982	luad_tcga_pan_can_atlas_2018	39	deceased	32.712	1
TCGA-49-4506	luad_tcga_pan_can_atlas_2018	38	deceased	32.8435	1
TCGA-53-A4EZ	luad_tcga_pan_can_atlas_2018	37	censored	35.2106	0
TCGA-86-7955	luad_tcga_pan_can_atlas_2018	36	censored	35.2434	0
TCGA-J2-A4AE	luad_tcga_pan_can_atlas_2018	35	censored	35.4736	0
TCGA-44-7667	luad_tcga_pan_can_atlas_2018	34	censored	36.0654	0
TCGA-50-8457	luad_tcga_pan_can_atlas_2018	33	censored	36.9859	0
TCGA-64-1680	luad_tcga_pan_can_atlas_2018	32	censored	37.0188	0
TCGA-44-3398	luad_tcga_pan_can_atlas_2018	31	censored	38.2352	0
TCGA-64-1681	luad_tcga_pan_can_atlas_2018	30	deceased	38.3667	1
TCGA-64-1678	luad_tcga_pan_can_atlas_2018	29	censored	39.09	0
TCGA-62-8395	luad_tcga_pan_can_atlas_2018	28	censored	39.9776	0
TCGA-MP-A4T9	luad_tcga_pan_can_atlas_2018	27	deceased	41.5886	1
TCGA-95-7039	luad_tcga_pan_can_atlas_2018	26	censored	41.8187	0
TCGA-44-2665	luad_tcga_pan_can_atlas_2018	25	censored	42.7721	0
TCGA-75-5147	luad_tcga_pan_can_atlas_2018	24	censored	43.8242	0
TCGA-38-4632	luad_tcga_pan_can_atlas_2018	23	deceased	44.6132	1
TCGA-49-4501	luad_tcga_pan_can_atlas_2018	22	deceased	46.7173	1
TCGA-38-4628	luad_tcga_pan_can_atlas_2018	21	deceased	49.0515	1
TCGA-50-5068	luad_tcga_pan_can_atlas_2018	20	deceased	49.2817	1
TCGA-MP-A4SY	luad_tcga_pan_can_atlas_2018	19	deceased	49.3474	1
TCGA-75-6212	luad_tcga_pan_can_atlas_2018	18	deceased	49.8405	1
TCGA-73-7499	luad_tcga_pan_can_atlas_2018	17	deceased	50.3337	1
TCGA-64-1676	luad_tcga_pan_can_atlas_2018	16	censored	56.8103	0
TCGA-MP-A4SW	luad_tcga_pan_can_atlas_2018	15	deceased	58.4542	1
TCGA-MP-A4T6	luad_tcga_pan_can_atlas_2018	14	deceased	58.8487	1
TCGA-O1-A52J	luad_tcga_pan_can_atlas_2018	13	deceased	59.1117	1
TCGA-50-5942	luad_tcga_pan_can_atlas_2018	12	censored	60.7226	0
TCGA-49-AAR3	luad_tcga_pan_can_atlas_2018	11	censored	62.2349	0
TCGA-55-1596	luad_tcga_pan_can_atlas_2018	10	censored	67.8897	0
TCGA-62-A46U	luad_tcga_pan_can_atlas_2018	9	censored	67.9554	0
TCGA-NJ-A4YF	luad_tcga_pan_can_atlas_2018	8	censored	71.0458	0
TCGA-62-A46V	luad_tcga_pan_can_atlas_2018	7	censored	72.2951	0
TCGA-49-AAR2	luad_tcga_pan_can_atlas_2018	6	censored	73.117	0
TCGA-MP-A5C7	luad_tcga_pan_can_atlas_2018	5	censored	73.906	0
TCGA-49-4486	luad_tcga_pan_can_atlas_2018	4	deceased	76.2074	1
TCGA-73-4662	luad_tcga_pan_can_atlas_2018	3	censored	82.684	0
TCGA-64-5774	luad_tcga_pan_can_atlas_2018	2	censored	87.9771	0
TCGA-78-7153	luad_tcga_pan_can_atlas_2018	1	censored	119.506	0

## Sheet: CPS1_LUAD
Table 6.8. Otcome data for lung adenocarcinoma patients with the lowest (A) and higest (B) expression of CPS1 mRNA
(A) 0-16.00
Case ID	Study ID	Number at Risk	Status	Time (months)	KM plot
TCGA-05-4395	luad_tcga_pan_can_atlas_2018	127	deceased	0	1
TCGA-05-4244	luad_tcga_pan_can_atlas_2018	126	censored	0	0
TCGA-55-8506	luad_tcga_pan_can_atlas_2018	125	censored	0.36164	0
TCGA-35-3615	luad_tcga_pan_can_atlas_2018	124	censored	0.460269	0
TCGA-86-8074	luad_tcga_pan_can_atlas_2018	123	censored	0.789032	0
TCGA-55-A493	luad_tcga_pan_can_atlas_2018	122	censored	0.920538	0
TCGA-95-7562	luad_tcga_pan_can_atlas_2018	121	deceased	2.86024	1
TCGA-44-2666	luad_tcga_pan_can_atlas_2018	120	deceased	3.18901	1
TCGA-55-A490	luad_tcga_pan_can_atlas_2018	119	deceased	3.25476	1
TCGA-55-7727	luad_tcga_pan_can_atlas_2018	118	censored	3.91229	0
TCGA-62-8394	luad_tcga_pan_can_atlas_2018	117	deceased	4.56981	1
TCGA-67-6216	luad_tcga_pan_can_atlas_2018	116	censored	4.63557	0
TCGA-05-5423	luad_tcga_pan_can_atlas_2018	115	censored	4.96433	0
TCGA-78-7146	luad_tcga_pan_can_atlas_2018	114	deceased	5.68761	1
TCGA-67-6215	luad_tcga_pan_can_atlas_2018	113	censored	5.72049	0
TCGA-78-7158	luad_tcga_pan_can_atlas_2018	112	deceased	5.88487	1
TCGA-55-7914	luad_tcga_pan_can_atlas_2018	111	deceased	6.14788	1
TCGA-71-6725	luad_tcga_pan_can_atlas_2018	110	censored	8.41635	0
TCGA-49-AAR9	luad_tcga_pan_can_atlas_2018	109	deceased	8.54785	1
TCGA-35-5375	luad_tcga_pan_can_atlas_2018	108	censored	8.67936	0
TCGA-05-5429	luad_tcga_pan_can_atlas_2018	107	deceased	9.041	1
TCGA-78-8660	luad_tcga_pan_can_atlas_2018	106	deceased	10.5533	1
TCGA-55-7907	luad_tcga_pan_can_atlas_2018	105	deceased	11.2766	1
TCGA-49-6761	luad_tcga_pan_can_atlas_2018	104	censored	11.6382	0
TCGA-50-6594	luad_tcga_pan_can_atlas_2018	103	deceased	12.1643	1
TCGA-69-7979	luad_tcga_pan_can_atlas_2018	102	censored	13.4136	0
TCGA-55-8507	luad_tcga_pan_can_atlas_2018	101	censored	13.7423	0
TCGA-67-3773	luad_tcga_pan_can_atlas_2018	100	censored	14.0382	0
TCGA-55-6543	luad_tcga_pan_can_atlas_2018	99	censored	14.3012	0
TCGA-L9-A50W	luad_tcga_pan_can_atlas_2018	98	deceased	14.5313	1
TCGA-55-7725	luad_tcga_pan_can_atlas_2018	97	censored	14.5313	0
TCGA-55-8087	luad_tcga_pan_can_atlas_2018	96	censored	15.1889	0
TCGA-95-7948	luad_tcga_pan_can_atlas_2018	95	censored	15.6491	0
TCGA-L9-A8F4	luad_tcga_pan_can_atlas_2018	94	censored	15.6491	0
TCGA-95-7947	luad_tcga_pan_can_atlas_2018	93	censored	15.682	0
TCGA-55-8302	luad_tcga_pan_can_atlas_2018	92	censored	15.7149	0
TCGA-55-A494	luad_tcga_pan_can_atlas_2018	91	censored	15.8135	0
TCGA-44-6779	luad_tcga_pan_can_atlas_2018	90	deceased	16.4382	1
TCGA-95-7043	luad_tcga_pan_can_atlas_2018	89	deceased	16.5368	1
TCGA-91-8496	luad_tcga_pan_can_atlas_2018	88	censored	16.6026	0
TCGA-55-8514	luad_tcga_pan_can_atlas_2018	87	censored	17.0957	0
TCGA-93-7348	luad_tcga_pan_can_atlas_2018	86	censored	17.4573	0
TCGA-55-8301	luad_tcga_pan_can_atlas_2018	85	censored	17.556	0
TCGA-55-8511	luad_tcga_pan_can_atlas_2018	84	censored	18.1477	0
TCGA-97-7937	luad_tcga_pan_can_atlas_2018	83	censored	18.5423	0
TCGA-97-8171	luad_tcga_pan_can_atlas_2018	82	censored	18.6738	0
TCGA-97-A4M6	luad_tcga_pan_can_atlas_2018	81	censored	18.6738	0
TCGA-78-7147	luad_tcga_pan_can_atlas_2018	80	deceased	19.2655	1
TCGA-44-7660	luad_tcga_pan_can_atlas_2018	79	censored	19.4628	0
TCGA-78-7154	luad_tcga_pan_can_atlas_2018	78	deceased	19.4957	1
TCGA-91-A4BD	luad_tcga_pan_can_atlas_2018	77	censored	19.8244	0
TCGA-86-7954	luad_tcga_pan_can_atlas_2018	76	censored	19.8902	0
TCGA-55-7283	luad_tcga_pan_can_atlas_2018	75	censored	20.0217	0
TCGA-67-3770	luad_tcga_pan_can_atlas_2018	74	censored	20.0546	0
TCGA-67-3771	luad_tcga_pan_can_atlas_2018	73	censored	20.0546	0
TCGA-97-A4LX	luad_tcga_pan_can_atlas_2018	72	censored	20.1861	0
TCGA-NJ-A7XG	luad_tcga_pan_can_atlas_2018	71	censored	20.2847	0
TCGA-55-A491	luad_tcga_pan_can_atlas_2018	70	censored	20.5806	0
TCGA-97-8552	luad_tcga_pan_can_atlas_2018	69	censored	20.5806	0
TCGA-64-1677	luad_tcga_pan_can_atlas_2018	68	deceased	20.6463	1
TCGA-97-A4M0	luad_tcga_pan_can_atlas_2018	67	censored	21.4354	0
TCGA-50-5935	luad_tcga_pan_can_atlas_2018	66	deceased	21.4683	1
TCGA-86-8358	luad_tcga_pan_can_atlas_2018	65	censored	21.4683	0
TCGA-97-8547	luad_tcga_pan_can_atlas_2018	64	censored	21.5998	0
TCGA-49-6767	luad_tcga_pan_can_atlas_2018	63	censored	22.2573	0
TCGA-44-7659	luad_tcga_pan_can_atlas_2018	62	censored	22.7176	0
TCGA-55-7728	luad_tcga_pan_can_atlas_2018	61	censored	23.145	0
TCGA-05-4433	luad_tcga_pan_can_atlas_2018	60	censored	23.9997	0
TCGA-05-4397	luad_tcga_pan_can_atlas_2018	59	deceased	24.0326	1
TCGA-55-6984	luad_tcga_pan_can_atlas_2018	58	deceased	24.986	1
TCGA-78-7539	luad_tcga_pan_can_atlas_2018	57	censored	26.0052	0
TCGA-05-4426	luad_tcga_pan_can_atlas_2018	56	censored	26.0052	0
TCGA-73-4666	luad_tcga_pan_can_atlas_2018	55	censored	26.3011	0
TCGA-86-8674	luad_tcga_pan_can_atlas_2018	54	censored	26.4983	0
TCGA-44-4112	luad_tcga_pan_can_atlas_2018	53	deceased	26.5641	1
TCGA-MN-A4N1	luad_tcga_pan_can_atlas_2018	52	censored	27.1887	0
TCGA-44-5645	luad_tcga_pan_can_atlas_2018	51	censored	28.0107	0
TCGA-49-4488	luad_tcga_pan_can_atlas_2018	50	deceased	28.5695	1
TCGA-55-7995	luad_tcga_pan_can_atlas_2018	49	censored	29.2271	0
TCGA-62-A472	luad_tcga_pan_can_atlas_2018	48	censored	29.9175	0
TCGA-73-4675	luad_tcga_pan_can_atlas_2018	47	deceased	30.312	1
TCGA-86-8669	luad_tcga_pan_can_atlas_2018	46	censored	30.838	0
TCGA-86-8278	luad_tcga_pan_can_atlas_2018	45	censored	31.0353	0
TCGA-78-7535	luad_tcga_pan_can_atlas_2018	44	deceased	31.1997	1
TCGA-J2-A4AG	luad_tcga_pan_can_atlas_2018	43	censored	32.4818	0
TCGA-53-A4EZ	luad_tcga_pan_can_atlas_2018	42	censored	35.2106	0
TCGA-J2-A4AE	luad_tcga_pan_can_atlas_2018	41	censored	35.4736	0
TCGA-49-4494	luad_tcga_pan_can_atlas_2018	40	deceased	35.5393	1
TCGA-75-6214	luad_tcga_pan_can_atlas_2018	39	deceased	36.6571	1
TCGA-64-1680	luad_tcga_pan_can_atlas_2018	38	censored	37.0188	0
TCGA-49-AARN	luad_tcga_pan_can_atlas_2018	37	deceased	37.3147	1
TCGA-64-1681	luad_tcga_pan_can_atlas_2018	36	deceased	38.3667	1
TCGA-78-7155	luad_tcga_pan_can_atlas_2018	35	deceased	38.4982	1
TCGA-55-1594	luad_tcga_pan_can_atlas_2018	34	censored	38.7283	0
TCGA-78-7540	luad_tcga_pan_can_atlas_2018	33	deceased	39.353	1
TCGA-49-AARE	luad_tcga_pan_can_atlas_2018	32	deceased	40.405	1
TCGA-50-5932	luad_tcga_pan_can_atlas_2018	31	deceased	40.6023	1
TCGA-95-7039	luad_tcga_pan_can_atlas_2018	30	censored	41.8187	0
TCGA-55-6968	luad_tcga_pan_can_atlas_2018	29	deceased	42.5091	1
TCGA-55-6981	luad_tcga_pan_can_atlas_2018	28	deceased	45.3365	1
TCGA-44-2656	luad_tcga_pan_can_atlas_2018	27	censored	46.9803	0
TCGA-50-5941	luad_tcga_pan_can_atlas_2018	26	censored	48.4597	0
TCGA-38-4628	luad_tcga_pan_can_atlas_2018	25	deceased	49.0515	1
TCGA-62-8402	luad_tcga_pan_can_atlas_2018	24	deceased	49.2488	1
TCGA-50-5068	luad_tcga_pan_can_atlas_2018	23	deceased	49.2817	1
TCGA-05-4249	luad_tcga_pan_can_atlas_2018	22	censored	50.0707	0
TCGA-73-7499	luad_tcga_pan_can_atlas_2018	21	deceased	50.3337	1
TCGA-50-5946	luad_tcga_pan_can_atlas_2018	20	censored	53.1611	0
TCGA-62-A46R	luad_tcga_pan_can_atlas_2018	19	deceased	56.7117	1
TCGA-64-1676	luad_tcga_pan_can_atlas_2018	18	censored	56.8103	0
TCGA-MP-A4SW	luad_tcga_pan_can_atlas_2018	17	deceased	58.4542	1
TCGA-MP-A4T6	luad_tcga_pan_can_atlas_2018	16	deceased	58.8487	1
TCGA-50-5055	luad_tcga_pan_can_atlas_2018	15	deceased	60.1637	1
TCGA-49-AAR3	luad_tcga_pan_can_atlas_2018	14	censored	62.2349	0
TCGA-55-1596	luad_tcga_pan_can_atlas_2018	13	censored	67.8897	0
TCGA-62-A46U	luad_tcga_pan_can_atlas_2018	12	censored	67.9554	0
TCGA-MP-A5C7	luad_tcga_pan_can_atlas_2018	11	censored	73.906	0
TCGA-NJ-A4YG	luad_tcga_pan_can_atlas_2018	10	censored	74.3334	0
TCGA-49-4486	luad_tcga_pan_can_atlas_2018	9	deceased	76.2074	1
TCGA-73-4662	luad_tcga_pan_can_atlas_2018	8	censored	82.684	0
TCGA-80-5611	luad_tcga_pan_can_atlas_2018	7	censored	85.3141	0
TCGA-MP-A4SV	luad_tcga_pan_can_atlas_2018	6	deceased	86.136	1
TCGA-78-8662	luad_tcga_pan_can_atlas_2018	5	deceased	110.497	1
TCGA-78-7143	luad_tcga_pan_can_atlas_2018	4	deceased	163.1	1
TCGA-49-AARQ	luad_tcga_pan_can_atlas_2018	3	censored	221.324	0
TCGA-78-8640	luad_tcga_pan_can_atlas_2018	2	censored	232.173	0
TCGA-78-7163	luad_tcga_pan_can_atlas_2018	1	censored	238.288	0
(B) 302.15-151454
Case ID	Study ID	Number at Risk	Status	Time (months)	KM plot
TCGA-NJ-A4YI	luad_tcga_pan_can_atlas_2018	126	deceased	0.131505	1
TCGA-NJ-A55O	luad_tcga_pan_can_atlas_2018	125	censored	0.427393	0
TCGA-86-8672	luad_tcga_pan_can_atlas_2018	124	deceased	0.624651	1
TCGA-50-6673	luad_tcga_pan_can_atlas_2018	123	deceased	0.72328	1
TCGA-91-A4BC	luad_tcga_pan_can_atlas_2018	122	censored	1.44656	0
TCGA-99-8032	luad_tcga_pan_can_atlas_2018	121	censored	1.44656	0
TCGA-NJ-A4YP	luad_tcga_pan_can_atlas_2018	120	censored	1.64382	0
TCGA-L9-A5IP	luad_tcga_pan_can_atlas_2018	119	deceased	1.90683	1
TCGA-64-5775	luad_tcga_pan_can_atlas_2018	118	deceased	2.03833	1
TCGA-05-4415	luad_tcga_pan_can_atlas_2018	117	deceased	2.99175	1
TCGA-86-A4D0	luad_tcga_pan_can_atlas_2018	116	deceased	3.81366	1
TCGA-55-6975	luad_tcga_pan_can_atlas_2018	115	deceased	3.87941	1
TCGA-69-8255	luad_tcga_pan_can_atlas_2018	114	censored	4.24105	0
TCGA-73-4670	luad_tcga_pan_can_atlas_2018	113	censored	4.3068	0
TCGA-69-7978	luad_tcga_pan_can_atlas_2018	112	censored	4.40543	0
TCGA-55-8092	luad_tcga_pan_can_atlas_2018	111	deceased	5.06296	1
TCGA-MP-A4T8	luad_tcga_pan_can_atlas_2018	110	deceased	5.29309	1
TCGA-97-8174	luad_tcga_pan_can_atlas_2018	109	deceased	5.39172	1
TCGA-MP-A4T7	luad_tcga_pan_can_atlas_2018	108	deceased	5.49035	1
TCGA-93-8067	luad_tcga_pan_can_atlas_2018	107	censored	6.115	0
TCGA-69-7973	luad_tcga_pan_can_atlas_2018	106	censored	7.56156	0
TCGA-78-7536	luad_tcga_pan_can_atlas_2018	105	deceased	8.02183	1
TCGA-50-5072	luad_tcga_pan_can_atlas_2018	104	deceased	8.21909	1
TCGA-50-5936	luad_tcga_pan_can_atlas_2018	103	deceased	8.44922	1
TCGA-78-7166	luad_tcga_pan_can_atlas_2018	102	deceased	8.4821	1
TCGA-49-4507	luad_tcga_pan_can_atlas_2018	101	deceased	8.81086	1
TCGA-05-4418	luad_tcga_pan_can_atlas_2018	100	deceased	9.00812	1
TCGA-50-5930	luad_tcga_pan_can_atlas_2018	99	deceased	9.27113	1
TCGA-44-8119	luad_tcga_pan_can_atlas_2018	98	censored	9.36976	0
TCGA-44-A47B	luad_tcga_pan_can_atlas_2018	97	censored	9.43551	0
TCGA-78-7161	luad_tcga_pan_can_atlas_2018	96	deceased	9.56702	1
TCGA-4B-A93V	luad_tcga_pan_can_atlas_2018	95	deceased	9.86291	1
TCGA-05-4396	luad_tcga_pan_can_atlas_2018	94	deceased	9.96153	1
TCGA-MP-A4TD	luad_tcga_pan_can_atlas_2018	93	deceased	10.093	1
TCGA-50-7109	luad_tcga_pan_can_atlas_2018	92	deceased	10.1259	1
TCGA-91-6831	luad_tcga_pan_can_atlas_2018	91	censored	10.1917	0
TCGA-MP-A4TF	luad_tcga_pan_can_atlas_2018	90	deceased	11.0465	1
TCGA-73-A9RS	luad_tcga_pan_can_atlas_2018	89	deceased	11.178	1
TCGA-86-8585	luad_tcga_pan_can_atlas_2018	88	censored	11.6054	0
TCGA-38-4631	luad_tcga_pan_can_atlas_2018	87	deceased	11.6382	1
TCGA-05-4422	luad_tcga_pan_can_atlas_2018	86	censored	11.9999	0
TCGA-95-7944	luad_tcga_pan_can_atlas_2018	85	censored	12.3944	0
TCGA-67-3774	luad_tcga_pan_can_atlas_2018	84	censored	12.6574	0
TCGA-69-7764	luad_tcga_pan_can_atlas_2018	83	censored	13.6108	0
TCGA-86-8668	luad_tcga_pan_can_atlas_2018	82	censored	13.9067	0
TCGA-05-4384	luad_tcga_pan_can_atlas_2018	81	censored	14.0053	0
TCGA-97-8179	luad_tcga_pan_can_atlas_2018	80	censored	14.3012	0
TCGA-55-8505	luad_tcga_pan_can_atlas_2018	79	censored	14.4656	0
TCGA-86-8359	luad_tcga_pan_can_atlas_2018	78	deceased	14.5971	1
TCGA-62-8398	luad_tcga_pan_can_atlas_2018	77	deceased	14.5971	1
TCGA-55-8615	luad_tcga_pan_can_atlas_2018	76	censored	14.6629	0
TCGA-05-4417	luad_tcga_pan_can_atlas_2018	75	censored	14.9587	0
TCGA-50-5939	luad_tcga_pan_can_atlas_2018	74	deceased	15.1231	1
TCGA-55-6970	luad_tcga_pan_can_atlas_2018	73	deceased	15.2546	1
TCGA-97-8176	luad_tcga_pan_can_atlas_2018	72	deceased	15.3861	1
TCGA-55-8299	luad_tcga_pan_can_atlas_2018	71	deceased	15.419	1
TCGA-50-5051	luad_tcga_pan_can_atlas_2018	70	deceased	15.7149	1
TCGA-44-A479	luad_tcga_pan_can_atlas_2018	69	censored	15.9779	0
TCGA-49-6742	luad_tcga_pan_can_atlas_2018	68	deceased	16.0437	1
TCGA-91-7771	luad_tcga_pan_can_atlas_2018	67	censored	16.1752	0
TCGA-55-8614	luad_tcga_pan_can_atlas_2018	66	censored	17.6217	0
TCGA-55-7911	luad_tcga_pan_can_atlas_2018	65	censored	17.6546	0
TCGA-97-A4M3	luad_tcga_pan_can_atlas_2018	64	censored	17.7532	0
TCGA-55-8094	luad_tcga_pan_can_atlas_2018	63	censored	17.7861	0
TCGA-55-7913	luad_tcga_pan_can_atlas_2018	62	deceased	18.4436	1
TCGA-44-7669	luad_tcga_pan_can_atlas_2018	61	deceased	18.871	1
TCGA-55-A492	luad_tcga_pan_can_atlas_2018	60	censored	19.5943	0
TCGA-95-A4VP	luad_tcga_pan_can_atlas_2018	59	censored	19.8902	0
TCGA-55-8508	luad_tcga_pan_can_atlas_2018	58	censored	20.2847	0
TCGA-78-7148	luad_tcga_pan_can_atlas_2018	57	deceased	20.5806	1
TCGA-55-A48Y	luad_tcga_pan_can_atlas_2018	56	censored	20.7121	0
TCGA-97-A4M5	luad_tcga_pan_can_atlas_2018	55	censored	20.8436	0
TCGA-99-8033	luad_tcga_pan_can_atlas_2018	54	deceased	21.5669	1
TCGA-78-7150	luad_tcga_pan_can_atlas_2018	53	deceased	21.8957	1
TCGA-69-7763	luad_tcga_pan_can_atlas_2018	52	censored	22.6847	0
TCGA-78-7160	luad_tcga_pan_can_atlas_2018	51	deceased	22.9148	1
TCGA-73-4659	luad_tcga_pan_can_atlas_2018	50	deceased	23.3751	1
TCGA-J2-8194	luad_tcga_pan_can_atlas_2018	49	censored	23.8025	0
TCGA-78-7220	luad_tcga_pan_can_atlas_2018	48	deceased	26.5312	1
TCGA-83-5908	luad_tcga_pan_can_atlas_2018	47	censored	27.0901	0
TCGA-78-7145	luad_tcga_pan_can_atlas_2018	46	deceased	27.1559	1
TCGA-49-4487	luad_tcga_pan_can_atlas_2018	45	deceased	28.1093	1
TCGA-44-5644	luad_tcga_pan_can_atlas_2018	44	censored	28.3723	0
TCGA-64-5779	luad_tcga_pan_can_atlas_2018	43	censored	28.4052	0
TCGA-05-5425	luad_tcga_pan_can_atlas_2018	42	censored	28.9969	0
TCGA-44-7671	luad_tcga_pan_can_atlas_2018	41	censored	29.2271	0
TCGA-49-4510	luad_tcga_pan_can_atlas_2018	40	deceased	29.4572	1
TCGA-MP-A4TE	luad_tcga_pan_can_atlas_2018	39	deceased	29.4572	1
TCGA-55-8085	luad_tcga_pan_can_atlas_2018	38	censored	29.7202	0
TCGA-86-7701	luad_tcga_pan_can_atlas_2018	37	censored	31.1339	0
TCGA-MP-A4TA	luad_tcga_pan_can_atlas_2018	36	deceased	31.2325	1
TCGA-78-7156	luad_tcga_pan_can_atlas_2018	35	deceased	32.0873	1
TCGA-86-8076	luad_tcga_pan_can_atlas_2018	34	censored	32.6462	0
TCGA-49-4506	luad_tcga_pan_can_atlas_2018	33	deceased	32.8435	1
TCGA-55-7910	luad_tcga_pan_can_atlas_2018	32	censored	34.1914	0
TCGA-86-7955	luad_tcga_pan_can_atlas_2018	31	censored	35.2434	0
TCGA-44-7667	luad_tcga_pan_can_atlas_2018	30	censored	36.0654	0
TCGA-05-4390	luad_tcga_pan_can_atlas_2018	29	censored	37.0188	0
TCGA-86-8054	luad_tcga_pan_can_atlas_2018	28	censored	37.7421	0
TCGA-86-7713	luad_tcga_pan_can_atlas_2018	27	censored	38.0379	0
TCGA-64-1678	luad_tcga_pan_can_atlas_2018	26	censored	39.09	0
TCGA-62-A470	luad_tcga_pan_can_atlas_2018	25	deceased	39.2544	1
TCGA-55-6969	luad_tcga_pan_can_atlas_2018	24	censored	40.7338	0
TCGA-62-A471	luad_tcga_pan_can_atlas_2018	23	censored	40.9639	0
TCGA-50-6590	luad_tcga_pan_can_atlas_2018	22	deceased	42.3447	1
TCGA-62-A46O	luad_tcga_pan_can_atlas_2018	21	deceased	47.8022	1
TCGA-78-7633	luad_tcga_pan_can_atlas_2018	20	deceased	50.2351	1
TCGA-64-5781	luad_tcga_pan_can_atlas_2018	19	censored	51.2542	0
TCGA-62-A46S	luad_tcga_pan_can_atlas_2018	18	deceased	54.3446	1
TCGA-49-4514	luad_tcga_pan_can_atlas_2018	17	censored	55.8898	0
TCGA-44-6778	luad_tcga_pan_can_atlas_2018	16	censored	61.2815	0
TCGA-78-7159	luad_tcga_pan_can_atlas_2018	15	censored	64.8979	0
TCGA-75-5125	luad_tcga_pan_can_atlas_2018	14	deceased	66.6404	1
TCGA-55-6987	luad_tcga_pan_can_atlas_2018	13	censored	70.2568	0
TCGA-NJ-A4YF	luad_tcga_pan_can_atlas_2018	12	censored	71.0458	0
TCGA-49-AAR2	luad_tcga_pan_can_atlas_2018	11	censored	73.117	0
TCGA-50-5933	luad_tcga_pan_can_atlas_2018	10	deceased	78.6731	1
TCGA-55-6642	luad_tcga_pan_can_atlas_2018	9	censored	80.5142	0
TCGA-75-6206	luad_tcga_pan_can_atlas_2018	8	censored	85.1498	0
TCGA-64-5774	luad_tcga_pan_can_atlas_2018	7	censored	87.9771	0
TCGA-78-7167	luad_tcga_pan_can_atlas_2018	6	deceased	88.1415	1
TCGA-62-8399	luad_tcga_pan_can_atlas_2018	5	censored	88.6346	0
TCGA-80-5608	luad_tcga_pan_can_atlas_2018	4	censored	93.1058	0
TCGA-75-7027	luad_tcga_pan_can_atlas_2018	3	censored	100.569	0
TCGA-78-7162	luad_tcga_pan_can_atlas_2018	2	deceased	104.185	1
TCGA-78-7153	luad_tcga_pan_can_atlas_2018	1	censored	119.506	0

## Sheet: Citrin_LUAD
Table 6.9. Otcome data for lung adenocarcinoma patients with the lowest (A) and higest (B) expression of citrin mRNA
(A) 233.88-512.47
Case ID	Study ID	Number at Risk	Status	Time (months)	KM plot
TCGA-86-8281	luad_tcga_pan_can_atlas_2018	123	censored	0	0
TCGA-NJ-A4YI	luad_tcga_pan_can_atlas_2018	122	deceased	0.131505	1
TCGA-55-8506	luad_tcga_pan_can_atlas_2018	121	censored	0.36164	0
TCGA-35-3615	luad_tcga_pan_can_atlas_2018	120	censored	0.460269	0
TCGA-91-6849	luad_tcga_pan_can_atlas_2018	119	censored	1.15067	0
TCGA-73-4677	luad_tcga_pan_can_atlas_2018	118	deceased	1.2493	1
TCGA-99-8032	luad_tcga_pan_can_atlas_2018	117	censored	1.44656	0
TCGA-64-5775	luad_tcga_pan_can_atlas_2018	116	deceased	2.03833	1
TCGA-MN-A4N5	luad_tcga_pan_can_atlas_2018	115	censored	2.76161	0
TCGA-44-2666	luad_tcga_pan_can_atlas_2018	114	deceased	3.18901	1
TCGA-38-A44F	luad_tcga_pan_can_atlas_2018	113	censored	4.37255	0
TCGA-67-6216	luad_tcga_pan_can_atlas_2018	112	censored	4.63557	0
TCGA-97-8174	luad_tcga_pan_can_atlas_2018	111	deceased	5.39172	1
TCGA-78-7158	luad_tcga_pan_can_atlas_2018	110	deceased	5.88487	1
TCGA-93-8067	luad_tcga_pan_can_atlas_2018	109	censored	6.115	0
TCGA-91-6848	luad_tcga_pan_can_atlas_2018	108	censored	7.3643	0
TCGA-78-7166	luad_tcga_pan_can_atlas_2018	107	deceased	8.4821	1
TCGA-49-AAR9	luad_tcga_pan_can_atlas_2018	106	deceased	8.54785	1
TCGA-49-4507	luad_tcga_pan_can_atlas_2018	105	deceased	8.81086	1
TCGA-44-A47B	luad_tcga_pan_can_atlas_2018	104	censored	9.43551	0
TCGA-78-7161	luad_tcga_pan_can_atlas_2018	103	deceased	9.56702	1
TCGA-4B-A93V	luad_tcga_pan_can_atlas_2018	102	deceased	9.86291	1
TCGA-MP-A4TJ	luad_tcga_pan_can_atlas_2018	101	deceased	11.1451	1
TCGA-73-A9RS	luad_tcga_pan_can_atlas_2018	100	deceased	11.178	1
TCGA-49-6761	luad_tcga_pan_can_atlas_2018	99	censored	11.6382	0
TCGA-67-3774	luad_tcga_pan_can_atlas_2018	98	censored	12.6574	0
TCGA-55-8619	luad_tcga_pan_can_atlas_2018	97	censored	13.6766	0
TCGA-86-8668	luad_tcga_pan_can_atlas_2018	96	censored	13.9067	0
TCGA-67-3773	luad_tcga_pan_can_atlas_2018	95	censored	14.0382	0
TCGA-L4-A4E6	luad_tcga_pan_can_atlas_2018	94	censored	14.3012	0
TCGA-67-4679	luad_tcga_pan_can_atlas_2018	93	censored	14.7286	0
TCGA-44-A47A	luad_tcga_pan_can_atlas_2018	92	censored	15.3204	0
TCGA-55-7816	luad_tcga_pan_can_atlas_2018	91	deceased	15.3861	1
TCGA-44-A479	luad_tcga_pan_can_atlas_2018	90	censored	15.9779	0
TCGA-97-8177	luad_tcga_pan_can_atlas_2018	89	censored	16.4053	0
TCGA-44-6779	luad_tcga_pan_can_atlas_2018	88	deceased	16.4382	1
TCGA-55-8621	luad_tcga_pan_can_atlas_2018	87	censored	16.9313	0
TCGA-55-7911	luad_tcga_pan_can_atlas_2018	86	censored	17.6546	0
TCGA-97-A4M6	luad_tcga_pan_can_atlas_2018	85	censored	18.6738	0
TCGA-93-A4JP	luad_tcga_pan_can_atlas_2018	84	censored	19.0025	0
TCGA-05-4403	luad_tcga_pan_can_atlas_2018	83	censored	19.0025	0
TCGA-62-A46P	luad_tcga_pan_can_atlas_2018	82	deceased	19.5286	1
TCGA-55-8091	luad_tcga_pan_can_atlas_2018	81	censored	19.7258	0
TCGA-97-A4M1	luad_tcga_pan_can_atlas_2018	80	censored	19.7587	0
TCGA-91-A4BD	luad_tcga_pan_can_atlas_2018	79	censored	19.8244	0
TCGA-95-A4VP	luad_tcga_pan_can_atlas_2018	78	censored	19.8902	0
TCGA-55-8512	luad_tcga_pan_can_atlas_2018	77	deceased	19.9559	1
TCGA-55-A4DG	luad_tcga_pan_can_atlas_2018	76	censored	19.9888	0
TCGA-67-3770	luad_tcga_pan_can_atlas_2018	75	censored	20.0546	0
TCGA-NJ-A7XG	luad_tcga_pan_can_atlas_2018	74	censored	20.2847	0
TCGA-50-5044	luad_tcga_pan_can_atlas_2018	73	deceased	20.5148	1
TCGA-97-A4M2	luad_tcga_pan_can_atlas_2018	72	censored	20.5148	0
TCGA-86-7714	luad_tcga_pan_can_atlas_2018	71	deceased	20.5477	1
TCGA-64-1677	luad_tcga_pan_can_atlas_2018	70	deceased	20.6463	1
TCGA-97-A4M7	luad_tcga_pan_can_atlas_2018	69	censored	20.6792	0
TCGA-97-A4M5	luad_tcga_pan_can_atlas_2018	68	censored	20.8436	0
TCGA-99-AA5R	luad_tcga_pan_can_atlas_2018	67	censored	21.6326	0
TCGA-05-4425	luad_tcga_pan_can_atlas_2018	66	censored	21.9943	0
TCGA-55-7576	luad_tcga_pan_can_atlas_2018	65	censored	22.0272	0
TCGA-93-7347	luad_tcga_pan_can_atlas_2018	64	censored	22.4545	0
TCGA-44-7659	luad_tcga_pan_can_atlas_2018	63	censored	22.7176	0
TCGA-55-8089	luad_tcga_pan_can_atlas_2018	62	deceased	23.0792	1
TCGA-44-6148	luad_tcga_pan_can_atlas_2018	61	censored	23.145	0
TCGA-55-7728	luad_tcga_pan_can_atlas_2018	60	censored	23.145	0
TCGA-44-7672	luad_tcga_pan_can_atlas_2018	59	censored	23.6381	0
TCGA-MP-A4TH	luad_tcga_pan_can_atlas_2018	58	censored	24.3614	0
TCGA-05-4432	luad_tcga_pan_can_atlas_2018	57	censored	25.0189	0
TCGA-05-4426	luad_tcga_pan_can_atlas_2018	56	censored	26.0052	0
TCGA-55-8513	luad_tcga_pan_can_atlas_2018	55	censored	26.0052	0
TCGA-38-7271	luad_tcga_pan_can_atlas_2018	54	deceased	26.3011	1
TCGA-86-A4P8	luad_tcga_pan_can_atlas_2018	53	censored	26.4655	0
TCGA-50-8460	luad_tcga_pan_can_atlas_2018	52	censored	27.2545	0
TCGA-95-8039	luad_tcga_pan_can_atlas_2018	51	censored	27.2874	0
TCGA-86-8671	luad_tcga_pan_can_atlas_2018	50	censored	27.5833	0
TCGA-64-5815	luad_tcga_pan_can_atlas_2018	49	censored	28.4709	0
TCGA-55-7281	luad_tcga_pan_can_atlas_2018	48	censored	28.6682	0
TCGA-49-4510	luad_tcga_pan_can_atlas_2018	47	deceased	29.4572	1
TCGA-53-7626	luad_tcga_pan_can_atlas_2018	46	deceased	30.5421	1
TCGA-86-8278	luad_tcga_pan_can_atlas_2018	45	censored	31.0353	0
TCGA-78-7535	luad_tcga_pan_can_atlas_2018	44	deceased	31.1997	1
TCGA-55-7227	luad_tcga_pan_can_atlas_2018	43	deceased	31.2983	1
TCGA-55-8207	luad_tcga_pan_can_atlas_2018	42	censored	32.1202	0
TCGA-44-6777	luad_tcga_pan_can_atlas_2018	41	deceased	32.449	1
TCGA-55-7574	luad_tcga_pan_can_atlas_2018	40	deceased	32.712	1
TCGA-49-4506	luad_tcga_pan_can_atlas_2018	39	deceased	32.8435	1
TCGA-44-3918	luad_tcga_pan_can_atlas_2018	38	censored	34.0599	0
TCGA-99-8028	luad_tcga_pan_can_atlas_2018	37	censored	36.7558	0
TCGA-50-8459	luad_tcga_pan_can_atlas_2018	36	censored	36.7886	0
TCGA-64-1680	luad_tcga_pan_can_atlas_2018	35	censored	37.0188	0
TCGA-49-AARN	luad_tcga_pan_can_atlas_2018	34	deceased	37.3147	1
TCGA-44-3398	luad_tcga_pan_can_atlas_2018	33	censored	38.2352	0
TCGA-73-7498	luad_tcga_pan_can_atlas_2018	32	censored	39.09	0
TCGA-64-1678	luad_tcga_pan_can_atlas_2018	31	censored	39.09	0
TCGA-78-8648	luad_tcga_pan_can_atlas_2018	30	deceased	39.7475	1
TCGA-78-7152	luad_tcga_pan_can_atlas_2018	29	deceased	39.9448	1
TCGA-50-5932	luad_tcga_pan_can_atlas_2018	28	deceased	40.6023	1
TCGA-50-6597	luad_tcga_pan_can_atlas_2018	27	deceased	41.6872	1
TCGA-44-2665	luad_tcga_pan_can_atlas_2018	26	censored	42.7721	0
TCGA-64-5778	luad_tcga_pan_can_atlas_2018	25	censored	42.9036	0
TCGA-44-2659	luad_tcga_pan_can_atlas_2018	24	censored	44.942	0
TCGA-55-6971	luad_tcga_pan_can_atlas_2018	23	censored	46.0269	0
TCGA-55-1595	luad_tcga_pan_can_atlas_2018	22	censored	48.6241	0
TCGA-62-8402	luad_tcga_pan_can_atlas_2018	21	deceased	49.2488	1
TCGA-50-5068	luad_tcga_pan_can_atlas_2018	20	deceased	49.2817	1
TCGA-78-7633	luad_tcga_pan_can_atlas_2018	19	deceased	50.2351	1
TCGA-78-7537	luad_tcga_pan_can_atlas_2018	18	deceased	53.3254	1
TCGA-64-1676	luad_tcga_pan_can_atlas_2018	17	censored	56.8103	0
TCGA-50-5055	luad_tcga_pan_can_atlas_2018	16	deceased	60.1637	1
TCGA-50-5942	luad_tcga_pan_can_atlas_2018	15	censored	60.7226	0
TCGA-97-7552	luad_tcga_pan_can_atlas_2018	14	censored	63.5171	0
TCGA-75-5125	luad_tcga_pan_can_atlas_2018	13	deceased	66.6404	1
TCGA-50-5045	luad_tcga_pan_can_atlas_2018	12	deceased	71.4732	1
TCGA-NJ-A4YG	luad_tcga_pan_can_atlas_2018	11	censored	74.3334	0
TCGA-49-4486	luad_tcga_pan_can_atlas_2018	10	deceased	76.2074	1
TCGA-78-8655	luad_tcga_pan_can_atlas_2018	9	censored	77.5882	0
TCGA-75-6206	luad_tcga_pan_can_atlas_2018	8	censored	85.1498	0
TCGA-78-7167	luad_tcga_pan_can_atlas_2018	7	deceased	88.1415	1
TCGA-55-6983	luad_tcga_pan_can_atlas_2018	6	censored	92.8099	0
TCGA-75-7025	luad_tcga_pan_can_atlas_2018	5	censored	108.656	0
TCGA-78-8662	luad_tcga_pan_can_atlas_2018	4	deceased	110.497	1
TCGA-49-AARO	luad_tcga_pan_can_atlas_2018	3	censored	123.582	0
TCGA-78-7149	luad_tcga_pan_can_atlas_2018	2	censored	129.533	0
TCGA-49-AARR	luad_tcga_pan_can_atlas_2018	1	censored	164.119	0
(B) 931.57-5764.55
Case ID	Study ID	Number at Risk	Status	Time (months)	KM plot
TCGA-05-4395	luad_tcga_pan_can_atlas_2018	125	deceased	0	1
TCGA-05-4410	luad_tcga_pan_can_atlas_2018	124	censored	0	0
TCGA-86-8074	luad_tcga_pan_can_atlas_2018	123	censored	0.789032	0
TCGA-55-A493	luad_tcga_pan_can_atlas_2018	122	censored	0.920538	0
TCGA-91-A4BC	luad_tcga_pan_can_atlas_2018	121	censored	1.44656	0
TCGA-91-6830	luad_tcga_pan_can_atlas_2018	120	censored	1.97258	0
TCGA-05-5715	luad_tcga_pan_can_atlas_2018	119	censored	2.03833	0
TCGA-91-6835	luad_tcga_pan_can_atlas_2018	118	censored	2.59723	0
TCGA-95-8494	luad_tcga_pan_can_atlas_2018	117	censored	2.76161	0
TCGA-05-4415	luad_tcga_pan_can_atlas_2018	116	deceased	2.99175	1
TCGA-86-A4D0	luad_tcga_pan_can_atlas_2018	115	deceased	3.81366	1
TCGA-55-6975	luad_tcga_pan_can_atlas_2018	114	deceased	3.87941	1
TCGA-05-4250	luad_tcga_pan_can_atlas_2018	113	deceased	3.97804	1
TCGA-69-8255	luad_tcga_pan_can_atlas_2018	112	censored	4.24105	0
TCGA-73-4670	luad_tcga_pan_can_atlas_2018	111	censored	4.3068	0
TCGA-86-8056	luad_tcga_pan_can_atlas_2018	110	censored	4.56981	0
TCGA-78-7146	luad_tcga_pan_can_atlas_2018	109	deceased	5.68761	1
TCGA-71-8520	luad_tcga_pan_can_atlas_2018	108	deceased	6.90403	1
TCGA-44-7662	luad_tcga_pan_can_atlas_2018	107	censored	7.16704	0
TCGA-35-4122	luad_tcga_pan_can_atlas_2018	106	censored	7.39718	0
TCGA-50-5072	luad_tcga_pan_can_atlas_2018	105	deceased	8.21909	1
TCGA-73-4676	luad_tcga_pan_can_atlas_2018	104	deceased	9.23825	1
TCGA-05-4396	luad_tcga_pan_can_atlas_2018	103	deceased	9.96153	1
TCGA-55-7907	luad_tcga_pan_can_atlas_2018	102	deceased	11.2766	1
TCGA-38-4631	luad_tcga_pan_can_atlas_2018	101	deceased	11.6382	1
TCGA-05-4422	luad_tcga_pan_can_atlas_2018	100	censored	11.9999	0
TCGA-50-6594	luad_tcga_pan_can_atlas_2018	99	deceased	12.1643	1
TCGA-55-8620	luad_tcga_pan_can_atlas_2018	98	deceased	12.3286	1
TCGA-86-6562	luad_tcga_pan_can_atlas_2018	97	deceased	12.3615	1
TCGA-49-4490	luad_tcga_pan_can_atlas_2018	96	deceased	12.6574	1
TCGA-44-8117	luad_tcga_pan_can_atlas_2018	95	censored	12.6574	0
TCGA-44-A4SS	luad_tcga_pan_can_atlas_2018	94	censored	13.6437	0
TCGA-91-6836	luad_tcga_pan_can_atlas_2018	93	censored	13.7094	0
TCGA-97-8179	luad_tcga_pan_can_atlas_2018	92	censored	14.3012	0
TCGA-55-8505	luad_tcga_pan_can_atlas_2018	91	censored	14.4656	0
TCGA-38-6178	luad_tcga_pan_can_atlas_2018	90	censored	14.7286	0
TCGA-97-8176	luad_tcga_pan_can_atlas_2018	89	deceased	15.3861	1
TCGA-55-A494	luad_tcga_pan_can_atlas_2018	88	censored	15.8135	0
TCGA-95-7043	luad_tcga_pan_can_atlas_2018	87	deceased	16.5368	1
TCGA-55-8514	luad_tcga_pan_can_atlas_2018	86	censored	17.0957	0
TCGA-49-6745	luad_tcga_pan_can_atlas_2018	85	censored	17.1615	0
TCGA-93-7348	luad_tcga_pan_can_atlas_2018	84	censored	17.4573	0
TCGA-55-8094	luad_tcga_pan_can_atlas_2018	83	censored	17.7861	0
TCGA-55-A57B	luad_tcga_pan_can_atlas_2018	82	censored	17.9505	0
TCGA-J2-A4AD	luad_tcga_pan_can_atlas_2018	81	deceased	18.082	1
TCGA-97-8175	luad_tcga_pan_can_atlas_2018	80	censored	18.1149	0
TCGA-55-7913	luad_tcga_pan_can_atlas_2018	79	deceased	18.4436	1
TCGA-97-7937	luad_tcga_pan_can_atlas_2018	78	censored	18.5423	0
TCGA-L9-A7SV	luad_tcga_pan_can_atlas_2018	77	censored	18.5751	0
TCGA-97-8171	luad_tcga_pan_can_atlas_2018	76	censored	18.6738	0
TCGA-44-7669	luad_tcga_pan_can_atlas_2018	75	deceased	18.871	1
TCGA-L4-A4E5	luad_tcga_pan_can_atlas_2018	74	censored	19.0025	0
TCGA-44-7660	luad_tcga_pan_can_atlas_2018	73	censored	19.4628	0
TCGA-78-7154	luad_tcga_pan_can_atlas_2018	72	deceased	19.4957	1
TCGA-44-6145	luad_tcga_pan_can_atlas_2018	71	censored	19.5614	0
TCGA-55-8205	luad_tcga_pan_can_atlas_2018	70	censored	19.6929	0
TCGA-86-7954	luad_tcga_pan_can_atlas_2018	69	censored	19.8902	0
TCGA-05-4382	luad_tcga_pan_can_atlas_2018	68	censored	19.9559	0
TCGA-55-A491	luad_tcga_pan_can_atlas_2018	67	censored	20.5806	0
TCGA-55-A48Y	luad_tcga_pan_can_atlas_2018	66	censored	20.7121	0
TCGA-50-5935	luad_tcga_pan_can_atlas_2018	65	deceased	21.4683	1
TCGA-99-8033	luad_tcga_pan_can_atlas_2018	64	deceased	21.5669	1
TCGA-78-7150	luad_tcga_pan_can_atlas_2018	63	deceased	21.8957	1
TCGA-49-6767	luad_tcga_pan_can_atlas_2018	62	censored	22.2573	0
TCGA-86-8075	luad_tcga_pan_can_atlas_2018	61	deceased	22.8162	1
TCGA-78-7160	luad_tcga_pan_can_atlas_2018	60	deceased	22.9148	1
TCGA-55-1592	luad_tcga_pan_can_atlas_2018	59	deceased	23.0463	1
TCGA-86-8280	luad_tcga_pan_can_atlas_2018	58	censored	23.0463	0
TCGA-55-8096	luad_tcga_pan_can_atlas_2018	57	deceased	23.6381	1
TCGA-44-6146	luad_tcga_pan_can_atlas_2018	56	censored	23.934	0
TCGA-05-4397	luad_tcga_pan_can_atlas_2018	55	deceased	24.0326	1
TCGA-55-7815	luad_tcga_pan_can_atlas_2018	54	censored	25.4134	0
TCGA-50-6592	luad_tcga_pan_can_atlas_2018	53	deceased	25.5449	1
TCGA-73-4666	luad_tcga_pan_can_atlas_2018	52	censored	26.3011	0
TCGA-78-7220	luad_tcga_pan_can_atlas_2018	51	deceased	26.5312	1
TCGA-83-5908	luad_tcga_pan_can_atlas_2018	50	censored	27.0901	0
TCGA-55-7570	luad_tcga_pan_can_atlas_2018	49	censored	27.0901	0
TCGA-91-6847	luad_tcga_pan_can_atlas_2018	48	censored	27.6819	0
TCGA-44-5644	luad_tcga_pan_can_atlas_2018	47	censored	28.3723	0
TCGA-44-7670	luad_tcga_pan_can_atlas_2018	46	censored	28.9969	0
TCGA-05-5425	luad_tcga_pan_can_atlas_2018	45	censored	28.9969	0
TCGA-86-A456	luad_tcga_pan_can_atlas_2018	44	censored	29.4572	0
TCGA-55-8085	luad_tcga_pan_can_atlas_2018	43	censored	29.7202	0
TCGA-05-4424	luad_tcga_pan_can_atlas_2018	42	censored	30.0161	0
TCGA-73-4675	luad_tcga_pan_can_atlas_2018	41	deceased	30.312	1
TCGA-55-5899	luad_tcga_pan_can_atlas_2018	40	censored	30.575	0
TCGA-MP-A4TA	luad_tcga_pan_can_atlas_2018	39	deceased	31.2325	1
TCGA-86-7953	luad_tcga_pan_can_atlas_2018	38	censored	32.7777	0
TCGA-44-5643	luad_tcga_pan_can_atlas_2018	37	censored	33.3037	0
TCGA-86-7711	luad_tcga_pan_can_atlas_2018	36	deceased	34.3887	1
TCGA-53-A4EZ	luad_tcga_pan_can_atlas_2018	35	censored	35.2106	0
TCGA-86-7955	luad_tcga_pan_can_atlas_2018	34	censored	35.2434	0
TCGA-49-4494	luad_tcga_pan_can_atlas_2018	33	deceased	35.5393	1
TCGA-44-7667	luad_tcga_pan_can_atlas_2018	32	censored	36.0654	0
TCGA-75-6214	luad_tcga_pan_can_atlas_2018	31	deceased	36.6571	1
TCGA-44-3396	luad_tcga_pan_can_atlas_2018	30	censored	37.1503	0
TCGA-86-8054	luad_tcga_pan_can_atlas_2018	29	censored	37.7421	0
TCGA-86-7713	luad_tcga_pan_can_atlas_2018	28	censored	38.0379	0
TCGA-78-7155	luad_tcga_pan_can_atlas_2018	27	deceased	38.4982	1
TCGA-55-6969	luad_tcga_pan_can_atlas_2018	26	censored	40.7338	0
TCGA-MP-A4T9	luad_tcga_pan_can_atlas_2018	25	deceased	41.5886	1
TCGA-95-7039	luad_tcga_pan_can_atlas_2018	24	censored	41.8187	0
TCGA-44-2662	luad_tcga_pan_can_atlas_2018	23	censored	42.0817	0
TCGA-55-6968	luad_tcga_pan_can_atlas_2018	22	deceased	42.5091	1
TCGA-75-5147	luad_tcga_pan_can_atlas_2018	21	censored	43.8242	0
TCGA-05-4389	luad_tcga_pan_can_atlas_2018	20	censored	45.0077	0
TCGA-55-6981	luad_tcga_pan_can_atlas_2018	19	deceased	45.3365	1
TCGA-49-4501	luad_tcga_pan_can_atlas_2018	18	deceased	46.7173	1
TCGA-05-4398	luad_tcga_pan_can_atlas_2018	17	censored	47.0461	0
TCGA-62-A46O	luad_tcga_pan_can_atlas_2018	16	deceased	47.8022	1
TCGA-49-6743	luad_tcga_pan_can_atlas_2018	15	censored	53.2926	0
TCGA-49-4514	luad_tcga_pan_can_atlas_2018	14	censored	55.8898	0
TCGA-44-6778	luad_tcga_pan_can_atlas_2018	13	censored	61.2815	0
TCGA-49-AAR3	luad_tcga_pan_can_atlas_2018	12	censored	62.2349	0
TCGA-55-1596	luad_tcga_pan_can_atlas_2018	11	censored	67.8897	0
TCGA-55-6980	luad_tcga_pan_can_atlas_2018	10	censored	69.3362	0
TCGA-NJ-A4YF	luad_tcga_pan_can_atlas_2018	9	censored	71.0458	0
TCGA-49-AAR2	luad_tcga_pan_can_atlas_2018	8	censored	73.117	0
TCGA-73-4662	luad_tcga_pan_can_atlas_2018	7	censored	82.684	0
TCGA-80-5611	luad_tcga_pan_can_atlas_2018	6	censored	85.3141	0
TCGA-MP-A4SV	luad_tcga_pan_can_atlas_2018	5	deceased	86.136	1
TCGA-62-8399	luad_tcga_pan_can_atlas_2018	4	censored	88.6346	0
TCGA-78-7153	luad_tcga_pan_can_atlas_2018	3	censored	119.506	0
TCGA-49-AARQ	luad_tcga_pan_can_atlas_2018	2	censored	221.324	0
TCGA-78-8640	luad_tcga_pan_can_atlas_2018	1	censored	232.173	0

## Sheet: NAGS_STAD
Table 6.10. Otcome data for stomach adenocarcinoma patients with the lowest (A) and higest (B) expression of NAGS mRNA
(A) 4.31-26.99
Case ID	Study ID	Number at Risk	Status	Time (months)	KM plot
TCGA-BR-8679	stad_tcga_pan_can_atlas_2018	103	censored	0	0
TCGA-BR-A4CR	stad_tcga_pan_can_atlas_2018	102	censored	0	0
TCGA-BR-4368	stad_tcga_pan_can_atlas_2018	101	censored	0	0
TCGA-HU-A4GQ	stad_tcga_pan_can_atlas_2018	100	deceased	0.0986291	1
TCGA-BR-8363	stad_tcga_pan_can_atlas_2018	99	deceased	0.263011	1
TCGA-HU-A4GY	stad_tcga_pan_can_atlas_2018	98	censored	0.263011	0
TCGA-BR-A4J9	stad_tcga_pan_can_atlas_2018	97	censored	0.460269	0
TCGA-BR-A4J4	stad_tcga_pan_can_atlas_2018	96	censored	0.526022	0
TCGA-BR-A4J6	stad_tcga_pan_can_atlas_2018	95	censored	0.657527	0
TCGA-ZQ-A9CR	stad_tcga_pan_can_atlas_2018	94	deceased	0.789032	1
TCGA-BR-8366	stad_tcga_pan_can_atlas_2018	93	censored	0.953414	0
TCGA-CG-4306	stad_tcga_pan_can_atlas_2018	92	deceased	1.01917	1
TCGA-BR-8487	stad_tcga_pan_can_atlas_2018	91	censored	1.1178	0
TCGA-VQ-A923	stad_tcga_pan_can_atlas_2018	90	deceased	2.00546	1
TCGA-BR-8295	stad_tcga_pan_can_atlas_2018	89	deceased	2.20272	1
TCGA-VQ-A8PF	stad_tcga_pan_can_atlas_2018	88	deceased	2.4986	1
TCGA-VQ-A94P	stad_tcga_pan_can_atlas_2018	87	deceased	2.66298	1
TCGA-IN-7808	stad_tcga_pan_can_atlas_2018	86	deceased	3.45202	1
TCGA-BR-8384	stad_tcga_pan_can_atlas_2018	85	censored	3.71503	0
TCGA-BR-4253	stad_tcga_pan_can_atlas_2018	84	deceased	4.07667	1
TCGA-HU-A4G3	stad_tcga_pan_can_atlas_2018	83	censored	5.58898	0
TCGA-VQ-A928	stad_tcga_pan_can_atlas_2018	82	deceased	5.72049	1
TCGA-D7-A4YV	stad_tcga_pan_can_atlas_2018	81	deceased	5.91774	1
TCGA-HU-8243	stad_tcga_pan_can_atlas_2018	80	deceased	5.91774	1
TCGA-BR-A453	stad_tcga_pan_can_atlas_2018	79	deceased	6.08213	1
TCGA-R5-A7ZR	stad_tcga_pan_can_atlas_2018	78	deceased	6.08213	1
TCGA-CD-A4MG	stad_tcga_pan_can_atlas_2018	77	deceased	6.57527	1
TCGA-HU-A4GU	stad_tcga_pan_can_atlas_2018	76	censored	6.57527	0
TCGA-F1-6177	stad_tcga_pan_can_atlas_2018	75	censored	6.57527	0
TCGA-BR-8381	stad_tcga_pan_can_atlas_2018	74	censored	7.3643	0
TCGA-BR-8297	stad_tcga_pan_can_atlas_2018	73	censored	7.39718	0
TCGA-BR-A452	stad_tcga_pan_can_atlas_2018	72	deceased	7.52868	1
TCGA-BR-8676	stad_tcga_pan_can_atlas_2018	71	censored	7.52868	0
TCGA-BR-8284	stad_tcga_pan_can_atlas_2018	70	deceased	8.05471	1
TCGA-BR-A4IZ	stad_tcga_pan_can_atlas_2018	69	deceased	8.97524	1
TCGA-HU-A4GP	stad_tcga_pan_can_atlas_2018	68	censored	8.97524	0
TCGA-BR-7957	stad_tcga_pan_can_atlas_2018	67	deceased	9.07387	1
TCGA-BR-6565	stad_tcga_pan_can_atlas_2018	66	deceased	9.1725	1
TCGA-BR-4279	stad_tcga_pan_can_atlas_2018	65	deceased	9.56702	1
TCGA-BR-8080	stad_tcga_pan_can_atlas_2018	64	deceased	9.59989	1
TCGA-VQ-A94T	stad_tcga_pan_can_atlas_2018	63	deceased	11.2437	1
TCGA-D7-6820	stad_tcga_pan_can_atlas_2018	62	censored	11.3095	0
TCGA-D7-A6EY	stad_tcga_pan_can_atlas_2018	61	deceased	11.441	1
TCGA-VQ-A91D	stad_tcga_pan_can_atlas_2018	60	deceased	11.704	1
TCGA-BR-8371	stad_tcga_pan_can_atlas_2018	59	deceased	11.8026	1
TCGA-CD-5804	stad_tcga_pan_can_atlas_2018	58	censored	12.0985	0
TCGA-CD-5813	stad_tcga_pan_can_atlas_2018	57	deceased	12.3944	1
TCGA-CD-A48A	stad_tcga_pan_can_atlas_2018	56	censored	12.4273	0
TCGA-CD-8531	stad_tcga_pan_can_atlas_2018	55	censored	12.5916	0
TCGA-CD-A4MJ	stad_tcga_pan_can_atlas_2018	54	censored	12.6245	0
TCGA-VQ-A8DV	stad_tcga_pan_can_atlas_2018	53	deceased	13.2492	1
TCGA-BR-A4J8	stad_tcga_pan_can_atlas_2018	52	censored	13.5122	0
TCGA-FP-8211	stad_tcga_pan_can_atlas_2018	51	censored	13.5779	0
TCGA-BR-6455	stad_tcga_pan_can_atlas_2018	50	deceased	13.8738	1
TCGA-BR-A44U	stad_tcga_pan_can_atlas_2018	49	deceased	13.8738	1
TCGA-FP-7916	stad_tcga_pan_can_atlas_2018	48	deceased	14.0711	1
TCGA-HU-A4H8	stad_tcga_pan_can_atlas_2018	47	censored	14.0711	0
TCGA-D7-A4YT	stad_tcga_pan_can_atlas_2018	46	censored	14.2683	0
TCGA-BR-8296	stad_tcga_pan_can_atlas_2018	45	deceased	15.5834	1
TCGA-D7-A6F2	stad_tcga_pan_can_atlas_2018	44	censored	15.6491	0
TCGA-BR-6707	stad_tcga_pan_can_atlas_2018	43	censored	16.1423	0
TCGA-D7-A4YU	stad_tcga_pan_can_atlas_2018	42	censored	16.4382	0
TCGA-RD-A8NB	stad_tcga_pan_can_atlas_2018	41	deceased	16.8656	1
TCGA-BR-4191	stad_tcga_pan_can_atlas_2018	40	deceased	18.345	1
TCGA-VQ-A8E0	stad_tcga_pan_can_atlas_2018	39	deceased	18.4765	1
TCGA-D7-8573	stad_tcga_pan_can_atlas_2018	38	censored	19.4957	0
TCGA-FP-7829	stad_tcga_pan_can_atlas_2018	37	censored	19.5286	0
TCGA-B7-A5TI	stad_tcga_pan_can_atlas_2018	36	censored	19.5614	0
TCGA-F1-A448	stad_tcga_pan_can_atlas_2018	35	censored	21.271	0
TCGA-HU-A4G8	stad_tcga_pan_can_atlas_2018	34	censored	22.6847	0
TCGA-HU-8604	stad_tcga_pan_can_atlas_2018	33	censored	22.8162	0
TCGA-VQ-A8PP	stad_tcga_pan_can_atlas_2018	32	deceased	23.408	1
TCGA-HU-A4H5	stad_tcga_pan_can_atlas_2018	31	censored	23.8025	0
TCGA-HU-A4G9	stad_tcga_pan_can_atlas_2018	30	censored	24.197	0
TCGA-HU-A4G6	stad_tcga_pan_can_atlas_2018	29	censored	24.2627	0
TCGA-HU-A4G2	stad_tcga_pan_can_atlas_2018	28	censored	24.2956	0
TCGA-D7-8570	stad_tcga_pan_can_atlas_2018	27	censored	24.723	0
TCGA-D7-5577	stad_tcga_pan_can_atlas_2018	26	deceased	25.7093	1
TCGA-BR-8589	stad_tcga_pan_can_atlas_2018	25	censored	27.123	0
TCGA-VQ-A8PU	stad_tcga_pan_can_atlas_2018	24	deceased	27.3531	1
TCGA-BR-A4IU	stad_tcga_pan_can_atlas_2018	23	censored	27.5504	0
TCGA-VQ-AA69	stad_tcga_pan_can_atlas_2018	22	censored	28.4052	0
TCGA-BR-A4IV	stad_tcga_pan_can_atlas_2018	21	deceased	28.5695	1
TCGA-BR-7723	stad_tcga_pan_can_atlas_2018	20	deceased	28.7339	1
TCGA-CG-5726	stad_tcga_pan_can_atlas_2018	19	deceased	28.9641	1
TCGA-BR-7715	stad_tcga_pan_can_atlas_2018	18	censored	33.6325	0
TCGA-VQ-A8PB	stad_tcga_pan_can_atlas_2018	17	deceased	34.29	1
TCGA-RD-A8N9	stad_tcga_pan_can_atlas_2018	16	censored	35.6051	0
TCGA-BR-7703	stad_tcga_pan_can_atlas_2018	15	censored	36.164	0
TCGA-KB-A93H	stad_tcga_pan_can_atlas_2018	14	censored	37.6434	0
TCGA-VQ-AA6A	stad_tcga_pan_can_atlas_2018	13	censored	38.9256	0
TCGA-RD-A8N0	stad_tcga_pan_can_atlas_2018	12	censored	40.6352	0
TCGA-VQ-A91V	stad_tcga_pan_can_atlas_2018	11	censored	42.6406	0
TCGA-HF-7134	stad_tcga_pan_can_atlas_2018	10	censored	52.2076	0
TCGA-VQ-AA6F	stad_tcga_pan_can_atlas_2018	9	censored	54.1145	0
TCGA-3M-AB46	stad_tcga_pan_can_atlas_2018	8	censored	58.0268	0
TCGA-FP-8209	stad_tcga_pan_can_atlas_2018	7	deceased	59.5391	1
TCGA-VQ-A91W	stad_tcga_pan_can_atlas_2018	6	censored	60.8541	0
TCGA-VQ-A91K	stad_tcga_pan_can_atlas_2018	5	censored	61.2158	0
TCGA-KB-A6F7	stad_tcga_pan_can_atlas_2018	4	censored	63.6157	0
TCGA-RD-A8N4	stad_tcga_pan_can_atlas_2018	3	censored	71.3746	0
TCGA-RD-A8N1	stad_tcga_pan_can_atlas_2018	2	censored	115.692	0
TCGA-RD-A8N2	stad_tcga_pan_can_atlas_2018	1	censored	116.382	0
(B) 128.80-597.12
Case ID	Study ID	Number at Risk	Status	Time (months)	KM plot
TCGA-CG-4476	stad_tcga_pan_can_atlas_2018	100	censored	0	0
TCGA-BR-4292	stad_tcga_pan_can_atlas_2018	99	censored	0	0
TCGA-CG-4474	stad_tcga_pan_can_atlas_2018	98	censored	0	0
TCGA-BR-4361	stad_tcga_pan_can_atlas_2018	97	censored	0	0
TCGA-CG-4442	stad_tcga_pan_can_atlas_2018	96	censored	0	0
TCGA-BR-4369	stad_tcga_pan_can_atlas_2018	95	censored	0	0
TCGA-BR-4366	stad_tcga_pan_can_atlas_2018	94	censored	0	0
TCGA-HU-8610	stad_tcga_pan_can_atlas_2018	93	censored	0.756156	0
TCGA-CG-5720	stad_tcga_pan_can_atlas_2018	92	deceased	0.986291	1
TCGA-BR-A4PF	stad_tcga_pan_can_atlas_2018	91	censored	1.15067	0
TCGA-BR-A4CS	stad_tcga_pan_can_atlas_2018	90	deceased	1.47944	1
TCGA-BR-8289	stad_tcga_pan_can_atlas_2018	89	deceased	2.66298	1
TCGA-CG-4440	stad_tcga_pan_can_atlas_2018	88	deceased	4.01091	1
TCGA-BR-A4QM	stad_tcga_pan_can_atlas_2018	87	censored	5.12871	0
TCGA-SW-A7EB	stad_tcga_pan_can_atlas_2018	86	censored	5.78624	0
TCGA-CG-5721	stad_tcga_pan_can_atlas_2018	85	censored	6.01637	0
TCGA-HU-A4GT	stad_tcga_pan_can_atlas_2018	84	censored	6.50952	0
TCGA-BR-4280	stad_tcga_pan_can_atlas_2018	83	deceased	6.60815	1
TCGA-CG-4469	stad_tcga_pan_can_atlas_2018	82	deceased	7.06842	1
TCGA-CD-8527	stad_tcga_pan_can_atlas_2018	81	deceased	7.16704	1
TCGA-EQ-8122	stad_tcga_pan_can_atlas_2018	80	deceased	7.98895	1
TCGA-CG-4436	stad_tcga_pan_can_atlas_2018	79	censored	7.98895	0
TCGA-CG-4437	stad_tcga_pan_can_atlas_2018	78	censored	8.05471	0
TCGA-BR-8687	stad_tcga_pan_can_atlas_2018	77	deceased	8.21909	1
TCGA-R5-A7ZF	stad_tcga_pan_can_atlas_2018	76	deceased	8.51498	1
TCGA-RD-A8N6	stad_tcga_pan_can_atlas_2018	75	deceased	8.94237	1
TCGA-CG-4465	stad_tcga_pan_can_atlas_2018	74	deceased	9.00812	1
TCGA-VQ-A922	stad_tcga_pan_can_atlas_2018	73	deceased	9.041	1
TCGA-BR-7197	stad_tcga_pan_can_atlas_2018	72	censored	9.20538	0
TCGA-VQ-A8PO	stad_tcga_pan_can_atlas_2018	71	deceased	9.27113	1
TCGA-BR-4256	stad_tcga_pan_can_atlas_2018	70	deceased	9.33688	1
TCGA-VQ-A91X	stad_tcga_pan_can_atlas_2018	69	deceased	9.50127	1
TCGA-BR-8683	stad_tcga_pan_can_atlas_2018	68	deceased	9.86291	1
TCGA-IN-A7NT	stad_tcga_pan_can_atlas_2018	67	censored	10.6191	0
TCGA-B7-A5TJ	stad_tcga_pan_can_atlas_2018	66	censored	11.0136	0
TCGA-FP-A4BE	stad_tcga_pan_can_atlas_2018	65	censored	11.0793	0
TCGA-D7-A6EX	stad_tcga_pan_can_atlas_2018	64	censored	11.3095	0
TCGA-IN-A7NU	stad_tcga_pan_can_atlas_2018	63	censored	11.704	0
TCGA-CG-5724	stad_tcga_pan_can_atlas_2018	62	deceased	12.0327	1
TCGA-CD-8528	stad_tcga_pan_can_atlas_2018	61	censored	12.3286	0
TCGA-D7-6818	stad_tcga_pan_can_atlas_2018	60	deceased	12.3615	1
TCGA-IN-A6RS	stad_tcga_pan_can_atlas_2018	59	censored	12.5916	0
TCGA-D7-5578	stad_tcga_pan_can_atlas_2018	58	censored	12.6574	0
TCGA-D7-6817	stad_tcga_pan_can_atlas_2018	57	censored	12.7889	0
TCGA-HU-A4H2	stad_tcga_pan_can_atlas_2018	56	censored	12.9533	0
TCGA-VQ-A8DZ	stad_tcga_pan_can_atlas_2018	55	deceased	13.019	1
TCGA-BR-8362	stad_tcga_pan_can_atlas_2018	54	deceased	13.0848	1
TCGA-CG-4441	stad_tcga_pan_can_atlas_2018	53	deceased	14.0053	1
TCGA-MX-A666	stad_tcga_pan_can_atlas_2018	52	censored	14.0382	0
TCGA-F1-6874	stad_tcga_pan_can_atlas_2018	51	censored	14.4656	0
TCGA-D7-A4Z0	stad_tcga_pan_can_atlas_2018	50	censored	14.7615	0
TCGA-BR-8373	stad_tcga_pan_can_atlas_2018	49	censored	14.7944	0
TCGA-D7-6528	stad_tcga_pan_can_atlas_2018	48	censored	15.2218	0
TCGA-CD-8533	stad_tcga_pan_can_atlas_2018	47	censored	15.3861	0
TCGA-HU-A4HB	stad_tcga_pan_can_atlas_2018	46	deceased	15.682	1
TCGA-D7-6815	stad_tcga_pan_can_atlas_2018	45	censored	15.9779	0
TCGA-VQ-AA6I	stad_tcga_pan_can_atlas_2018	44	deceased	16.1423	1
TCGA-BR-A4QL	stad_tcga_pan_can_atlas_2018	43	deceased	16.1423	1
TCGA-EQ-A4SO	stad_tcga_pan_can_atlas_2018	42	censored	16.2409	0
TCGA-D7-6526	stad_tcga_pan_can_atlas_2018	41	censored	17.1943	0
TCGA-ZA-A8F6	stad_tcga_pan_can_atlas_2018	40	censored	17.2601	0
TCGA-VQ-A8PK	stad_tcga_pan_can_atlas_2018	39	deceased	17.8519	1
TCGA-BR-7717	stad_tcga_pan_can_atlas_2018	38	deceased	18.1477	1
TCGA-D7-8575	stad_tcga_pan_can_atlas_2018	37	deceased	18.2135	1
TCGA-D7-6522	stad_tcga_pan_can_atlas_2018	36	censored	18.608	0
TCGA-D7-6520	stad_tcga_pan_can_atlas_2018	35	censored	18.8381	0
TCGA-SW-A7EA	stad_tcga_pan_can_atlas_2018	34	censored	19.0354	0
TCGA-BR-8486	stad_tcga_pan_can_atlas_2018	33	censored	20.219	0
TCGA-BR-A4PE	stad_tcga_pan_can_atlas_2018	32	censored	20.4162	0
TCGA-VQ-A91Q	stad_tcga_pan_can_atlas_2018	31	deceased	20.8107	1
TCGA-HU-A4H6	stad_tcga_pan_can_atlas_2018	30	censored	21.1724	0
TCGA-BR-A4QI	stad_tcga_pan_can_atlas_2018	29	deceased	21.4354	1
TCGA-VQ-A8PE	stad_tcga_pan_can_atlas_2018	28	deceased	22.1915	1
TCGA-HJ-7597	stad_tcga_pan_can_atlas_2018	27	deceased	26.4655	1
TCGA-BR-8677	stad_tcga_pan_can_atlas_2018	26	censored	26.7285	0
TCGA-VQ-A94U	stad_tcga_pan_can_atlas_2018	25	censored	26.9257	0
TCGA-VQ-AA6J	stad_tcga_pan_can_atlas_2018	24	censored	27.5504	0
TCGA-BR-8286	stad_tcga_pan_can_atlas_2018	23	censored	29.4243	0
TCGA-HF-A5NB	stad_tcga_pan_can_atlas_2018	22	censored	30.5093	0
TCGA-BR-8361	stad_tcga_pan_can_atlas_2018	21	censored	31.101	0
TCGA-BR-8680	stad_tcga_pan_can_atlas_2018	20	censored	31.9558	0
TCGA-BR-8081	stad_tcga_pan_can_atlas_2018	19	censored	32.2517	0
TCGA-BR-8682	stad_tcga_pan_can_atlas_2018	18	censored	32.5805	0
TCGA-BR-6566	stad_tcga_pan_can_atlas_2018	17	censored	32.7777	0
TCGA-VQ-AA6B	stad_tcga_pan_can_atlas_2018	16	censored	32.9421	0
TCGA-HU-A4HD	stad_tcga_pan_can_atlas_2018	15	censored	33.4024	0
TCGA-VQ-A8E7	stad_tcga_pan_can_atlas_2018	14	censored	37.4133	0
TCGA-BR-6563	stad_tcga_pan_can_atlas_2018	13	censored	39.1229	0
TCGA-BR-6801	stad_tcga_pan_can_atlas_2018	12	censored	40.2078	0
TCGA-VQ-A8E2	stad_tcga_pan_can_atlas_2018	11	censored	43.3639	0
TCGA-BR-6852	stad_tcga_pan_can_atlas_2018	10	censored	44.942	0
TCGA-R5-A7O7	stad_tcga_pan_can_atlas_2018	9	censored	45.6653	0
TCGA-VQ-A8PC	stad_tcga_pan_can_atlas_2018	8	deceased	46.257	1
TCGA-CG-4438	stad_tcga_pan_can_atlas_2018	7	censored	54.0816	0
TCGA-VQ-A924	stad_tcga_pan_can_atlas_2018	6	deceased	55.4295	1
TCGA-VQ-A91Z	stad_tcga_pan_can_atlas_2018	5	censored	55.561	0
TCGA-VQ-A92D	stad_tcga_pan_can_atlas_2018	4	censored	66.8047	0
TCGA-CG-5732	stad_tcga_pan_can_atlas_2018	3	deceased	69.0403	1
TCGA-R5-A7ZI	stad_tcga_pan_can_atlas_2018	2	censored	74.5307	0
TCGA-CG-5723	stad_tcga_pan_can_atlas_2018	1	censored	105.073	0

[truncated: 2 more sheets: CPS1_STAD, Citrin_STAD]
