# Supplementary material for: NAGS, CPS1, and SLC25A13 (Citrin) at the Crossroads of Arginine and Pyrimidines Metabolism in Tumor Cells
Source: Int J Mol Sci. 2023 Apr 4;24(7):6754. doi: 10.3390/ijms24076754 (PMC10094985; doi:10.3390/ijms24076754)
Supplement: Supplementary file 1 [file ijms-24-06754-s001.zip › ijms-2241907-supplementary/Supplementary_Tables_Figures/Supplementary_Table_S7.xlsx]

## Sheet: Glioblastoma_NAGS
Table S7.1. NAGS copy number variants in glioblastoma samples
Sample Id	NAGS: Discrete copy number alteration values
C3L-00104	Diploid			NAGS: Discrete copy number alteration values	Number of Samples	CNV Type (%)
C3L-00365	Shallow Deletion			Deep Deletion	0	0
C3L-00674	Diploid			Shallow Deletion	56	9.06149
C3L-00677	Diploid			Diploid	509	82.3625
C3L-01040	Diploid			Gain	53	8.57605
C3L-01043	Diploid			Amplification	0	0
C3L-01045	Diploid
C3L-01046	Diploid				618
C3L-01048	Diploid
C3L-01049	Diploid
C3L-01061	Diploid
C3L-01142	Diploid
C3L-01146	Diploid
C3L-01149	Diploid
C3L-01154	Diploid
C3L-01155	Diploid
C3L-01156	Diploid
C3L-01157	Diploid
C3L-01327	Diploid
C3L-01887	Diploid
C3L-02041	Diploid
C3L-02465	Shallow Deletion
C3L-02504	Diploid
C3L-02542	Gain
C3L-02642	Shallow Deletion
C3L-02704	Diploid
C3L-02705	Diploid
C3L-02707	Diploid
C3L-02708	Diploid
C3L-02900	Diploid
C3L-02955	Diploid
C3L-02970	Diploid
C3L-02984	Diploid
C3L-03260	Diploid
C3L-03266	Diploid
C3L-03387	Diploid
C3L-03390	Diploid
C3L-03392	Diploid
C3L-03400	Diploid
C3L-03405	Diploid
C3L-03407	Diploid
C3L-03681	Shallow Deletion
C3L-03728	Diploid
C3L-03744	Shallow Deletion
C3L-03748	Diploid
C3L-04084	Diploid
C3N-00661	Diploid
C3N-00662	Diploid
C3N-00663	Diploid
C3N-00665	Diploid
C3N-01192	Diploid
C3N-01196	Shallow Deletion
C3N-01334	Diploid
C3N-01364	Diploid
C3N-01366	Gain
C3N-01367	Diploid
C3N-01368	Diploid
C3N-01369	Diploid
C3N-01505	Shallow Deletion
C3N-01515	Diploid
C3N-01517	Diploid
C3N-01518	Diploid
C3N-01798	Diploid
C3N-01814	Diploid
C3N-01815	Diploid
C3N-01816	Diploid
C3N-01818	Shallow Deletion
C3N-01851	Diploid
C3N-01852	Diploid
C3N-01856	Diploid
C3N-01857	Diploid
C3N-02181	Diploid
C3N-02183	Diploid
C3N-02185	Diploid
C3N-02186	Diploid
C3N-02188	Diploid
C3N-02190	Diploid
C3N-02255	Gain
C3N-02256	Diploid
C3N-02769	Diploid
C3N-02770	Diploid
C3N-02782	Diploid
C3N-02783	Diploid
C3N-02784	Diploid
C3N-02785	Diploid
C3N-02786	Diploid
C3N-02788	Diploid
C3N-03070	Diploid
C3N-03088	Diploid
C3N-03180	Diploid
C3N-03182	Diploid
C3N-03183	Diploid
C3N-03184	Diploid
C3N-03186	Diploid
C3N-03188	Gain
C3N-03473	Shallow Deletion
TCGA-02-0001-01	Shallow Deletion
TCGA-02-0003-01	Diploid
TCGA-02-0006-01	Diploid
TCGA-02-0007-01	Diploid
TCGA-02-0009-01	Diploid
TCGA-02-0010-01	Diploid
TCGA-02-0011-01	Diploid
TCGA-02-0014-01	Diploid
TCGA-02-0015-01	Diploid
TCGA-02-0016-01	Diploid
TCGA-02-0021-01	Diploid
TCGA-02-0023-01	Diploid
TCGA-02-0024-01	Diploid
TCGA-02-0025-01	Diploid
TCGA-02-0026-01	Diploid
TCGA-02-0027-01	Diploid
TCGA-02-0028-01	Diploid
TCGA-02-0033-01	Shallow Deletion
TCGA-02-0034-01	Diploid
TCGA-02-0037-01	Diploid
TCGA-02-0038-01	Diploid
TCGA-02-0039-01	Diploid
TCGA-02-0043-01	Diploid
TCGA-02-0046-01	Diploid
TCGA-02-0047-01	Diploid
TCGA-02-0048-01	Diploid
TCGA-02-0051-01	Gain
TCGA-02-0052-01	Diploid
TCGA-02-0054-01	Diploid
TCGA-02-0055-01	Shallow Deletion
TCGA-02-0057-01	Diploid
TCGA-02-0058-01	Diploid
TCGA-02-0059-01	Shallow Deletion
TCGA-02-0060-01	Diploid
TCGA-02-0064-01	Diploid
TCGA-02-0068-01	Diploid
TCGA-02-0069-01	Diploid
TCGA-02-0070-01	Diploid
TCGA-02-0071-01	Diploid
TCGA-02-0074-01	Diploid
TCGA-02-0075-01	Diploid
TCGA-02-0079-01	Shallow Deletion
TCGA-02-0080-01	Diploid
TCGA-02-0083-01	Diploid
TCGA-02-0084-01	Diploid
TCGA-02-0085-01	Diploid
TCGA-02-0086-01	Diploid
TCGA-02-0087-01	Diploid
TCGA-02-0089-01	Diploid
TCGA-02-0099-01	Diploid
TCGA-02-0102-01	Diploid
TCGA-02-0104-01	Gain
TCGA-02-0106-01	Shallow Deletion
TCGA-02-0107-01	Diploid
TCGA-02-0111-01	Diploid
TCGA-02-0113-01	Shallow Deletion
TCGA-02-0114-01	Diploid
TCGA-02-0115-01	Diploid
TCGA-02-0116-01	Diploid
TCGA-02-0258-01	Shallow Deletion
TCGA-02-0260-01	Diploid
TCGA-02-0266-01	Gain
TCGA-02-0269-01	Shallow Deletion
TCGA-02-0271-01	Diploid
TCGA-02-0281-01	Gain
TCGA-02-0285-01	Diploid
TCGA-02-0289-01	Diploid
TCGA-02-0290-01	Diploid
TCGA-02-0317-01	Diploid
TCGA-02-0321-01	Diploid
TCGA-02-0324-01	Diploid
TCGA-02-0325-01	Gain
TCGA-02-0326-01	Diploid
TCGA-02-0330-01	Diploid
TCGA-02-0332-01	Diploid
TCGA-02-0333-01	Diploid
TCGA-02-0337-01	Diploid
TCGA-02-0338-01	Diploid
TCGA-02-0339-01	Diploid
TCGA-02-0422-01	Diploid
TCGA-02-0430-01	Diploid
TCGA-02-0432-01	Diploid
TCGA-02-0440-01	Diploid
TCGA-02-0446-01	Diploid
TCGA-02-0451-01	Diploid
TCGA-02-0456-01	Gain
TCGA-02-2466-01	Gain
TCGA-02-2470-01	Diploid
TCGA-02-2483-01	Diploid
TCGA-02-2485-01	Diploid
TCGA-02-2486-01	Diploid
TCGA-06-0122-01	Diploid
TCGA-06-0124-01	Diploid
TCGA-06-0125-01	Diploid
TCGA-06-0126-01	Diploid
TCGA-06-0127-01	Diploid
TCGA-06-0128-01	Diploid
TCGA-06-0129-01	Diploid
TCGA-06-0130-01	Shallow Deletion
TCGA-06-0132-01	Diploid
TCGA-06-0133-01	Diploid
TCGA-06-0137-01	Diploid
TCGA-06-0138-01	Diploid
TCGA-06-0139-01	Diploid
TCGA-06-0141-01	Diploid
TCGA-06-0143-01	Diploid
TCGA-06-0145-01	Diploid
TCGA-06-0146-01	Diploid
TCGA-06-0147-01	Shallow Deletion
TCGA-06-0148-01	Diploid
TCGA-06-0149-01	Shallow Deletion
TCGA-06-0152-01	Shallow Deletion
TCGA-06-0154-01	Diploid
TCGA-06-0155-01	Diploid
TCGA-06-0157-01	Diploid
TCGA-06-0158-01	Diploid
TCGA-06-0162-01	Diploid
TCGA-06-0164-01	Shallow Deletion
TCGA-06-0166-01	Gain
TCGA-06-0168-01	Diploid
TCGA-06-0169-01	Diploid
TCGA-06-0171-01	Diploid
TCGA-06-0173-01	Gain
TCGA-06-0174-01	Diploid
TCGA-06-0175-01	Diploid
TCGA-06-0176-01	Diploid
TCGA-06-0177-01	Shallow Deletion
TCGA-06-0178-01	Diploid
TCGA-06-0179-01	Diploid
TCGA-06-0182-01	Diploid
TCGA-06-0184-01	Shallow Deletion
TCGA-06-0185-01	Diploid
TCGA-06-0187-01	Shallow Deletion
TCGA-06-0188-01	Gain
TCGA-06-0189-01	Shallow Deletion
TCGA-06-0190-01	Shallow Deletion
TCGA-06-0192-01	Shallow Deletion
TCGA-06-0194-01	Diploid
TCGA-06-0195-01	Gain
TCGA-06-0197-01	Shallow Deletion
TCGA-06-0201-01	Diploid
TCGA-06-0206-01	Shallow Deletion
TCGA-06-0208-01	Diploid
TCGA-06-0209-01	Diploid
TCGA-06-0210-01	Diploid
TCGA-06-0211-01	Diploid
TCGA-06-0213-01	Diploid
TCGA-06-0214-01	Diploid
TCGA-06-0216-01	Gain
TCGA-06-0219-01	Diploid
TCGA-06-0221-01	Diploid
TCGA-06-0237-01	Gain
TCGA-06-0238-01	Diploid
TCGA-06-0241-01	Diploid
TCGA-06-0394-01	Diploid
TCGA-06-0397-01	Diploid
TCGA-06-0402-01	Diploid
TCGA-06-0409-01	Gain
TCGA-06-0410-01	Gain
TCGA-06-0412-01	Diploid
TCGA-06-0413-01	Diploid
TCGA-06-0414-01	Diploid
TCGA-06-0644-01	Shallow Deletion
TCGA-06-0645-01	Diploid
TCGA-06-0646-01	Diploid
TCGA-06-0648-01	Diploid
TCGA-06-0649-01	Diploid
TCGA-06-0650-01	Diploid
TCGA-06-0686-01	Gain
TCGA-06-0743-01	Gain
TCGA-06-0744-01	Shallow Deletion
TCGA-06-0745-01	Diploid
TCGA-06-0747-01	Diploid
TCGA-06-0749-01	Diploid
TCGA-06-0750-01	Diploid
TCGA-06-0875-01	Diploid
TCGA-06-0876-01	Diploid
TCGA-06-0877-01	Diploid
TCGA-06-0878-01	Diploid
TCGA-06-0879-01	Diploid
TCGA-06-0881-01	Diploid
TCGA-06-0882-01	Shallow Deletion
TCGA-06-0939-01	Diploid
TCGA-06-1084-01	Shallow Deletion
TCGA-06-1086-01	Diploid
TCGA-06-1087-01	Gain
TCGA-06-1800-01	Diploid
TCGA-06-1801-01	Gain
TCGA-06-1802-01	Diploid
TCGA-06-1804-01	Diploid
TCGA-06-1805-01	Diploid
TCGA-06-2557-01	Diploid
TCGA-06-2558-01	Diploid
TCGA-06-2559-01	Diploid
TCGA-06-2561-01	Diploid
TCGA-06-2562-01	Diploid
TCGA-06-2563-01	Diploid
TCGA-06-2564-01	Diploid
TCGA-06-2565-01	Diploid
TCGA-06-2566-01	Diploid
TCGA-06-2567-01	Diploid
TCGA-06-2569-01	Shallow Deletion
TCGA-06-2570-01	Diploid
TCGA-06-5408-01	Shallow Deletion
TCGA-06-5410-01	Diploid
TCGA-06-5411-01	Diploid
TCGA-06-5412-01	Diploid
TCGA-06-5413-01	Diploid
TCGA-06-5414-01	Diploid
TCGA-06-5415-01	Diploid
TCGA-06-5416-01	Diploid
TCGA-06-5418-01	Diploid
TCGA-06-5856-01	Diploid
TCGA-06-5858-01	Diploid
TCGA-06-5859-01	Diploid
TCGA-06-6388-01	Diploid
TCGA-06-6389-01	Diploid
TCGA-06-6390-01	Diploid
TCGA-06-6391-01	Diploid
TCGA-06-6695-01	Diploid
TCGA-06-6698-01	Diploid
TCGA-06-6700-01	Gain
TCGA-06-6701-01	Diploid
TCGA-08-0244-01	Diploid
TCGA-08-0245-01	Diploid
TCGA-08-0246-01	Diploid
TCGA-08-0344-01	Diploid
TCGA-08-0345-01	Diploid
TCGA-08-0346-01	Diploid
TCGA-08-0347-01	Diploid
TCGA-08-0348-01	Diploid
TCGA-08-0349-01	Diploid
TCGA-08-0350-01	Diploid
TCGA-08-0351-01	Diploid
TCGA-08-0352-01	Diploid
TCGA-08-0353-01	Gain
TCGA-08-0354-01	Diploid
TCGA-08-0355-01	Diploid
TCGA-08-0356-01	Diploid
TCGA-08-0357-01	Diploid
TCGA-08-0358-01	Diploid
TCGA-08-0359-01	Diploid
TCGA-08-0375-01	Diploid
TCGA-08-0380-01	Diploid
TCGA-08-0386-01	Shallow Deletion
TCGA-08-0389-01	Diploid
TCGA-08-0390-01	Shallow Deletion
TCGA-08-0392-01	Diploid
TCGA-08-0509-01	Diploid
TCGA-08-0510-01	Gain
TCGA-08-0512-01	Diploid
TCGA-08-0514-01	Diploid
TCGA-08-0516-01	Diploid
TCGA-08-0517-01	Diploid
TCGA-08-0518-01	Diploid
TCGA-08-0520-01	Diploid
TCGA-08-0521-01	Diploid
TCGA-08-0524-01	Diploid
TCGA-08-0525-01	Diploid
TCGA-08-0529-01	Diploid
TCGA-08-0531-01	Diploid
TCGA-12-0615-01	Diploid
TCGA-12-0616-01	Diploid
TCGA-12-0618-01	Diploid
TCGA-12-0619-01	Shallow Deletion
TCGA-12-0620-01	Diploid
TCGA-12-0654-01	Diploid
TCGA-12-0656-01	Diploid
TCGA-12-0657-01	Diploid
TCGA-12-0662-01	Diploid
TCGA-12-0670-01	Diploid
TCGA-12-0688-01	Diploid
TCGA-12-0691-01	Diploid
TCGA-12-0692-01	Diploid
TCGA-12-0703-01	Diploid
TCGA-12-0707-01	Diploid
TCGA-12-0769-01	Diploid
TCGA-12-0772-01	Shallow Deletion
TCGA-12-0773-01	Diploid
TCGA-12-0775-01	Diploid
TCGA-12-0776-01	Diploid
TCGA-12-0778-01	Diploid
TCGA-12-0780-01	Diploid
TCGA-12-0818-01	Diploid
TCGA-12-0819-01	Diploid
TCGA-12-0820-01	Diploid
TCGA-12-0821-01	Gain
TCGA-12-0822-01	Diploid
TCGA-12-0826-01	Shallow Deletion
TCGA-12-0827-01	Gain
TCGA-12-0828-01	Diploid
TCGA-12-0829-01	Diploid
TCGA-12-1088-01	Diploid
TCGA-12-1089-01	Diploid
TCGA-12-1090-01	Diploid
TCGA-12-1091-01	Diploid
TCGA-12-1092-01	Gain
TCGA-12-1093-01	Diploid
TCGA-12-1094-01	Diploid
TCGA-12-1095-01	Diploid
TCGA-12-1096-01	Gain
TCGA-12-1097-01	Diploid
TCGA-12-1098-01	Shallow Deletion
TCGA-12-1099-01	Diploid
TCGA-12-1598-01	Diploid
TCGA-12-1599-01	Diploid
TCGA-12-1600-01	Diploid
TCGA-12-1602-01	Gain
TCGA-12-3644-01	Diploid
TCGA-12-3646-01	Diploid
TCGA-12-3648-01	Diploid
TCGA-12-3649-01	Diploid
TCGA-12-3650-01	Diploid
TCGA-12-3651-01	Diploid
TCGA-12-3652-01	Diploid
TCGA-12-3653-01	Shallow Deletion
TCGA-12-5295-01	Diploid
TCGA-12-5299-01	Diploid
TCGA-12-5301-01	Diploid
TCGA-14-0736-01	Diploid
TCGA-14-0740-01	Diploid
TCGA-14-0781-01	Diploid
TCGA-14-0783-01	Diploid
TCGA-14-0786-01	Diploid
TCGA-14-0787-01	Diploid
TCGA-14-0789-01	Diploid
TCGA-14-0790-01	Diploid
TCGA-14-0812-01	Diploid
TCGA-14-0813-01	Gain
TCGA-14-0817-01	Diploid
TCGA-14-0865-01	Diploid
TCGA-14-0866-01	Diploid
TCGA-14-0867-01	Diploid
TCGA-14-0871-01	Shallow Deletion
TCGA-14-1034-01	Diploid
TCGA-14-1037-01	Diploid
TCGA-14-1043-01	Diploid
TCGA-14-1395-01	Diploid
TCGA-14-1396-01	Diploid
TCGA-14-1401-01	Diploid
TCGA-14-1402-01	Diploid
TCGA-14-1450-01	Diploid
TCGA-14-1451-01	Diploid
TCGA-14-1452-01	Diploid
TCGA-14-1453-01	Shallow Deletion
TCGA-14-1454-01	Diploid
TCGA-14-1455-01	Diploid
TCGA-14-1456-01	Diploid
TCGA-14-1458-01	Diploid
TCGA-14-1459-01	Diploid
TCGA-14-1794-01	Gain
TCGA-14-1795-01	Diploid
TCGA-14-1821-01	Diploid
TCGA-14-1823-01	Diploid
TCGA-14-1825-01	Diploid
TCGA-14-1827-01	Diploid
TCGA-14-1829-01	Diploid
TCGA-14-2554-01	Diploid
TCGA-14-2555-01	Diploid
TCGA-14-3477-01	Gain
TCGA-14-4157-01	Diploid
TCGA-15-0742-01	Diploid
TCGA-15-1444-01	Diploid
TCGA-15-1446-01	Diploid
TCGA-15-1447-01	Shallow Deletion
TCGA-15-1449-01	Gain
TCGA-16-0846-01	Gain
TCGA-16-0848-01	Diploid
TCGA-16-0849-01	Diploid
TCGA-16-0850-01	Diploid
TCGA-16-0861-01	Diploid
TCGA-16-1045-01	Diploid
TCGA-16-1047-01	Diploid
TCGA-16-1055-01	Diploid
TCGA-16-1056-01	Diploid
TCGA-16-1060-01	Diploid
TCGA-16-1062-01	Diploid
TCGA-16-1063-01	Diploid
TCGA-16-1460-01	Diploid
TCGA-19-0955-01	Diploid
TCGA-19-0957-01	Diploid
TCGA-19-0960-01	Diploid
TCGA-19-0962-01	Diploid
TCGA-19-0963-01	Diploid
TCGA-19-0964-01	Diploid
TCGA-19-1385-01	Diploid
TCGA-19-1386-01	Diploid
TCGA-19-1387-01	Diploid
TCGA-19-1388-01	Gain
TCGA-19-1389-01	Diploid
TCGA-19-1390-01	Gain
TCGA-19-1392-01	Gain
TCGA-19-1786-01	Diploid
TCGA-19-1787-01	Diploid
TCGA-19-1789-01	Diploid
TCGA-19-1791-01	Diploid
TCGA-19-2619-01	Diploid
TCGA-19-2620-01	Diploid
TCGA-19-2621-01	Diploid
TCGA-19-2623-01	Shallow Deletion
TCGA-19-2624-01	Diploid
TCGA-19-2625-01	Gain
TCGA-19-2629-01	Diploid
TCGA-19-2631-01	Diploid
TCGA-19-5947-01	Diploid
TCGA-19-5950-01	Diploid
TCGA-19-5951-01	Diploid
TCGA-19-5952-01	Diploid
TCGA-19-5954-01	Diploid
TCGA-19-5955-01	Diploid
TCGA-19-5956-01	Diploid
TCGA-19-5958-01	Diploid
TCGA-19-5959-01	Diploid
TCGA-19-5960-01	Diploid
TCGA-26-1438-01	Diploid
TCGA-26-1439-01	Diploid
TCGA-26-1440-01	Diploid
TCGA-26-1442-01	Diploid
TCGA-26-1443-01	Diploid
TCGA-26-1799-01	Diploid
TCGA-26-5132-01	Diploid
TCGA-26-5133-01	Diploid
TCGA-26-5134-01	Diploid
TCGA-26-5135-01	Diploid
TCGA-26-5136-01	Diploid
TCGA-26-5139-01	Diploid
TCGA-26-6173-01	Diploid
TCGA-26-6174-01	Diploid
TCGA-27-1830-01	Diploid
TCGA-27-1831-01	Diploid
TCGA-27-1832-01	Diploid
TCGA-27-1833-01	Diploid
TCGA-27-1834-01	Diploid
TCGA-27-1835-01	Gain
TCGA-27-1836-01	Diploid
TCGA-27-1837-01	Diploid
TCGA-27-1838-01	Diploid
TCGA-27-2518-01	Diploid
TCGA-27-2519-01	Diploid
TCGA-27-2521-01	Gain
TCGA-27-2523-01	Diploid
TCGA-27-2524-01	Diploid
TCGA-27-2526-01	Diploid
TCGA-27-2527-01	Diploid
TCGA-27-2528-01	Diploid
TCGA-28-1746-01	Gain
TCGA-28-1747-01	Diploid
TCGA-28-1749-01	Diploid
TCGA-28-1750-01	Diploid
TCGA-28-1751-01	Diploid
TCGA-28-1752-01	Diploid
TCGA-28-1753-01	Diploid
TCGA-28-1755-01	Diploid
TCGA-28-1756-01	Diploid
TCGA-28-1757-01	Diploid
TCGA-28-2502-01	Diploid
TCGA-28-2506-01	Gain
TCGA-28-2509-01	Shallow Deletion
TCGA-28-2513-01	Diploid
TCGA-28-2514-01	Diploid
TCGA-28-5204-01	Diploid
TCGA-28-5207-01	Gain
TCGA-28-5208-01	Diploid
TCGA-28-5209-01	Diploid
TCGA-28-5211-01	Diploid
TCGA-28-5213-01	Diploid
TCGA-28-5214-01	Diploid
TCGA-28-5215-01	Gain
TCGA-28-5216-01	Diploid
TCGA-28-5218-01	Gain
TCGA-28-5219-01	Diploid
TCGA-28-5220-01	Diploid
TCGA-28-6450-01	Diploid
TCGA-32-1970-01	Diploid
TCGA-32-1973-01	Diploid
TCGA-32-1976-01	Diploid
TCGA-32-1977-01	Diploid
TCGA-32-1978-01	Diploid
TCGA-32-1979-01	Diploid
TCGA-32-1980-01	Diploid
TCGA-32-1982-01	Diploid
TCGA-32-1986-01	Shallow Deletion
TCGA-32-1987-01	Diploid
TCGA-32-1991-01	Diploid
TCGA-32-2491-01	Shallow Deletion
TCGA-32-2494-01	Diploid
TCGA-32-2495-01	Gain
TCGA-32-2615-01	Gain
TCGA-32-2616-01	Gain
TCGA-32-2632-01	Diploid
TCGA-32-2634-01	Diploid
TCGA-32-2638-01	Diploid
TCGA-32-4208-01	Diploid
TCGA-32-4210-01	Gain
TCGA-32-4211-01	Diploid
TCGA-32-4213-01	Diploid
TCGA-32-4719-01	Diploid
TCGA-32-5222-01	Diploid
TCGA-41-2571-01	Diploid
TCGA-41-2572-01	Diploid
TCGA-41-2573-01	Diploid
TCGA-41-2575-01	Gain
TCGA-41-3392-01	Shallow Deletion
TCGA-41-3393-01	Diploid
TCGA-41-3915-01	Gain
TCGA-41-4097-01	Shallow Deletion
TCGA-41-5651-01	Shallow Deletion
TCGA-74-6573-01	Shallow Deletion
TCGA-76-4925-01	Diploid
TCGA-76-4926-01	Diploid
TCGA-76-4928-01	Diploid
TCGA-76-4929-01	Diploid
TCGA-76-4931-01	Diploid
TCGA-76-4934-01	Shallow Deletion
TCGA-76-4935-01	Diploid
TCGA-76-6191-01	Diploid
TCGA-76-6192-01	Diploid
TCGA-76-6193-01	Diploid
TCGA-76-6282-01	Diploid
TCGA-76-6285-01	Diploid
TCGA-81-5910-01	Diploid
TCGA-87-5896-01	Diploid

## Sheet: Glioblastoma_CPS1
Table S7.2.CPS1 copy number variants in glioblastoma samples
Sample Id	CPS1: Discrete copy number alteration values
C3L-00104	Diploid				CPS1: Discrete copy number alteration values	Number of Samples	CNV Type (%)
C3L-00365	Diploid				Deep Deletion	1	0.161812
C3L-00674	Diploid				Shallow Deletion	38	6.14887
C3L-00677	Diploid				Diploid	550	88.9968
C3L-01040	Diploid				Gain	29	4.69256
C3L-01043	Diploid				Amplification	0	0
C3L-01045	Diploid
C3L-01046	Diploid					618
C3L-01048	Diploid
C3L-01049	Diploid
C3L-01061	Diploid
C3L-01142	Diploid
C3L-01146	Diploid
C3L-01149	Diploid
C3L-01154	Diploid
C3L-01155	Diploid
C3L-01156	Diploid
C3L-01157	Diploid
C3L-01327	Diploid
C3L-01887	Diploid
C3L-02041	Diploid
C3L-02465	Diploid
C3L-02504	Diploid
C3L-02542	Diploid
C3L-02642	Diploid
C3L-02704	Diploid
C3L-02705	Diploid
C3L-02707	Diploid
C3L-02708	Diploid
C3L-02900	Diploid
C3L-02955	Diploid
C3L-02970	Diploid
C3L-02984	Diploid
C3L-03260	Diploid
C3L-03266	Diploid
C3L-03387	Diploid
C3L-03390	Diploid
C3L-03392	Diploid
C3L-03400	Diploid
C3L-03405	Diploid
C3L-03407	Diploid
C3L-03681	Diploid
C3L-03728	Diploid
C3L-03744	Diploid
C3L-03748	Diploid
C3L-04084	Diploid
C3N-00661	Diploid
C3N-00662	Diploid
C3N-00663	Diploid
C3N-00665	Diploid
C3N-01192	Diploid
C3N-01196	Diploid
C3N-01334	Diploid
C3N-01364	Gain
C3N-01366	Diploid
C3N-01367	Diploid
C3N-01368	Diploid
C3N-01369	Diploid
C3N-01505	Diploid
C3N-01515	Diploid
C3N-01517	Diploid
C3N-01518	Diploid
C3N-01798	Diploid
C3N-01814	Diploid
C3N-01815	Diploid
C3N-01816	Diploid
C3N-01818	Diploid
C3N-01851	Diploid
C3N-01852	Diploid
C3N-01856	Diploid
C3N-01857	Diploid
C3N-02181	Diploid
C3N-02183	Diploid
C3N-02185	Diploid
C3N-02186	Diploid
C3N-02188	Diploid
C3N-02190	Diploid
C3N-02255	Diploid
C3N-02256	Diploid
C3N-02769	Diploid
C3N-02770	Diploid
C3N-02782	Diploid
C3N-02783	Diploid
C3N-02784	Diploid
C3N-02785	Diploid
C3N-02786	Shallow Deletion
C3N-02788	Diploid
C3N-03070	Diploid
C3N-03088	Diploid
C3N-03180	Diploid
C3N-03182	Diploid
C3N-03183	Diploid
C3N-03184	Diploid
C3N-03186	Diploid
C3N-03188	Diploid
C3N-03473	Diploid
TCGA-02-0001-01	Gain
TCGA-02-0003-01	Diploid
TCGA-02-0006-01	Diploid
TCGA-02-0007-01	Diploid
TCGA-02-0009-01	Diploid
TCGA-02-0010-01	Diploid
TCGA-02-0011-01	Diploid
TCGA-02-0014-01	Diploid
TCGA-02-0015-01	Diploid
TCGA-02-0016-01	Diploid
TCGA-02-0021-01	Diploid
TCGA-02-0023-01	Diploid
TCGA-02-0024-01	Diploid
TCGA-02-0025-01	Shallow Deletion
TCGA-02-0026-01	Diploid
TCGA-02-0027-01	Diploid
TCGA-02-0028-01	Diploid
TCGA-02-0033-01	Diploid
TCGA-02-0034-01	Diploid
TCGA-02-0037-01	Diploid
TCGA-02-0038-01	Diploid
TCGA-02-0039-01	Diploid
TCGA-02-0043-01	Diploid
TCGA-02-0046-01	Diploid
TCGA-02-0047-01	Diploid
TCGA-02-0048-01	Diploid
TCGA-02-0051-01	Diploid
TCGA-02-0052-01	Diploid
TCGA-02-0054-01	Diploid
TCGA-02-0055-01	Diploid
TCGA-02-0057-01	Diploid
TCGA-02-0058-01	Diploid
TCGA-02-0059-01	Shallow Deletion
TCGA-02-0060-01	Diploid
TCGA-02-0064-01	Diploid
TCGA-02-0068-01	Diploid
TCGA-02-0069-01	Diploid
TCGA-02-0070-01	Diploid
TCGA-02-0071-01	Diploid
TCGA-02-0074-01	Shallow Deletion
TCGA-02-0075-01	Shallow Deletion
TCGA-02-0079-01	Diploid
TCGA-02-0080-01	Diploid
TCGA-02-0083-01	Diploid
TCGA-02-0084-01	Diploid
TCGA-02-0085-01	Diploid
TCGA-02-0086-01	Diploid
TCGA-02-0087-01	Diploid
TCGA-02-0089-01	Diploid
TCGA-02-0099-01	Diploid
TCGA-02-0102-01	Diploid
TCGA-02-0104-01	Diploid
TCGA-02-0106-01	Gain
TCGA-02-0107-01	Diploid
TCGA-02-0111-01	Diploid
TCGA-02-0113-01	Gain
TCGA-02-0114-01	Diploid
TCGA-02-0115-01	Diploid
TCGA-02-0116-01	Diploid
TCGA-02-0258-01	Diploid
TCGA-02-0260-01	Diploid
TCGA-02-0266-01	Diploid
TCGA-02-0269-01	Diploid
TCGA-02-0271-01	Diploid
TCGA-02-0281-01	Gain
TCGA-02-0285-01	Diploid
TCGA-02-0289-01	Diploid
TCGA-02-0290-01	Diploid
TCGA-02-0317-01	Diploid
TCGA-02-0321-01	Diploid
TCGA-02-0324-01	Diploid
TCGA-02-0325-01	Diploid
TCGA-02-0326-01	Diploid
TCGA-02-0330-01	Diploid
TCGA-02-0332-01	Diploid
TCGA-02-0333-01	Diploid
TCGA-02-0337-01	Diploid
TCGA-02-0338-01	Deep Deletion
TCGA-02-0339-01	Diploid
TCGA-02-0422-01	Diploid
TCGA-02-0430-01	Diploid
TCGA-02-0432-01	Diploid
TCGA-02-0440-01	Diploid
TCGA-02-0446-01	Diploid
TCGA-02-0451-01	Diploid
TCGA-02-0456-01	Diploid
TCGA-02-2466-01	Diploid
TCGA-02-2470-01	Diploid
TCGA-02-2483-01	Diploid
TCGA-02-2485-01	Diploid
TCGA-02-2486-01	Diploid
TCGA-06-0122-01	Diploid
TCGA-06-0124-01	Diploid
TCGA-06-0125-01	Diploid
TCGA-06-0126-01	Diploid
TCGA-06-0127-01	Diploid
TCGA-06-0128-01	Gain
TCGA-06-0129-01	Diploid
TCGA-06-0130-01	Diploid
TCGA-06-0132-01	Diploid
TCGA-06-0133-01	Gain
TCGA-06-0137-01	Diploid
TCGA-06-0138-01	Diploid
TCGA-06-0139-01	Diploid
TCGA-06-0141-01	Diploid
TCGA-06-0143-01	Diploid
TCGA-06-0145-01	Diploid
TCGA-06-0146-01	Diploid
TCGA-06-0147-01	Diploid
TCGA-06-0148-01	Diploid
TCGA-06-0149-01	Diploid
TCGA-06-0152-01	Shallow Deletion
TCGA-06-0154-01	Diploid
TCGA-06-0155-01	Diploid
TCGA-06-0157-01	Diploid
TCGA-06-0158-01	Diploid
TCGA-06-0162-01	Diploid
TCGA-06-0164-01	Diploid
TCGA-06-0166-01	Diploid
TCGA-06-0168-01	Diploid
TCGA-06-0169-01	Diploid
TCGA-06-0171-01	Diploid
TCGA-06-0173-01	Diploid
TCGA-06-0174-01	Diploid
TCGA-06-0175-01	Diploid
TCGA-06-0176-01	Diploid
TCGA-06-0177-01	Diploid
TCGA-06-0178-01	Diploid
TCGA-06-0179-01	Diploid
TCGA-06-0182-01	Shallow Deletion
TCGA-06-0184-01	Diploid
TCGA-06-0185-01	Diploid
TCGA-06-0187-01	Diploid
TCGA-06-0188-01	Shallow Deletion
TCGA-06-0189-01	Diploid
TCGA-06-0190-01	Diploid
TCGA-06-0192-01	Gain
TCGA-06-0194-01	Diploid
TCGA-06-0195-01	Diploid
TCGA-06-0197-01	Diploid
TCGA-06-0201-01	Diploid
TCGA-06-0206-01	Diploid
TCGA-06-0208-01	Diploid
TCGA-06-0209-01	Diploid
TCGA-06-0210-01	Diploid
TCGA-06-0211-01	Diploid
TCGA-06-0213-01	Diploid
TCGA-06-0214-01	Diploid
TCGA-06-0216-01	Gain
TCGA-06-0219-01	Diploid
TCGA-06-0221-01	Diploid
TCGA-06-0237-01	Diploid
TCGA-06-0238-01	Diploid
TCGA-06-0241-01	Diploid
TCGA-06-0394-01	Diploid
TCGA-06-0397-01	Diploid
TCGA-06-0402-01	Diploid
TCGA-06-0409-01	Diploid
TCGA-06-0410-01	Shallow Deletion
TCGA-06-0412-01	Diploid
TCGA-06-0413-01	Diploid
TCGA-06-0414-01	Shallow Deletion
TCGA-06-0644-01	Diploid
TCGA-06-0645-01	Diploid
TCGA-06-0646-01	Diploid
TCGA-06-0648-01	Diploid
TCGA-06-0649-01	Shallow Deletion
TCGA-06-0650-01	Diploid
TCGA-06-0686-01	Diploid
TCGA-06-0743-01	Diploid
TCGA-06-0744-01	Diploid
TCGA-06-0745-01	Diploid
TCGA-06-0747-01	Diploid
TCGA-06-0749-01	Diploid
TCGA-06-0750-01	Diploid
TCGA-06-0875-01	Diploid
TCGA-06-0876-01	Diploid
TCGA-06-0877-01	Gain
TCGA-06-0878-01	Diploid
TCGA-06-0879-01	Diploid
TCGA-06-0881-01	Diploid
TCGA-06-0882-01	Shallow Deletion
TCGA-06-0939-01	Diploid
TCGA-06-1084-01	Diploid
TCGA-06-1086-01	Gain
TCGA-06-1087-01	Shallow Deletion
TCGA-06-1800-01	Diploid
TCGA-06-1801-01	Diploid
TCGA-06-1802-01	Gain
TCGA-06-1804-01	Diploid
TCGA-06-1805-01	Diploid
TCGA-06-2557-01	Diploid
TCGA-06-2558-01	Diploid
TCGA-06-2559-01	Diploid
TCGA-06-2561-01	Diploid
TCGA-06-2562-01	Diploid
TCGA-06-2563-01	Diploid
TCGA-06-2564-01	Diploid
TCGA-06-2565-01	Diploid
TCGA-06-2566-01	Diploid
TCGA-06-2567-01	Diploid
TCGA-06-2569-01	Gain
TCGA-06-2570-01	Diploid
TCGA-06-5408-01	Diploid
TCGA-06-5410-01	Diploid
TCGA-06-5411-01	Diploid
TCGA-06-5412-01	Diploid
TCGA-06-5413-01	Diploid
TCGA-06-5414-01	Diploid
TCGA-06-5415-01	Diploid
TCGA-06-5416-01	Shallow Deletion
TCGA-06-5418-01	Diploid
TCGA-06-5856-01	Shallow Deletion
TCGA-06-5858-01	Diploid
TCGA-06-5859-01	Diploid
TCGA-06-6388-01	Diploid
TCGA-06-6389-01	Diploid
TCGA-06-6390-01	Diploid
TCGA-06-6391-01	Diploid
TCGA-06-6695-01	Diploid
TCGA-06-6698-01	Diploid
TCGA-06-6700-01	Diploid
TCGA-06-6701-01	Diploid
TCGA-08-0244-01	Diploid
TCGA-08-0245-01	Diploid
TCGA-08-0246-01	Diploid
TCGA-08-0344-01	Diploid
TCGA-08-0345-01	Diploid
TCGA-08-0346-01	Gain
TCGA-08-0347-01	Diploid
TCGA-08-0348-01	Diploid
TCGA-08-0349-01	Diploid
TCGA-08-0350-01	Diploid
TCGA-08-0351-01	Shallow Deletion
TCGA-08-0352-01	Diploid
TCGA-08-0353-01	Diploid
TCGA-08-0354-01	Diploid
TCGA-08-0355-01	Diploid
TCGA-08-0356-01	Diploid
TCGA-08-0357-01	Diploid
TCGA-08-0358-01	Diploid
TCGA-08-0359-01	Diploid
TCGA-08-0375-01	Diploid
TCGA-08-0380-01	Diploid
TCGA-08-0386-01	Diploid
TCGA-08-0389-01	Diploid
TCGA-08-0390-01	Diploid
TCGA-08-0392-01	Diploid
TCGA-08-0509-01	Diploid
TCGA-08-0510-01	Gain
TCGA-08-0512-01	Diploid
TCGA-08-0514-01	Diploid
TCGA-08-0516-01	Diploid
TCGA-08-0517-01	Diploid
TCGA-08-0518-01	Diploid
TCGA-08-0520-01	Diploid
TCGA-08-0521-01	Diploid
TCGA-08-0524-01	Gain
TCGA-08-0525-01	Diploid
TCGA-08-0529-01	Diploid
TCGA-08-0531-01	Diploid
TCGA-12-0615-01	Diploid
TCGA-12-0616-01	Diploid
TCGA-12-0618-01	Diploid
TCGA-12-0619-01	Diploid
TCGA-12-0620-01	Diploid
TCGA-12-0654-01	Diploid
TCGA-12-0656-01	Diploid
TCGA-12-0657-01	Diploid
TCGA-12-0662-01	Diploid
TCGA-12-0670-01	Diploid
TCGA-12-0688-01	Diploid
TCGA-12-0691-01	Diploid
TCGA-12-0692-01	Diploid
TCGA-12-0703-01	Diploid
TCGA-12-0707-01	Diploid
TCGA-12-0769-01	Diploid
TCGA-12-0772-01	Diploid
TCGA-12-0773-01	Diploid
TCGA-12-0775-01	Diploid
TCGA-12-0776-01	Diploid
TCGA-12-0778-01	Gain
TCGA-12-0780-01	Diploid
TCGA-12-0818-01	Diploid
TCGA-12-0819-01	Diploid
TCGA-12-0820-01	Diploid
TCGA-12-0821-01	Diploid
TCGA-12-0822-01	Diploid
TCGA-12-0826-01	Shallow Deletion
TCGA-12-0827-01	Diploid
TCGA-12-0828-01	Diploid
TCGA-12-0829-01	Diploid
TCGA-12-1088-01	Diploid
TCGA-12-1089-01	Diploid
TCGA-12-1090-01	Diploid
TCGA-12-1091-01	Diploid
TCGA-12-1092-01	Diploid
TCGA-12-1093-01	Diploid
TCGA-12-1094-01	Diploid
TCGA-12-1095-01	Diploid
TCGA-12-1096-01	Diploid
TCGA-12-1097-01	Diploid
TCGA-12-1098-01	Diploid
TCGA-12-1099-01	Shallow Deletion
TCGA-12-1598-01	Diploid
TCGA-12-1599-01	Diploid
TCGA-12-1600-01	Shallow Deletion
TCGA-12-1602-01	Diploid
TCGA-12-3644-01	Diploid
TCGA-12-3646-01	Shallow Deletion
TCGA-12-3648-01	Diploid
TCGA-12-3649-01	Diploid
TCGA-12-3650-01	Diploid
TCGA-12-3651-01	Diploid
TCGA-12-3652-01	Diploid
TCGA-12-3653-01	Diploid
TCGA-12-5295-01	Diploid
TCGA-12-5299-01	Diploid
TCGA-12-5301-01	Diploid
TCGA-14-0736-01	Diploid
TCGA-14-0740-01	Gain
TCGA-14-0781-01	Diploid
TCGA-14-0783-01	Shallow Deletion
TCGA-14-0786-01	Diploid
TCGA-14-0787-01	Diploid
TCGA-14-0789-01	Diploid
TCGA-14-0790-01	Shallow Deletion
TCGA-14-0812-01	Shallow Deletion
TCGA-14-0813-01	Diploid
TCGA-14-0817-01	Gain
TCGA-14-0865-01	Diploid
TCGA-14-0866-01	Diploid
TCGA-14-0867-01	Shallow Deletion
TCGA-14-0871-01	Diploid
TCGA-14-1034-01	Diploid
TCGA-14-1037-01	Diploid
TCGA-14-1043-01	Diploid
TCGA-14-1395-01	Diploid
TCGA-14-1396-01	Diploid
TCGA-14-1401-01	Diploid
TCGA-14-1402-01	Diploid
TCGA-14-1450-01	Diploid
TCGA-14-1451-01	Diploid
TCGA-14-1452-01	Diploid
TCGA-14-1453-01	Gain
TCGA-14-1454-01	Diploid
TCGA-14-1455-01	Diploid
TCGA-14-1456-01	Diploid
TCGA-14-1458-01	Diploid
TCGA-14-1459-01	Diploid
TCGA-14-1794-01	Diploid
TCGA-14-1795-01	Diploid
TCGA-14-1821-01	Diploid
TCGA-14-1823-01	Gain
TCGA-14-1825-01	Diploid
TCGA-14-1827-01	Diploid
TCGA-14-1829-01	Diploid
TCGA-14-2554-01	Diploid
TCGA-14-2555-01	Diploid
TCGA-14-3477-01	Gain
TCGA-14-4157-01	Diploid
TCGA-15-0742-01	Diploid
TCGA-15-1444-01	Shallow Deletion
TCGA-15-1446-01	Diploid
TCGA-15-1447-01	Shallow Deletion
TCGA-15-1449-01	Diploid
TCGA-16-0846-01	Gain
TCGA-16-0848-01	Diploid
TCGA-16-0849-01	Diploid
TCGA-16-0850-01	Shallow Deletion
TCGA-16-0861-01	Diploid
TCGA-16-1045-01	Diploid
TCGA-16-1047-01	Diploid
TCGA-16-1055-01	Diploid
TCGA-16-1056-01	Diploid
TCGA-16-1060-01	Diploid
TCGA-16-1062-01	Diploid
TCGA-16-1063-01	Diploid
TCGA-16-1460-01	Diploid
TCGA-19-0955-01	Diploid
TCGA-19-0957-01	Gain
TCGA-19-0960-01	Diploid
TCGA-19-0962-01	Diploid
TCGA-19-0963-01	Diploid
TCGA-19-0964-01	Diploid
TCGA-19-1385-01	Diploid
TCGA-19-1386-01	Diploid
TCGA-19-1387-01	Diploid
TCGA-19-1388-01	Shallow Deletion
TCGA-19-1389-01	Diploid
TCGA-19-1390-01	Shallow Deletion
TCGA-19-1392-01	Shallow Deletion
TCGA-19-1786-01	Gain
TCGA-19-1787-01	Diploid
TCGA-19-1789-01	Diploid
TCGA-19-1791-01	Diploid
TCGA-19-2619-01	Diploid
TCGA-19-2620-01	Diploid
TCGA-19-2621-01	Diploid
TCGA-19-2623-01	Diploid
TCGA-19-2624-01	Diploid
TCGA-19-2625-01	Shallow Deletion
TCGA-19-2629-01	Diploid
TCGA-19-2631-01	Diploid
TCGA-19-5947-01	Diploid
TCGA-19-5950-01	Diploid
TCGA-19-5951-01	Diploid
TCGA-19-5952-01	Diploid
TCGA-19-5954-01	Diploid
TCGA-19-5955-01	Diploid
TCGA-19-5956-01	Shallow Deletion
TCGA-19-5958-01	Diploid
TCGA-19-5959-01	Diploid
TCGA-19-5960-01	Diploid
TCGA-26-1438-01	Diploid
TCGA-26-1439-01	Diploid
TCGA-26-1440-01	Diploid
TCGA-26-1442-01	Diploid
TCGA-26-1443-01	Diploid
TCGA-26-1799-01	Diploid
TCGA-26-5132-01	Diploid
TCGA-26-5133-01	Diploid
TCGA-26-5134-01	Diploid
TCGA-26-5135-01	Diploid
TCGA-26-5136-01	Diploid
TCGA-26-5139-01	Diploid
TCGA-26-6173-01	Diploid
TCGA-26-6174-01	Diploid
TCGA-27-1830-01	Diploid
TCGA-27-1831-01	Diploid
TCGA-27-1832-01	Diploid
TCGA-27-1833-01	Diploid
TCGA-27-1834-01	Gain
TCGA-27-1835-01	Diploid
TCGA-27-1836-01	Diploid
TCGA-27-1837-01	Diploid
TCGA-27-1838-01	Diploid
TCGA-27-2518-01	Diploid
TCGA-27-2519-01	Diploid
TCGA-27-2521-01	Diploid
TCGA-27-2523-01	Diploid
TCGA-27-2524-01	Diploid
TCGA-27-2526-01	Diploid
TCGA-27-2527-01	Diploid
TCGA-27-2528-01	Diploid
TCGA-28-1746-01	Diploid
TCGA-28-1747-01	Diploid
TCGA-28-1749-01	Diploid
TCGA-28-1750-01	Diploid
TCGA-28-1751-01	Diploid
TCGA-28-1752-01	Diploid
TCGA-28-1753-01	Diploid
TCGA-28-1755-01	Diploid
TCGA-28-1756-01	Diploid
TCGA-28-1757-01	Diploid
TCGA-28-2502-01	Diploid
TCGA-28-2506-01	Diploid
TCGA-28-2509-01	Shallow Deletion
TCGA-28-2513-01	Diploid
TCGA-28-2514-01	Diploid
TCGA-28-5204-01	Diploid
TCGA-28-5207-01	Diploid
TCGA-28-5208-01	Diploid
TCGA-28-5209-01	Diploid
TCGA-28-5211-01	Diploid
TCGA-28-5213-01	Diploid
TCGA-28-5214-01	Diploid
TCGA-28-5215-01	Shallow Deletion
TCGA-28-5216-01	Diploid
TCGA-28-5218-01	Gain
TCGA-28-5219-01	Diploid
TCGA-28-5220-01	Diploid
TCGA-28-6450-01	Diploid
TCGA-32-1970-01	Diploid
TCGA-32-1973-01	Gain
TCGA-32-1976-01	Diploid
TCGA-32-1977-01	Diploid
TCGA-32-1978-01	Shallow Deletion
TCGA-32-1979-01	Diploid
TCGA-32-1980-01	Diploid
TCGA-32-1982-01	Diploid
TCGA-32-1986-01	Diploid
TCGA-32-1987-01	Diploid
TCGA-32-1991-01	Diploid
TCGA-32-2491-01	Diploid
TCGA-32-2494-01	Diploid
TCGA-32-2495-01	Diploid
TCGA-32-2615-01	Shallow Deletion
TCGA-32-2616-01	Diploid
TCGA-32-2632-01	Diploid
TCGA-32-2634-01	Diploid
TCGA-32-2638-01	Diploid
TCGA-32-4208-01	Shallow Deletion
TCGA-32-4210-01	Gain
TCGA-32-4211-01	Diploid
TCGA-32-4213-01	Diploid
TCGA-32-4719-01	Diploid
TCGA-32-5222-01	Diploid
TCGA-41-2571-01	Diploid
TCGA-41-2572-01	Diploid
TCGA-41-2573-01	Diploid
TCGA-41-2575-01	Diploid
TCGA-41-3392-01	Diploid
TCGA-41-3393-01	Diploid
TCGA-41-3915-01	Diploid
TCGA-41-4097-01	Diploid
TCGA-41-5651-01	Diploid
TCGA-74-6573-01	Diploid
TCGA-76-4925-01	Diploid
TCGA-76-4926-01	Diploid
TCGA-76-4928-01	Diploid
TCGA-76-4929-01	Diploid
TCGA-76-4931-01	Diploid
TCGA-76-4934-01	Shallow Deletion
TCGA-76-4935-01	Diploid
TCGA-76-6191-01	Diploid
TCGA-76-6192-01	Diploid
TCGA-76-6193-01	Diploid
TCGA-76-6282-01	Diploid
TCGA-76-6285-01	Diploid
TCGA-81-5910-01	Diploid
TCGA-87-5896-01	Diploid

## Sheet: Glioblastoma_Citrin
Table S7.3. Citrin copy number variants in glioblastoma samples
Sample Id	SLC25A13: Discrete copy number alteration values
C3L-00104	Diploid				SLC25A13: Discrete copy number alteration values	Number of Samples	CNV Type (%)
C3L-00365	Gain				Deep Deletion	0	0
C3L-00674	Gain				Shallow Deletion	6	0.970874
C3L-00677	Gain				Diploid	111	17.9612
C3L-01040	Gain				Gain	491	79.4498
C3L-01043	Gain				Amplification	10	1.61812
C3L-01045	Gain
C3L-01046	Gain					618
C3L-01048	Gain
C3L-01049	Gain
C3L-01061	Diploid
C3L-01142	Diploid
C3L-01146	Gain
C3L-01149	Gain
C3L-01154	Amplification
C3L-01155	Gain
C3L-01156	Gain
C3L-01157	Gain
C3L-01327	Gain
C3L-01887	Gain
C3L-02041	Diploid
C3L-02465	Gain
C3L-02504	Gain
C3L-02542	Gain
C3L-02642	Gain
C3L-02704	Gain
C3L-02705	Gain
C3L-02707	Gain
C3L-02708	Diploid
C3L-02900	Gain
C3L-02955	Diploid
C3L-02970	Gain
C3L-02984	Gain
C3L-03260	Gain
C3L-03266	Gain
C3L-03387	Gain
C3L-03390	Gain
C3L-03392	Diploid
C3L-03400	Diploid
C3L-03405	Gain
C3L-03407	Gain
C3L-03681	Gain
C3L-03728	Gain
C3L-03744	Gain
C3L-03748	Gain
C3L-04084	Gain
C3N-00661	Gain
C3N-00662	Gain
C3N-00663	Diploid
C3N-00665	Gain
C3N-01192	Gain
C3N-01196	Gain
C3N-01334	Gain
C3N-01364	Gain
C3N-01366	Gain
C3N-01367	Diploid
C3N-01368	Gain
C3N-01369	Diploid
C3N-01505	Gain
C3N-01515	Gain
C3N-01517	Gain
C3N-01518	Gain
C3N-01798	Gain
C3N-01814	Gain
C3N-01815	Gain
C3N-01816	Diploid
C3N-01818	Gain
C3N-01851	Diploid
C3N-01852	Diploid
C3N-01856	Gain
C3N-01857	Gain
C3N-02181	Gain
C3N-02183	Diploid
C3N-02185	Diploid
C3N-02186	Diploid
C3N-02188	Gain
C3N-02190	Gain
C3N-02255	Gain
C3N-02256	Gain
C3N-02769	Gain
C3N-02770	Gain
C3N-02782	Gain
C3N-02783	Diploid
C3N-02784	Gain
C3N-02785	Gain
C3N-02786	Diploid
C3N-02788	Gain
C3N-03070	Diploid
C3N-03088	Gain
C3N-03180	Diploid
C3N-03182	Gain
C3N-03183	Gain
C3N-03184	Gain
C3N-03186	Gain
C3N-03188	Gain
C3N-03473	Diploid
TCGA-02-0001-01	Gain
TCGA-02-0003-01	Gain
TCGA-02-0006-01	Gain
TCGA-02-0007-01	Shallow Deletion
TCGA-02-0009-01	Gain
TCGA-02-0010-01	Diploid
TCGA-02-0011-01	Diploid
TCGA-02-0014-01	Diploid
TCGA-02-0015-01	Gain
TCGA-02-0016-01	Gain
TCGA-02-0021-01	Gain
TCGA-02-0023-01	Gain
TCGA-02-0024-01	Shallow Deletion
TCGA-02-0025-01	Gain
TCGA-02-0026-01	Diploid
TCGA-02-0027-01	Gain
TCGA-02-0028-01	Diploid
TCGA-02-0033-01	Gain
TCGA-02-0034-01	Gain
TCGA-02-0037-01	Gain
TCGA-02-0038-01	Gain
TCGA-02-0039-01	Diploid
TCGA-02-0043-01	Gain
TCGA-02-0046-01	Gain
TCGA-02-0047-01	Diploid
TCGA-02-0048-01	Diploid
TCGA-02-0051-01	Gain
TCGA-02-0052-01	Gain
TCGA-02-0054-01	Gain
TCGA-02-0055-01	Gain
TCGA-02-0057-01	Gain
TCGA-02-0058-01	Diploid
TCGA-02-0059-01	Gain
TCGA-02-0060-01	Diploid
TCGA-02-0064-01	Gain
TCGA-02-0068-01	Diploid
TCGA-02-0069-01	Diploid
TCGA-02-0070-01	Gain
TCGA-02-0071-01	Gain
TCGA-02-0074-01	Gain
TCGA-02-0075-01	Gain
TCGA-02-0079-01	Gain
TCGA-02-0080-01	Gain
TCGA-02-0083-01	Gain
TCGA-02-0084-01	Diploid
TCGA-02-0085-01	Gain
TCGA-02-0086-01	Gain
TCGA-02-0087-01	Gain
TCGA-02-0089-01	Gain
TCGA-02-0099-01	Gain
TCGA-02-0102-01	Gain
TCGA-02-0104-01	Diploid
TCGA-02-0106-01	Amplification
TCGA-02-0107-01	Gain
TCGA-02-0111-01	Gain
TCGA-02-0113-01	Gain
TCGA-02-0114-01	Diploid
TCGA-02-0115-01	Gain
TCGA-02-0116-01	Gain
TCGA-02-0258-01	Gain
TCGA-02-0260-01	Gain
TCGA-02-0266-01	Gain
TCGA-02-0269-01	Gain
TCGA-02-0271-01	Gain
TCGA-02-0281-01	Gain
TCGA-02-0285-01	Gain
TCGA-02-0289-01	Gain
TCGA-02-0290-01	Gain
TCGA-02-0317-01	Gain
TCGA-02-0321-01	Gain
TCGA-02-0324-01	Gain
TCGA-02-0325-01	Gain
TCGA-02-0326-01	Gain
TCGA-02-0330-01	Gain
TCGA-02-0332-01	Gain
TCGA-02-0333-01	Diploid
TCGA-02-0337-01	Gain
TCGA-02-0338-01	Diploid
TCGA-02-0339-01	Diploid
TCGA-02-0422-01	Gain
TCGA-02-0430-01	Gain
TCGA-02-0432-01	Amplification
TCGA-02-0440-01	Gain
TCGA-02-0446-01	Gain
TCGA-02-0451-01	Gain
TCGA-02-0456-01	Gain
TCGA-02-2466-01	Gain
TCGA-02-2470-01	Gain
TCGA-02-2483-01	Diploid
TCGA-02-2485-01	Gain
TCGA-02-2486-01	Gain
TCGA-06-0122-01	Gain
TCGA-06-0124-01	Gain
TCGA-06-0125-01	Gain
TCGA-06-0126-01	Gain
TCGA-06-0127-01	Diploid
TCGA-06-0128-01	Gain
TCGA-06-0129-01	Diploid
TCGA-06-0130-01	Gain
TCGA-06-0132-01	Gain
TCGA-06-0133-01	Gain
TCGA-06-0137-01	Gain
TCGA-06-0138-01	Gain
TCGA-06-0139-01	Gain
TCGA-06-0141-01	Gain
TCGA-06-0143-01	Gain
TCGA-06-0145-01	Gain
TCGA-06-0146-01	Diploid
TCGA-06-0147-01	Gain
TCGA-06-0148-01	Gain
TCGA-06-0149-01	Gain
TCGA-06-0152-01	Gain
TCGA-06-0154-01	Gain
TCGA-06-0155-01	Gain
TCGA-06-0157-01	Gain
TCGA-06-0158-01	Amplification
TCGA-06-0162-01	Gain
TCGA-06-0164-01	Gain
TCGA-06-0166-01	Gain
TCGA-06-0168-01	Gain
TCGA-06-0169-01	Gain
TCGA-06-0171-01	Gain
TCGA-06-0173-01	Gain
TCGA-06-0174-01	Gain
TCGA-06-0175-01	Gain
TCGA-06-0176-01	Gain
TCGA-06-0177-01	Gain
TCGA-06-0178-01	Diploid
TCGA-06-0179-01	Gain
TCGA-06-0182-01	Gain
TCGA-06-0184-01	Amplification
TCGA-06-0185-01	Gain
TCGA-06-0187-01	Gain
TCGA-06-0188-01	Gain
TCGA-06-0189-01	Gain
TCGA-06-0190-01	Gain
TCGA-06-0192-01	Gain
TCGA-06-0194-01	Gain
TCGA-06-0195-01	Gain
TCGA-06-0197-01	Gain
TCGA-06-0201-01	Gain
TCGA-06-0206-01	Gain
TCGA-06-0208-01	Gain
TCGA-06-0209-01	Gain
TCGA-06-0210-01	Gain
TCGA-06-0211-01	Gain
TCGA-06-0213-01	Gain
TCGA-06-0214-01	Gain
TCGA-06-0216-01	Gain
TCGA-06-0219-01	Diploid
TCGA-06-0221-01	Shallow Deletion
TCGA-06-0237-01	Gain
TCGA-06-0238-01	Gain
TCGA-06-0241-01	Gain
TCGA-06-0394-01	Gain
TCGA-06-0397-01	Gain
TCGA-06-0402-01	Gain
TCGA-06-0409-01	Gain
TCGA-06-0410-01	Shallow Deletion
TCGA-06-0412-01	Gain
TCGA-06-0413-01	Gain
TCGA-06-0414-01	Diploid
TCGA-06-0644-01	Gain
TCGA-06-0645-01	Amplification
TCGA-06-0646-01	Gain
TCGA-06-0648-01	Gain
TCGA-06-0649-01	Gain
TCGA-06-0650-01	Gain
TCGA-06-0686-01	Gain
TCGA-06-0743-01	Gain
TCGA-06-0744-01	Gain
TCGA-06-0745-01	Gain
TCGA-06-0747-01	Gain
TCGA-06-0749-01	Gain
TCGA-06-0750-01	Gain
TCGA-06-0875-01	Gain
TCGA-06-0876-01	Gain
TCGA-06-0877-01	Gain
TCGA-06-0878-01	Gain
TCGA-06-0879-01	Gain
TCGA-06-0881-01	Gain
TCGA-06-0882-01	Gain
TCGA-06-0939-01	Gain
TCGA-06-1084-01	Gain
TCGA-06-1086-01	Gain
TCGA-06-1087-01	Gain
TCGA-06-1800-01	Gain
TCGA-06-1801-01	Gain
TCGA-06-1802-01	Gain
TCGA-06-1804-01	Gain
TCGA-06-1805-01	Diploid
TCGA-06-2557-01	Amplification
TCGA-06-2558-01	Gain
TCGA-06-2559-01	Gain
TCGA-06-2561-01	Gain
TCGA-06-2562-01	Gain
TCGA-06-2563-01	Gain
TCGA-06-2564-01	Gain
TCGA-06-2565-01	Diploid
TCGA-06-2566-01	Diploid
TCGA-06-2567-01	Gain
TCGA-06-2569-01	Diploid
TCGA-06-2570-01	Diploid
TCGA-06-5408-01	Gain
TCGA-06-5410-01	Gain
TCGA-06-5411-01	Gain
TCGA-06-5412-01	Gain
TCGA-06-5413-01	Gain
TCGA-06-5414-01	Gain
TCGA-06-5415-01	Gain
TCGA-06-5416-01	Diploid
TCGA-06-5418-01	Gain
TCGA-06-5856-01	Gain
TCGA-06-5858-01	Gain
TCGA-06-5859-01	Gain
TCGA-06-6388-01	Gain
TCGA-06-6389-01	Diploid
TCGA-06-6390-01	Gain
TCGA-06-6391-01	Diploid
TCGA-06-6695-01	Gain
TCGA-06-6698-01	Gain
TCGA-06-6700-01	Gain
TCGA-06-6701-01	Diploid
TCGA-08-0244-01	Gain
TCGA-08-0245-01	Diploid
TCGA-08-0246-01	Diploid
TCGA-08-0344-01	Diploid
TCGA-08-0345-01	Gain
TCGA-08-0346-01	Gain
TCGA-08-0347-01	Gain
TCGA-08-0348-01	Gain
TCGA-08-0349-01	Gain
TCGA-08-0350-01	Diploid
TCGA-08-0351-01	Diploid
TCGA-08-0352-01	Gain
TCGA-08-0353-01	Diploid
TCGA-08-0354-01	Gain
TCGA-08-0355-01	Gain
TCGA-08-0356-01	Gain
TCGA-08-0357-01	Gain
TCGA-08-0358-01	Diploid
TCGA-08-0359-01	Gain
TCGA-08-0375-01	Gain
TCGA-08-0380-01	Gain
TCGA-08-0386-01	Gain
TCGA-08-0389-01	Gain
TCGA-08-0390-01	Gain
TCGA-08-0392-01	Gain
TCGA-08-0509-01	Gain
TCGA-08-0510-01	Gain
TCGA-08-0512-01	Diploid
TCGA-08-0514-01	Diploid
TCGA-08-0516-01	Shallow Deletion
TCGA-08-0517-01	Diploid
TCGA-08-0518-01	Gain
TCGA-08-0520-01	Gain
TCGA-08-0521-01	Diploid
TCGA-08-0524-01	Diploid
TCGA-08-0525-01	Gain
TCGA-08-0529-01	Gain
TCGA-08-0531-01	Gain
TCGA-12-0615-01	Amplification
TCGA-12-0616-01	Gain
TCGA-12-0618-01	Gain
TCGA-12-0619-01	Gain
TCGA-12-0620-01	Gain
TCGA-12-0654-01	Gain
TCGA-12-0656-01	Gain
TCGA-12-0657-01	Gain
TCGA-12-0662-01	Gain
TCGA-12-0670-01	Gain
TCGA-12-0688-01	Gain
TCGA-12-0691-01	Gain
TCGA-12-0692-01	Gain
TCGA-12-0703-01	Gain
TCGA-12-0707-01	Gain
TCGA-12-0769-01	Gain
TCGA-12-0772-01	Gain
TCGA-12-0773-01	Gain
TCGA-12-0775-01	Gain
TCGA-12-0776-01	Gain
TCGA-12-0778-01	Gain
TCGA-12-0780-01	Gain
TCGA-12-0818-01	Amplification
TCGA-12-0819-01	Gain
TCGA-12-0820-01	Gain
TCGA-12-0821-01	Gain
TCGA-12-0822-01	Gain
TCGA-12-0826-01	Gain
TCGA-12-0827-01	Diploid
TCGA-12-0828-01	Gain
TCGA-12-0829-01	Gain
TCGA-12-1088-01	Gain
TCGA-12-1089-01	Gain
TCGA-12-1090-01	Gain
TCGA-12-1091-01	Diploid
TCGA-12-1092-01	Gain
TCGA-12-1093-01	Gain
TCGA-12-1094-01	Gain
TCGA-12-1095-01	Gain
TCGA-12-1096-01	Gain
TCGA-12-1097-01	Gain
TCGA-12-1098-01	Gain
TCGA-12-1099-01	Gain
TCGA-12-1598-01	Gain
TCGA-12-1599-01	Gain
TCGA-12-1600-01	Gain
TCGA-12-1602-01	Diploid
TCGA-12-3644-01	Gain
TCGA-12-3646-01	Gain
TCGA-12-3648-01	Gain
TCGA-12-3649-01	Gain
TCGA-12-3650-01	Gain
TCGA-12-3651-01	Diploid
TCGA-12-3652-01	Diploid
TCGA-12-3653-01	Gain
TCGA-12-5295-01	Gain
TCGA-12-5299-01	Gain
TCGA-12-5301-01	Gain
TCGA-14-0736-01	Diploid
TCGA-14-0740-01	Diploid
TCGA-14-0781-01	Gain
TCGA-14-0783-01	Gain
TCGA-14-0786-01	Gain
TCGA-14-0787-01	Gain
TCGA-14-0789-01	Gain
TCGA-14-0790-01	Gain
TCGA-14-0812-01	Gain
TCGA-14-0813-01	Gain
TCGA-14-0817-01	Gain
TCGA-14-0865-01	Diploid
TCGA-14-0866-01	Gain
TCGA-14-0867-01	Gain
TCGA-14-0871-01	Gain
TCGA-14-1034-01	Gain
TCGA-14-1037-01	Gain
TCGA-14-1043-01	Gain
TCGA-14-1395-01	Gain
TCGA-14-1396-01	Gain
TCGA-14-1401-01	Gain
TCGA-14-1402-01	Gain
TCGA-14-1450-01	Gain
TCGA-14-1451-01	Gain
TCGA-14-1452-01	Diploid
TCGA-14-1453-01	Gain
TCGA-14-1454-01	Gain
TCGA-14-1455-01	Gain
TCGA-14-1456-01	Diploid
TCGA-14-1458-01	Gain
TCGA-14-1459-01	Gain
TCGA-14-1794-01	Gain
TCGA-14-1795-01	Gain
TCGA-14-1821-01	Diploid
TCGA-14-1823-01	Gain
TCGA-14-1825-01	Gain
TCGA-14-1827-01	Gain
TCGA-14-1829-01	Gain
TCGA-14-2554-01	Gain
TCGA-14-2555-01	Gain
TCGA-14-3477-01	Shallow Deletion
TCGA-14-4157-01	Gain
TCGA-15-0742-01	Gain
TCGA-15-1444-01	Diploid
TCGA-15-1446-01	Gain
TCGA-15-1447-01	Diploid
TCGA-15-1449-01	Gain
TCGA-16-0846-01	Gain
TCGA-16-0848-01	Gain
TCGA-16-0849-01	Diploid
TCGA-16-0850-01	Diploid
TCGA-16-0861-01	Gain
TCGA-16-1045-01	Gain
TCGA-16-1047-01	Gain
TCGA-16-1055-01	Gain
TCGA-16-1056-01	Diploid
TCGA-16-1060-01	Diploid
TCGA-16-1062-01	Gain
TCGA-16-1063-01	Gain
TCGA-16-1460-01	Gain
TCGA-19-0955-01	Gain
TCGA-19-0957-01	Gain
TCGA-19-0960-01	Diploid
TCGA-19-0962-01	Gain
TCGA-19-0963-01	Gain
TCGA-19-0964-01	Diploid
TCGA-19-1385-01	Gain
TCGA-19-1386-01	Gain
TCGA-19-1387-01	Gain
TCGA-19-1388-01	Gain
TCGA-19-1389-01	Gain
TCGA-19-1390-01	Gain
TCGA-19-1392-01	Gain
TCGA-19-1786-01	Gain
TCGA-19-1787-01	Gain
TCGA-19-1789-01	Diploid
TCGA-19-1791-01	Gain
TCGA-19-2619-01	Amplification
TCGA-19-2620-01	Diploid
TCGA-19-2621-01	Diploid
TCGA-19-2623-01	Gain
TCGA-19-2624-01	Gain
TCGA-19-2625-01	Diploid
TCGA-19-2629-01	Gain
TCGA-19-2631-01	Gain
TCGA-19-5947-01	Gain
TCGA-19-5950-01	Gain
TCGA-19-5951-01	Diploid
TCGA-19-5952-01	Gain
TCGA-19-5954-01	Gain
TCGA-19-5955-01	Gain
TCGA-19-5956-01	Diploid
TCGA-19-5958-01	Gain
TCGA-19-5959-01	Gain
TCGA-19-5960-01	Gain
TCGA-26-1438-01	Gain
TCGA-26-1439-01	Gain
TCGA-26-1440-01	Gain
TCGA-26-1442-01	Gain
TCGA-26-1443-01	Gain
TCGA-26-1799-01	Gain
TCGA-26-5132-01	Gain
TCGA-26-5133-01	Diploid
TCGA-26-5134-01	Diploid
TCGA-26-5135-01	Gain
TCGA-26-5136-01	Gain
TCGA-26-5139-01	Gain
TCGA-26-6173-01	Gain
TCGA-26-6174-01	Gain
TCGA-27-1830-01	Gain
TCGA-27-1831-01	Gain
TCGA-27-1832-01	Gain
TCGA-27-1833-01	Gain
TCGA-27-1834-01	Gain
TCGA-27-1835-01	Gain
TCGA-27-1836-01	Diploid
TCGA-27-1837-01	Gain
TCGA-27-1838-01	Gain
TCGA-27-2518-01	Gain
TCGA-27-2519-01	Gain
TCGA-27-2521-01	Gain
TCGA-27-2523-01	Gain
TCGA-27-2524-01	Gain
TCGA-27-2526-01	Gain
TCGA-27-2527-01	Diploid
TCGA-27-2528-01	Diploid
TCGA-28-1746-01	Gain
TCGA-28-1747-01	Gain
TCGA-28-1749-01	Gain
TCGA-28-1750-01	Gain
TCGA-28-1751-01	Gain
TCGA-28-1752-01	Gain
TCGA-28-1753-01	Gain
TCGA-28-1755-01	Gain
TCGA-28-1756-01	Diploid
TCGA-28-1757-01	Gain
TCGA-28-2502-01	Gain
TCGA-28-2506-01	Gain
TCGA-28-2509-01	Gain
TCGA-28-2513-01	Gain
TCGA-28-2514-01	Diploid
TCGA-28-5204-01	Gain
TCGA-28-5207-01	Gain
TCGA-28-5208-01	Diploid
TCGA-28-5209-01	Gain
TCGA-28-5211-01	Gain
TCGA-28-5213-01	Gain
TCGA-28-5214-01	Gain
TCGA-28-5215-01	Gain
TCGA-28-5216-01	Diploid
TCGA-28-5218-01	Gain
TCGA-28-5219-01	Gain
TCGA-28-5220-01	Gain
TCGA-28-6450-01	Gain
TCGA-32-1970-01	Gain
TCGA-32-1973-01	Diploid
TCGA-32-1976-01	Gain
TCGA-32-1977-01	Diploid
TCGA-32-1978-01	Gain
TCGA-32-1979-01	Gain
TCGA-32-1980-01	Gain
TCGA-32-1982-01	Gain
TCGA-32-1986-01	Gain
TCGA-32-1987-01	Gain
TCGA-32-1991-01	Gain
TCGA-32-2491-01	Gain
TCGA-32-2494-01	Gain
TCGA-32-2495-01	Gain
TCGA-32-2615-01	Diploid
TCGA-32-2616-01	Gain
TCGA-32-2632-01	Gain
TCGA-32-2634-01	Diploid
TCGA-32-2638-01	Gain
TCGA-32-4208-01	Diploid
TCGA-32-4210-01	Gain
TCGA-32-4211-01	Gain
TCGA-32-4213-01	Diploid
TCGA-32-4719-01	Diploid
TCGA-32-5222-01	Gain
TCGA-41-2571-01	Gain
TCGA-41-2572-01	Gain
TCGA-41-2573-01	Gain
TCGA-41-2575-01	Gain
TCGA-41-3392-01	Gain
TCGA-41-3393-01	Gain
TCGA-41-3915-01	Gain
TCGA-41-4097-01	Diploid
TCGA-41-5651-01	Gain
TCGA-74-6573-01	Gain
TCGA-76-4925-01	Gain
TCGA-76-4926-01	Gain
TCGA-76-4928-01	Gain
TCGA-76-4929-01	Gain
TCGA-76-4931-01	Gain
TCGA-76-4934-01	Gain
TCGA-76-4935-01	Gain
TCGA-76-6191-01	Gain
TCGA-76-6192-01	Gain
TCGA-76-6193-01	Diploid
TCGA-76-6282-01	Gain
TCGA-76-6285-01	Gain
TCGA-81-5910-01	Gain
TCGA-87-5896-01	Gain

## Sheet: GBM_NAGS
Table S7.4. NAGS copy number variants in glioblastoma multiforme samples
Sample Id	NAGS: Putative copy-number alterations from GISTIC
TCGA-02-0001-01	Shallow Deletion				NAGS: Putative copy-number alterations from GISTIC	Number of Samples	CNV Type (%)
TCGA-02-0003-01	Diploid				Deep Deletion	1	0.17331
TCGA-02-0006-01	Diploid				Shallow Deletion	49	8.4922
TCGA-02-0007-01	Diploid				Diploid	468	81.1092
TCGA-02-0009-01	Diploid				Gain	59	10.2253
TCGA-02-0010-01	Diploid				Amplification	0	0
TCGA-02-0011-01	Diploid
TCGA-02-0014-01	Diploid					577
TCGA-02-0015-01	Diploid
TCGA-02-0016-01	Diploid
TCGA-02-0021-01	Diploid
TCGA-02-0023-01	Diploid
TCGA-02-0024-01	Diploid
TCGA-02-0025-01	Diploid
TCGA-02-0026-01	Diploid
TCGA-02-0027-01	Diploid
TCGA-02-0028-01	Diploid
TCGA-02-0033-01	Shallow Deletion
TCGA-02-0034-01	Diploid
TCGA-02-0037-01	Diploid
TCGA-02-0038-01	Diploid
TCGA-02-0039-01	Diploid
TCGA-02-0043-01	Diploid
TCGA-02-0046-01	Diploid
TCGA-02-0047-01	Diploid
TCGA-02-0048-01	Diploid
TCGA-02-0051-01	Gain
TCGA-02-0052-01	Diploid
TCGA-02-0054-01	Diploid
TCGA-02-0055-01	Shallow Deletion
TCGA-02-0057-01	Diploid
TCGA-02-0058-01	Diploid
TCGA-02-0059-01	Shallow Deletion
TCGA-02-0060-01	Diploid
TCGA-02-0064-01	Diploid
TCGA-02-0068-01	Diploid
TCGA-02-0069-01	Diploid
TCGA-02-0070-01	Diploid
TCGA-02-0071-01	Diploid
TCGA-02-0074-01	Diploid
TCGA-02-0075-01	Diploid
TCGA-02-0079-01	Shallow Deletion
TCGA-02-0080-01	Diploid
TCGA-02-0083-01	Diploid
TCGA-02-0084-01	Diploid
TCGA-02-0085-01	Diploid
TCGA-02-0086-01	Diploid
TCGA-02-0087-01	Diploid
TCGA-02-0089-01	Diploid
TCGA-02-0099-01	Diploid
TCGA-02-0102-01	Diploid
TCGA-02-0104-01	Gain
TCGA-02-0106-01	Shallow Deletion
TCGA-02-0107-01	Diploid
TCGA-02-0111-01	Diploid
TCGA-02-0113-01	Shallow Deletion
TCGA-02-0114-01	Diploid
TCGA-02-0115-01	Diploid
TCGA-02-0116-01	Diploid
TCGA-02-0258-01	Shallow Deletion
TCGA-02-0260-01	Diploid
TCGA-02-0266-01	Gain
TCGA-02-0269-01	Shallow Deletion
TCGA-02-0271-01	Diploid
TCGA-02-0281-01	Gain
TCGA-02-0285-01	Diploid
TCGA-02-0289-01	Diploid
TCGA-02-0290-01	Diploid
TCGA-02-0317-01	Diploid
TCGA-02-0321-01	Diploid
TCGA-02-0324-01	Diploid
TCGA-02-0325-01	Gain
TCGA-02-0326-01	Diploid
TCGA-02-0330-01	Diploid
TCGA-02-0332-01	Diploid
TCGA-02-0333-01	Diploid
TCGA-02-0337-01	Diploid
TCGA-02-0338-01	Diploid
TCGA-02-0339-01	Diploid
TCGA-02-0422-01	Diploid
TCGA-02-0430-01	Diploid
TCGA-02-0432-01	Diploid
TCGA-02-0440-01	Diploid
TCGA-02-0446-01	Diploid
TCGA-02-0451-01	Diploid
TCGA-02-0456-01	Gain
TCGA-02-2466-01	Gain
TCGA-02-2470-01	Diploid
TCGA-02-2483-01	Diploid
TCGA-02-2485-01	Diploid
TCGA-02-2486-01	Diploid
TCGA-06-0119-01	Diploid
TCGA-06-0121-01	Diploid
TCGA-06-0122-01	Diploid
TCGA-06-0124-01	Diploid
TCGA-06-0125-01	Diploid
TCGA-06-0126-01	Diploid
TCGA-06-0127-01	Diploid
TCGA-06-0128-01	Diploid
TCGA-06-0129-01	Diploid
TCGA-06-0130-01	Shallow Deletion
TCGA-06-0132-01	Diploid
TCGA-06-0133-01	Diploid
TCGA-06-0137-01	Diploid
TCGA-06-0138-01	Diploid
TCGA-06-0139-01	Diploid
TCGA-06-0140-01	Diploid
TCGA-06-0141-01	Diploid
TCGA-06-0142-01	Diploid
TCGA-06-0143-01	Diploid
TCGA-06-0145-01	Diploid
TCGA-06-0146-01	Diploid
TCGA-06-0147-01	Shallow Deletion
TCGA-06-0148-01	Diploid
TCGA-06-0149-01	Shallow Deletion
TCGA-06-0150-01	Diploid
TCGA-06-0151-01	Gain
TCGA-06-0152-01	Shallow Deletion
TCGA-06-0154-01	Diploid
TCGA-06-0155-01	Diploid
TCGA-06-0157-01	Diploid
TCGA-06-0158-01	Diploid
TCGA-06-0159-01	Shallow Deletion
TCGA-06-0160-01	Diploid
TCGA-06-0162-01	Diploid
TCGA-06-0164-01	Shallow Deletion
TCGA-06-0165-01	Diploid
TCGA-06-0166-01	Gain
TCGA-06-0168-01	Diploid
TCGA-06-0169-01	Diploid
TCGA-06-0171-01	Diploid
TCGA-06-0173-01	Gain
TCGA-06-0174-01	Diploid
TCGA-06-0175-01	Diploid
TCGA-06-0176-01	Diploid
TCGA-06-0177-01	Shallow Deletion
TCGA-06-0178-01	Diploid
TCGA-06-0179-01	Diploid
TCGA-06-0182-01	Diploid
TCGA-06-0184-01	Shallow Deletion
TCGA-06-0185-01	Diploid
TCGA-06-0187-01	Shallow Deletion
TCGA-06-0188-01	Gain
TCGA-06-0189-01	Shallow Deletion
TCGA-06-0190-01	Shallow Deletion
TCGA-06-0192-01	Diploid
TCGA-06-0194-01	Diploid
TCGA-06-0195-01	Gain
TCGA-06-0197-01	Shallow Deletion
TCGA-06-0201-01	Diploid
TCGA-06-0206-01	Shallow Deletion
TCGA-06-0208-01	Diploid
TCGA-06-0209-01	Diploid
TCGA-06-0210-01	Diploid
TCGA-06-0211-01	Diploid
TCGA-06-0213-01	Diploid
TCGA-06-0214-01	Diploid
TCGA-06-0216-01	Gain
TCGA-06-0219-01	Diploid
TCGA-06-0221-01	Diploid
TCGA-06-0237-01	Gain
TCGA-06-0238-01	Diploid
TCGA-06-0240-01	Diploid
TCGA-06-0241-01	Diploid
TCGA-06-0394-01	Diploid
TCGA-06-0397-01	Diploid
TCGA-06-0402-01	Diploid
TCGA-06-0409-01	Gain
TCGA-06-0410-01	Gain
TCGA-06-0412-01	Diploid
TCGA-06-0413-01	Diploid
TCGA-06-0414-01	Gain
TCGA-06-0644-01	Shallow Deletion
TCGA-06-0645-01	Diploid
TCGA-06-0646-01	Diploid
TCGA-06-0648-01	Diploid
TCGA-06-0649-01	Diploid
TCGA-06-0650-01	Diploid
TCGA-06-0686-01	Gain
TCGA-06-0743-01	Gain
TCGA-06-0744-01	Shallow Deletion
TCGA-06-0745-01	Diploid
TCGA-06-0747-01	Diploid
TCGA-06-0749-01	Diploid
TCGA-06-0750-01	Diploid
TCGA-06-0875-01	Diploid
TCGA-06-0876-01	Diploid
TCGA-06-0877-01	Diploid
TCGA-06-0878-01	Diploid
TCGA-06-0879-01	Diploid
TCGA-06-0881-01	Diploid
TCGA-06-0882-01	Shallow Deletion
TCGA-06-0939-01	Diploid
TCGA-06-1084-01	Shallow Deletion
TCGA-06-1086-01	Diploid
TCGA-06-1087-01	Gain
TCGA-06-1800-01	Diploid
TCGA-06-1801-01	Gain
TCGA-06-1802-01	Diploid
TCGA-06-1804-01	Diploid
TCGA-06-1805-01	Diploid
TCGA-06-1806-01	Deep Deletion
TCGA-06-2557-01	Gain
TCGA-06-2558-01	Diploid
TCGA-06-2559-01	Diploid
TCGA-06-2561-01	Diploid
TCGA-06-2562-01	Diploid
TCGA-06-2563-01	Diploid
TCGA-06-2564-01	Diploid
TCGA-06-2565-01	Diploid
TCGA-06-2566-01	Diploid
TCGA-06-2567-01	Diploid
TCGA-06-2569-01	Shallow Deletion
TCGA-06-2570-01	Diploid
TCGA-06-5408-01	Shallow Deletion
TCGA-06-5410-01	Diploid
TCGA-06-5411-01	Diploid
TCGA-06-5412-01	Diploid
TCGA-06-5413-01	Diploid
TCGA-06-5414-01	Diploid
TCGA-06-5415-01	Diploid
TCGA-06-5416-01	Diploid
TCGA-06-5418-01	Diploid
TCGA-06-5856-01	Diploid
TCGA-06-5858-01	Diploid
TCGA-06-5859-01	Diploid
TCGA-06-6388-01	Diploid
TCGA-06-6389-01	Diploid
TCGA-06-6390-01	Diploid
TCGA-06-6391-01	Diploid
TCGA-06-6693-01	Diploid
TCGA-06-6694-01	Gain
TCGA-06-6695-01	Diploid
TCGA-06-6697-01	Diploid
TCGA-06-6698-01	Diploid
TCGA-06-6699-01	Diploid
TCGA-06-6700-01	Gain
TCGA-06-6701-01	Diploid
TCGA-06-A5U0-01	Diploid
TCGA-06-A5U1-01	Gain
TCGA-06-A6S0-01	Diploid
TCGA-06-A6S1-01	Diploid
TCGA-06-A7TK-01	Diploid
TCGA-06-A7TL-01	Diploid
TCGA-08-0244-01	Diploid
TCGA-08-0245-01	Diploid
TCGA-08-0246-01	Diploid
TCGA-08-0344-01	Diploid
TCGA-08-0345-01	Diploid
TCGA-08-0346-01	Diploid
TCGA-08-0347-01	Diploid
TCGA-08-0348-01	Diploid
TCGA-08-0349-01	Diploid
TCGA-08-0350-01	Diploid
TCGA-08-0351-01	Diploid
TCGA-08-0352-01	Diploid
TCGA-08-0353-01	Gain
TCGA-08-0354-01	Diploid
TCGA-08-0355-01	Diploid
TCGA-08-0356-01	Diploid
TCGA-08-0357-01	Diploid
TCGA-08-0358-01	Diploid
TCGA-08-0359-01	Diploid
TCGA-08-0375-01	Diploid
TCGA-08-0380-01	Diploid
TCGA-08-0386-01	Shallow Deletion
TCGA-08-0389-01	Diploid
TCGA-08-0390-01	Shallow Deletion
TCGA-08-0392-01	Diploid
TCGA-08-0509-01	Diploid
TCGA-08-0510-01	Gain
TCGA-08-0512-01	Diploid
TCGA-08-0514-01	Diploid
TCGA-08-0516-01	Diploid
TCGA-08-0517-01	Diploid
TCGA-08-0518-01	Diploid
TCGA-08-0520-01	Diploid
TCGA-08-0521-01	Diploid
TCGA-08-0524-01	Diploid
TCGA-08-0525-01	Diploid
TCGA-08-0529-01	Diploid
TCGA-08-0531-01	Diploid
TCGA-12-0615-01	Diploid
TCGA-12-0616-01	Diploid
TCGA-12-0618-01	Diploid
TCGA-12-0619-01	Shallow Deletion
TCGA-12-0620-01	Diploid
TCGA-12-0654-01	Diploid
TCGA-12-0656-01	Diploid
TCGA-12-0657-01	Diploid
TCGA-12-0662-01	Diploid
TCGA-12-0670-01	Diploid
TCGA-12-0688-01	Diploid
TCGA-12-0691-01	Diploid
TCGA-12-0692-01	Diploid
TCGA-12-0703-01	Diploid
TCGA-12-0707-01	Diploid
TCGA-12-0769-01	Diploid
TCGA-12-0772-01	Shallow Deletion
TCGA-12-0773-01	Diploid
TCGA-12-0775-01	Diploid
TCGA-12-0776-01	Diploid
TCGA-12-0778-01	Diploid
TCGA-12-0780-01	Diploid
TCGA-12-0818-01	Diploid
TCGA-12-0819-01	Diploid
TCGA-12-0820-01	Diploid
TCGA-12-0821-01	Gain
TCGA-12-0822-01	Diploid
TCGA-12-0826-01	Shallow Deletion
TCGA-12-0827-01	Gain
TCGA-12-0828-01	Diploid
TCGA-12-0829-01	Diploid
TCGA-12-1088-01	Diploid
TCGA-12-1089-01	Diploid
TCGA-12-1090-01	Diploid
TCGA-12-1091-01	Diploid
TCGA-12-1092-01	Gain
TCGA-12-1093-01	Diploid
TCGA-12-1094-01	Diploid
TCGA-12-1095-01	Diploid
TCGA-12-1096-01	Gain
TCGA-12-1097-01	Diploid
TCGA-12-1098-01	Shallow Deletion
TCGA-12-1099-01	Diploid
TCGA-12-1598-01	Diploid
TCGA-12-1599-01	Diploid
TCGA-12-1600-01	Diploid
TCGA-12-1602-01	Gain
TCGA-12-3644-01	Diploid
TCGA-12-3646-01	Diploid
TCGA-12-3648-01	Diploid
TCGA-12-3649-01	Diploid
TCGA-12-3650-01	Diploid
TCGA-12-3651-01	Diploid
TCGA-12-3652-01	Diploid
TCGA-12-3653-01	Shallow Deletion
TCGA-12-5295-01	Diploid
TCGA-12-5299-01	Diploid
TCGA-12-5301-01	Diploid
TCGA-14-0736-01	Diploid
TCGA-14-0740-01	Diploid
TCGA-14-0781-01	Diploid
TCGA-14-0783-01	Diploid
TCGA-14-0786-01	Diploid
TCGA-14-0787-01	Diploid
TCGA-14-0789-01	Diploid
TCGA-14-0790-01	Diploid
TCGA-14-0812-01	Diploid
TCGA-14-0813-01	Gain
TCGA-14-0817-01	Diploid
TCGA-14-0862-01	Diploid
TCGA-14-0865-01	Gain
TCGA-14-0866-01	Diploid
TCGA-14-0867-01	Diploid
TCGA-14-0871-01	Shallow Deletion
TCGA-14-1034-01	Diploid
TCGA-14-1037-01	Diploid
TCGA-14-1043-01	Diploid
TCGA-14-1395-01	Diploid
TCGA-14-1396-01	Diploid
TCGA-14-1401-01	Diploid
TCGA-14-1402-01	Diploid
TCGA-14-1450-01	Diploid
TCGA-14-1451-01	Diploid
TCGA-14-1452-01	Diploid
TCGA-14-1453-01	Shallow Deletion
TCGA-14-1454-01	Diploid
TCGA-14-1455-01	Diploid
TCGA-14-1456-01	Diploid
TCGA-14-1458-01	Diploid
TCGA-14-1459-01	Diploid
TCGA-14-1794-01	Gain
TCGA-14-1795-01	Diploid
TCGA-14-1821-01	Diploid
TCGA-14-1823-01	Diploid
TCGA-14-1825-01	Diploid
TCGA-14-1827-01	Diploid
TCGA-14-1829-01	Diploid
TCGA-14-2554-01	Diploid
TCGA-14-2555-01	Diploid
TCGA-14-3477-01	Gain
TCGA-14-4157-01	Diploid
TCGA-15-0742-01	Diploid
TCGA-15-1444-01	Diploid
TCGA-15-1446-01	Diploid
TCGA-15-1447-01	Shallow Deletion
TCGA-15-1449-01	Gain
TCGA-16-0846-01	Gain
TCGA-16-0848-01	Diploid
TCGA-16-0849-01	Diploid
TCGA-16-0850-01	Diploid
TCGA-16-0861-01	Diploid
TCGA-16-1045-01	Diploid
TCGA-16-1047-01	Diploid
TCGA-16-1048-01	Diploid
TCGA-16-1055-01	Diploid
TCGA-16-1056-01	Diploid
TCGA-16-1060-01	Diploid
TCGA-16-1062-01	Diploid
TCGA-16-1063-01	Diploid
TCGA-16-1460-01	Diploid
TCGA-19-0955-01	Diploid
TCGA-19-0957-01	Diploid
TCGA-19-0960-01	Diploid
TCGA-19-0962-01	Diploid
TCGA-19-0963-01	Diploid
TCGA-19-0964-01	Diploid
TCGA-19-1385-01	Diploid
TCGA-19-1386-01	Diploid
TCGA-19-1387-01	Diploid
TCGA-19-1388-01	Gain
TCGA-19-1389-01	Diploid
TCGA-19-1390-01	Gain
TCGA-19-1392-01	Gain
TCGA-19-1786-01	Diploid
TCGA-19-1787-01	Diploid
TCGA-19-1789-01	Diploid
TCGA-19-1791-01	Diploid
TCGA-19-2619-01	Diploid
TCGA-19-2620-01	Diploid
TCGA-19-2621-01	Diploid
TCGA-19-2623-01	Shallow Deletion
TCGA-19-2624-01	Diploid
TCGA-19-2625-01	Gain
TCGA-19-2629-01	Diploid
TCGA-19-2631-01	Diploid
TCGA-19-4065-01	Diploid
TCGA-19-5947-01	Diploid
TCGA-19-5950-01	Diploid
TCGA-19-5951-01	Diploid
TCGA-19-5952-01	Diploid
TCGA-19-5953-01	Diploid
TCGA-19-5954-01	Diploid
TCGA-19-5955-01	Diploid
TCGA-19-5956-01	Diploid
TCGA-19-5958-01	Diploid
TCGA-19-5959-01	Diploid
TCGA-19-5960-01	Diploid
TCGA-19-A60I-01	Diploid
TCGA-19-A6J4-01	Gain
TCGA-19-A6J5-01	Diploid
TCGA-26-1438-01	Diploid
TCGA-26-1439-01	Diploid
TCGA-26-1440-01	Diploid
TCGA-26-1442-01	Diploid
TCGA-26-1443-01	Diploid
TCGA-26-1799-01	Diploid
TCGA-26-5132-01	Diploid
TCGA-26-5133-01	Diploid
TCGA-26-5134-01	Diploid
TCGA-26-5135-01	Diploid
TCGA-26-5136-01	Diploid
TCGA-26-5139-01	Diploid
TCGA-26-6173-01	Diploid
TCGA-26-6174-01	Diploid
TCGA-26-A7UX-01	Diploid
TCGA-27-1830-01	Diploid
TCGA-27-1831-01	Diploid
TCGA-27-1832-01	Diploid
TCGA-27-1833-01	Diploid
TCGA-27-1834-01	Diploid
TCGA-27-1835-01	Gain
TCGA-27-1836-01	Diploid
TCGA-27-1837-01	Diploid
TCGA-27-1838-01	Diploid
TCGA-27-2518-01	Diploid
TCGA-27-2519-01	Diploid
TCGA-27-2521-01	Gain
TCGA-27-2523-01	Diploid
TCGA-27-2524-01	Diploid
TCGA-27-2526-01	Diploid
TCGA-27-2527-01	Diploid
TCGA-27-2528-01	Diploid
TCGA-28-1746-01	Gain
TCGA-28-1747-01	Diploid
TCGA-28-1749-01	Diploid
TCGA-28-1750-01	Diploid
TCGA-28-1751-01	Diploid
TCGA-28-1752-01	Diploid
TCGA-28-1753-01	Diploid
TCGA-28-1755-01	Diploid
TCGA-28-1756-01	Diploid
TCGA-28-1757-01	Diploid
TCGA-28-2501-01	Diploid
TCGA-28-2502-01	Diploid
TCGA-28-2506-01	Gain
TCGA-28-2509-01	Shallow Deletion
TCGA-28-2510-01	Diploid
TCGA-28-2513-01	Diploid
TCGA-28-2514-01	Diploid
TCGA-28-5204-01	Diploid
TCGA-28-5207-01	Gain
TCGA-28-5208-01	Diploid
TCGA-28-5209-01	Diploid
TCGA-28-5211-01	Diploid
TCGA-28-5213-01	Diploid
TCGA-28-5214-01	Diploid
TCGA-28-5215-01	Gain
TCGA-28-5216-01	Diploid
TCGA-28-5218-01	Gain
TCGA-28-5219-01	Diploid
TCGA-28-5220-01	Diploid
TCGA-28-6450-01	Diploid
TCGA-32-1970-01	Diploid
TCGA-32-1973-01	Diploid
TCGA-32-1976-01	Diploid
TCGA-32-1977-01	Diploid
TCGA-32-1978-01	Diploid
TCGA-32-1979-01	Diploid
TCGA-32-1980-01	Diploid
TCGA-32-1982-01	Diploid
TCGA-32-1986-01	Shallow Deletion
TCGA-32-1987-01	Diploid
TCGA-32-1991-01	Diploid
TCGA-32-2491-01	Shallow Deletion
TCGA-32-2494-01	Diploid
TCGA-32-2495-01	Gain
TCGA-32-2615-01	Gain
TCGA-32-2616-01	Gain
TCGA-32-2632-01	Diploid
TCGA-32-2634-01	Diploid
TCGA-32-2638-01	Diploid
TCGA-32-4208-01	Diploid
TCGA-32-4210-01	Gain
TCGA-32-4211-01	Diploid
TCGA-32-4213-01	Diploid
TCGA-32-4719-01	Diploid
TCGA-32-5222-01	Diploid
TCGA-41-2571-01	Diploid
TCGA-41-2572-01	Diploid
TCGA-41-2573-01	Diploid
TCGA-41-2575-01	Gain
TCGA-41-3392-01	Shallow Deletion
TCGA-41-3393-01	Diploid
TCGA-41-3915-01	Gain
TCGA-41-4097-01	Shallow Deletion
TCGA-41-5651-01	Shallow Deletion
TCGA-41-6646-01	Diploid
TCGA-4W-AA9R-01	Diploid
TCGA-4W-AA9S-01	Shallow Deletion
TCGA-4W-AA9T-01	Diploid
TCGA-74-6573-01	Shallow Deletion
TCGA-74-6575-01	Diploid
TCGA-74-6577-01	Diploid
TCGA-74-6578-01	Diploid
TCGA-74-6581-01	Diploid
TCGA-74-6584-01	Diploid
TCGA-76-4925-01	Diploid
TCGA-76-4926-01	Diploid
TCGA-76-4928-01	Diploid
TCGA-76-4929-01	Diploid
TCGA-76-4931-01	Diploid
TCGA-76-4934-01	Shallow Deletion
TCGA-76-4935-01	Diploid
TCGA-76-6191-01	Diploid
TCGA-76-6192-01	Diploid
TCGA-76-6193-01	Diploid
TCGA-76-6280-01	Gain
TCGA-76-6282-01	Diploid
TCGA-76-6283-01	Shallow Deletion
TCGA-76-6285-01	Diploid
TCGA-76-6286-01	Diploid
TCGA-76-6656-01	Diploid
TCGA-76-6657-01	Diploid
TCGA-76-6660-01	Gain
TCGA-76-6661-01	Diploid
TCGA-76-6662-01	Diploid
TCGA-76-6663-01	Diploid
TCGA-76-6664-01	Diploid
TCGA-81-5910-01	Diploid
TCGA-81-5911-01	Diploid
TCGA-87-5896-01	Diploid
TCGA-OX-A56R-01	Diploid
TCGA-RR-A6KA-01	Gain
TCGA-RR-A6KB-01	Diploid
TCGA-RR-A6KC-01	Diploid

## Sheet: GBM_CPS1
Table S7.5. CPS1 copy number variants in glioblastoma multiforme samples
Sample Id	CPS1: Putative copy-number alterations from GISTIC
TCGA-02-0001-01	Gain				CPS1: Putative copy-number alterations from GISTIC	Number of Samples	CNV Type (%)
TCGA-02-0003-01	Diploid				Deep Deletion	1	0.17331
TCGA-02-0006-01	Diploid				Shallow Deletion	37	6.41248
TCGA-02-0007-01	Diploid				Diploid	505	87.5217
TCGA-02-0009-01	Diploid				Gain	34	5.89255
TCGA-02-0010-01	Diploid				Amplification	0	0
TCGA-02-0011-01	Diploid
TCGA-02-0014-01	Diploid					577
TCGA-02-0015-01	Diploid
TCGA-02-0016-01	Diploid
TCGA-02-0021-01	Diploid
TCGA-02-0023-01	Diploid
TCGA-02-0024-01	Diploid
TCGA-02-0025-01	Shallow Deletion
TCGA-02-0026-01	Diploid
TCGA-02-0027-01	Diploid
TCGA-02-0028-01	Diploid
TCGA-02-0033-01	Diploid
TCGA-02-0034-01	Diploid
TCGA-02-0037-01	Diploid
TCGA-02-0038-01	Diploid
TCGA-02-0039-01	Diploid
TCGA-02-0043-01	Diploid
TCGA-02-0046-01	Diploid
TCGA-02-0047-01	Diploid
TCGA-02-0048-01	Diploid
TCGA-02-0051-01	Diploid
TCGA-02-0052-01	Diploid
TCGA-02-0054-01	Diploid
TCGA-02-0055-01	Diploid
TCGA-02-0057-01	Diploid
TCGA-02-0058-01	Diploid
TCGA-02-0059-01	Shallow Deletion
TCGA-02-0060-01	Diploid
TCGA-02-0064-01	Diploid
TCGA-02-0068-01	Diploid
TCGA-02-0069-01	Diploid
TCGA-02-0070-01	Diploid
TCGA-02-0071-01	Diploid
TCGA-02-0074-01	Shallow Deletion
TCGA-02-0075-01	Shallow Deletion
TCGA-02-0079-01	Diploid
TCGA-02-0080-01	Diploid
TCGA-02-0083-01	Diploid
TCGA-02-0084-01	Gain
TCGA-02-0085-01	Diploid
TCGA-02-0086-01	Diploid
TCGA-02-0087-01	Diploid
TCGA-02-0089-01	Diploid
TCGA-02-0099-01	Diploid
TCGA-02-0102-01	Diploid
TCGA-02-0104-01	Diploid
TCGA-02-0106-01	Gain
TCGA-02-0107-01	Diploid
TCGA-02-0111-01	Diploid
TCGA-02-0113-01	Gain
TCGA-02-0114-01	Diploid
TCGA-02-0115-01	Diploid
TCGA-02-0116-01	Diploid
TCGA-02-0258-01	Diploid
TCGA-02-0260-01	Diploid
TCGA-02-0266-01	Diploid
TCGA-02-0269-01	Diploid
TCGA-02-0271-01	Diploid
TCGA-02-0281-01	Gain
TCGA-02-0285-01	Diploid
TCGA-02-0289-01	Diploid
TCGA-02-0290-01	Diploid
TCGA-02-0317-01	Diploid
TCGA-02-0321-01	Diploid
TCGA-02-0324-01	Diploid
TCGA-02-0325-01	Diploid
TCGA-02-0326-01	Diploid
TCGA-02-0330-01	Diploid
TCGA-02-0332-01	Diploid
TCGA-02-0333-01	Diploid
TCGA-02-0337-01	Diploid
TCGA-02-0338-01	Deep Deletion
TCGA-02-0339-01	Diploid
TCGA-02-0422-01	Diploid
TCGA-02-0430-01	Diploid
TCGA-02-0432-01	Diploid
TCGA-02-0440-01	Diploid
TCGA-02-0446-01	Diploid
TCGA-02-0451-01	Diploid
TCGA-02-0456-01	Diploid
TCGA-02-2466-01	Diploid
TCGA-02-2470-01	Diploid
TCGA-02-2483-01	Diploid
TCGA-02-2485-01	Diploid
TCGA-02-2486-01	Diploid
TCGA-06-0119-01	Diploid
TCGA-06-0121-01	Diploid
TCGA-06-0122-01	Diploid
TCGA-06-0124-01	Diploid
TCGA-06-0125-01	Diploid
TCGA-06-0126-01	Diploid
TCGA-06-0127-01	Diploid
TCGA-06-0128-01	Gain
TCGA-06-0129-01	Diploid
TCGA-06-0130-01	Diploid
TCGA-06-0132-01	Diploid
TCGA-06-0133-01	Gain
TCGA-06-0137-01	Diploid
TCGA-06-0138-01	Diploid
TCGA-06-0139-01	Diploid
TCGA-06-0140-01	Diploid
TCGA-06-0141-01	Diploid
TCGA-06-0142-01	Diploid
TCGA-06-0143-01	Diploid
TCGA-06-0145-01	Diploid
TCGA-06-0146-01	Diploid
TCGA-06-0147-01	Diploid
TCGA-06-0148-01	Diploid
TCGA-06-0149-01	Diploid
TCGA-06-0150-01	Diploid
TCGA-06-0151-01	Gain
TCGA-06-0152-01	Shallow Deletion
TCGA-06-0154-01	Diploid
TCGA-06-0155-01	Diploid
TCGA-06-0157-01	Diploid
TCGA-06-0158-01	Diploid
TCGA-06-0159-01	Diploid
TCGA-06-0160-01	Diploid
TCGA-06-0162-01	Diploid
TCGA-06-0164-01	Diploid
TCGA-06-0165-01	Diploid
TCGA-06-0166-01	Diploid
TCGA-06-0168-01	Diploid
TCGA-06-0169-01	Diploid
TCGA-06-0171-01	Diploid
TCGA-06-0173-01	Diploid
TCGA-06-0174-01	Diploid
TCGA-06-0175-01	Diploid
TCGA-06-0176-01	Diploid
TCGA-06-0177-01	Diploid
TCGA-06-0178-01	Diploid
TCGA-06-0179-01	Diploid
TCGA-06-0182-01	Shallow Deletion
TCGA-06-0184-01	Diploid
TCGA-06-0185-01	Diploid
TCGA-06-0187-01	Diploid
TCGA-06-0188-01	Shallow Deletion
TCGA-06-0189-01	Diploid
TCGA-06-0190-01	Diploid
TCGA-06-0192-01	Gain
TCGA-06-0194-01	Diploid
TCGA-06-0195-01	Diploid
TCGA-06-0197-01	Diploid
TCGA-06-0201-01	Diploid
TCGA-06-0206-01	Diploid
TCGA-06-0208-01	Diploid
TCGA-06-0209-01	Diploid
TCGA-06-0210-01	Diploid
TCGA-06-0211-01	Diploid
TCGA-06-0213-01	Diploid
TCGA-06-0214-01	Diploid
TCGA-06-0216-01	Gain
TCGA-06-0219-01	Diploid
TCGA-06-0221-01	Diploid
TCGA-06-0237-01	Diploid
TCGA-06-0238-01	Diploid
TCGA-06-0240-01	Diploid
TCGA-06-0241-01	Diploid
TCGA-06-0394-01	Diploid
TCGA-06-0397-01	Diploid
TCGA-06-0402-01	Diploid
TCGA-06-0409-01	Diploid
TCGA-06-0410-01	Diploid
TCGA-06-0412-01	Diploid
TCGA-06-0413-01	Diploid
TCGA-06-0414-01	Shallow Deletion
TCGA-06-0644-01	Diploid
TCGA-06-0645-01	Diploid
TCGA-06-0646-01	Diploid
TCGA-06-0648-01	Diploid
TCGA-06-0649-01	Shallow Deletion
TCGA-06-0650-01	Diploid
TCGA-06-0686-01	Diploid
TCGA-06-0743-01	Diploid
TCGA-06-0744-01	Diploid
TCGA-06-0745-01	Diploid
TCGA-06-0747-01	Diploid
TCGA-06-0749-01	Diploid
TCGA-06-0750-01	Diploid
TCGA-06-0875-01	Diploid
TCGA-06-0876-01	Diploid
TCGA-06-0877-01	Gain
TCGA-06-0878-01	Diploid
TCGA-06-0879-01	Diploid
TCGA-06-0881-01	Diploid
TCGA-06-0882-01	Shallow Deletion
TCGA-06-0939-01	Diploid
TCGA-06-1084-01	Diploid
TCGA-06-1086-01	Gain
TCGA-06-1087-01	Diploid
TCGA-06-1800-01	Diploid
TCGA-06-1801-01	Diploid
TCGA-06-1802-01	Gain
TCGA-06-1804-01	Diploid
TCGA-06-1805-01	Diploid
TCGA-06-1806-01	Diploid
TCGA-06-2557-01	Gain
TCGA-06-2558-01	Diploid
TCGA-06-2559-01	Diploid
TCGA-06-2561-01	Diploid
TCGA-06-2562-01	Diploid
TCGA-06-2563-01	Diploid
TCGA-06-2564-01	Diploid
TCGA-06-2565-01	Diploid
TCGA-06-2566-01	Diploid
TCGA-06-2567-01	Diploid
TCGA-06-2569-01	Gain
TCGA-06-2570-01	Diploid
TCGA-06-5408-01	Diploid
TCGA-06-5410-01	Diploid
TCGA-06-5411-01	Diploid
TCGA-06-5412-01	Diploid
TCGA-06-5413-01	Diploid
TCGA-06-5414-01	Diploid
TCGA-06-5415-01	Diploid
TCGA-06-5416-01	Shallow Deletion
TCGA-06-5418-01	Diploid
TCGA-06-5856-01	Shallow Deletion
TCGA-06-5858-01	Diploid
TCGA-06-5859-01	Diploid
TCGA-06-6388-01	Diploid
TCGA-06-6389-01	Diploid
TCGA-06-6390-01	Diploid
TCGA-06-6391-01	Diploid
TCGA-06-6693-01	Diploid
TCGA-06-6694-01	Shallow Deletion
TCGA-06-6695-01	Diploid
TCGA-06-6697-01	Diploid
TCGA-06-6698-01	Diploid
TCGA-06-6699-01	Diploid
TCGA-06-6700-01	Diploid
TCGA-06-6701-01	Diploid
TCGA-06-A5U0-01	Diploid
TCGA-06-A5U1-01	Diploid
TCGA-06-A6S0-01	Shallow Deletion
TCGA-06-A6S1-01	Diploid
TCGA-06-A7TK-01	Diploid
TCGA-06-A7TL-01	Diploid
TCGA-08-0244-01	Diploid
TCGA-08-0245-01	Diploid
TCGA-08-0246-01	Diploid
TCGA-08-0344-01	Diploid
TCGA-08-0345-01	Diploid
TCGA-08-0346-01	Gain
TCGA-08-0347-01	Diploid
TCGA-08-0348-01	Diploid
TCGA-08-0349-01	Diploid
TCGA-08-0350-01	Diploid
TCGA-08-0351-01	Shallow Deletion
TCGA-08-0352-01	Diploid
TCGA-08-0353-01	Diploid
TCGA-08-0354-01	Diploid
TCGA-08-0355-01	Diploid
TCGA-08-0356-01	Diploid
TCGA-08-0357-01	Diploid
TCGA-08-0358-01	Diploid
TCGA-08-0359-01	Diploid
TCGA-08-0375-01	Diploid
TCGA-08-0380-01	Diploid
TCGA-08-0386-01	Gain
TCGA-08-0389-01	Diploid
TCGA-08-0390-01	Diploid
TCGA-08-0392-01	Diploid
TCGA-08-0509-01	Diploid
TCGA-08-0510-01	Gain
TCGA-08-0512-01	Diploid
TCGA-08-0514-01	Diploid
TCGA-08-0516-01	Diploid
TCGA-08-0517-01	Diploid
TCGA-08-0518-01	Diploid
TCGA-08-0520-01	Diploid
TCGA-08-0521-01	Diploid
TCGA-08-0524-01	Gain
TCGA-08-0525-01	Diploid
TCGA-08-0529-01	Diploid
TCGA-08-0531-01	Diploid
TCGA-12-0615-01	Diploid
TCGA-12-0616-01	Diploid
TCGA-12-0618-01	Diploid
TCGA-12-0619-01	Diploid
TCGA-12-0620-01	Diploid
TCGA-12-0654-01	Diploid
TCGA-12-0656-01	Diploid
TCGA-12-0657-01	Diploid
TCGA-12-0662-01	Diploid
TCGA-12-0670-01	Diploid
TCGA-12-0688-01	Diploid
TCGA-12-0691-01	Diploid
TCGA-12-0692-01	Diploid
TCGA-12-0703-01	Diploid
TCGA-12-0707-01	Diploid
TCGA-12-0769-01	Diploid
TCGA-12-0772-01	Diploid
TCGA-12-0773-01	Diploid
TCGA-12-0775-01	Diploid
TCGA-12-0776-01	Diploid
TCGA-12-0778-01	Gain
TCGA-12-0780-01	Diploid
TCGA-12-0818-01	Diploid
TCGA-12-0819-01	Diploid
TCGA-12-0820-01	Diploid
TCGA-12-0821-01	Diploid
TCGA-12-0822-01	Diploid
TCGA-12-0826-01	Shallow Deletion
TCGA-12-0827-01	Diploid
TCGA-12-0828-01	Diploid
TCGA-12-0829-01	Diploid
TCGA-12-1088-01	Diploid
TCGA-12-1089-01	Diploid
TCGA-12-1090-01	Diploid
TCGA-12-1091-01	Diploid
TCGA-12-1092-01	Diploid
TCGA-12-1093-01	Diploid
TCGA-12-1094-01	Diploid
TCGA-12-1095-01	Diploid
TCGA-12-1096-01	Diploid
TCGA-12-1097-01	Diploid
TCGA-12-1098-01	Diploid
TCGA-12-1099-01	Shallow Deletion
TCGA-12-1598-01	Diploid
TCGA-12-1599-01	Diploid
TCGA-12-1600-01	Shallow Deletion
TCGA-12-1602-01	Diploid
TCGA-12-3644-01	Diploid
TCGA-12-3646-01	Shallow Deletion
TCGA-12-3648-01	Diploid
TCGA-12-3649-01	Diploid
TCGA-12-3650-01	Diploid
TCGA-12-3651-01	Diploid
TCGA-12-3652-01	Diploid
TCGA-12-3653-01	Gain
TCGA-12-5295-01	Diploid
TCGA-12-5299-01	Diploid
TCGA-12-5301-01	Diploid
TCGA-14-0736-01	Diploid
TCGA-14-0740-01	Gain
TCGA-14-0781-01	Diploid
TCGA-14-0783-01	Shallow Deletion
TCGA-14-0786-01	Diploid
TCGA-14-0787-01	Diploid
TCGA-14-0789-01	Diploid
TCGA-14-0790-01	Shallow Deletion
TCGA-14-0812-01	Shallow Deletion
TCGA-14-0813-01	Diploid
TCGA-14-0817-01	Gain
TCGA-14-0862-01	Diploid
TCGA-14-0865-01	Diploid
TCGA-14-0866-01	Diploid
TCGA-14-0867-01	Shallow Deletion
TCGA-14-0871-01	Diploid
TCGA-14-1034-01	Diploid
TCGA-14-1037-01	Diploid
TCGA-14-1043-01	Diploid
TCGA-14-1395-01	Diploid
TCGA-14-1396-01	Diploid
TCGA-14-1401-01	Diploid
TCGA-14-1402-01	Diploid
TCGA-14-1450-01	Diploid
TCGA-14-1451-01	Diploid
TCGA-14-1452-01	Diploid
TCGA-14-1453-01	Gain
TCGA-14-1454-01	Diploid
TCGA-14-1455-01	Diploid
TCGA-14-1456-01	Diploid
TCGA-14-1458-01	Diploid
TCGA-14-1459-01	Diploid
TCGA-14-1794-01	Diploid
TCGA-14-1795-01	Diploid
TCGA-14-1821-01	Diploid
TCGA-14-1823-01	Gain
TCGA-14-1825-01	Diploid
TCGA-14-1827-01	Diploid
TCGA-14-1829-01	Diploid
TCGA-14-2554-01	Diploid
TCGA-14-2555-01	Diploid
TCGA-14-3477-01	Gain
TCGA-14-4157-01	Diploid
TCGA-15-0742-01	Diploid
TCGA-15-1444-01	Shallow Deletion
TCGA-15-1446-01	Diploid
TCGA-15-1447-01	Shallow Deletion
TCGA-15-1449-01	Diploid
TCGA-16-0846-01	Gain
TCGA-16-0848-01	Diploid
TCGA-16-0849-01	Diploid
TCGA-16-0850-01	Shallow Deletion
TCGA-16-0861-01	Diploid
TCGA-16-1045-01	Diploid
TCGA-16-1047-01	Diploid
TCGA-16-1048-01	Diploid
TCGA-16-1055-01	Diploid
TCGA-16-1056-01	Diploid
TCGA-16-1060-01	Diploid
TCGA-16-1062-01	Diploid
TCGA-16-1063-01	Diploid
TCGA-16-1460-01	Diploid
TCGA-19-0955-01	Diploid
TCGA-19-0957-01	Gain
TCGA-19-0960-01	Diploid
TCGA-19-0962-01	Diploid
TCGA-19-0963-01	Diploid
TCGA-19-0964-01	Diploid
TCGA-19-1385-01	Diploid
TCGA-19-1386-01	Diploid
TCGA-19-1387-01	Diploid
TCGA-19-1388-01	Shallow Deletion
TCGA-19-1389-01	Diploid
TCGA-19-1390-01	Shallow Deletion
TCGA-19-1392-01	Shallow Deletion
TCGA-19-1786-01	Gain
TCGA-19-1787-01	Diploid
TCGA-19-1789-01	Diploid
TCGA-19-1791-01	Diploid
TCGA-19-2619-01	Diploid
TCGA-19-2620-01	Diploid
TCGA-19-2621-01	Diploid
TCGA-19-2623-01	Diploid
TCGA-19-2624-01	Diploid
TCGA-19-2625-01	Shallow Deletion
TCGA-19-2629-01	Diploid
TCGA-19-2631-01	Diploid
TCGA-19-4065-01	Diploid
TCGA-19-5947-01	Diploid
TCGA-19-5950-01	Diploid
TCGA-19-5951-01	Diploid
TCGA-19-5952-01	Diploid
TCGA-19-5953-01	Diploid
TCGA-19-5954-01	Diploid
TCGA-19-5955-01	Diploid
TCGA-19-5956-01	Shallow Deletion
TCGA-19-5958-01	Diploid
TCGA-19-5959-01	Diploid
TCGA-19-5960-01	Diploid
TCGA-19-A60I-01	Diploid
TCGA-19-A6J4-01	Diploid
TCGA-19-A6J5-01	Diploid
TCGA-26-1438-01	Diploid
TCGA-26-1439-01	Diploid
TCGA-26-1440-01	Diploid
TCGA-26-1442-01	Diploid
TCGA-26-1443-01	Diploid
TCGA-26-1799-01	Diploid
TCGA-26-5132-01	Diploid
TCGA-26-5133-01	Diploid
TCGA-26-5134-01	Diploid
TCGA-26-5135-01	Diploid
TCGA-26-5136-01	Diploid
TCGA-26-5139-01	Diploid
TCGA-26-6173-01	Diploid
TCGA-26-6174-01	Diploid
TCGA-26-A7UX-01	Diploid
TCGA-27-1830-01	Diploid
TCGA-27-1831-01	Diploid
TCGA-27-1832-01	Diploid
TCGA-27-1833-01	Diploid
TCGA-27-1834-01	Gain
TCGA-27-1835-01	Diploid
TCGA-27-1836-01	Diploid
TCGA-27-1837-01	Diploid
TCGA-27-1838-01	Diploid
TCGA-27-2518-01	Diploid
TCGA-27-2519-01	Diploid
TCGA-27-2521-01	Diploid
TCGA-27-2523-01	Diploid
TCGA-27-2524-01	Diploid
TCGA-27-2526-01	Diploid
TCGA-27-2527-01	Diploid
TCGA-27-2528-01	Diploid
TCGA-28-1746-01	Diploid
TCGA-28-1747-01	Diploid
TCGA-28-1749-01	Diploid
TCGA-28-1750-01	Diploid
TCGA-28-1751-01	Diploid
TCGA-28-1752-01	Diploid
TCGA-28-1753-01	Diploid
TCGA-28-1755-01	Diploid
TCGA-28-1756-01	Diploid
TCGA-28-1757-01	Diploid
TCGA-28-2501-01	Diploid
TCGA-28-2502-01	Diploid
TCGA-28-2506-01	Diploid
TCGA-28-2509-01	Shallow Deletion
TCGA-28-2510-01	Diploid
TCGA-28-2513-01	Diploid
TCGA-28-2514-01	Diploid
TCGA-28-5204-01	Diploid
TCGA-28-5207-01	Diploid
TCGA-28-5208-01	Diploid
TCGA-28-5209-01	Diploid
TCGA-28-5211-01	Diploid
TCGA-28-5213-01	Diploid
TCGA-28-5214-01	Diploid
TCGA-28-5215-01	Shallow Deletion
TCGA-28-5216-01	Diploid
TCGA-28-5218-01	Gain
TCGA-28-5219-01	Diploid
TCGA-28-5220-01	Diploid
TCGA-28-6450-01	Diploid
TCGA-32-1970-01	Diploid
TCGA-32-1973-01	Gain
TCGA-32-1976-01	Diploid
TCGA-32-1977-01	Diploid
TCGA-32-1978-01	Shallow Deletion
TCGA-32-1979-01	Diploid
TCGA-32-1980-01	Diploid
TCGA-32-1982-01	Diploid
TCGA-32-1986-01	Diploid
TCGA-32-1987-01	Diploid
TCGA-32-1991-01	Diploid
TCGA-32-2491-01	Diploid
TCGA-32-2494-01	Diploid
TCGA-32-2495-01	Diploid
TCGA-32-2615-01	Shallow Deletion
TCGA-32-2616-01	Diploid
TCGA-32-2632-01	Diploid
TCGA-32-2634-01	Diploid
TCGA-32-2638-01	Diploid
TCGA-32-4208-01	Diploid
TCGA-32-4210-01	Gain
TCGA-32-4211-01	Diploid
TCGA-32-4213-01	Diploid
TCGA-32-4719-01	Diploid
TCGA-32-5222-01	Diploid
TCGA-41-2571-01	Diploid
TCGA-41-2572-01	Diploid
TCGA-41-2573-01	Diploid
TCGA-41-2575-01	Diploid
TCGA-41-3392-01	Diploid
TCGA-41-3393-01	Diploid
TCGA-41-3915-01	Diploid
TCGA-41-4097-01	Diploid
TCGA-41-5651-01	Diploid
TCGA-41-6646-01	Diploid
TCGA-4W-AA9R-01	Shallow Deletion
TCGA-4W-AA9S-01	Diploid
TCGA-4W-AA9T-01	Diploid
TCGA-74-6573-01	Diploid
TCGA-74-6575-01	Diploid
TCGA-74-6577-01	Diploid
TCGA-74-6578-01	Diploid
TCGA-74-6581-01	Diploid
TCGA-74-6584-01	Gain
TCGA-76-4925-01	Diploid
TCGA-76-4926-01	Diploid
TCGA-76-4928-01	Diploid
TCGA-76-4929-01	Diploid
TCGA-76-4931-01	Diploid
TCGA-76-4934-01	Shallow Deletion
TCGA-76-4935-01	Diploid
TCGA-76-6191-01	Diploid
TCGA-76-6192-01	Diploid
TCGA-76-6193-01	Diploid
TCGA-76-6280-01	Diploid
TCGA-76-6282-01	Diploid
TCGA-76-6283-01	Diploid
TCGA-76-6285-01	Diploid
TCGA-76-6286-01	Diploid
TCGA-76-6656-01	Diploid
TCGA-76-6657-01	Diploid
TCGA-76-6660-01	Diploid
TCGA-76-6661-01	Diploid
TCGA-76-6662-01	Diploid
TCGA-76-6663-01	Diploid
TCGA-76-6664-01	Diploid
TCGA-81-5910-01	Diploid
TCGA-81-5911-01	Diploid
TCGA-87-5896-01	Diploid
TCGA-OX-A56R-01	Diploid
TCGA-RR-A6KA-01	Diploid
TCGA-RR-A6KB-01	Diploid
TCGA-RR-A6KC-01	Diploid

## Sheet: GBM_Citrin
Table S7.6. Citrin copy number variants in glioblastoma multiforme samples
Sample Id	SLC25A13: Putative copy-number alterations from GISTIC
TCGA-02-0001-01	Gain				SLC25A13: Putative copy-number alterations from GISTIC	Number of Samples	CNV Type (%)
TCGA-02-0003-01	Gain				Deep Deletion	0	0
TCGA-02-0006-01	Gain				Shallow Deletion	6	1.03986
TCGA-02-0007-01	Shallow Deletion				Diploid	97	16.8111
TCGA-02-0009-01	Gain				Gain	466	80.7626
TCGA-02-0010-01	Diploid				Amplification	8	1.38648
TCGA-02-0011-01	Diploid
TCGA-02-0014-01	Diploid					577
TCGA-02-0015-01	Gain
TCGA-02-0016-01	Gain
TCGA-02-0021-01	Gain
TCGA-02-0023-01	Gain
TCGA-02-0024-01	Shallow Deletion
TCGA-02-0025-01	Gain
TCGA-02-0026-01	Diploid
TCGA-02-0027-01	Gain
TCGA-02-0028-01	Diploid
TCGA-02-0033-01	Gain
TCGA-02-0034-01	Gain
TCGA-02-0037-01	Gain
TCGA-02-0038-01	Gain
TCGA-02-0039-01	Diploid
TCGA-02-0043-01	Gain
TCGA-02-0046-01	Gain
TCGA-02-0047-01	Diploid
TCGA-02-0048-01	Diploid
TCGA-02-0051-01	Gain
TCGA-02-0052-01	Gain
TCGA-02-0054-01	Gain
TCGA-02-0055-01	Gain
TCGA-02-0057-01	Gain
TCGA-02-0058-01	Diploid
TCGA-02-0059-01	Gain
TCGA-02-0060-01	Diploid
TCGA-02-0064-01	Gain
TCGA-02-0068-01	Diploid
TCGA-02-0069-01	Diploid
TCGA-02-0070-01	Gain
TCGA-02-0071-01	Gain
TCGA-02-0074-01	Gain
TCGA-02-0075-01	Gain
TCGA-02-0079-01	Gain
TCGA-02-0080-01	Gain
TCGA-02-0083-01	Gain
TCGA-02-0084-01	Diploid
TCGA-02-0085-01	Gain
TCGA-02-0086-01	Gain
TCGA-02-0087-01	Gain
TCGA-02-0089-01	Gain
TCGA-02-0099-01	Gain
TCGA-02-0102-01	Gain
TCGA-02-0104-01	Diploid
TCGA-02-0106-01	Amplification
TCGA-02-0107-01	Gain
TCGA-02-0111-01	Gain
TCGA-02-0113-01	Gain
TCGA-02-0114-01	Diploid
TCGA-02-0115-01	Gain
TCGA-02-0116-01	Gain
TCGA-02-0258-01	Gain
TCGA-02-0260-01	Gain
TCGA-02-0266-01	Gain
TCGA-02-0269-01	Gain
TCGA-02-0271-01	Gain
TCGA-02-0281-01	Gain
TCGA-02-0285-01	Gain
TCGA-02-0289-01	Gain
TCGA-02-0290-01	Gain
TCGA-02-0317-01	Gain
TCGA-02-0321-01	Gain
TCGA-02-0324-01	Gain
TCGA-02-0325-01	Gain
TCGA-02-0326-01	Gain
TCGA-02-0330-01	Gain
TCGA-02-0332-01	Gain
TCGA-02-0333-01	Diploid
TCGA-02-0337-01	Gain
TCGA-02-0338-01	Diploid
TCGA-02-0339-01	Diploid
TCGA-02-0422-01	Gain
TCGA-02-0430-01	Gain
TCGA-02-0432-01	Diploid
TCGA-02-0440-01	Gain
TCGA-02-0446-01	Gain
TCGA-02-0451-01	Gain
TCGA-02-0456-01	Gain
TCGA-02-2466-01	Gain
TCGA-02-2470-01	Gain
TCGA-02-2483-01	Diploid
TCGA-02-2485-01	Gain
TCGA-02-2486-01	Gain
TCGA-06-0119-01	Gain
TCGA-06-0121-01	Gain
TCGA-06-0122-01	Gain
TCGA-06-0124-01	Gain
TCGA-06-0125-01	Gain
TCGA-06-0126-01	Gain
TCGA-06-0127-01	Diploid
TCGA-06-0128-01	Gain
TCGA-06-0129-01	Diploid
TCGA-06-0130-01	Gain
TCGA-06-0132-01	Gain
TCGA-06-0133-01	Gain
TCGA-06-0137-01	Gain
TCGA-06-0138-01	Gain
TCGA-06-0139-01	Gain
TCGA-06-0140-01	Gain
TCGA-06-0141-01	Gain
TCGA-06-0142-01	Diploid
TCGA-06-0143-01	Gain
TCGA-06-0145-01	Gain
TCGA-06-0146-01	Diploid
TCGA-06-0147-01	Gain
TCGA-06-0148-01	Gain
TCGA-06-0149-01	Gain
TCGA-06-0150-01	Gain
TCGA-06-0151-01	Gain
TCGA-06-0152-01	Gain
TCGA-06-0154-01	Gain
TCGA-06-0155-01	Gain
TCGA-06-0157-01	Gain
TCGA-06-0158-01	Amplification
TCGA-06-0159-01	Gain
TCGA-06-0160-01	Diploid
TCGA-06-0162-01	Gain
TCGA-06-0164-01	Gain
TCGA-06-0165-01	Diploid
TCGA-06-0166-01	Gain
TCGA-06-0168-01	Gain
TCGA-06-0169-01	Gain
TCGA-06-0171-01	Gain
TCGA-06-0173-01	Gain
TCGA-06-0174-01	Gain
TCGA-06-0175-01	Gain
TCGA-06-0176-01	Gain
TCGA-06-0177-01	Gain
TCGA-06-0178-01	Diploid
TCGA-06-0179-01	Gain
TCGA-06-0182-01	Gain
TCGA-06-0184-01	Amplification
TCGA-06-0185-01	Gain
TCGA-06-0187-01	Gain
TCGA-06-0188-01	Gain
TCGA-06-0189-01	Gain
TCGA-06-0190-01	Gain
TCGA-06-0192-01	Gain
TCGA-06-0194-01	Gain
TCGA-06-0195-01	Gain
TCGA-06-0197-01	Gain
TCGA-06-0201-01	Gain
TCGA-06-0206-01	Gain
TCGA-06-0208-01	Gain
TCGA-06-0209-01	Gain
TCGA-06-0210-01	Gain
TCGA-06-0211-01	Gain
TCGA-06-0213-01	Gain
TCGA-06-0214-01	Gain
TCGA-06-0216-01	Gain
TCGA-06-0219-01	Diploid
TCGA-06-0221-01	Shallow Deletion
TCGA-06-0237-01	Gain
TCGA-06-0238-01	Gain
TCGA-06-0240-01	Diploid
TCGA-06-0241-01	Gain
TCGA-06-0394-01	Gain
TCGA-06-0397-01	Gain
TCGA-06-0402-01	Gain
TCGA-06-0409-01	Gain
TCGA-06-0410-01	Shallow Deletion
TCGA-06-0412-01	Gain
TCGA-06-0413-01	Gain
TCGA-06-0414-01	Gain
TCGA-06-0644-01	Gain
TCGA-06-0645-01	Amplification
TCGA-06-0646-01	Gain
TCGA-06-0648-01	Gain
TCGA-06-0649-01	Gain
TCGA-06-0650-01	Gain
TCGA-06-0686-01	Gain
TCGA-06-0743-01	Gain
TCGA-06-0744-01	Gain
TCGA-06-0745-01	Gain
TCGA-06-0747-01	Gain
TCGA-06-0749-01	Gain
TCGA-06-0750-01	Gain
TCGA-06-0875-01	Gain
TCGA-06-0876-01	Gain
TCGA-06-0877-01	Gain
TCGA-06-0878-01	Gain
TCGA-06-0879-01	Gain
TCGA-06-0881-01	Gain
TCGA-06-0882-01	Gain
TCGA-06-0939-01	Gain
TCGA-06-1084-01	Gain
TCGA-06-1086-01	Gain
TCGA-06-1087-01	Gain
TCGA-06-1800-01	Gain
TCGA-06-1801-01	Gain
TCGA-06-1802-01	Gain
TCGA-06-1804-01	Gain
TCGA-06-1805-01	Diploid
TCGA-06-1806-01	Gain
TCGA-06-2557-01	Amplification
TCGA-06-2558-01	Gain
TCGA-06-2559-01	Gain
TCGA-06-2561-01	Gain
TCGA-06-2562-01	Gain
TCGA-06-2563-01	Gain
TCGA-06-2564-01	Gain
TCGA-06-2565-01	Diploid
TCGA-06-2566-01	Diploid
TCGA-06-2567-01	Gain
TCGA-06-2569-01	Diploid
TCGA-06-2570-01	Diploid
TCGA-06-5408-01	Gain
TCGA-06-5410-01	Gain
TCGA-06-5411-01	Gain
TCGA-06-5412-01	Gain
TCGA-06-5413-01	Gain
TCGA-06-5414-01	Gain
TCGA-06-5415-01	Gain
TCGA-06-5416-01	Diploid
TCGA-06-5418-01	Gain
TCGA-06-5856-01	Gain
TCGA-06-5858-01	Gain
TCGA-06-5859-01	Gain
TCGA-06-6388-01	Gain
TCGA-06-6389-01	Diploid
TCGA-06-6390-01	Gain
TCGA-06-6391-01	Diploid
TCGA-06-6693-01	Diploid
TCGA-06-6694-01	Gain
TCGA-06-6695-01	Gain
TCGA-06-6697-01	Gain
TCGA-06-6698-01	Gain
TCGA-06-6699-01	Gain
TCGA-06-6700-01	Gain
TCGA-06-6701-01	Diploid
TCGA-06-A5U0-01	Diploid
TCGA-06-A5U1-01	Gain
TCGA-06-A6S0-01	Gain
TCGA-06-A6S1-01	Gain
TCGA-06-A7TK-01	Gain
TCGA-06-A7TL-01	Diploid
TCGA-08-0244-01	Gain
TCGA-08-0245-01	Diploid
TCGA-08-0246-01	Diploid
TCGA-08-0344-01	Diploid
TCGA-08-0345-01	Gain
TCGA-08-0346-01	Gain
TCGA-08-0347-01	Gain
TCGA-08-0348-01	Gain
TCGA-08-0349-01	Gain
TCGA-08-0350-01	Diploid
TCGA-08-0351-01	Diploid
TCGA-08-0352-01	Gain
TCGA-08-0353-01	Diploid
TCGA-08-0354-01	Gain
TCGA-08-0355-01	Gain
TCGA-08-0356-01	Gain
TCGA-08-0357-01	Gain
TCGA-08-0358-01	Diploid
TCGA-08-0359-01	Gain
TCGA-08-0375-01	Gain
TCGA-08-0380-01	Gain
TCGA-08-0386-01	Gain
TCGA-08-0389-01	Gain
TCGA-08-0390-01	Gain
TCGA-08-0392-01	Gain
TCGA-08-0509-01	Gain
TCGA-08-0510-01	Gain
TCGA-08-0512-01	Diploid
TCGA-08-0514-01	Diploid
TCGA-08-0516-01	Shallow Deletion
TCGA-08-0517-01	Diploid
TCGA-08-0518-01	Gain
TCGA-08-0520-01	Gain
TCGA-08-0521-01	Diploid
TCGA-08-0524-01	Diploid
TCGA-08-0525-01	Gain
TCGA-08-0529-01	Gain
TCGA-08-0531-01	Gain
TCGA-12-0615-01	Amplification
TCGA-12-0616-01	Gain
TCGA-12-0618-01	Gain
TCGA-12-0619-01	Gain
TCGA-12-0620-01	Gain
TCGA-12-0654-01	Gain
TCGA-12-0656-01	Gain
TCGA-12-0657-01	Gain
TCGA-12-0662-01	Gain
TCGA-12-0670-01	Gain
TCGA-12-0688-01	Gain
TCGA-12-0691-01	Gain
TCGA-12-0692-01	Gain
TCGA-12-0703-01	Gain
TCGA-12-0707-01	Gain
TCGA-12-0769-01	Gain
TCGA-12-0772-01	Gain
TCGA-12-0773-01	Gain
TCGA-12-0775-01	Gain
TCGA-12-0776-01	Gain
TCGA-12-0778-01	Gain
TCGA-12-0780-01	Gain
TCGA-12-0818-01	Amplification
TCGA-12-0819-01	Gain
TCGA-12-0820-01	Gain
TCGA-12-0821-01	Gain
TCGA-12-0822-01	Gain
TCGA-12-0826-01	Gain
TCGA-12-0827-01	Diploid
TCGA-12-0828-01	Gain
TCGA-12-0829-01	Gain
TCGA-12-1088-01	Gain
TCGA-12-1089-01	Gain
TCGA-12-1090-01	Gain
TCGA-12-1091-01	Diploid
TCGA-12-1092-01	Gain
TCGA-12-1093-01	Gain
TCGA-12-1094-01	Gain
TCGA-12-1095-01	Gain
TCGA-12-1096-01	Gain
TCGA-12-1097-01	Gain
TCGA-12-1098-01	Gain
TCGA-12-1099-01	Gain
TCGA-12-1598-01	Gain
TCGA-12-1599-01	Gain
TCGA-12-1600-01	Gain
TCGA-12-1602-01	Diploid
TCGA-12-3644-01	Gain
TCGA-12-3646-01	Gain
TCGA-12-3648-01	Gain
TCGA-12-3649-01	Gain
TCGA-12-3650-01	Gain
TCGA-12-3651-01	Diploid
TCGA-12-3652-01	Diploid
TCGA-12-3653-01	Gain
TCGA-12-5295-01	Gain
TCGA-12-5299-01	Gain
TCGA-12-5301-01	Gain
TCGA-14-0736-01	Diploid
TCGA-14-0740-01	Diploid
TCGA-14-0781-01	Gain
TCGA-14-0783-01	Gain
TCGA-14-0786-01	Gain
TCGA-14-0787-01	Gain
TCGA-14-0789-01	Gain
TCGA-14-0790-01	Gain
TCGA-14-0812-01	Gain
TCGA-14-0813-01	Gain
TCGA-14-0817-01	Gain
TCGA-14-0862-01	Diploid
TCGA-14-0865-01	Diploid
TCGA-14-0866-01	Gain
TCGA-14-0867-01	Gain
TCGA-14-0871-01	Gain
TCGA-14-1034-01	Gain
TCGA-14-1037-01	Gain
TCGA-14-1043-01	Gain
TCGA-14-1395-01	Gain
TCGA-14-1396-01	Gain
TCGA-14-1401-01	Gain
TCGA-14-1402-01	Gain
TCGA-14-1450-01	Gain
TCGA-14-1451-01	Gain
TCGA-14-1452-01	Diploid
TCGA-14-1453-01	Gain
TCGA-14-1454-01	Gain
TCGA-14-1455-01	Gain
TCGA-14-1456-01	Diploid
TCGA-14-1458-01	Gain
TCGA-14-1459-01	Gain
TCGA-14-1794-01	Gain
TCGA-14-1795-01	Gain
TCGA-14-1821-01	Diploid
TCGA-14-1823-01	Gain
TCGA-14-1825-01	Gain
TCGA-14-1827-01	Gain
TCGA-14-1829-01	Gain
TCGA-14-2554-01	Gain
TCGA-14-2555-01	Gain
TCGA-14-3477-01	Shallow Deletion
TCGA-14-4157-01	Gain
TCGA-15-0742-01	Gain
TCGA-15-1444-01	Diploid
TCGA-15-1446-01	Gain
TCGA-15-1447-01	Diploid
TCGA-15-1449-01	Gain
TCGA-16-0846-01	Gain
TCGA-16-0848-01	Gain
TCGA-16-0849-01	Diploid
TCGA-16-0850-01	Diploid
TCGA-16-0861-01	Gain
TCGA-16-1045-01	Gain
TCGA-16-1047-01	Gain
TCGA-16-1048-01	Gain
TCGA-16-1055-01	Gain
TCGA-16-1056-01	Diploid
TCGA-16-1060-01	Diploid
TCGA-16-1062-01	Gain
TCGA-16-1063-01	Gain
TCGA-16-1460-01	Gain
TCGA-19-0955-01	Gain
TCGA-19-0957-01	Gain
TCGA-19-0960-01	Diploid
TCGA-19-0962-01	Gain
TCGA-19-0963-01	Gain
TCGA-19-0964-01	Diploid
TCGA-19-1385-01	Gain
TCGA-19-1386-01	Gain
TCGA-19-1387-01	Gain
TCGA-19-1388-01	Gain
TCGA-19-1389-01	Gain
TCGA-19-1390-01	Gain
TCGA-19-1392-01	Gain
TCGA-19-1786-01	Gain
TCGA-19-1787-01	Gain
TCGA-19-1789-01	Diploid
TCGA-19-1791-01	Gain
TCGA-19-2619-01	Amplification
TCGA-19-2620-01	Diploid
TCGA-19-2621-01	Diploid
TCGA-19-2623-01	Gain
TCGA-19-2624-01	Gain
TCGA-19-2625-01	Diploid
TCGA-19-2629-01	Gain
TCGA-19-2631-01	Gain
TCGA-19-4065-01	Gain
TCGA-19-5947-01	Gain
TCGA-19-5950-01	Gain
TCGA-19-5951-01	Diploid
TCGA-19-5952-01	Gain
TCGA-19-5953-01	Gain
TCGA-19-5954-01	Gain
TCGA-19-5955-01	Gain
TCGA-19-5956-01	Diploid
TCGA-19-5958-01	Gain
TCGA-19-5959-01	Gain
TCGA-19-5960-01	Gain
TCGA-19-A60I-01	Gain
TCGA-19-A6J4-01	Gain
TCGA-19-A6J5-01	Gain
TCGA-26-1438-01	Gain
TCGA-26-1439-01	Gain
TCGA-26-1440-01	Gain
TCGA-26-1442-01	Gain
TCGA-26-1443-01	Gain
TCGA-26-1799-01	Gain
TCGA-26-5132-01	Gain
TCGA-26-5133-01	Diploid
TCGA-26-5134-01	Diploid
TCGA-26-5135-01	Gain
TCGA-26-5136-01	Gain
TCGA-26-5139-01	Gain
TCGA-26-6173-01	Gain
TCGA-26-6174-01	Gain
TCGA-26-A7UX-01	Gain
TCGA-27-1830-01	Gain
TCGA-27-1831-01	Gain
TCGA-27-1832-01	Gain
TCGA-27-1833-01	Gain
TCGA-27-1834-01	Gain
TCGA-27-1835-01	Gain
TCGA-27-1836-01	Diploid
TCGA-27-1837-01	Gain
TCGA-27-1838-01	Gain
TCGA-27-2518-01	Gain
TCGA-27-2519-01	Gain
TCGA-27-2521-01	Gain
TCGA-27-2523-01	Gain
TCGA-27-2524-01	Gain
TCGA-27-2526-01	Gain
TCGA-27-2527-01	Diploid
TCGA-27-2528-01	Diploid
TCGA-28-1746-01	Gain
TCGA-28-1747-01	Gain
TCGA-28-1749-01	Gain
TCGA-28-1750-01	Gain
TCGA-28-1751-01	Gain
TCGA-28-1752-01	Gain
TCGA-28-1753-01	Gain
TCGA-28-1755-01	Gain
TCGA-28-1756-01	Diploid
TCGA-28-1757-01	Gain
TCGA-28-2501-01	Gain
TCGA-28-2502-01	Gain
TCGA-28-2506-01	Gain
TCGA-28-2509-01	Gain
TCGA-28-2510-01	Gain
TCGA-28-2513-01	Gain
TCGA-28-2514-01	Diploid
TCGA-28-5204-01	Gain
TCGA-28-5207-01	Gain
TCGA-28-5208-01	Diploid
TCGA-28-5209-01	Gain
TCGA-28-5211-01	Gain
TCGA-28-5213-01	Gain
TCGA-28-5214-01	Gain
TCGA-28-5215-01	Gain
TCGA-28-5216-01	Diploid
TCGA-28-5218-01	Gain
TCGA-28-5219-01	Gain
TCGA-28-5220-01	Gain
TCGA-28-6450-01	Gain
TCGA-32-1970-01	Gain
TCGA-32-1973-01	Diploid
TCGA-32-1976-01	Gain
TCGA-32-1977-01	Diploid
TCGA-32-1978-01	Gain
TCGA-32-1979-01	Gain
TCGA-32-1980-01	Gain
TCGA-32-1982-01	Gain
TCGA-32-1986-01	Gain
TCGA-32-1987-01	Gain
TCGA-32-1991-01	Gain
TCGA-32-2491-01	Gain
TCGA-32-2494-01	Gain
TCGA-32-2495-01	Gain
TCGA-32-2615-01	Diploid
TCGA-32-2616-01	Gain
TCGA-32-2632-01	Gain
TCGA-32-2634-01	Diploid
TCGA-32-2638-01	Gain
TCGA-32-4208-01	Diploid
TCGA-32-4210-01	Gain
TCGA-32-4211-01	Gain
TCGA-32-4213-01	Diploid
TCGA-32-4719-01	Diploid
TCGA-32-5222-01	Gain
TCGA-41-2571-01	Gain
TCGA-41-2572-01	Gain
TCGA-41-2573-01	Gain
TCGA-41-2575-01	Gain
TCGA-41-3392-01	Gain
TCGA-41-3393-01	Gain
TCGA-41-3915-01	Gain
TCGA-41-4097-01	Diploid
TCGA-41-5651-01	Gain
TCGA-41-6646-01	Gain
TCGA-4W-AA9R-01	Gain
TCGA-4W-AA9S-01	Gain
TCGA-4W-AA9T-01	Gain
TCGA-74-6573-01	Gain
TCGA-74-6575-01	Gain
TCGA-74-6577-01	Gain
TCGA-74-6578-01	Gain
TCGA-74-6581-01	Gain
TCGA-74-6584-01	Gain
TCGA-76-4925-01	Gain
TCGA-76-4926-01	Gain
TCGA-76-4928-01	Gain
TCGA-76-4929-01	Gain
TCGA-76-4931-01	Gain
TCGA-76-4934-01	Gain
TCGA-76-4935-01	Gain
TCGA-76-6191-01	Gain
TCGA-76-6192-01	Gain
TCGA-76-6193-01	Diploid
TCGA-76-6280-01	Gain
TCGA-76-6282-01	Gain
TCGA-76-6283-01	Gain
TCGA-76-6285-01	Gain
TCGA-76-6286-01	Gain
TCGA-76-6656-01	Gain
TCGA-76-6657-01	Gain
TCGA-76-6660-01	Gain
TCGA-76-6661-01	Gain
TCGA-76-6662-01	Gain
TCGA-76-6663-01	Gain
TCGA-76-6664-01	Gain
TCGA-81-5910-01	Gain
TCGA-81-5911-01	Gain
TCGA-87-5896-01	Gain
TCGA-OX-A56R-01	Gain
TCGA-RR-A6KA-01	Gain
TCGA-RR-A6KB-01	Gain
TCGA-RR-A6KC-01	Gain

## Sheet: LUAD_NAGS
Table S7.7. NAGS copy number variants in lung adenocarcinoma samples
Sample Id	NAGS: Putative copy-number alterations
LUAD-2GUGK	Diploid				NAGS: Putative copy-number alterations	Number of Samples	CNV Type (%)
LUAD-5O6B5	Diploid				Deep Deletion	0	0
LUAD-5V8LT	Diploid				Shallow Deletion	1	0.549451
LUAD-74TBW	Diploid				Diploid	172	94.5055
LUAD-AEIUF	Diploid				Gain	9	4.94505
LUAD-B00416	Diploid				Amplification	0	0
LUAD-B00523	Diploid
LUAD-B00859	Diploid					182
LUAD-B00915	Diploid
LUAD-B01102	Diploid
LUAD-B01145	Gain
LUAD-B01169	Diploid
LUAD-B01811	Diploid
LUAD-B01970	Diploid
LUAD-B02077	Gain
LUAD-B02216	Diploid
LUAD-B02477	Diploid
LUAD-B02515	Diploid
LUAD-B02594	Gain
LUAD-CHTN-3090346	Diploid
LUAD-CHTN-3090415	Diploid
LUAD-CHTN-3090416	Diploid
LUAD-CHTN-4090680	Diploid
LUAD-CHTN-MAD04-00674	Diploid
LUAD-CHTN-MAD06-00490	Diploid
LUAD-CHTN-MAD06-00668	Shallow Deletion
LUAD-CHTN-MAD06-00678	Diploid
LUAD-CHTN-MAD08-00104	Diploid
LUAD-CHTN-Z4716A	Diploid
LUAD-D00147	Diploid
LUAD-D01278	Diploid
LUAD-D01382	Gain
LUAD-D01603	Diploid
LUAD-D01751	Diploid
LUAD-D02085	Diploid
LUAD-D02185	Diploid
LUAD-D02326	Diploid
LUAD-E00163	Diploid
LUAD-E00443	Diploid
LUAD-E00897	Diploid
LUAD-E00918	Diploid
LUAD-E00934	Diploid
LUAD-E01014	Diploid
LUAD-E01278	Diploid
LUAD-E01317	Diploid
LUAD-F00018	Diploid
LUAD-F00057	Diploid
LUAD-F00089	Diploid
LUAD-F00121	Diploid
LUAD-F00134	Diploid
LUAD-F00162	Diploid
LUAD-F00170	Diploid
LUAD-F00257	Gain
LUAD-F00282	Diploid
LUAD-F00365	Diploid
LUAD-F00368	Gain
LUAD-FH5PJ	Diploid
LUAD-GU4I3	Diploid
LUAD-LC15C	Diploid
LUAD-LIP77	Diploid
LUAD-NYU1021	Diploid
LUAD-NYU1026	Diploid
LUAD-NYU1027	Diploid
LUAD-NYU1051S	Diploid
LUAD-NYU1093	Diploid
LUAD-NYU1096	Diploid
LUAD-NYU1101	Diploid
LUAD-NYU1124	Diploid
LUAD-NYU1128	Diploid
LUAD-NYU1142	Diploid
LUAD-NYU1177	Diploid
LUAD-NYU1195	Diploid
LUAD-NYU1210	Diploid
LUAD-NYU1219	Diploid
LUAD-NYU129	Diploid
LUAD-NYU160	Diploid
LUAD-NYU184	Diploid
LUAD-NYU195	Diploid
LUAD-NYU201	Gain
LUAD-NYU213	Diploid
LUAD-NYU252	Diploid
LUAD-NYU259	Diploid
LUAD-NYU263	Diploid
LUAD-NYU279	Diploid
LUAD-NYU282	Diploid
LUAD-NYU284	Diploid
LUAD-NYU287	Diploid
LUAD-NYU315	Diploid
LUAD-NYU330	Diploid
LUAD-NYU346	Diploid
LUAD-NYU408	Diploid
LUAD-NYU508	Diploid
LUAD-NYU574S	Diploid
LUAD-NYU575	Diploid
LUAD-NYU584S	Diploid
LUAD-NYU605	Diploid
LUAD-NYU608	Diploid
LUAD-NYU627	Diploid
LUAD-NYU669	Diploid
LUAD-NYU689	Diploid
LUAD-NYU696	Diploid
LUAD-NYU704	Diploid
LUAD-NYU735	Diploid
LUAD-NYU739	Diploid
LUAD-NYU796	Diploid
LUAD-NYU802	Diploid
LUAD-NYU803	Diploid
LUAD-NYU846	Diploid
LUAD-NYU847	Diploid
LUAD-NYU848	Diploid
LUAD-NYU947	Diploid
LUAD-NYU994	Diploid
LUAD-QCHM7	Diploid
LUAD-QJN9L	Diploid
LUAD-QY22Z	Diploid
LUAD-RT-S01477	Gain
LUAD-RT-S01487	Diploid
LUAD-RT-S01699	Diploid
LUAD-RT-S01700	Diploid
LUAD-RT-S01702	Diploid
LUAD-RT-S01703	Diploid
LUAD-RT-S01709	Diploid
LUAD-RT-S01711	Diploid
LUAD-RT-S01721	Gain
LUAD-RT-S01769	Diploid
LUAD-RT-S01770	Diploid
LUAD-RT-S01771	Diploid
LUAD-RT-S01774	Diploid
LUAD-RT-S01777	Diploid
LUAD-RT-S01808	Diploid
LUAD-RT-S01810	Diploid
LUAD-RT-S01813	Diploid
LUAD-RT-S01818	Diploid
LUAD-RT-S01831	Diploid
LUAD-RT-S01832	Diploid
LUAD-RT-S01840	Diploid
LUAD-RT-S01852	Diploid
LUAD-RT-S01856	Diploid
LUAD-RT-S01866	Diploid
LUAD-S00484	Diploid
LUAD-S00486	Diploid
LUAD-S00488	Diploid
LUAD-S00499	Diploid
LUAD-S01302	Diploid
LUAD-S01304	Diploid
LUAD-S01306	Diploid
LUAD-S01315	Diploid
LUAD-S01320	Diploid
LUAD-S01331	Diploid
LUAD-S01341	Diploid
LUAD-S01345	Diploid
LUAD-S01346	Diploid
LUAD-S01354	Diploid
LUAD-S01356	Diploid
LUAD-S01357	Diploid
LUAD-S01362	Diploid
LUAD-S01373	Diploid
LUAD-S01381	Diploid
LUAD-S01404	Diploid
LUAD-S01405	Diploid
LUAD-S01409	Diploid
LUAD-S01413	Diploid
LUAD-S01467	Diploid
LUAD-S01478	Diploid
LUAD-S01482	Diploid
LUAD-TLLGS	Diploid
LUAD-U6SJ7	Diploid
LUAD-UF7HM	Diploid
LUAD-VUMN6	Diploid
LUAD-YINHD	Diploid
LUAD-YKER9	Diploid
LUAD_E00522	Diploid
LUAD_E00565	Diploid
LUAD_E00623	Diploid
LUAD_E00703	Diploid
LUAD_E00945	Diploid
LUAD_E01047	Diploid
LUAD_E01086	Diploid
LUAD_E01147	Diploid
LUAD_E01166	Diploid
LUAD_E01319	Diploid
LUAD_E01419	Diploid

## Sheet: LUAD_CPS1
Table S7.8. CPS1 copy number variants in lung adenocarcinoma samples
Sample Id	CPS1: Putative copy-number alterations
LUAD-2GUGK	Diploid				CPS1: Putative copy-number alterations	Number of Samples	CNV Type (%)
LUAD-5O6B5	Diploid				Deep Deletion	0	0
LUAD-5V8LT	Diploid				Shallow Deletion	2	1.0989
LUAD-74TBW	Diploid				Diploid	178	97.8022
LUAD-AEIUF	Diploid				Gain	2	1.0989
LUAD-B00416	Diploid				Amplification	0	0
LUAD-B00523	Diploid
LUAD-B00859	Diploid					182
LUAD-B00915	Diploid
LUAD-B01102	Diploid
LUAD-B01145	Diploid
LUAD-B01169	Diploid
LUAD-B01811	Diploid
LUAD-B01970	Diploid
LUAD-B02077	Diploid
LUAD-B02216	Diploid
LUAD-B02477	Diploid
LUAD-B02515	Diploid
LUAD-B02594	Diploid
LUAD-CHTN-3090346	Diploid
LUAD-CHTN-3090415	Diploid
LUAD-CHTN-3090416	Diploid
LUAD-CHTN-4090680	Diploid
LUAD-CHTN-MAD04-00674	Diploid
LUAD-CHTN-MAD06-00490	Diploid
LUAD-CHTN-MAD06-00668	Diploid
LUAD-CHTN-MAD06-00678	Diploid
LUAD-CHTN-MAD08-00104	Diploid
LUAD-CHTN-Z4716A	Diploid
LUAD-D00147	Diploid
LUAD-D01278	Diploid
LUAD-D01382	Diploid
LUAD-D01603	Diploid
LUAD-D01751	Diploid
LUAD-D02085	Diploid
LUAD-D02185	Diploid
LUAD-D02326	Diploid
LUAD-E00163	Diploid
LUAD-E00443	Diploid
LUAD-E00897	Diploid
LUAD-E00918	Diploid
LUAD-E00934	Diploid
LUAD-E01014	Gain
LUAD-E01278	Diploid
LUAD-E01317	Diploid
LUAD-F00018	Diploid
LUAD-F00057	Diploid
LUAD-F00089	Diploid
LUAD-F00121	Diploid
LUAD-F00134	Diploid
LUAD-F00162	Diploid
LUAD-F00170	Diploid
LUAD-F00257	Diploid
LUAD-F00282	Diploid
LUAD-F00365	Diploid
LUAD-F00368	Diploid
LUAD-FH5PJ	Diploid
LUAD-GU4I3	Diploid
LUAD-LC15C	Diploid
LUAD-LIP77	Diploid
LUAD-NYU1021	Diploid
LUAD-NYU1026	Diploid
LUAD-NYU1027	Diploid
LUAD-NYU1051S	Diploid
LUAD-NYU1093	Diploid
LUAD-NYU1096	Diploid
LUAD-NYU1101	Diploid
LUAD-NYU1124	Diploid
LUAD-NYU1128	Diploid
LUAD-NYU1142	Diploid
LUAD-NYU1177	Diploid
LUAD-NYU1195	Diploid
LUAD-NYU1210	Diploid
LUAD-NYU1219	Diploid
LUAD-NYU129	Diploid
LUAD-NYU160	Diploid
LUAD-NYU184	Diploid
LUAD-NYU195	Diploid
LUAD-NYU201	Diploid
LUAD-NYU213	Diploid
LUAD-NYU252	Diploid
LUAD-NYU259	Diploid
LUAD-NYU263	Diploid
LUAD-NYU279	Diploid
LUAD-NYU282	Diploid
LUAD-NYU284	Diploid
LUAD-NYU287	Diploid
LUAD-NYU315	Diploid
LUAD-NYU330	Diploid
LUAD-NYU346	Diploid
LUAD-NYU408	Diploid
LUAD-NYU508	Diploid
LUAD-NYU574S	Diploid
LUAD-NYU575	Diploid
LUAD-NYU584S	Diploid
LUAD-NYU605	Diploid
LUAD-NYU608	Diploid
LUAD-NYU627	Diploid
LUAD-NYU669	Diploid
LUAD-NYU689	Diploid
LUAD-NYU696	Diploid
LUAD-NYU704	Diploid
LUAD-NYU735	Diploid
LUAD-NYU739	Diploid
LUAD-NYU796	Diploid
LUAD-NYU802	Diploid
LUAD-NYU803	Diploid
LUAD-NYU846	Diploid
LUAD-NYU847	Diploid
LUAD-NYU848	Diploid
LUAD-NYU947	Diploid
LUAD-NYU994	Diploid
LUAD-QCHM7	Diploid
LUAD-QJN9L	Shallow Deletion
LUAD-QY22Z	Diploid
LUAD-RT-S01477	Diploid
LUAD-RT-S01487	Diploid
LUAD-RT-S01699	Diploid
LUAD-RT-S01700	Diploid
LUAD-RT-S01702	Diploid
LUAD-RT-S01703	Diploid
LUAD-RT-S01709	Diploid
LUAD-RT-S01711	Diploid
LUAD-RT-S01721	Gain
LUAD-RT-S01769	Diploid
LUAD-RT-S01770	Shallow Deletion
LUAD-RT-S01771	Diploid
LUAD-RT-S01774	Diploid
LUAD-RT-S01777	Diploid
LUAD-RT-S01808	Diploid
LUAD-RT-S01810	Diploid
LUAD-RT-S01813	Diploid
LUAD-RT-S01818	Diploid
LUAD-RT-S01831	Diploid
LUAD-RT-S01832	Diploid
LUAD-RT-S01840	Diploid
LUAD-RT-S01852	Diploid
LUAD-RT-S01856	Diploid
LUAD-RT-S01866	Diploid
LUAD-S00484	Diploid
LUAD-S00486	Diploid
LUAD-S00488	Diploid
LUAD-S00499	Diploid
LUAD-S01302	Diploid
LUAD-S01304	Diploid
LUAD-S01306	Diploid
LUAD-S01315	Diploid
LUAD-S01320	Diploid
LUAD-S01331	Diploid
LUAD-S01341	Diploid
LUAD-S01345	Diploid
LUAD-S01346	Diploid
LUAD-S01354	Diploid
LUAD-S01356	Diploid
LUAD-S01357	Diploid
LUAD-S01362	Diploid
LUAD-S01373	Diploid
LUAD-S01381	Diploid
LUAD-S01404	Diploid
LUAD-S01405	Diploid
LUAD-S01409	Diploid
LUAD-S01413	Diploid
LUAD-S01467	Diploid
LUAD-S01478	Diploid
LUAD-S01482	Diploid
LUAD-TLLGS	Diploid
LUAD-U6SJ7	Diploid
LUAD-UF7HM	Diploid
LUAD-VUMN6	Diploid
LUAD-YINHD	Diploid
LUAD-YKER9	Diploid
LUAD_E00522	Diploid
LUAD_E00565	Diploid
LUAD_E00623	Diploid
LUAD_E00703	Diploid
LUAD_E00945	Diploid
LUAD_E01047	Diploid
LUAD_E01086	Diploid
LUAD_E01147	Diploid
LUAD_E01166	Diploid
LUAD_E01319	Diploid
LUAD_E01419	Diploid

## Sheet: LUAD_Citrin
Table S7.9. Citrin copy number variants in lung adenocarcinoma samples
Sample Id	SLC25A13: Putative copy-number alterations
LUAD-2GUGK	Diploid				SLC25A13: Putative copy-number alterations	Number of Samples	CNV Type (%)
LUAD-5O6B5	Diploid				Deep Deletion	0	0
LUAD-5V8LT	Diploid				Shallow Deletion	3	1.64835
LUAD-74TBW	Diploid				Diploid	167	91.7582
LUAD-AEIUF	Diploid				Gain	10	5.49451
LUAD-B00416	Diploid				Amplification	2	1.0989
LUAD-B00523	Diploid
LUAD-B00859	Diploid					182
LUAD-B00915	Diploid
LUAD-B01102	Diploid
LUAD-B01145	Diploid
LUAD-B01169	Diploid
LUAD-B01811	Diploid
LUAD-B01970	Diploid
LUAD-B02077	Diploid
LUAD-B02216	Diploid
LUAD-B02477	Diploid
LUAD-B02515	Diploid
LUAD-B02594	Diploid
LUAD-CHTN-3090346	Diploid
LUAD-CHTN-3090415	Diploid
LUAD-CHTN-3090416	Diploid
LUAD-CHTN-4090680	Diploid
LUAD-CHTN-MAD04-00674	Diploid
LUAD-CHTN-MAD06-00490	Diploid
LUAD-CHTN-MAD06-00668	Diploid
LUAD-CHTN-MAD06-00678	Diploid
LUAD-CHTN-MAD08-00104	Diploid
LUAD-CHTN-Z4716A	Diploid
LUAD-D00147	Diploid
LUAD-D01278	Diploid
LUAD-D01382	Diploid
LUAD-D01603	Diploid
LUAD-D01751	Diploid
LUAD-D02085	Diploid
LUAD-D02185	Diploid
LUAD-D02326	Diploid
LUAD-E00163	Diploid
LUAD-E00443	Diploid
LUAD-E00897	Diploid
LUAD-E00918	Diploid
LUAD-E00934	Diploid
LUAD-E01014	Diploid
LUAD-E01278	Diploid
LUAD-E01317	Diploid
LUAD-F00018	Diploid
LUAD-F00057	Diploid
LUAD-F00089	Diploid
LUAD-F00121	Diploid
LUAD-F00134	Diploid
LUAD-F00162	Diploid
LUAD-F00170	Diploid
LUAD-F00257	Gain
LUAD-F00282	Diploid
LUAD-F00365	Diploid
LUAD-F00368	Diploid
LUAD-FH5PJ	Shallow Deletion
LUAD-GU4I3	Diploid
LUAD-LC15C	Diploid
LUAD-LIP77	Diploid
LUAD-NYU1021	Diploid
LUAD-NYU1026	Diploid
LUAD-NYU1027	Amplification
LUAD-NYU1051S	Diploid
LUAD-NYU1093	Diploid
LUAD-NYU1096	Diploid
LUAD-NYU1101	Diploid
LUAD-NYU1124	Diploid
LUAD-NYU1128	Diploid
LUAD-NYU1142	Diploid
LUAD-NYU1177	Diploid
LUAD-NYU1195	Diploid
LUAD-NYU1210	Diploid
LUAD-NYU1219	Diploid
LUAD-NYU129	Diploid
LUAD-NYU160	Diploid
LUAD-NYU184	Diploid
LUAD-NYU195	Diploid
LUAD-NYU201	Diploid
LUAD-NYU213	Diploid
LUAD-NYU252	Diploid
LUAD-NYU259	Diploid
LUAD-NYU263	Diploid
LUAD-NYU279	Diploid
LUAD-NYU282	Diploid
LUAD-NYU284	Diploid
LUAD-NYU287	Diploid
LUAD-NYU315	Diploid
LUAD-NYU330	Diploid
LUAD-NYU346	Diploid
LUAD-NYU408	Diploid
LUAD-NYU508	Diploid
LUAD-NYU574S	Diploid
LUAD-NYU575	Diploid
LUAD-NYU584S	Diploid
LUAD-NYU605	Diploid
LUAD-NYU608	Shallow Deletion
LUAD-NYU627	Gain
LUAD-NYU669	Diploid
LUAD-NYU689	Diploid
LUAD-NYU696	Diploid
LUAD-NYU704	Gain
LUAD-NYU735	Diploid
LUAD-NYU739	Diploid
LUAD-NYU796	Diploid
LUAD-NYU802	Diploid
LUAD-NYU803	Diploid
LUAD-NYU846	Diploid
LUAD-NYU847	Diploid
LUAD-NYU848	Diploid
LUAD-NYU947	Diploid
LUAD-NYU994	Diploid
LUAD-QCHM7	Diploid
LUAD-QJN9L	Diploid
LUAD-QY22Z	Diploid
LUAD-RT-S01477	Diploid
LUAD-RT-S01487	Shallow Deletion
LUAD-RT-S01699	Diploid
LUAD-RT-S01700	Diploid
LUAD-RT-S01702	Gain
LUAD-RT-S01703	Diploid
LUAD-RT-S01709	Diploid
LUAD-RT-S01711	Diploid
LUAD-RT-S01721	Diploid
LUAD-RT-S01769	Gain
LUAD-RT-S01770	Diploid
LUAD-RT-S01771	Diploid
LUAD-RT-S01774	Diploid
LUAD-RT-S01777	Gain
LUAD-RT-S01808	Gain
LUAD-RT-S01810	Diploid
LUAD-RT-S01813	Diploid
LUAD-RT-S01818	Diploid
LUAD-RT-S01831	Diploid
LUAD-RT-S01832	Diploid
LUAD-RT-S01840	Diploid
LUAD-RT-S01852	Diploid
LUAD-RT-S01856	Gain
LUAD-RT-S01866	Diploid
LUAD-S00484	Diploid
LUAD-S00486	Diploid
LUAD-S00488	Diploid
LUAD-S00499	Diploid
LUAD-S01302	Diploid
LUAD-S01304	Diploid
LUAD-S01306	Gain
LUAD-S01315	Diploid
LUAD-S01320	Diploid
LUAD-S01331	Diploid
LUAD-S01341	Gain
LUAD-S01345	Diploid
LUAD-S01346	Diploid
LUAD-S01354	Diploid
LUAD-S01356	Diploid
LUAD-S01357	Diploid
LUAD-S01362	Diploid
LUAD-S01373	Diploid
LUAD-S01381	Diploid
LUAD-S01404	Diploid
LUAD-S01405	Diploid
LUAD-S01409	Diploid
LUAD-S01413	Diploid
LUAD-S01467	Diploid
LUAD-S01478	Amplification
LUAD-S01482	Diploid
LUAD-TLLGS	Diploid
LUAD-U6SJ7	Diploid
LUAD-UF7HM	Diploid
LUAD-VUMN6	Diploid
LUAD-YINHD	Diploid
LUAD-YKER9	Diploid
LUAD_E00522	Diploid
LUAD_E00565	Diploid
LUAD_E00623	Diploid
LUAD_E00703	Diploid
LUAD_E00945	Diploid
LUAD_E01047	Diploid
LUAD_E01086	Diploid
LUAD_E01147	Diploid
LUAD_E01166	Diploid
LUAD_E01319	Diploid
LUAD_E01419	Diploid

## Sheet: STAD_NAGS
Table S7.10. NAGS copy number variants in stomach adenocarcinoma samples
Sample Id	NAGS: Putative copy-number alterations from GISTIC	Profiled for copy number alterations
TCGA-3M-AB46-01	Gain	Yes			NAGS: Putative copy-number alterations from GISTIC	Number of Samples	CNV Type (%)
TCGA-3M-AB47-01	Diploid	Yes			Deep Deletion	2	0.453515
TCGA-B7-5816-01	Diploid	Yes			Shallow Deletion	59	13.3787
TCGA-B7-5818-01	Gain	Yes			Diploid	284	64.3991
TCGA-B7-A5TI-01	Diploid	Yes			Gain	89	20.1814
TCGA-B7-A5TJ-01	Shallow Deletion	Yes			Amplification	7	1.5873
TCGA-B7-A5TK-01	Diploid	Yes
TCGA-B7-A5TN-01	Diploid	Yes				441
TCGA-BR-4183-01	Shallow Deletion	Yes
TCGA-BR-4184-01	Diploid	Yes
TCGA-BR-4187-01	Diploid	Yes
TCGA-BR-4188-01	Diploid	Yes
TCGA-BR-4191-01	Diploid	Yes
TCGA-BR-4201-01	Diploid	Yes
TCGA-BR-4253-01	Diploid	Yes
TCGA-BR-4255-01	Diploid	Yes
TCGA-BR-4256-01	Diploid	Yes
TCGA-BR-4257-01	Shallow Deletion	Yes
TCGA-BR-4267-01	Diploid	Yes
TCGA-BR-4279-01	Diploid	Yes
TCGA-BR-4280-01	Diploid	Yes
TCGA-BR-4292-01	Diploid	Yes
TCGA-BR-4294-01	Shallow Deletion	Yes
TCGA-BR-4357-01	Gain	Yes
TCGA-BR-4361-01	Diploid	Yes
TCGA-BR-4362-01	Diploid	Yes
TCGA-BR-4363-01	Diploid	Yes
TCGA-BR-4366-01	Gain	Yes
TCGA-BR-4367-01	Shallow Deletion	Yes
TCGA-BR-4368-01	Diploid	Yes
TCGA-BR-4369-01	Diploid	Yes
TCGA-BR-4370-01	Diploid	Yes
TCGA-BR-4371-01	Diploid	Yes
TCGA-BR-6452-01	Diploid	Yes
TCGA-BR-6453-01	Diploid	Yes
TCGA-BR-6454-01	Gain	Yes
TCGA-BR-6455-01	Diploid	Yes
TCGA-BR-6456-01	Shallow Deletion	Yes
TCGA-BR-6457-01	Diploid	Yes
TCGA-BR-6458-01	Shallow Deletion	Yes
TCGA-BR-6563-01	Diploid	Yes
TCGA-BR-6564-01	Diploid	Yes
TCGA-BR-6565-01	Amplification	Yes
TCGA-BR-6566-01	Diploid	Yes
TCGA-BR-6705-01	Diploid	Yes
TCGA-BR-6706-01	Diploid	Yes
TCGA-BR-6707-01	Diploid	Yes
TCGA-BR-6709-01	Diploid	Yes
TCGA-BR-6710-01	Diploid	Yes
TCGA-BR-6801-01	Diploid	Yes
TCGA-BR-6802-01	Diploid	Yes
TCGA-BR-6803-01	Diploid	Yes
TCGA-BR-6852-01	Diploid	Yes
TCGA-BR-7196-01	Diploid	Yes
TCGA-BR-7197-01	Diploid	Yes
TCGA-BR-7703-01	Diploid	Yes
TCGA-BR-7704-01	Shallow Deletion	Yes
TCGA-BR-7707-01	Diploid	Yes
TCGA-BR-7715-01	Shallow Deletion	Yes
TCGA-BR-7716-01	Diploid	Yes
TCGA-BR-7717-01	Diploid	Yes
TCGA-BR-7722-01	Diploid	Yes
TCGA-BR-7723-01	Diploid	Yes
TCGA-BR-7851-01	Diploid	Yes
TCGA-BR-7901-01	Diploid	Yes
TCGA-BR-7957-01	Diploid	Yes
TCGA-BR-7958-01	Diploid	Yes
TCGA-BR-7959-01	Gain	Yes
TCGA-BR-8058-01	Diploid	Yes
TCGA-BR-8059-01	Gain	Yes
TCGA-BR-8060-01	Gain	Yes
TCGA-BR-8077-01	Shallow Deletion	Yes
TCGA-BR-8078-01	Diploid	Yes
TCGA-BR-8080-01	Diploid	Yes
TCGA-BR-8081-01	Diploid	Yes
TCGA-BR-8284-01	Diploid	Yes
TCGA-BR-8285-01	Diploid	Yes
TCGA-BR-8286-01	Gain	Yes
TCGA-BR-8289-01	Gain	Yes
TCGA-BR-8291-01	Shallow Deletion	Yes
TCGA-BR-8295-01	Diploid	Yes
TCGA-BR-8296-01	Gain	Yes
TCGA-BR-8297-01	Diploid	Yes
TCGA-BR-8360-01	Diploid	Yes
TCGA-BR-8361-01	Diploid	Yes
TCGA-BR-8362-01	Diploid	Yes
TCGA-BR-8363-01	Diploid	Yes
TCGA-BR-8364-01	Diploid	Yes
TCGA-BR-8365-01	Diploid	Yes
TCGA-BR-8366-01	Diploid	Yes
TCGA-BR-8367-01	Diploid	Yes
TCGA-BR-8368-01	Diploid	Yes
TCGA-BR-8369-01	Gain	Yes
TCGA-BR-8370-01	Diploid	Yes
TCGA-BR-8371-01	Diploid	Yes
TCGA-BR-8372-01	Diploid	Yes
TCGA-BR-8373-01	Gain	Yes
TCGA-BR-8380-01	Diploid	Yes
TCGA-BR-8381-01	Diploid	Yes
TCGA-BR-8382-01	Diploid	Yes
TCGA-BR-8384-01	Diploid	Yes
TCGA-BR-8483-01	Diploid	Yes
TCGA-BR-8484-01	Diploid	Yes
TCGA-BR-8485-01	Shallow Deletion	Yes
TCGA-BR-8486-01	Diploid	Yes
TCGA-BR-8487-01	Diploid	Yes
TCGA-BR-8588-01	Diploid	Yes
TCGA-BR-8589-01	Diploid	Yes
TCGA-BR-8590-01	Diploid	Yes
TCGA-BR-8591-01	Diploid	Yes
TCGA-BR-8592-01	Diploid	Yes
TCGA-BR-8676-01	Diploid	Yes
TCGA-BR-8677-01	Diploid	Yes
TCGA-BR-8678-01	Diploid	Yes
TCGA-BR-8679-01	Diploid	Yes
TCGA-BR-8680-01	Diploid	Yes
TCGA-BR-8682-01	Diploid	Yes
TCGA-BR-8683-01	Shallow Deletion	Yes
TCGA-BR-8686-01	Gain	Yes
TCGA-BR-8687-01	Diploid	Yes
TCGA-BR-8690-01	Diploid	Yes
TCGA-BR-A44T-01	Diploid	Yes
TCGA-BR-A44U-01	Gain	Yes
TCGA-BR-A452-01	Shallow Deletion	Yes
TCGA-BR-A453-01	Diploid	Yes
TCGA-BR-A4CQ-01	Gain	Yes
TCGA-BR-A4CR-01	Diploid	Yes
TCGA-BR-A4CS-01	Gain	Yes
TCGA-BR-A4IU-01	Diploid	Yes
TCGA-BR-A4IV-01	Diploid	Yes
TCGA-BR-A4IY-01	Gain	Yes
TCGA-BR-A4IZ-01	Diploid	Yes
TCGA-BR-A4J1-01	Shallow Deletion	Yes
TCGA-BR-A4J2-01	Diploid	Yes
TCGA-BR-A4J4-01	Gain	Yes
TCGA-BR-A4J5-01	Diploid	Yes
TCGA-BR-A4J6-01	Diploid	Yes
TCGA-BR-A4J7-01	Diploid	Yes
TCGA-BR-A4J8-01	Shallow Deletion	Yes
TCGA-BR-A4J9-01	Diploid	Yes
TCGA-BR-A4PD-01	Shallow Deletion	Yes
TCGA-BR-A4PE-01	Gain	Yes
TCGA-BR-A4PF-01	Shallow Deletion	Yes
TCGA-BR-A4QI-01	Gain	Yes
TCGA-BR-A4QL-01	Diploid	Yes
TCGA-BR-A4QM-01	Diploid	Yes
TCGA-CD-5798-01	Diploid	Yes
TCGA-CD-5799-01	Shallow Deletion	Yes
TCGA-CD-5800-01	Diploid	Yes
TCGA-CD-5801-01	Diploid	Yes
TCGA-CD-5802-01	Diploid	Yes
TCGA-CD-5803-01	Diploid	Yes
TCGA-CD-5804-01	Diploid	Yes
TCGA-CD-8524-01	Shallow Deletion	Yes
TCGA-CD-8525-01	Diploid	Yes
TCGA-CD-8526-01	Diploid	Yes
TCGA-CD-8527-01	Diploid	Yes
TCGA-CD-8528-01	Shallow Deletion	Yes
TCGA-CD-8529-01	Gain	Yes
TCGA-CD-8530-01	Diploid	Yes
TCGA-CD-8531-01	Diploid	Yes
TCGA-CD-8532-01	Diploid	Yes
TCGA-CD-8533-01	Shallow Deletion	Yes
TCGA-CD-8534-01	Diploid	Yes
TCGA-CD-8535-01	Gain	Yes
TCGA-CD-8536-01	Diploid	Yes
TCGA-CD-A486-01	Gain	Yes
TCGA-CD-A487-01	Diploid	Yes
TCGA-CD-A489-01	Shallow Deletion	Yes
TCGA-CD-A48A-01	Gain	Yes
TCGA-CD-A48C-01	Shallow Deletion	Yes
TCGA-CD-A4MG-01	Diploid	Yes
TCGA-CD-A4MH-01	Gain	Yes
TCGA-CD-A4MI-01	Diploid	Yes
TCGA-CD-A4MJ-01	Diploid	Yes
TCGA-CG-4300-01	Shallow Deletion	Yes
TCGA-CG-4301-01	Diploid	Yes
TCGA-CG-4304-01	Diploid	Yes
TCGA-CG-4305-01	Diploid	Yes
TCGA-CG-4306-01	Diploid	Yes
TCGA-CG-4436-01	Gain	Yes
TCGA-CG-4437-01	Diploid	Yes
TCGA-CG-4438-01	Diploid	Yes
TCGA-CG-4440-01	Diploid	Yes
TCGA-CG-4441-01	Diploid	Yes
TCGA-CG-4442-01	Diploid	Yes
TCGA-CG-4443-01	Diploid	Yes
TCGA-CG-4444-01	Shallow Deletion	Yes
TCGA-CG-4449-01	Shallow Deletion	Yes
TCGA-CG-4455-01	Gain	Yes
TCGA-CG-4460-01	Gain	Yes
TCGA-CG-4462-01	Diploid	Yes
TCGA-CG-4465-01	Diploid	Yes
TCGA-CG-4466-01	Diploid	Yes
TCGA-CG-4469-01	Diploid	Yes
TCGA-CG-4472-01	Diploid	Yes
TCGA-CG-4474-01	Diploid	Yes
TCGA-CG-4475-01	Gain	Yes
TCGA-CG-4476-01	Diploid	Yes
TCGA-CG-4477-01	Gain	Yes
TCGA-CG-5716-01	Diploid	Yes
TCGA-CG-5717-01	Diploid	Yes
TCGA-CG-5718-01	Shallow Deletion	Yes
TCGA-CG-5719-01	Gain	Yes
TCGA-CG-5720-01	Diploid	Yes
TCGA-CG-5721-01	Diploid	Yes
TCGA-CG-5722-01	Gain	Yes
TCGA-CG-5723-01	Diploid	Yes
TCGA-CG-5724-01	Gain	Yes
TCGA-CG-5725-01	Diploid	Yes
TCGA-CG-5726-01	Diploid	Yes
TCGA-CG-5727-01	Shallow Deletion	Yes
TCGA-CG-5728-01	Diploid	Yes
TCGA-CG-5730-01	Diploid	Yes
TCGA-CG-5732-01	Shallow Deletion	Yes
TCGA-CG-5733-01	Diploid	Yes
TCGA-CG-5734-01	Diploid	Yes
TCGA-D7-5577-01	Diploid	Yes
TCGA-D7-5578-01	Diploid	Yes
TCGA-D7-5579-01	Shallow Deletion	Yes
TCGA-D7-6518-01	Diploid	Yes
TCGA-D7-6519-01	Shallow Deletion	Yes
TCGA-D7-6520-01	Diploid	Yes
TCGA-D7-6521-01	Gain	Yes
TCGA-D7-6522-01	Diploid	Yes
TCGA-D7-6524-01	Diploid	Yes
TCGA-D7-6525-01	Gain	Yes
TCGA-D7-6526-01	Gain	Yes
TCGA-D7-6527-01	Gain	Yes
TCGA-D7-6528-01	Shallow Deletion	Yes
TCGA-D7-6815-01	Diploid	Yes
TCGA-D7-6817-01	Gain	Yes
TCGA-D7-6818-01	Diploid	Yes
TCGA-D7-6820-01	Shallow Deletion	Yes
TCGA-D7-6822-01	Diploid	Yes
TCGA-D7-8570-01	Diploid	Yes
TCGA-D7-8572-01	Diploid	Yes
TCGA-D7-8573-01	Gain	Yes
TCGA-D7-8574-01	Diploid	Yes
TCGA-D7-8575-01	Diploid	Yes
TCGA-D7-8576-01	Gain	Yes
TCGA-D7-8578-01	Diploid	Yes
TCGA-D7-8579-01	Diploid	Yes
TCGA-D7-A4YT-01	Amplification	Yes
TCGA-D7-A4YU-01	Gain	Yes
TCGA-D7-A4YV-01	Diploid	Yes
TCGA-D7-A4YX-01	Diploid	Yes
TCGA-D7-A4YY-01	Diploid	Yes
TCGA-D7-A4Z0-01	Diploid	Yes
TCGA-D7-A6ET-01	Diploid	Yes
TCGA-D7-A6EV-01	Diploid	Yes
TCGA-D7-A6EX-01	Shallow Deletion	Yes
TCGA-D7-A6EY-01	Gain	Yes
TCGA-D7-A6EZ-01	Diploid	Yes
TCGA-D7-A6F0-01	Gain	Yes
TCGA-D7-A6F2-01	Diploid	Yes
TCGA-D7-A747-01	Diploid	Yes
TCGA-D7-A748-01	Gain	Yes
TCGA-D7-A74A-01	Diploid	Yes
TCGA-D7-A74B-01	Diploid	Yes
TCGA-EQ-5647-01	Gain	Yes
TCGA-EQ-8122-01	Amplification	Yes
TCGA-EQ-A4SO-01	Gain	Yes
TCGA-F1-6177-01	Diploid	Yes
TCGA-F1-6874-01	Diploid	Yes
TCGA-F1-6875-01	Gain	Yes
TCGA-F1-A448-01	Diploid	Yes
TCGA-F1-A72C-01	Diploid	Yes
TCGA-FP-7735-01	Amplification	Yes
TCGA-FP-7829-01	Diploid	Yes
TCGA-FP-7916-01	Gain	Yes
TCGA-FP-7998-01	Diploid	Yes
TCGA-FP-8099-01	Diploid	Yes
TCGA-FP-8209-01	Diploid	Yes
TCGA-FP-8210-01	Diploid	Yes
TCGA-FP-8211-01	Diploid	Yes
TCGA-FP-8631-01	Shallow Deletion	Yes
TCGA-FP-A4BF-01	Diploid	Yes
TCGA-FP-A8CX-01	Shallow Deletion	Yes
TCGA-FP-A9TM-01	Diploid	Yes
TCGA-HF-7131-01	Gain	Yes
TCGA-HF-7132-01	Diploid	Yes
TCGA-HF-7133-01	Diploid	Yes
TCGA-HF-7134-01	Diploid	Yes
TCGA-HF-7136-01	Diploid	Yes
TCGA-HF-A5NB-01	Diploid	Yes
TCGA-HJ-7597-01	Gain	Yes
TCGA-HU-8238-01	Gain	Yes
TCGA-HU-8243-01	Shallow Deletion	Yes
TCGA-HU-8244-01	Diploid	Yes
TCGA-HU-8245-01	Gain	Yes
TCGA-HU-8249-01	Shallow Deletion	Yes
TCGA-HU-8602-01	Diploid	Yes
TCGA-HU-8604-01	Gain	Yes
TCGA-HU-8608-01	Diploid	Yes
TCGA-HU-8610-01	Diploid	Yes
TCGA-HU-A4G2-01	Diploid	Yes
TCGA-HU-A4G3-01	Diploid	Yes
TCGA-HU-A4G6-01	Diploid	Yes
TCGA-HU-A4G8-01	Diploid	Yes
TCGA-HU-A4G9-01	Diploid	Yes
TCGA-HU-A4GC-01	Diploid	Yes
TCGA-HU-A4GD-01	Gain	Yes
TCGA-HU-A4GF-01	Diploid	Yes
TCGA-HU-A4GH-01	Diploid	Yes
TCGA-HU-A4GJ-01	Diploid	Yes
TCGA-HU-A4GN-01	Diploid	Yes
TCGA-HU-A4GP-01	Shallow Deletion	Yes
TCGA-HU-A4GQ-01	Diploid	Yes
TCGA-HU-A4GT-01	Diploid	Yes
TCGA-HU-A4GU-01	Diploid	Yes
TCGA-HU-A4GX-01	Diploid	Yes
TCGA-HU-A4GY-01	Diploid	Yes
TCGA-HU-A4H0-01	Gain	Yes
TCGA-HU-A4H2-01	Gain	Yes
TCGA-HU-A4H3-01	Diploid	Yes
TCGA-HU-A4H4-01	Diploid	Yes
TCGA-HU-A4H5-01	Gain	Yes
TCGA-HU-A4H6-01	Diploid	Yes
TCGA-HU-A4H8-01	Diploid	Yes
TCGA-HU-A4HB-01	Diploid	Yes
TCGA-HU-A4HD-01	Gain	Yes
TCGA-IN-7806-01	Diploid	Yes
TCGA-IN-7808-01	Diploid	Yes
TCGA-IN-8462-01	Gain	Yes
TCGA-IN-8663-01	Shallow Deletion	Yes
TCGA-IN-A6RI-01	Gain	Yes
TCGA-IN-A6RJ-01	Diploid	Yes
TCGA-IN-A6RL-01	Gain	Yes
TCGA-IN-A6RN-01	Gain	Yes
TCGA-IN-A6RO-01	Deep Deletion	Yes
TCGA-IN-A6RP-01	Gain	Yes
TCGA-IN-A6RR-01	Diploid	Yes
TCGA-IN-A6RS-01	Diploid	Yes
TCGA-IN-A7NR-01	Diploid	Yes
TCGA-IN-A7NT-01	Gain	Yes
TCGA-IN-A7NU-01	Gain	Yes
TCGA-IN-AB1V-01	Gain	Yes
TCGA-IN-AB1X-01	Shallow Deletion	Yes
TCGA-IP-7968-01	Diploid	Yes
TCGA-KB-A6F5-01	Diploid	Yes
TCGA-KB-A6F7-01	Diploid	Yes
TCGA-KB-A93G-01	Diploid	Yes
TCGA-KB-A93H-01	Shallow Deletion	Yes
TCGA-KB-A93J-01	Diploid	Yes
TCGA-MX-A5UG-01	Diploid	Yes
TCGA-MX-A5UJ-01	Diploid	Yes
TCGA-MX-A663-01	Shallow Deletion	Yes
TCGA-MX-A666-01	Gain	Yes
TCGA-R5-A7O7-01	Shallow Deletion	Yes
TCGA-R5-A7ZE-01	Diploid	Yes
TCGA-R5-A7ZF-01	Diploid	Yes
TCGA-R5-A7ZI-01	Diploid	Yes
TCGA-R5-A7ZR-01	Gain	Yes
TCGA-R5-A804-01	Diploid	Yes
TCGA-R5-A805-01	Gain	Yes
TCGA-RD-A7BS-01	Diploid	Yes
TCGA-RD-A7BT-01	Shallow Deletion	Yes
TCGA-RD-A7BW-01	Diploid	Yes
TCGA-RD-A7C1-01	Shallow Deletion	Yes
TCGA-RD-A8MV-01	Diploid	Yes
TCGA-RD-A8MW-01	Diploid	Yes
TCGA-RD-A8N0-01	Diploid	Yes
TCGA-RD-A8N1-01	Shallow Deletion	Yes
TCGA-RD-A8N2-01	Diploid	Yes
TCGA-RD-A8N4-01	Diploid	Yes
TCGA-RD-A8N5-01	Diploid	Yes
TCGA-RD-A8N6-01	Gain	Yes
TCGA-RD-A8N9-01	Diploid	Yes
TCGA-RD-A8NB-01	Diploid	Yes
TCGA-SW-A7EA-01	Diploid	Yes
TCGA-SW-A7EB-01	Shallow Deletion	Yes
TCGA-VQ-A8DL-01	Shallow Deletion	Yes
TCGA-VQ-A8DT-01	Diploid	Yes
TCGA-VQ-A8DU-01	Gain	Yes
TCGA-VQ-A8DV-01	Gain	Yes
TCGA-VQ-A8DZ-01	Gain	Yes
TCGA-VQ-A8E0-01	Gain	Yes
TCGA-VQ-A8E2-01	Diploid	Yes
TCGA-VQ-A8E3-01	Diploid	Yes
TCGA-VQ-A8E7-01	Amplification	Yes
TCGA-VQ-A8P2-01	Diploid	Yes
TCGA-VQ-A8P3-01	Diploid	Yes
TCGA-VQ-A8P5-01	Diploid	Yes
TCGA-VQ-A8P8-01	Diploid	Yes
TCGA-VQ-A8PB-01	Diploid	Yes
TCGA-VQ-A8PC-01	Gain	Yes
TCGA-VQ-A8PD-01	Diploid	Yes
TCGA-VQ-A8PE-01	Diploid	Yes
TCGA-VQ-A8PF-01	Diploid	Yes
TCGA-VQ-A8PH-01	Shallow Deletion	Yes
TCGA-VQ-A8PJ-01	Diploid	Yes
TCGA-VQ-A8PK-01	Gain	Yes
TCGA-VQ-A8PM-01	Gain	Yes
TCGA-VQ-A8PO-01	Diploid	Yes
TCGA-VQ-A8PP-01	Diploid	Yes
TCGA-VQ-A8PQ-01	Diploid	Yes
TCGA-VQ-A8PS-01	Diploid	Yes
TCGA-VQ-A8PT-01	Diploid	Yes
TCGA-VQ-A8PU-01	Diploid	Yes
TCGA-VQ-A8PX-01	Shallow Deletion	Yes
TCGA-VQ-A8PY-01	Diploid	Yes
TCGA-VQ-A8PZ-01	Gain	Yes
TCGA-VQ-A91A-01	Diploid	Yes
TCGA-VQ-A91D-01	Diploid	Yes
TCGA-VQ-A91E-01	Diploid	Yes
TCGA-VQ-A91K-01	Diploid	Yes
TCGA-VQ-A91N-01	Shallow Deletion	Yes
TCGA-VQ-A91Q-01	Gain	Yes
TCGA-VQ-A91S-01	Diploid	Yes
TCGA-VQ-A91U-01	Diploid	Yes
TCGA-VQ-A91V-01	Gain	Yes
TCGA-VQ-A91W-01	Diploid	Yes
TCGA-VQ-A91X-01	Shallow Deletion	Yes
TCGA-VQ-A91Y-01	Shallow Deletion	Yes
TCGA-VQ-A91Z-01	Gain	Yes
TCGA-VQ-A922-01	Amplification	Yes
TCGA-VQ-A923-01	Gain	Yes
TCGA-VQ-A924-01	Diploid	Yes
TCGA-VQ-A925-01	Amplification	Yes
TCGA-VQ-A927-01	Diploid	Yes
TCGA-VQ-A928-01	Deep Deletion	Yes
TCGA-VQ-A92D-01	Shallow Deletion	Yes
TCGA-VQ-A94O-01	Gain	Yes
TCGA-VQ-A94P-01	Diploid	Yes
TCGA-VQ-A94R-01	Gain	Yes
TCGA-VQ-A94T-01	Diploid	Yes
TCGA-VQ-A94U-01	Gain	Yes
TCGA-VQ-AA64-01	Diploid	Yes
TCGA-VQ-AA68-01	Gain	Yes
TCGA-VQ-AA69-01	Diploid	Yes
TCGA-VQ-AA6A-01	Shallow Deletion	Yes
TCGA-VQ-AA6B-01	Shallow Deletion	Yes
TCGA-VQ-AA6D-01	Diploid	Yes
TCGA-VQ-AA6F-01	Gain	Yes
TCGA-VQ-AA6G-01	Diploid	Yes
TCGA-VQ-AA6I-01	Diploid	Yes
TCGA-VQ-AA6J-01	Gain	Yes
TCGA-VQ-AA6K-01	Diploid	Yes
TCGA-ZA-A8F6-01	Diploid	Yes
TCGA-ZQ-A9CR-01	Shallow Deletion	Yes

[truncated: 3 more sheets: STAD_CPS1, STAD_Citrin, All Together]
