# Supplementary material for: NAGS, CPS1, and SLC25A13 (Citrin) at the Crossroads of Arginine and Pyrimidines Metabolism in Tumor Cells
Source: Int J Mol Sci. 2023 Apr 4;24(7):6754. doi: 10.3390/ijms24076754 (PMC10094985; doi:10.3390/ijms24076754)
Supplement: Supplementary file 1 [file ijms-24-06754-s001.zip › ijms-2241907-supplementary/Supplementary_Tables_Figures/Supplementary_Table_S8.xlsx]

## Sheet: Glioblastoma_NAGS
Table S8.1. NAGS mRNA expression and copy number variation in glioblastoma samples
Sample Id	NAGS: Discrete copy number alteration values	NAGS: mRNA expression z-scores relative to all samples (FPKM capture, log2 transformed)
TCGA-26-5134-01	Diploid	-3.1034
C3L-03405	Diploid	-3.02812
TCGA-26-5136-01	Diploid	-2.578
TCGA-27-1837-01	Diploid	-2.578
TCGA-26-5133-01	Diploid	-2.366
TCGA-14-1825-01	Diploid	-2.008
TCGA-27-2523-01	Diploid	-1.8539
TCGA-06-5856-01	Diploid	-1.7818
TCGA-27-1834-01	Diploid	-1.7818
C3L-01887	Diploid	-1.71501
TCGA-06-0168-01	Diploid	-1.7127
C3N-02782	Diploid	-1.64709
TCGA-06-0878-01	Diploid	-1.5823
TCGA-06-5416-01	Diploid	-1.5207
TCGA-06-2563-01	Diploid	-1.4613
TCGA-14-0790-01	Diploid	-1.4613
C3L-04084	Diploid	-1.44786
C3L-02708	Diploid	-1.44532
TCGA-06-0129-01	Diploid	-1.4038
C3L-01048	Diploid	-1.37084
C3N-01814	Diploid	-1.36316
C3N-02770	Diploid	-1.3347
TCGA-12-0616-01	Diploid	-1.2945
C3N-02256	Diploid	-1.23042
TCGA-02-0047-01	Diploid	-1.1918
TCGA-28-5216-01	Diploid	-1.1918
TCGA-06-0178-01	Diploid	-1.1427
TCGA-26-5135-01	Diploid	-1.095
TCGA-32-4213-01	Diploid	-1.095
TCGA-06-5859-01	Diploid	-1.0486
TCGA-19-5960-01	Diploid	-1.0486
TCGA-28-1753-01	Diploid	-0.9594
C3N-02788	Diploid	-0.926436
C3N-01798	Diploid	-0.896502
C3L-02900	Diploid	-0.892524
C3L-03390	Diploid	-0.888767
TCGA-06-2558-01	Diploid	-0.8339
TCGA-32-1982-01	Diploid	-0.8339
C3N-01815	Diploid	-0.825039
TCGA-76-4931-01	Diploid	-0.794
C3L-02041	Diploid	-0.668898
C3L-03260	Diploid	-0.66092
TCGA-06-0238-01	Diploid	-0.6433
TCGA-32-1970-01	Diploid	-0.6433
C3N-02186	Diploid	-0.544683
TCGA-06-1804-01	Diploid	-0.5385
TCGA-76-4929-01	Diploid	-0.5385
C3N-02188	Diploid	-0.532552
C3N-00662	Diploid	-0.530042
C3L-00677	Diploid	-0.514686
TCGA-76-4925-01	Diploid	-0.4721
C3N-01368	Diploid	-0.460251
C3N-03088	Diploid	-0.458478
C3L-01061	Diploid	-0.457049
C3L-01327	Diploid	-0.42032
TCGA-06-0649-01	Diploid	-0.4082
C3L-01157	Diploid	-0.404355
C3N-00665	Diploid	-0.350641
TCGA-06-0747-01	Diploid	-0.3466
TCGA-06-2565-01	Diploid	-0.3466
TCGA-28-5209-01	Diploid	-0.3466
C3N-01857	Diploid	-0.327278
C3N-00663	Diploid	-0.30892
TCGA-26-1442-01	Diploid	-0.2871
TCGA-76-4926-01	Diploid	-0.2871
C3L-02705	Diploid	-0.272911
TCGA-06-0646-01	Diploid	-0.2582
TCGA-06-2557-01	Diploid	-0.2582
TCGA-27-2526-01	Diploid	-0.2582
TCGA-28-5208-01	Diploid	-0.2582
TCGA-32-2632-01	Diploid	-0.2582
TCGA-28-1747-01	Diploid	-0.2297
TCGA-41-2571-01	Diploid	-0.2297
C3N-01367	Diploid	-0.216042
C3L-02504	Diploid	-0.21423
TCGA-06-0157-01	Diploid	-0.1741
TCGA-06-0750-01	Diploid	-0.1741
C3L-02704	Diploid	-0.159238
TCGA-06-5413-01	Diploid	-0.147
TCGA-06-5858-01	Diploid	-0.147
C3L-01156	Diploid	-0.124577
TCGA-06-0749-01	Diploid	-0.0682
TCGA-14-2554-01	Diploid	-0.0682
TCGA-28-5220-01	Diploid	-0.0682
C3N-02185	Diploid	-0.049928
TCGA-06-0158-01	Diploid	-0.0428
TCGA-06-2561-01	Diploid	-0.0428
TCGA-19-1787-01	Diploid	-0.0428
TCGA-15-0742-01	Diploid	-0.0177
TCGA-06-5415-01	Diploid	0.0071
TCGA-26-5139-01	Diploid	0.0071
TCGA-27-2519-01	Diploid	0.0314
TCGA-27-2528-01	Diploid	0.0555
C3N-02769	Diploid	0.066643
TCGA-02-2486-01	Diploid	0.0792
TCGA-12-5299-01	Diploid	0.0792
TCGA-27-1830-01	Diploid	0.0792
TCGA-27-1831-01	Diploid	0.0792
C3L-01154	Diploid	0.083546
C3N-02784	Diploid	0.093112
C3L-02984	Diploid	0.113377
TCGA-06-0174-01	Diploid	0.1256
TCGA-32-1980-01	Diploid	0.1483
TCGA-16-1045-01	Diploid	0.1707
C3N-03184	Diploid	0.173106
C3L-01043	Diploid	0.17716
C3N-03180	Diploid	0.18143
C3N-02183	Diploid	0.191277
C3L-01149	Diploid	0.193585
C3N-01334	Diploid	0.204101
C3L-03387	Diploid	0.234846
TCGA-06-0219-01	Diploid	0.2363
C3N-01517	Diploid	0.238491
C3N-01816	Diploid	0.248828
TCGA-06-2570-01	Diploid	0.2576
C3L-03748	Diploid	0.259021
C3N-01518	Diploid	0.26437
C3L-02970	Diploid	0.27109
TCGA-12-3650-01	Diploid	0.2787
TCGA-19-2620-01	Diploid	0.2787
TCGA-28-5213-01	Diploid	0.2787
TCGA-32-2634-01	Diploid	0.2787
C3N-02785	Diploid	0.294088
TCGA-02-2485-01	Diploid	0.2995
TCGA-06-0125-01	Diploid	0.2995
C3N-01851	Diploid	0.319911
TCGA-06-5411-01	Diploid	0.32
TCGA-14-1829-01	Diploid	0.3603
TCGA-06-2564-01	Diploid	0.3801
C3N-02190	Diploid	0.396983
C3L-01155	Diploid	0.411791
TCGA-14-0787-01	Diploid	0.4191
C3N-01852	Diploid	0.421721
C3L-01142	Diploid	0.424965
TCGA-06-0138-01	Diploid	0.4572
TCGA-28-5204-01	Diploid	0.5127
TCGA-06-2559-01	Diploid	0.5665
TCGA-06-0210-01	Diploid	0.584
TCGA-06-2562-01	Diploid	0.6014
TCGA-15-1444-01	Diploid	0.6014
TCGA-14-1034-01	Diploid	0.6186
C3L-01049	Diploid	0.624362
C3L-03728	Diploid	0.630577
TCGA-06-0211-01	Diploid	0.6525
TCGA-41-2572-01	Diploid	0.6525
C3N-03182	Diploid	0.656269
C3L-02955	Diploid	0.673291
C3L-03392	Diploid	0.693429
C3L-00674	Diploid	0.69848
TCGA-14-1823-01	Diploid	0.7021
C3L-00104	Diploid	0.725466
C3N-01192	Diploid	0.741703
C3L-03266	Diploid	0.745103
TCGA-19-2629-01	Diploid	0.766
TCGA-02-2483-01	Diploid	0.7816
C3N-03186	Diploid	0.793804
C3L-01040	Diploid	0.80687
TCGA-06-2567-01	Diploid	0.8124
C3N-01364	Diploid	0.841232
TCGA-06-0645-01	Diploid	0.887
C3L-01045	Diploid	0.899392
C3L-03407	Diploid	0.923942
TCGA-14-0789-01	Diploid	0.9303
TCGA-19-2624-01	Diploid	0.9303
TCGA-06-0132-01	Diploid	0.9445
TCGA-06-0745-01	Diploid	0.9445
TCGA-32-2638-01	Diploid	0.9863
TCGA-32-5222-01	Diploid	1.0136
C3L-02707	Diploid	1.02108
C3N-03070	Diploid	1.03322
TCGA-06-5414-01	Diploid	1.067
TCGA-28-2514-01	Diploid	1.067
TCGA-14-0817-01	Diploid	1.1059
TCGA-27-2524-01	Diploid	1.1059
TCGA-06-5418-01	Diploid	1.1187
TCGA-06-5412-01	Diploid	1.1314
C3N-00661	Diploid	1.20399
TCGA-06-0141-01	Diploid	1.2056
C3L-01146	Diploid	1.2089
C3N-03183	Diploid	1.20907
TCGA-19-2619-01	Diploid	1.2176
TCGA-12-0618-01	Diploid	1.2415
TCGA-12-5295-01	Diploid	1.2533
TCGA-14-0781-01	Diploid	1.2533
TCGA-12-3652-01	Diploid	1.2882
TCGA-06-5410-01	Diploid	1.4941
TCGA-27-1832-01	Diploid	1.5543
C3N-01515	Diploid	1.65031
C3N-02181	Diploid	1.68904
TCGA-76-4928-01	Diploid	1.6959
C3N-02783	Diploid	1.70172
TCGA-26-5132-01	Diploid	1.705
C3L-01046	Diploid	1.89242
TCGA-28-2513-01	Diploid	1.9005
C3L-03400	Diploid	1.90964
C3N-02786	Diploid	2.28271
C3N-01856	Diploid	2.4104
C3N-01369	Diploid	2.58536
C3N-02255	Gain	-2.2193
C3N-03188	Gain	-1.39241
C3N-01366	Gain	-0.528001
TCGA-06-0686-01	Gain	-0.4398
TCGA-12-0821-01	Gain	-0.1741
TCGA-06-0743-01	Gain	-0.0941
TCGA-27-2521-01	Gain	-0.0941
TCGA-19-1390-01	Gain	-0.0682
C3L-02542	Gain	-0.023865
TCGA-27-1835-01	Gain	0.4759
TCGA-19-2625-01	Gain	0.6014
TCGA-32-2615-01	Gain	0.6525
TCGA-41-3915-01	Gain	0.6692
TCGA-28-5215-01	Gain	0.7021
TCGA-16-0846-01	Gain	0.8576
TCGA-32-2616-01	Gain	0.916
TCGA-28-5218-01	Gain	1.1314
TCGA-28-5207-01	Gain	1.1565
TCGA-14-0871-01	Shallow Deletion	-2.366
C3N-01196	Shallow Deletion	-1.97859
C3N-03473	Shallow Deletion	-1.42234
TCGA-06-0744-01	Shallow Deletion	-1.1918
TCGA-12-3653-01	Shallow Deletion	-1.1427
TCGA-41-4097-01	Shallow Deletion	-1.095
TCGA-41-5651-01	Shallow Deletion	-1.0486
C3L-03744	Shallow Deletion	-0.765919
C3N-01505	Shallow Deletion	-0.678748
C3N-01818	Shallow Deletion	-0.387844
TCGA-06-0130-01	Shallow Deletion	-0.3771
C3L-00365	Shallow Deletion	-0.257576
C3L-02465	Shallow Deletion	0.025174
TCGA-12-0619-01	Shallow Deletion	0.0792
C3L-03681	Shallow Deletion	0.138663
TCGA-06-0184-01	Shallow Deletion	0.2995
C3L-02642	Shallow Deletion	0.428318
TCGA-06-5408-01	Shallow Deletion	0.5665
TCGA-06-0190-01	Shallow Deletion	0.6356
TCGA-06-0882-01	Shallow Deletion	0.6857
TCGA-06-0187-01	Shallow Deletion	0.7343
TCGA-02-0055-01	Shallow Deletion	0.7971
TCGA-28-2509-01	Shallow Deletion	0.9303
TCGA-08-0386-01	Shallow Deletion	0.9585
TCGA-06-2569-01	Shallow Deletion	1.093
TCGA-06-0644-01	Shallow Deletion	1.3449

## Sheet: Glioblastoma_CPS1
Table S8.2. CPS1 mRNA expression and copy number variation in glioblastoma samples
Sample Id	CPS1: Discrete copy number alteration values	CPS1: mRNA expression z-scores relative to all samples (FPKM capture, log2 transformed)
TCGA-06-0130-01	Diploid	-2.9389
TCGA-12-3653-01	Diploid	-2.3007
C3L-01061	Diploid	-2.04055
TCGA-26-5136-01	Diploid	-1.9695
C3L-01045	Diploid	-1.91643
TCGA-28-5204-01	Diploid	-1.8554
C3L-01149	Diploid	-1.7958
TCGA-06-0878-01	Diploid	-1.7789
TCGA-12-5299-01	Diploid	-1.7789
C3N-03473	Diploid	-1.67967
C3N-02183	Diploid	-1.67547
C3N-02255	Diploid	-1.6522
TCGA-14-2554-01	Diploid	-1.603
C3L-02704	Diploid	-1.59879
TCGA-06-2559-01	Diploid	-1.5642
C3N-02770	Diploid	-1.5384
TCGA-27-1837-01	Diploid	-1.5271
C3N-01856	Diploid	-1.5143
TCGA-12-0616-01	Diploid	-1.5091
TCGA-76-4929-01	Diploid	-1.4915
TCGA-06-0187-01	Diploid	-1.3774
C3L-03260	Diploid	-1.3517
C3L-02465	Diploid	-1.33788
C3L-00677	Diploid	-1.28101
TCGA-06-0686-01	Diploid	-1.2634
TCGA-27-1831-01	Diploid	-1.2634
C3L-02970	Diploid	-1.25607
TCGA-26-5135-01	Diploid	-1.2371
TCGA-27-2526-01	Diploid	-1.1991
TCGA-19-2624-01	Diploid	-1.1868
TCGA-27-1835-01	Diploid	-1.1868
TCGA-27-2524-01	Diploid	-1.1868
TCGA-28-2513-01	Diploid	-1.1166
TCGA-41-2572-01	Diploid	-1.1054
C3N-01366	Diploid	-1.10275
C3N-02256	Diploid	-1.08192
TCGA-06-0750-01	Diploid	-1.0728
C3L-02705	Diploid	-1.05632
TCGA-06-5412-01	Diploid	-1.0517
TCGA-27-2523-01	Diploid	-1.0517
TCGA-41-2571-01	Diploid	-1.0413
TCGA-76-4928-01	Diploid	-1.0311
TCGA-32-1982-01	Diploid	-1.0011
TCGA-06-0184-01	Diploid	-0.9722
TCGA-06-0644-01	Diploid	-0.935
TCGA-19-5960-01	Diploid	-0.935
TCGA-12-3652-01	Diploid	-0.9171
C3N-03188	Diploid	-0.895333
TCGA-27-2519-01	Diploid	-0.8653
C3L-01327	Diploid	-0.854449
TCGA-06-0190-01	Diploid	-0.8405
TCGA-32-4213-01	Diploid	-0.8324
TCGA-28-5213-01	Diploid	-0.8244
TCGA-06-2563-01	Diploid	-0.7854
C3L-02542	Diploid	-0.783187
C3N-01367	Diploid	-0.732969
C3L-01046	Diploid	-0.700747
TCGA-12-0619-01	Diploid	-0.6985
TCGA-12-0821-01	Diploid	-0.678
TCGA-06-0749-01	Diploid	-0.6713
C3N-02785	Diploid	-0.662756
TCGA-06-2564-01	Diploid	-0.6581
C3N-02188	Diploid	-0.653401
TCGA-06-0168-01	Diploid	-0.6451
TCGA-06-0174-01	Diploid	-0.6386
C3N-00662	Diploid	-0.626081
C3N-02788	Diploid	-0.623869
C3L-03748	Diploid	-0.619912
TCGA-06-0645-01	Diploid	-0.6133
TCGA-26-5134-01	Diploid	-0.5827
C3L-02707	Diploid	-0.578244
C3N-01798	Diploid	-0.575632
C3N-01196	Diploid	-0.569728
C3L-01142	Diploid	-0.56898
TCGA-28-1753-01	Diploid	-0.5648
TCGA-06-5408-01	Diploid	-0.5416
C3N-01517	Diploid	-0.525007
TCGA-06-5413-01	Diploid	-0.519
TCGA-32-5222-01	Diploid	-0.519
C3L-00104	Diploid	-0.514718
C3L-01154	Diploid	-0.505072
C3N-01815	Diploid	-0.501038
TCGA-12-5295-01	Diploid	-0.4915
C3N-02185	Diploid	-0.443135
TCGA-02-0055-01	Diploid	-0.429
TCGA-02-2486-01	Diploid	-0.419
TCGA-06-0745-01	Diploid	-0.4042
TCGA-41-5651-01	Diploid	-0.366
C3N-01515	Diploid	-0.354462
TCGA-06-0138-01	Diploid	-0.343
C3L-03387	Diploid	-0.340654
TCGA-06-0141-01	Diploid	-0.3118
C3L-02504	Diploid	-0.290426
TCGA-12-0618-01	Diploid	-0.2774
TCGA-06-0747-01	Diploid	-0.2485
C3N-01334	Diploid	-0.238094
TCGA-14-0871-01	Diploid	-0.2284
TCGA-41-3915-01	Diploid	-0.2205
C3L-04084	Diploid	-0.209956
C3N-02181	Diploid	-0.181595
C3N-02190	Diploid	-0.179892
TCGA-06-5859-01	Diploid	-0.1488
C3N-03183	Diploid	-0.123984
TCGA-28-5207-01	Diploid	-0.076
TCGA-06-2558-01	Diploid	-0.0727
TCGA-14-1829-01	Diploid	-0.0694
C3N-02186	Diploid	-0.057875
C3L-02955	Diploid	-0.041117
C3N-02784	Diploid	-0.013224
C3N-01814	Diploid	-0.012659
C3L-01155	Diploid	-0.003544
TCGA-06-5411-01	Diploid	0.0272
TCGA-06-0743-01	Diploid	0.0476
TCGA-14-1825-01	Diploid	0.0533
C3L-03400	Diploid	0.054989
TCGA-12-3650-01	Diploid	0.0786
C3L-01043	Diploid	0.087197
C3L-03728	Diploid	0.100971
TCGA-06-2557-01	Diploid	0.1059
TCGA-02-0047-01	Diploid	0.1086
C3L-03405	Diploid	0.126193
TCGA-14-0787-01	Diploid	0.1376
TCGA-28-1747-01	Diploid	0.1631
TCGA-06-0211-01	Diploid	0.1878
TCGA-06-0132-01	Diploid	0.2047
C3L-03744	Diploid	0.209633
C3N-00665	Diploid	0.218809
C3L-02708	Diploid	0.246252
TCGA-28-5216-01	Diploid	0.2467
C3L-01049	Diploid	0.278695
TCGA-08-0386-01	Diploid	0.3061
TCGA-06-2570-01	Diploid	0.3146
TCGA-02-2485-01	Diploid	0.3292
C3N-02783	Diploid	0.337078
C3L-01157	Diploid	0.341944
C3L-00674	Diploid	0.369989
C3N-01369	Diploid	0.371197
TCGA-32-2638-01	Diploid	0.3735
TCGA-06-5410-01	Diploid	0.3833
TCGA-06-0238-01	Diploid	0.4231
TCGA-06-2562-01	Diploid	0.436
C3N-02782	Diploid	0.45122
TCGA-06-0210-01	Diploid	0.4907
TCGA-32-2632-01	Diploid	0.501
C3N-03180	Diploid	0.507883
C3L-01146	Diploid	0.537031
C3N-01857	Diploid	0.541623
TCGA-14-0781-01	Diploid	0.5518
C3N-03182	Diploid	0.564451
TCGA-76-4926-01	Diploid	0.5661
TCGA-16-1045-01	Diploid	0.5708
TCGA-32-1980-01	Diploid	0.5723
TCGA-06-0744-01	Diploid	0.6207
TCGA-06-5858-01	Diploid	0.6496
C3L-01040	Diploid	0.655858
TCGA-06-0219-01	Diploid	0.6609
C3L-02642	Diploid	0.689034
TCGA-06-0157-01	Diploid	0.6939
C3L-01887	Diploid	0.699367
TCGA-15-0742-01	Diploid	0.7218
C3L-02900	Diploid	0.729084
TCGA-06-0158-01	Diploid	0.7399
TCGA-06-5415-01	Diploid	0.7488
TCGA-41-4097-01	Diploid	0.7538
C3N-01505	Diploid	0.76568
TCGA-76-4931-01	Diploid	0.7725
TCGA-26-1442-01	Diploid	0.792
C3N-01852	Diploid	0.799943
TCGA-14-0789-01	Diploid	0.8122
TCGA-27-1830-01	Diploid	0.8157
TCGA-32-1970-01	Diploid	0.8204
TCGA-06-0129-01	Diploid	0.8353
C3N-03184	Diploid	0.841855
C3L-03392	Diploid	0.846352
TCGA-02-2483-01	Diploid	0.8546
C3L-02984	Diploid	0.863599
TCGA-19-2620-01	Diploid	0.8646
TCGA-28-5220-01	Diploid	0.881
C3N-01818	Diploid	0.894421
C3L-03266	Diploid	0.91143
TCGA-06-2561-01	Diploid	0.9386
C3N-03088	Diploid	0.945087
C3L-03681	Diploid	0.951313
TCGA-06-0646-01	Diploid	0.9743
C3L-03407	Diploid	0.98651
TCGA-14-1034-01	Diploid	0.9954
C3L-00365	Diploid	1.00789
TCGA-06-5418-01	Diploid	1.0234
C3N-03186	Diploid	1.064
TCGA-06-5414-01	Diploid	1.0707
C3N-00663	Diploid	1.07416
TCGA-76-4925-01	Diploid	1.0776
TCGA-26-5133-01	Diploid	1.0879
C3N-01368	Diploid	1.09009
TCGA-32-2616-01	Diploid	1.1213
C3N-00661	Diploid	1.16101
C3N-01518	Diploid	1.1702
TCGA-06-0178-01	Diploid	1.2215
TCGA-27-2528-01	Diploid	1.2309
TCGA-28-5208-01	Diploid	1.2395
TCGA-27-1832-01	Diploid	1.2682
C3N-01192	Diploid	1.27029
TCGA-06-2565-01	Diploid	1.2717
TCGA-06-2567-01	Diploid	1.273
TCGA-06-1804-01	Diploid	1.3177
C3L-02041	Diploid	1.39283
TCGA-19-2619-01	Diploid	1.3965
C3N-02769	Diploid	1.40833
TCGA-19-1787-01	Diploid	1.461
C3L-01048	Diploid	1.46988
TCGA-06-0125-01	Diploid	1.4822
TCGA-26-5139-01	Diploid	1.4918
TCGA-26-5132-01	Diploid	1.5013
TCGA-32-2634-01	Diploid	1.5256
TCGA-28-5209-01	Diploid	1.5497
C3N-01816	Diploid	1.5517
TCGA-28-2514-01	Diploid	1.5566
C3N-01851	Diploid	1.57073
C3L-01156	Diploid	1.63536
TCGA-27-2521-01	Diploid	1.9094
TCGA-19-2629-01	Diploid	2.1649
C3N-03070	Diploid	2.38856
C3L-03390	Diploid	2.52785
C3N-01364	Gain	-1.63551
TCGA-14-1823-01	Gain	-1.4245
TCGA-28-5218-01	Gain	-0.7703
TCGA-06-2569-01	Gain	-0.1416
TCGA-16-0846-01	Gain	0.2603
TCGA-14-0817-01	Gain	0.3167
TCGA-27-1834-01	Gain	1.1581
TCGA-28-2509-01	Shallow Deletion	-2.0328
C3N-02786	Shallow Deletion	-0.514069
TCGA-19-1390-01	Shallow Deletion	-0.0793
TCGA-32-2615-01	Shallow Deletion	0.2513
TCGA-06-0649-01	Shallow Deletion	0.267
TCGA-06-5856-01	Shallow Deletion	0.6567
TCGA-06-0882-01	Shallow Deletion	0.6912
TCGA-06-5416-01	Shallow Deletion	0.7113
TCGA-19-2625-01	Shallow Deletion	0.7231
TCGA-14-0790-01	Shallow Deletion	0.8015
TCGA-28-5215-01	Shallow Deletion	1.0938
TCGA-15-1444-01	Shallow Deletion	1.9553

## Sheet: Glioblastoma_Citrin
Table S8.3. Citrin mRNA expression and copy number variation in glioblastoma samples
Sample Id	SLC25A13: Discrete copy number alteration values	SLC25A13: mRNA expression z-scores relative to all samples (FPKM capture, log2 transformed)
C3L-01154	Amplification	-0.670924
TCGA-06-0645-01	Amplification	0.0691
TCGA-19-2619-01	Amplification	0.7536
TCGA-06-0158-01	Amplification	0.9824
TCGA-06-0184-01	Amplification	1.0884
TCGA-06-2557-01	Amplification	1.3505
TCGA-26-5134-01	Diploid	-3.1254
TCGA-32-4213-01	Diploid	-2.7875
C3N-02783	Diploid	-2.20767
C3N-03070	Diploid	-2.17566
C3N-00663	Diploid	-2.10369
TCGA-12-3652-01	Diploid	-1.9117
TCGA-19-2620-01	Diploid	-1.7768
TCGA-41-4097-01	Diploid	-1.7338
C3L-02041	Diploid	-1.50822
C3N-01852	Diploid	-1.17742
C3L-00104	Diploid	-1.16577
TCGA-06-5416-01	Diploid	-1.0267
TCGA-28-5216-01	Diploid	-1.0025
C3L-02708	Diploid	-0.971469
TCGA-02-0047-01	Diploid	-0.9499
TCGA-32-2615-01	Diploid	-0.9395
C3N-02185	Diploid	-0.902956
TCGA-28-2514-01	Diploid	-0.7808
C3N-01851	Diploid	-0.730102
TCGA-19-2625-01	Diploid	-0.6809
TCGA-26-5133-01	Diploid	-0.5221
TCGA-06-0178-01	Diploid	-0.4523
C3L-01142	Diploid	-0.43156
C3N-02183	Diploid	-0.355572
C3N-01816	Diploid	-0.295471
TCGA-06-2570-01	Diploid	-0.1938
TCGA-06-0219-01	Diploid	-0.1902
TCGA-06-2569-01	Diploid	-0.1535
TCGA-27-2528-01	Diploid	0.0141
TCGA-28-5208-01	Diploid	0.0331
TCGA-06-0129-01	Diploid	0.0566
C3L-03400	Diploid	0.122773
C3L-01061	Diploid	0.159561
C3N-02186	Diploid	0.239317
TCGA-15-1444-01	Diploid	0.2704
C3L-03392	Diploid	0.36644
TCGA-06-2565-01	Diploid	0.4594
C3N-02786	Diploid	0.47738
C3N-03473	Diploid	0.495035
C3N-01369	Diploid	0.773859
TCGA-02-2483-01	Diploid	0.8948
C3N-01367	Diploid	1.00705
C3L-02955	Diploid	1.52729
C3N-03180	Diploid	1.62774
TCGA-32-2634-01	Diploid	2.0552
TCGA-06-0168-01	Gain	-3.2634
TCGA-32-1982-01	Gain	-2.6721
C3L-01149	Gain	-2.60215
TCGA-26-5136-01	Gain	-2.3091
C3L-02465	Gain	-2.21497
TCGA-28-5213-01	Gain	-2.1885
TCGA-14-0871-01	Gain	-1.8411
C3N-02788	Gain	-1.6298
C3L-01146	Gain	-1.57432
TCGA-27-1837-01	Gain	-1.5041
TCGA-27-1831-01	Gain	-1.3297
C3L-02707	Gain	-1.31892
TCGA-28-1753-01	Gain	-1.3046
TCGA-14-1825-01	Gain	-1.2984
TCGA-12-3650-01	Gain	-1.2738
C3L-01327	Gain	-1.15862
C3L-01157	Gain	-1.15365
C3L-01045	Gain	-1.0936
TCGA-12-0616-01	Gain	-1.0621
TCGA-26-5135-01	Gain	-1.0402
TCGA-06-0878-01	Gain	-1.0375
TCGA-14-1829-01	Gain	-0.9999
TCGA-26-1442-01	Gain	-0.976
TCGA-06-0749-01	Gain	-0.9603
TCGA-06-0138-01	Gain	-0.9473
C3N-03188	Gain	-0.937502
TCGA-41-3915-01	Gain	-0.8986
C3L-01048	Gain	-0.893282
TCGA-14-0789-01	Gain	-0.8536
TCGA-02-0055-01	Gain	-0.8511
C3L-02970	Gain	-0.837793
TCGA-02-2486-01	Gain	-0.7454
C3L-01046	Gain	-0.689411
C3N-01364	Gain	-0.688711
TCGA-14-0787-01	Gain	-0.6383
C3N-00661	Gain	-0.632548
C3N-01334	Gain	-0.625734
C3L-00365	Gain	-0.623995
TCGA-14-1034-01	Gain	-0.5117
TCGA-27-2526-01	Gain	-0.5055
TCGA-27-1835-01	Gain	-0.5034
TCGA-32-1980-01	Gain	-0.491
TCGA-14-2554-01	Gain	-0.4787
C3N-03088	Gain	-0.42447
C3N-01505	Gain	-0.407466
TCGA-41-2572-01	Gain	-0.4065
TCGA-06-0132-01	Gain	-0.3675
C3L-02705	Gain	-0.359311
C3N-03186	Gain	-0.334123
C3N-02785	Gain	-0.333041
C3L-03407	Gain	-0.330738
C3N-02769	Gain	-0.322893
TCGA-06-2559-01	Gain	-0.3103
TCGA-06-0649-01	Gain	-0.301
TCGA-27-1832-01	Gain	-0.2843
C3L-04084	Gain	-0.283634
TCGA-27-2524-01	Gain	-0.264
C3N-02255	Gain	-0.262715
TCGA-28-2513-01	Gain	-0.2548
TCGA-06-0743-01	Gain	-0.2331
TCGA-14-1823-01	Gain	-0.2277
C3N-02770	Gain	-0.225744
C3L-01156	Gain	-0.222354
C3N-01857	Gain	-0.192894
TCGA-06-0686-01	Gain	-0.1674
TCGA-12-3653-01	Gain	-0.1639
C3N-01192	Gain	-0.16016
TCGA-06-2561-01	Gain	-0.1431
C3L-03748	Gain	-0.14035
C3L-02642	Gain	-0.095725
C3L-03728	Gain	-0.089013
C3L-03387	Gain	-0.059715
TCGA-16-0846-01	Gain	-0.0555
C3L-00677	Gain	-0.052789
TCGA-14-0817-01	Gain	-0.0309
TCGA-32-2638-01	Gain	-0.0115
C3L-02504	Gain	0.005467
TCGA-06-0187-01	Gain	0.0094
TCGA-06-0747-01	Gain	0.0284
TCGA-06-0750-01	Gain	0.0284
C3L-01155	Gain	0.056855
C3N-01518	Gain	0.063642
TCGA-26-5132-01	Gain	0.0768
TCGA-12-5295-01	Gain	0.0799
C3L-03266	Gain	0.089624
TCGA-14-0781-01	Gain	0.0906
C3L-02984	Gain	0.105037
TCGA-28-2509-01	Gain	0.118
TCGA-26-5139-01	Gain	0.1285
TCGA-28-5207-01	Gain	0.13
TCGA-16-1045-01	Gain	0.1375
TCGA-14-0790-01	Gain	0.1435
C3N-01818	Gain	0.146829
TCGA-06-0744-01	Gain	0.1509
C3N-03184	Gain	0.15174
TCGA-76-4928-01	Gain	0.1553
C3N-01798	Gain	0.156565
TCGA-15-0742-01	Gain	0.1598
C3L-03405	Gain	0.160822
C3N-02190	Gain	0.203097
TCGA-06-5410-01	Gain	0.2036
TCGA-06-5411-01	Gain	0.218
C3L-01887	Gain	0.232028
TCGA-06-2567-01	Gain	0.2337
TCGA-06-5412-01	Gain	0.2578
C3L-02900	Gain	0.261438
TCGA-27-2519-01	Gain	0.2704
TCGA-12-0821-01	Gain	0.2926
TCGA-76-4926-01	Gain	0.2968
TCGA-06-5418-01	Gain	0.2982
TCGA-32-5222-01	Gain	0.3173
TCGA-02-2485-01	Gain	0.3201
C3L-01049	Gain	0.320924
TCGA-06-0882-01	Gain	0.3296
TCGA-28-1747-01	Gain	0.3296
TCGA-06-5414-01	Gain	0.3404
C3L-03681	Gain	0.352179
C3L-01040	Gain	0.353043
C3N-01515	Gain	0.353739
C3N-00662	Gain	0.358467
TCGA-12-5299-01	Gain	0.3618
TCGA-76-4929-01	Gain	0.3632
C3N-01856	Gain	0.366825
C3L-01043	Gain	0.453344
TCGA-06-0646-01	Gain	0.4594
TCGA-06-5856-01	Gain	0.4657
TCGA-06-5408-01	Gain	0.467
C3N-01368	Gain	0.522157
C3L-03744	Gain	0.537625
TCGA-06-0190-01	Gain	0.5668
C3N-01517	Gain	0.567883
TCGA-06-1804-01	Gain	0.5728
TCGA-06-2558-01	Gain	0.5824
TCGA-06-0745-01	Gain	0.6272
TCGA-19-2624-01	Gain	0.6272
TCGA-27-1834-01	Gain	0.6318
TCGA-76-4925-01	Gain	0.633
TCGA-06-0174-01	Gain	0.6457
TCGA-27-1830-01	Gain	0.6515
TCGA-76-4931-01	Gain	0.6527
TCGA-06-2562-01	Gain	0.6596
TCGA-28-5220-01	Gain	0.6823
TCGA-32-1970-01	Gain	0.7026
C3L-03390	Gain	0.710486
TCGA-19-2629-01	Gain	0.7305
TCGA-32-2632-01	Gain	0.7349
TCGA-06-5413-01	Gain	0.7481
TCGA-06-0130-01	Gain	0.7721
TCGA-19-5960-01	Gain	0.7721
C3N-01196	Gain	0.804612
TCGA-06-0210-01	Gain	0.8138
TCGA-27-2521-01	Gain	0.8558
TCGA-06-0141-01	Gain	0.8579
TCGA-12-0619-01	Gain	0.8795
TCGA-28-5215-01	Gain	0.9019
TCGA-28-5204-01	Gain	0.912
TCGA-19-1787-01	Gain	0.9241
C3L-02704	Gain	0.933533
C3N-00665	Gain	0.94232
TCGA-27-2523-01	Gain	0.9765
TCGA-06-0644-01	Gain	1.0113
TCGA-28-5218-01	Gain	1.0219
TCGA-06-2563-01	Gain	1.0247
C3L-02542	Gain	1.03397
C3L-00674	Gain	1.07727
TCGA-06-0125-01	Gain	1.0838
TCGA-08-0386-01	Gain	1.0958
TCGA-28-5209-01	Gain	1.0958
TCGA-41-5651-01	Gain	1.104
TCGA-06-5415-01	Gain	1.1214
C3N-01815	Gain	1.1277
TCGA-19-1390-01	Gain	1.1466
TCGA-41-2571-01	Gain	1.1537
TCGA-06-0157-01	Gain	1.1715
C3N-02784	Gain	1.19554
TCGA-06-0211-01	Gain	1.2367
TCGA-06-5859-01	Gain	1.2554
TCGA-06-0238-01	Gain	1.263
C3N-02181	Gain	1.27962
C3N-01366	Gain	1.31754
C3N-01814	Gain	1.33635
TCGA-12-0618-01	Gain	1.3657
TCGA-06-2564-01	Gain	1.4626
TCGA-06-5858-01	Gain	1.474
C3N-03183	Gain	1.50624
C3N-02188	Gain	1.67338
C3N-02256	Gain	1.79051
C3N-02782	Gain	1.89313
C3L-03260	Gain	1.90255
TCGA-32-2616-01	Gain	2.086
C3N-03182	Gain	2.25589

## Sheet: GBM_NAGS
Table S8.4. NAGS mRNA expression and copy number variation in glioblastoma multiforme samples
Sample Id	NAGS: Putative copy-number alterations from GISTIC	NAGS: mRNA expression z-scores relative to all samples (log RNA Seq V2 RSEM)
TCGA-02-0055-01	Shallow Deletion	0.91
TCGA-06-0130-01	Shallow Deletion	-0.6263
TCGA-06-0184-01	Shallow Deletion	0.0645
TCGA-06-0187-01	Shallow Deletion	0.626
TCGA-06-0190-01	Shallow Deletion	0.6876
TCGA-06-0644-01	Shallow Deletion	1.1812
TCGA-06-0744-01	Shallow Deletion	-1.4818
TCGA-06-0882-01	Shallow Deletion	0.4298
TCGA-06-2569-01	Shallow Deletion	0.918
TCGA-06-5408-01	Shallow Deletion	0.1718
TCGA-08-0386-01	Shallow Deletion	0.6963
TCGA-12-0619-01	Shallow Deletion	-0.3343
TCGA-12-3653-01	Shallow Deletion	-0.8613
TCGA-14-0871-01	Shallow Deletion	0.5587
TCGA-28-2509-01	Shallow Deletion	0.8448
TCGA-41-4097-01	Shallow Deletion	-0.6961
TCGA-41-5651-01	Shallow Deletion	-1.0854
TCGA-02-0047-01	Diploid	-1.2356
TCGA-02-2483-01	Diploid	0.3342
TCGA-02-2485-01	Diploid	0.0069
TCGA-02-2486-01	Diploid	0.2327
TCGA-06-0125-01	Diploid	-0.2971
TCGA-06-0129-01	Diploid	-2.2311
TCGA-06-0132-01	Diploid	1.2275
TCGA-06-0138-01	Diploid	0.9228
TCGA-06-0141-01	Diploid	1.216
TCGA-06-0157-01	Diploid	-0.5157
TCGA-06-0158-01	Diploid	-0.5435
TCGA-06-0168-01	Diploid	0.7042
TCGA-06-0174-01	Diploid	-0.0842
TCGA-06-0178-01	Diploid	-0.7487
TCGA-06-0210-01	Diploid	0.3714
TCGA-06-0211-01	Diploid	0.9018
TCGA-06-0219-01	Diploid	0.5498
TCGA-06-0238-01	Diploid	-0.7202
TCGA-06-0645-01	Diploid	0.8777
TCGA-06-0646-01	Diploid	-0.5412
TCGA-06-0649-01	Diploid	-0.2201
TCGA-06-0745-01	Diploid	0.5343
TCGA-06-0747-01	Diploid	-0.8379
TCGA-06-0749-01	Diploid	-0.0757
TCGA-06-0750-01	Diploid	-0.2805
TCGA-06-0878-01	Diploid	-0.6466
TCGA-06-1804-01	Diploid	-1.031
TCGA-06-2558-01	Diploid	-1.1962
TCGA-06-2559-01	Diploid	0.509
TCGA-06-2561-01	Diploid	-0.0647
TCGA-06-2562-01	Diploid	0.2393
TCGA-06-2563-01	Diploid	-2.0443
TCGA-06-2564-01	Diploid	-0.2387
TCGA-06-2565-01	Diploid	-0.9631
TCGA-06-2567-01	Diploid	0.3834
TCGA-06-2570-01	Diploid	-0.0032
TCGA-06-5410-01	Diploid	1.5475
TCGA-06-5411-01	Diploid	-0.035
TCGA-06-5412-01	Diploid	1.1916
TCGA-06-5413-01	Diploid	-0.5371
TCGA-06-5414-01	Diploid	0.5237
TCGA-06-5415-01	Diploid	-1.3199
TCGA-06-5416-01	Diploid	-1.2526
TCGA-06-5418-01	Diploid	1.0472
TCGA-06-5856-01	Diploid	-2.3719
TCGA-06-5858-01	Diploid	-0.598
TCGA-06-5859-01	Diploid	-1.6806
TCGA-12-0616-01	Diploid	-0.7365
TCGA-12-0618-01	Diploid	0.7301
TCGA-12-3650-01	Diploid	1.1351
TCGA-12-3652-01	Diploid	1.7579
TCGA-12-5295-01	Diploid	1.7206
TCGA-12-5299-01	Diploid	-0.4586
TCGA-14-0781-01	Diploid	1.2032
TCGA-14-0787-01	Diploid	0.9743
TCGA-14-0789-01	Diploid	1.3023
TCGA-14-0790-01	Diploid	-1.349
TCGA-14-0817-01	Diploid	1.2952
TCGA-14-1034-01	Diploid	0.8459
TCGA-14-1823-01	Diploid	1.3734
TCGA-14-1825-01	Diploid	-0.2711
TCGA-14-1829-01	Diploid	0.9155
TCGA-14-2554-01	Diploid	-0.3974
TCGA-15-0742-01	Diploid	-0.168
TCGA-15-1444-01	Diploid	0.2516
TCGA-16-1045-01	Diploid	0.3824
TCGA-19-1787-01	Diploid	-0.5868
TCGA-19-2619-01	Diploid	0.8119
TCGA-19-2620-01	Diploid	1.268
TCGA-19-2624-01	Diploid	0.4629
TCGA-19-2629-01	Diploid	0.2882
TCGA-19-4065-01	Diploid	0.5294
TCGA-19-5960-01	Diploid	-1.6271
TCGA-26-1442-01	Diploid	-0.4893
TCGA-26-5132-01	Diploid	1.6868
TCGA-26-5133-01	Diploid	-2.9543
TCGA-26-5134-01	Diploid	-1.2161
TCGA-26-5135-01	Diploid	-1.0671
TCGA-26-5136-01	Diploid	-1.1588
TCGA-26-5139-01	Diploid	0.005
TCGA-27-1830-01	Diploid	-0.0754
TCGA-27-1831-01	Diploid	0.8272
TCGA-27-1832-01	Diploid	1.3723
TCGA-27-1834-01	Diploid	-2.1121
TCGA-27-1837-01	Diploid	-1.6334
TCGA-27-2519-01	Diploid	-0.0671
TCGA-27-2523-01	Diploid	-2.8197
TCGA-27-2524-01	Diploid	1.4035
TCGA-27-2526-01	Diploid	-0.3218
TCGA-27-2528-01	Diploid	-0.2785
TCGA-28-1747-01	Diploid	-0.5595
TCGA-28-1753-01	Diploid	0.1132
TCGA-28-2510-01	Diploid	-0.241
TCGA-28-2513-01	Diploid	2.3323
TCGA-28-2514-01	Diploid	0.8399
TCGA-28-5204-01	Diploid	0.3428
TCGA-28-5208-01	Diploid	-0.6312
TCGA-28-5209-01	Diploid	-0.8745
TCGA-28-5213-01	Diploid	2.0551
TCGA-28-5216-01	Diploid	-0.9939
TCGA-28-5220-01	Diploid	-0.0657
TCGA-32-1970-01	Diploid	-1.0349
TCGA-32-1980-01	Diploid	0.0415
TCGA-32-1982-01	Diploid	1.1578
TCGA-32-2632-01	Diploid	-0.3537
TCGA-32-2634-01	Diploid	-0.4567
TCGA-32-2638-01	Diploid	0.4333
TCGA-32-4213-01	Diploid	0.4736
TCGA-32-5222-01	Diploid	0.9494
TCGA-41-2571-01	Diploid	-0.1972
TCGA-41-2572-01	Diploid	0.9071
TCGA-76-4925-01	Diploid	-1.0924
TCGA-76-4926-01	Diploid	-0.6979
TCGA-76-4928-01	Diploid	1.479
TCGA-76-4929-01	Diploid	-0.6606
TCGA-76-4931-01	Diploid	-1.2851
TCGA-06-0686-01	Gain	0.7974
TCGA-06-0743-01	Gain	-0.2439
TCGA-06-2557-01	Gain	-0.9061
TCGA-12-0821-01	Gain	-0.5574
TCGA-16-0846-01	Gain	1.0244
TCGA-19-1390-01	Gain	-0.7253
TCGA-19-2625-01	Gain	0.5026
TCGA-27-1835-01	Gain	0.8831
TCGA-27-2521-01	Gain	-0.6023
TCGA-28-5207-01	Gain	1.2584
TCGA-28-5215-01	Gain	0.2814
TCGA-28-5218-01	Gain	1.5785
TCGA-32-2615-01	Gain	0.2283
TCGA-32-2616-01	Gain	0.2216
TCGA-41-3915-01	Gain	1.0778

## Sheet: GBM_CPS1
Table S8.5. CPS1 mRNA expression and copy number variation in glioblastoma multiforme samples
Sample Id	CPS1: Putative copy-number alterations from GISTIC	CPS1: mRNA expression z-scores relative to all samples (log RNA Seq V2 RSEM)
TCGA-06-0649-01	Shallow Deletion	0.402
TCGA-06-0882-01	Shallow Deletion	0.5615
TCGA-06-5416-01	Shallow Deletion	1.003
TCGA-06-5856-01	Shallow Deletion	0.5476
TCGA-14-0790-01	Shallow Deletion	1.0202
TCGA-15-1444-01	Shallow Deletion	1.8738
TCGA-19-1390-01	Shallow Deletion	-0.3882
TCGA-19-2625-01	Shallow Deletion	0.675
TCGA-28-2509-01	Shallow Deletion	-2.2567
TCGA-28-5215-01	Shallow Deletion	0.9132
TCGA-32-2615-01	Shallow Deletion	0.0173
TCGA-02-0047-01	Diploid	0.1853
TCGA-02-0055-01	Diploid	-0.4706
TCGA-02-2483-01	Diploid	0.6394
TCGA-02-2485-01	Diploid	0.1887
TCGA-02-2486-01	Diploid	-0.3841
TCGA-06-0125-01	Diploid	1.2767
TCGA-06-0129-01	Diploid	0.5968
TCGA-06-0130-01	Diploid	-3.1421
TCGA-06-0132-01	Diploid	0.2707
TCGA-06-0138-01	Diploid	-0.1899
TCGA-06-0141-01	Diploid	-0.4256
TCGA-06-0157-01	Diploid	0.5912
TCGA-06-0158-01	Diploid	0.5555
TCGA-06-0168-01	Diploid	0.5761
TCGA-06-0174-01	Diploid	-0.7887
TCGA-06-0178-01	Diploid	1.5771
TCGA-06-0184-01	Diploid	-1.1668
TCGA-06-0187-01	Diploid	-1.5698
TCGA-06-0190-01	Diploid	-0.9227
TCGA-06-0210-01	Diploid	0.3758
TCGA-06-0211-01	Diploid	-0.0667
TCGA-06-0219-01	Diploid	0.8289
TCGA-06-0238-01	Diploid	0.4628
TCGA-06-0644-01	Diploid	-1.1764
TCGA-06-0645-01	Diploid	-0.7295
TCGA-06-0646-01	Diploid	0.9243
TCGA-06-0686-01	Diploid	-0.7445
TCGA-06-0743-01	Diploid	-0.0143
TCGA-06-0744-01	Diploid	0.614
TCGA-06-0745-01	Diploid	-0.6956
TCGA-06-0747-01	Diploid	-0.4697
TCGA-06-0749-01	Diploid	-0.7151
TCGA-06-0750-01	Diploid	-1.178
TCGA-06-0878-01	Diploid	-1.3373
TCGA-06-1804-01	Diploid	1.2131
TCGA-06-2558-01	Diploid	-0.1859
TCGA-06-2559-01	Diploid	-1.7301
TCGA-06-2561-01	Diploid	0.9917
TCGA-06-2562-01	Diploid	0.2467
TCGA-06-2563-01	Diploid	-1.0036
TCGA-06-2564-01	Diploid	-1.0171
TCGA-06-2565-01	Diploid	1.0908
TCGA-06-2567-01	Diploid	1.092
TCGA-06-2570-01	Diploid	0.1912
TCGA-06-5408-01	Diploid	-0.8049
TCGA-06-5410-01	Diploid	0.3111
TCGA-06-5411-01	Diploid	-0.1635
TCGA-06-5412-01	Diploid	-1.1817
TCGA-06-5413-01	Diploid	-0.7245
TCGA-06-5414-01	Diploid	0.8032
TCGA-06-5415-01	Diploid	0.1708
TCGA-06-5418-01	Diploid	0.9668
TCGA-06-5858-01	Diploid	0.4905
TCGA-06-5859-01	Diploid	-0.38
TCGA-12-0616-01	Diploid	-1.2472
TCGA-12-0618-01	Diploid	-0.6307
TCGA-12-0619-01	Diploid	-0.9425
TCGA-12-0821-01	Diploid	-0.8879
TCGA-12-3650-01	Diploid	0.4544
TCGA-12-3652-01	Diploid	-0.8664
TCGA-12-5295-01	Diploid	-0.412
TCGA-12-5299-01	Diploid	-2.1298
TCGA-14-0781-01	Diploid	0.4627
TCGA-14-0787-01	Diploid	0.3671
TCGA-14-0789-01	Diploid	0.961
TCGA-14-0871-01	Diploid	1.3247
TCGA-14-1034-01	Diploid	1.1152
TCGA-14-1825-01	Diploid	1.0366
TCGA-14-1829-01	Diploid	0.1511
TCGA-14-2554-01	Diploid	-1.8443
TCGA-15-0742-01	Diploid	0.6984
TCGA-16-1045-01	Diploid	0.6907
TCGA-19-1787-01	Diploid	1.3047
TCGA-19-2619-01	Diploid	1.2027
TCGA-19-2620-01	Diploid	1.3552
TCGA-19-2624-01	Diploid	-1.546
TCGA-19-2629-01	Diploid	2.0252
TCGA-19-4065-01	Diploid	-0.7334
TCGA-19-5960-01	Diploid	-1.1876
TCGA-26-1442-01	Diploid	0.7699
TCGA-26-5132-01	Diploid	1.4542
TCGA-26-5133-01	Diploid	1.0453
TCGA-26-5134-01	Diploid	0.5405
TCGA-26-5135-01	Diploid	-1.2196
TCGA-26-5136-01	Diploid	-1.2286
TCGA-26-5139-01	Diploid	1.5877
TCGA-27-1830-01	Diploid	0.789
TCGA-27-1831-01	Diploid	-1.0105
TCGA-27-1832-01	Diploid	1.1422
TCGA-27-1835-01	Diploid	-1.1158
TCGA-27-1837-01	Diploid	-0.9756
TCGA-27-2519-01	Diploid	-0.9706
TCGA-27-2521-01	Diploid	1.8042
TCGA-27-2523-01	Diploid	-1.4466
TCGA-27-2524-01	Diploid	-1.2156
TCGA-27-2526-01	Diploid	-1.2855
TCGA-27-2528-01	Diploid	1.1502
TCGA-28-1747-01	Diploid	0.035
TCGA-28-1753-01	Diploid	-0.029
TCGA-28-2510-01	Diploid	-0.0361
TCGA-28-2513-01	Diploid	-1.1444
TCGA-28-2514-01	Diploid	1.4682
TCGA-28-5204-01	Diploid	-2.0791
TCGA-28-5207-01	Diploid	-0.1288
TCGA-28-5208-01	Diploid	1.165
TCGA-28-5209-01	Diploid	1.4297
TCGA-28-5213-01	Diploid	-0.0892
TCGA-28-5216-01	Diploid	0.4474
TCGA-28-5220-01	Diploid	0.9436
TCGA-32-1970-01	Diploid	0.7379
TCGA-32-1980-01	Diploid	0.5462
TCGA-32-1982-01	Diploid	-0.0835
TCGA-32-2616-01	Diploid	0.7987
TCGA-32-2632-01	Diploid	0.5072
TCGA-32-2634-01	Diploid	1.2595
TCGA-32-2638-01	Diploid	0.0618
TCGA-32-4213-01	Diploid	-0.0741
TCGA-32-5222-01	Diploid	-0.6645
TCGA-41-2571-01	Diploid	-1.0767
TCGA-41-2572-01	Diploid	-1.1127
TCGA-41-3915-01	Diploid	-0.1027
TCGA-41-4097-01	Diploid	1.076
TCGA-41-5651-01	Diploid	-0.3281
TCGA-76-4925-01	Diploid	0.8912
TCGA-76-4926-01	Diploid	0.4309
TCGA-76-4928-01	Diploid	-1.3291
TCGA-76-4929-01	Diploid	-1.5991
TCGA-76-4931-01	Diploid	0.6506
TCGA-06-2557-01	Gain	-0.173
TCGA-06-2569-01	Gain	-0.3205
TCGA-08-0386-01	Gain	0.1266
TCGA-12-3653-01	Gain	-2.2217
TCGA-14-0817-01	Gain	0.3339
TCGA-14-1823-01	Gain	-1.2669
TCGA-16-0846-01	Gain	0.2835
TCGA-27-1834-01	Gain	1.2108
TCGA-28-5218-01	Gain	-0.7079

## Sheet: GBM_Citrin
Table S8.6. Citrin mRNA expression and copy number variation in glioblastoma multiforme samples
Sample Id	SLC25A13: Putative copy-number alterations from GISTIC	SLC25A13: mRNA expression z-scores relative to all samples (log RNA Seq V2 RSEM)
TCGA-02-0047-01	Diploid	-1.36
TCGA-02-2483-01	Diploid	0.5321
TCGA-06-0129-01	Diploid	-0.9834
TCGA-06-0178-01	Diploid	0.2444
TCGA-06-0219-01	Diploid	0.1405
TCGA-06-2565-01	Diploid	-0.189
TCGA-06-2569-01	Diploid	-0.886
TCGA-06-2570-01	Diploid	-0.8583
TCGA-06-5416-01	Diploid	-0.8462
TCGA-12-3652-01	Diploid	-2.8554
TCGA-15-1444-01	Diploid	-0.3164
TCGA-19-2620-01	Diploid	-1.4342
TCGA-19-2625-01	Diploid	-1.5132
TCGA-26-5133-01	Diploid	-1.3116
TCGA-26-5134-01	Diploid	-1.0363
TCGA-27-2528-01	Diploid	-0.5709
TCGA-28-2514-01	Diploid	-2.0399
TCGA-28-5208-01	Diploid	-0.5176
TCGA-28-5216-01	Diploid	-1.0254
TCGA-32-2615-01	Diploid	-2.5279
TCGA-32-2634-01	Diploid	2.1633
TCGA-32-4213-01	Diploid	-1.7415
TCGA-41-4097-01	Diploid	-1.9546
TCGA-02-0055-01	Gain	-1.5005
TCGA-02-2485-01	Gain	-0.046
TCGA-02-2486-01	Gain	-1.0369
TCGA-06-0125-01	Gain	0.7358
TCGA-06-0130-01	Gain	0.996
TCGA-06-0132-01	Gain	-0.4271
TCGA-06-0138-01	Gain	-0.9613
TCGA-06-0141-01	Gain	1.1272
TCGA-06-0157-01	Gain	1.4614
TCGA-06-0168-01	Gain	-0.8941
TCGA-06-0174-01	Gain	0.7043
TCGA-06-0187-01	Gain	-0.3878
TCGA-06-0190-01	Gain	0.8696
TCGA-06-0210-01	Gain	0.8539
TCGA-06-0211-01	Gain	0.6265
TCGA-06-0238-01	Gain	2.2125
TCGA-06-0644-01	Gain	1.0519
TCGA-06-0646-01	Gain	0.3683
TCGA-06-0649-01	Gain	-0.0731
TCGA-06-0686-01	Gain	1.9684
TCGA-06-0743-01	Gain	-0.6324
TCGA-06-0744-01	Gain	0.0884
TCGA-06-0745-01	Gain	0.0909
TCGA-06-0747-01	Gain	-0.7072
TCGA-06-0749-01	Gain	-1.6383
TCGA-06-0750-01	Gain	-0.0869
TCGA-06-0878-01	Gain	0.3234
TCGA-06-0882-01	Gain	-0.0786
TCGA-06-1804-01	Gain	0.275
TCGA-06-2558-01	Gain	0.6009
TCGA-06-2559-01	Gain	-0.7983
TCGA-06-2561-01	Gain	-0.2727
TCGA-06-2562-01	Gain	0.3282
TCGA-06-2563-01	Gain	1.1299
TCGA-06-2564-01	Gain	1.3227
TCGA-06-2567-01	Gain	-0.5761
TCGA-06-5408-01	Gain	-0.0473
TCGA-06-5410-01	Gain	-0.0053
TCGA-06-5411-01	Gain	-0.334
TCGA-06-5412-01	Gain	0.2074
TCGA-06-5413-01	Gain	0.645
TCGA-06-5414-01	Gain	-0.6632
TCGA-06-5415-01	Gain	-0.3981
TCGA-06-5418-01	Gain	0.0557
TCGA-06-5856-01	Gain	0.2395
TCGA-06-5858-01	Gain	1.7813
TCGA-06-5859-01	Gain	1.3316
TCGA-08-0386-01	Gain	1.1421
TCGA-12-0616-01	Gain	-0.4672
TCGA-12-0618-01	Gain	1.095
TCGA-12-0619-01	Gain	0.7654
TCGA-12-0821-01	Gain	-0.1149
TCGA-12-3650-01	Gain	-0.7995
TCGA-12-3653-01	Gain	0.5414
TCGA-12-5295-01	Gain	0.5586
TCGA-12-5299-01	Gain	-0.3358
TCGA-14-0781-01	Gain	-0.3028
TCGA-14-0787-01	Gain	-0.2681
TCGA-14-0789-01	Gain	-1.1031
TCGA-14-0790-01	Gain	0.8639
TCGA-14-0817-01	Gain	-0.0593
TCGA-14-0871-01	Gain	2.6617
TCGA-14-1034-01	Gain	-0.6713
TCGA-14-1823-01	Gain	0.5465
TCGA-14-1825-01	Gain	1.4116
TCGA-14-1829-01	Gain	-0.8691
TCGA-14-2554-01	Gain	-1.3705
TCGA-15-0742-01	Gain	0.0166
TCGA-16-0846-01	Gain	-0.0654
TCGA-16-1045-01	Gain	0.5464
TCGA-19-1390-01	Gain	0.8401
TCGA-19-1787-01	Gain	0.6493
TCGA-19-2624-01	Gain	-0.0031
TCGA-19-2629-01	Gain	0.2033
TCGA-19-4065-01	Gain	0.1169
TCGA-19-5960-01	Gain	0.6
TCGA-26-1442-01	Gain	-1.9387
TCGA-26-5132-01	Gain	-0.4068
TCGA-26-5135-01	Gain	-1.4161
TCGA-26-5136-01	Gain	-0.6675
TCGA-26-5139-01	Gain	0.2119
TCGA-27-1830-01	Gain	0.8228
TCGA-27-1831-01	Gain	-1.0188
TCGA-27-1832-01	Gain	-1.2579
TCGA-27-1834-01	Gain	0.9971
TCGA-27-1835-01	Gain	-0.307
TCGA-27-1837-01	Gain	-0.1284
TCGA-27-2519-01	Gain	0.2811
TCGA-27-2521-01	Gain	0.609
TCGA-27-2523-01	Gain	0.4336
TCGA-27-2524-01	Gain	-0.2738
TCGA-27-2526-01	Gain	-0.9021
TCGA-28-1747-01	Gain	0.0568
TCGA-28-1753-01	Gain	-0.0964
TCGA-28-2509-01	Gain	-0.2208
TCGA-28-2510-01	Gain	-0.5672
TCGA-28-2513-01	Gain	-0.2702
TCGA-28-5204-01	Gain	1.1161
TCGA-28-5207-01	Gain	0.0522
TCGA-28-5209-01	Gain	1.0551
TCGA-28-5213-01	Gain	-0.8032
TCGA-28-5215-01	Gain	0.6131
TCGA-28-5218-01	Gain	2.1737
TCGA-28-5220-01	Gain	1.1896
TCGA-32-1970-01	Gain	0.7029
TCGA-32-1980-01	Gain	-1.0699
TCGA-32-1982-01	Gain	-0.9073
TCGA-32-2616-01	Gain	2.1075
TCGA-32-2632-01	Gain	1.1651
TCGA-32-2638-01	Gain	-1.2584
TCGA-32-5222-01	Gain	0.1321
TCGA-41-2571-01	Gain	2.0954
TCGA-41-2572-01	Gain	-0.4548
TCGA-41-3915-01	Gain	-1.0391
TCGA-41-5651-01	Gain	2.1266
TCGA-76-4925-01	Gain	0.1353
TCGA-76-4926-01	Gain	-0.1241
TCGA-76-4928-01	Gain	-0.6074
TCGA-76-4929-01	Gain	0.5635
TCGA-76-4931-01	Gain	0.4833
TCGA-06-0158-01	Amplification	0.8241
TCGA-06-0184-01	Amplification	1.3681
TCGA-06-0645-01	Amplification	-0.1616
TCGA-06-2557-01	Amplification	1.2568
TCGA-19-2619-01	Amplification	0.2351

## Sheet: LUAD_NAGS
Table S8.7. NAGS mRNA expression and copy number variation in lung adenocarcinoma samples
Sample Id	NAGS: Discrete copy number alteration values	NAGS: Z-scores of mRNA expression (RPKM, log2 transformed)
TCGA-50-5944-01	Amplification	-1.3684
TCGA-55-6971-01	Amplification	0.2491
A375	Amplification	1.1991
TCGA-62-A46U-01	Amplification	3.0562
TCGA-55-1596-01	Amplification	4.4008
TCGA-49-4514-01	Diploid	-4.9522
TCGA-55-A48Y-01	Diploid	-4.8135
TCGA-95-7947-01	Diploid	-4.6227
TCGA-86-7954-01	Diploid	-4.0847
TCGA-49-AAR9-01	Diploid	-3.7789
TCGA-55-7570-01	Diploid	-3.7397
TCGA-NJ-A4YP-01	Diploid	-3.7154
TCGA-44-7669-01	Diploid	-3.6153
TCGA-55-7724-01	Diploid	-3.5778
TCGA-44-5643-01	Diploid	-3.4784
TCGA-50-5932-01	Diploid	-3.4617
TCGA-78-7155-01	Diploid	-3.4614
C3N-02089	Diploid	-3.3335
TCGA-62-A46O-01	Diploid	-3.2915
TCGA-91-6830-01	Diploid	-3.2619
TCGA-44-6778-01	Diploid	-3.2044
TCGA-91-6849-01	Diploid	-3.0292
TCGA-62-A46P-01	Diploid	-2.9972
TCGA-78-7160-01	Diploid	-2.9256
TCGA-69-8255-01	Diploid	-2.8946
TCGA-44-6145-01	Diploid	-2.8837
TCGA-55-7728-01	Diploid	-2.8684
TCGA-55-7910-01	Diploid	-2.8242
TCGA-91-8499-01	Diploid	-2.749
TCGA-05-4397-01	Diploid	-2.6969
TCGA-86-7714-01	Diploid	-2.6816
A187	Diploid	-2.6509
TCGA-55-6543-01	Diploid	-2.5952
TCGA-55-6968-01	Diploid	-2.5639
TCGA-75-6203-01	Diploid	-2.5366
TCGA-55-8508-01	Diploid	-2.5265
A209	Diploid	-2.4808
TCGA-50-7109-01	Diploid	-2.3847
TCGA-35-3615-01	Diploid	-2.2842
TCGA-55-6970-01	Diploid	-2.2647
A195	Diploid	-2.2548
TCGA-55-6987-01	Diploid	-2.2169
TCGA-69-8253-01	Diploid	-2.1612
TCGA-55-8512-01	Diploid	-2.1077
TCGA-86-8073-01	Diploid	-2.0919
TCGA-91-A4BC-01	Diploid	-2.0526
TCGA-44-A4SS-01	Diploid	-2.0483
C3L-01682	Diploid	-2.0402
TCGA-97-A4M5-01	Diploid	-2.0235
TCGA-MP-A4TJ-01	Diploid	-2.0165
TCGA-49-4494-01	Diploid	-2.0017
TCGA-69-7763-01	Diploid	-1.9936
TCGA-44-6146-01	Diploid	-1.9397
TCGA-38-7271-01	Diploid	-1.9051
TCGA-78-7166-01	Diploid	-1.895
TCGA-49-4487-01	Diploid	-1.8881
TCGA-86-8281-01	Diploid	-1.8874
C3N-02149	Diploid	-1.8579
A202	Diploid	-1.8535
TCGA-73-4677-01	Diploid	-1.8427
TCGA-NJ-A55R-01	Diploid	-1.83
C3L-00140	Diploid	-1.8004
TCGA-64-5781-01	Diploid	-1.7965
TCGA-86-8359-01	Diploid	-1.7385
TCGA-78-7540-01	Diploid	-1.7384
TCGA-50-5936-01	Diploid	-1.7322
C3L-01862	Diploid	-1.7056
TCGA-50-5049-01	Diploid	-1.6977
A218	Diploid	-1.6975
TCGA-44-5645-01	Diploid	-1.6746
TCGA-97-A4M7-01	Diploid	-1.6306
TCGA-44-6776-01	Diploid	-1.6132
C3L-00412	Diploid	-1.5965
TCGA-73-4670-01	Diploid	-1.5954
C3L-00973	Diploid	-1.5849
TCGA-4B-A93V-01	Diploid	-1.5433
TCGA-49-AARE-01	Diploid	-1.4959
TCGA-05-5425-01	Diploid	-1.4674
TCGA-L9-A5IP-01	Diploid	-1.4492
TCGA-MP-A4T7-01	Diploid	-1.4484
TCGA-91-6831-01	Diploid	-1.4453
TCGA-55-8204-01	Diploid	-1.4437
C3N-00546	Diploid	-1.4386
TCGA-44-6774-01	Diploid	-1.4319
TCGA-69-8254-01	Diploid	-1.424
A124	Diploid	-1.4233
A258	Diploid	-1.4117
TCGA-97-7552-01	Diploid	-1.3995
C3L-00913	Diploid	-1.3991
C3L-02508	Diploid	-1.3799
A283	Diploid	-1.3758
C3N-00203	Diploid	-1.3709
A220	Diploid	-1.3668
TCGA-J2-8194-01	Diploid	-1.36
A183	Diploid	-1.3493
C3L-02549	Diploid	-1.3281
C3N-00574	Diploid	-1.3241
C3N-02587	Diploid	-1.2974
TCGA-J2-8192-01	Diploid	-1.2886
TCGA-55-8513-01	Diploid	-1.2475
X11LU013	Diploid	-1.2228
A205	Diploid	-1.1907
TCGA-MP-A4TA-01	Diploid	-1.1881
TCGA-83-5908-01	Diploid	-1.1846
TCGA-55-6986-01	Diploid	-1.1844
TCGA-97-7937-01	Diploid	-1.1767
TCGA-35-5375-01	Diploid	-1.1751
TCGA-55-7725-01	Diploid	-1.1446
TCGA-50-6590-01	Diploid	-1.1428
TCGA-49-AARR-01	Diploid	-1.1363
TCGA-86-8056-01	Diploid	-1.1287
TCGA-S2-AA1A-01	Diploid	-1.1224
TCGA-75-6214-01	Diploid	-1.1167
TCGA-NJ-A55A-01	Diploid	-1.1017
TCGA-49-AAR0-01	Diploid	-1.1015
TCGA-64-1679-01	Diploid	-1.0947
TCGA-55-7726-01	Diploid	-1.0922
C3N-01023	Diploid	-1.0862
TCGA-05-5429-01	Diploid	-1.0822
C3N-02422	Diploid	-1.0396
TCGA-73-4659-01	Diploid	-1.0259
X11LU016	Diploid	-1.009
TCGA-69-7761-01	Diploid	-1.0047
TCGA-49-AARN-01	Diploid	-0.9951
TCGA-05-4433-01	Diploid	-0.9938
A262	Diploid	-0.9783
TCGA-75-7027-01	Diploid	-0.978
C3L-00604	Diploid	-0.9777
A268	Diploid	-0.9626
A134	Diploid	-0.9617
TCGA-93-A4JN-01	Diploid	-0.9574
TCGA-55-7284-01	Diploid	-0.9522
C3N-00737	Diploid	-0.9297
C3N-00552	Diploid	-0.9292
A493	Diploid	-0.9149
TCGA-62-8399-01	Diploid	-0.9123
A252	Diploid	-0.9103
A234	Diploid	-0.9079
A211	Diploid	-0.9051
A496	Diploid	-0.8979
TCGA-55-8203-01	Diploid	-0.8899
A193	Diploid	-0.8829
TCGA-55-7913-01	Diploid	-0.8826
TCGA-78-7148-01	Diploid	-0.8802
TCGA-50-6673-01	Diploid	-0.8697
A157	Diploid	-0.8507
A240	Diploid	-0.8498
C3N-01488	Diploid	-0.8493
A500	Diploid	-0.7789
C3N-01016	Diploid	-0.7735
TCGA-78-7150-01	Diploid	-0.7726
TCGA-44-7671-01	Diploid	-0.7631
C3L-01632	Diploid	-0.7603
TCGA-95-A4VK-01	Diploid	-0.7314
TCGA-38-4625-01	Diploid	-0.7241
A214	Diploid	-0.7131
TCGA-55-6984-01	Diploid	-0.7115
A196	Diploid	-0.6773
A433	Diploid	-0.6747
A522	Diploid	-0.6737
TCGA-99-AA5R-01	Diploid	-0.6561
C3N-00547	Diploid	-0.6497
A212	Diploid	-0.6496
TCGA-55-A492-01	Diploid	-0.6491
C3N-01842	Diploid	-0.6257
TCGA-44-2659-01	Diploid	-0.6141
TCGA-55-A4DF-01	Diploid	-0.5964
TCGA-38-A44F-01	Diploid	-0.5908
TCGA-55-8299-01	Diploid	-0.5828
C3N-01414	Diploid	-0.5785
C3L-00279	Diploid	-0.5699
TCGA-69-7765-01	Diploid	-0.5596
C3N-00180	Diploid	-0.5569
TCGA-55-7914-01	Diploid	-0.5464
TCGA-86-8673-01	Diploid	-0.5267
TCGA-NJ-A55O-01	Diploid	-0.5258
A430	Diploid	-0.5239
TCGA-55-A48X-01	Diploid	-0.5201
A150	Diploid	-0.5183
C3N-00433	Diploid	-0.5126
A264	Diploid	-0.5093
A282	Diploid	-0.5054
TCGA-78-7163-01	Diploid	-0.5051
TCGA-75-5122-01	Diploid	-0.4826
A503	Diploid	-0.474
TCGA-73-7498-01	Diploid	-0.453
C3N-01074	Diploid	-0.4453
TCGA-MP-A4TI-01	Diploid	-0.4415
A380	Diploid	-0.4249
TCGA-86-8674-01	Diploid	-0.4108
A221	Diploid	-0.3849
TCGA-97-8172-01	Diploid	-0.3773
TCGA-75-6206-01	Diploid	-0.3741
A006	Diploid	-0.372
TCGA-97-A4M2-01	Diploid	-0.3635
A517	Diploid	-0.3465
A538	Diploid	-0.3389
TCGA-55-8619-01	Diploid	-0.315
TCGA-69-8453-01	Diploid	-0.3054
TCGA-86-8076-01	Diploid	-0.2699
A486	Diploid	-0.2532
A215	Diploid	-0.2498
TCGA-64-5779-01	Diploid	-0.2445
TCGA-55-8621-01	Diploid	-0.2385
TCGA-78-7162-01	Diploid	-0.2284
A259	Diploid	-0.2144
TCGA-78-8648-01	Diploid	-0.2014
A198	Diploid	-0.1998
TCGA-64-5778-01	Diploid	-0.1978
A188	Diploid	-0.1768
A190	Diploid	-0.1539
A276	Diploid	-0.1525
TCGA-86-8054-01	Diploid	-0.1227
A278	Diploid	-0.1065
C3L-00263	Diploid	-0.0686
A143	Diploid	-0.0353
C3L-02219	Diploid	-0.0336
TCGA-53-7626-01	Diploid	-0.0321
A263	Diploid	-0.0149
A216	Diploid	-0.0018
C3N-00738	Diploid	0.0124
TCGA-J2-A4AG-01	Diploid	0.0141
A524	Diploid	0.0296
A488	Diploid	0.0307
TCGA-38-4627-01	Diploid	0.0344
TCGA-55-6985-01	Diploid	0.0413
A233	Diploid	0.0422
A243	Diploid	0.0485
TCGA-55-8096-01	Diploid	0.0548
TCGA-97-7941-01	Diploid	0.0737
A138	Diploid	0.0766
TCGA-91-6829-01	Diploid	0.0883
C3N-00579	Diploid	0.0905
TCGA-55-7574-01	Diploid	0.0918
A015	Diploid	0.118
A432	Diploid	0.1267
TCGA-44-2655-01	Diploid	0.1363
TCGA-86-A4P8-01	Diploid	0.1386
TCGA-97-7546-01	Diploid	0.1499
A504	Diploid	0.1653
A508	Diploid	0.1696
A310	Diploid	0.1699
TCGA-44-A4SU-01	Diploid	0.1773
TCGA-80-5608-01	Diploid	0.186
C3N-01410	Diploid	0.1887
C3N-02529	Diploid	0.1981
C3N-01416	Diploid	0.2023
A201	Diploid	0.2138
TCGA-50-5939-01	Diploid	0.217
TCGA-55-8206-01	Diploid	0.2228
C3L-01683	Diploid	0.2246
A285	Diploid	0.2322
C3L-00083	Diploid	0.2397
TCGA-NJ-A4YQ-01	Diploid	0.2514
C3N-00556	Diploid	0.2559
TCGA-50-6595-01	Diploid	0.2565
A100	Diploid	0.2647
TCGA-50-5055-01	Diploid	0.2672
TCGA-86-8672-01	Diploid	0.2701
A177	Diploid	0.2704
TCGA-MP-A4TH-01	Diploid	0.2738
TCGA-05-4403-01	Diploid	0.286
A033	Diploid	0.2977
TCGA-55-6972-01	Diploid	0.298
TCGA-55-6980-01	Diploid	0.3044
A165	Diploid	0.3064
TCGA-50-5066-01	Diploid	0.3251
A267	Diploid	0.3437
C3L-00095	Diploid	0.36
A204	Diploid	0.3693
TCGA-55-6969-01	Diploid	0.3908
TCGA-L4-A4E6-01	Diploid	0.4047
TCGA-75-6205-01	Diploid	0.4203
TCGA-97-7938-01	Diploid	0.4234
TCGA-MP-A4TF-01	Diploid	0.4311
TCGA-86-8671-01	Diploid	0.4334
TCGA-05-4384-01	Diploid	0.44
TCGA-38-4626-01	Diploid	0.4426
TCGA-69-7979-01	Diploid	0.4428
TCGA-50-5045-01	Diploid	0.4737
C3N-01072	Diploid	0.5157
C3L-00368	Diploid	0.5168
A126	Diploid	0.5225
A027	Diploid	0.5419
TCGA-97-7547-01	Diploid	0.5543
A434	Diploid	0.5598
TCGA-67-6216-01	Diploid	0.5755
TCGA-55-8097-01	Diploid	0.5773
TCGA-49-6767-01	Diploid	0.585
TCGA-55-1592-01	Diploid	0.5951
C3N-02586	Diploid	0.6089
TCGA-50-5072-01	Diploid	0.6112
TCGA-75-5146-01	Diploid	0.6189
TCGA-78-7537-01	Diploid	0.629
A426	Diploid	0.6345
C3N-01071	Diploid	0.6436
C3N-00580	Diploid	0.6505
A280	Diploid	0.6653
C3N-00704	Diploid	0.6725
TCGA-55-8506-01	Diploid	0.6768
A279	Diploid	0.8085
A213	Diploid	0.82
TCGA-64-5815-01	Diploid	0.8323
TCGA-05-4390-01	Diploid	0.8401
A483	Diploid	0.8628
A111	Diploid	0.8631
C3N-00572	Diploid	0.864
TCGA-50-8459-01	Diploid	0.8682
TCGA-55-8087-01	Diploid	0.8683
TCGA-44-4112-01	Diploid	0.8697
A217	Diploid	0.8726
TCGA-99-8028-01	Diploid	0.8833
C3N-02145	Diploid	0.8841
TCGA-55-6983-01	Diploid	0.9057
TCGA-97-A4LX-01	Diploid	0.9064
TCGA-05-4420-01	Diploid	0.9343
A208	Diploid	0.9572
C3N-01021	Diploid	0.9714
TCGA-62-A472-01	Diploid	0.9733
A320	Diploid	0.9796
TCGA-78-7152-01	Diploid	0.9841
TCGA-55-8505-01	Diploid	1.026
TCGA-05-5423-01	Diploid	1.0391
C3L-00893	Diploid	1.051
A104	Diploid	1.0755
TCGA-05-4422-01	Diploid	1.0787
TCGA-75-7030-01	Diploid	1.0826
A379	Diploid	1.0987
TCGA-91-8497-01	Diploid	1.1128
C3N-02067	Diploid	1.1216
TCGA-44-2656-01	Diploid	1.1311
A512	Diploid	1.1379
TCGA-49-4510-01	Diploid	1.1383
TCGA-97-8174-01	Diploid	1.1798
C3N-02158	Diploid	1.1976
TCGA-44-2666-01	Diploid	1.218
TCGA-55-8301-01	Diploid	1.2218
TCGA-05-4405-01	Diploid	1.2258
TCGA-44-3398-01	Diploid	1.2395
TCGA-J2-A4AE-01	Diploid	1.2458
TCGA-86-8278-01	Diploid	1.3012
TCGA-49-4512-01	Diploid	1.3109
TCGA-49-AAR3-01	Diploid	1.3161
TCGA-49-AAQV-01	Diploid	1.3249
TCGA-78-7158-01	Diploid	1.3342
TCGA-MP-A4TC-01	Diploid	1.3407
TCGA-MP-A4SW-01	Diploid	1.3475
TCGA-44-2665-01	Diploid	1.3631
TCGA-MP-A5C7-01	Diploid	1.3686
TCGA-67-3774-01	Diploid	1.3715
TCGA-05-4426-01	Diploid	1.3861
TCGA-80-5607-01	Diploid	1.4295
TCGA-49-4486-01	Diploid	1.4342
TCGA-44-7672-01	Diploid	1.4509
TCGA-55-7573-01	Diploid	1.4553
TCGA-75-5147-01	Diploid	1.4828
TCGA-91-A4BD-01	Diploid	1.4898
TCGA-62-A46V-01	Diploid	1.4942
A072	Diploid	1.5039
C3N-00293	Diploid	1.5076
TCGA-55-A493-01	Diploid	1.5097
A322	Diploid	1.5351
TCGA-99-7458-01	Diploid	1.5526
TCGA-05-4434-01	Diploid	1.5549
TCGA-97-A4M1-01	Diploid	1.5651
C3N-00223	Diploid	1.5729
TCGA-55-8085-01	Diploid	1.5747
A490	Diploid	1.5761
TCGA-50-8460-01	Diploid	1.5822
A232	Diploid	1.6019
TCGA-44-A47A-01	Diploid	1.6052
TCGA-64-1681-01	Diploid	1.6086
A112	Diploid	1.6261
TCGA-55-8090-01	Diploid	1.6945
C3N-00217	Diploid	1.7337
TCGA-97-A4M0-01	Diploid	1.7371
A277	Diploid	1.7394
TCGA-50-8457-01	Diploid	1.8749
TCGA-53-A4EZ-01	Diploid	1.895
TCGA-44-2668-01	Diploid	1.9229
TCGA-93-7347-01	Diploid	1.9537
TCGA-L9-A50W-01	Diploid	1.9682
TCGA-44-7659-01	Diploid	1.9856
TCGA-44-A47G-01	Diploid	2.0608
TCGA-05-5428-01	Diploid	2.2054
TCGA-67-3773-01	Diploid	2.2221
TCGA-86-A456-01	Diploid	2.2587
A534	Diploid	2.3186
TCGA-35-4123-01	Diploid	2.3354
TCGA-75-5126-01	Diploid	2.3712
TCGA-49-AAR2-01	Diploid	2.4352
TCGA-62-8395-01	Diploid	2.4693
A169	Diploid	2.4968
TCGA-78-7153-01	Diploid	2.5813
TCGA-91-8496-01	Diploid	2.5872
TCGA-50-5942-01	Diploid	2.6196
C3L-02348	Diploid	2.6238
TCGA-64-1678-01	Diploid	2.6245
TCGA-NJ-A4YF-01	Diploid	2.8633
TCGA-67-4679-01	Diploid	2.9187
TCGA-49-4506-01	Diploid	3.1855
TCGA-50-5044-01	Diploid	4.5914
TCGA-64-5775-01	Diploid	5.0821
TCGA-97-8171-01	Diploid	5.2379
TCGA-55-8620-01	Gain	-4.011
TCGA-86-7711-01	Gain	-3.7355
TCGA-78-8662-01	Gain	-3.2919
TCGA-MP-A4TE-01	Gain	-2.7284
TCGA-97-8179-01	Gain	-2.716
TCGA-55-7815-01	Gain	-2.641
TCGA-95-7944-01	Gain	-2.6004
TCGA-78-7161-01	Gain	-2.5717
TCGA-MN-A4N4-01	Gain	-2.5016
TCGA-55-6981-01	Gain	-2.4093
TCGA-44-7660-01	Gain	-2.3789
C3N-00549	Gain	-2.3491
TCGA-55-A57B-01	Gain	-2.3201
TCGA-55-7995-01	Gain	-2.3032
TCGA-78-7154-01	Gain	-2.2119
TCGA-55-8092-01	Gain	-2.2068
TCGA-50-5930-01	Gain	-2.1576
TCGA-91-6840-01	Gain	-2.1503
A110	Gain	-2.0507
TCGA-55-8205-01	Gain	-2.0013
TCGA-55-8208-01	Gain	-1.9664
TCGA-86-8585-01	Gain	-1.9652
TCGA-55-6979-01	Gain	-1.9597
TCGA-55-1594-01	Gain	-1.9503
TCGA-50-5946-01	Gain	-1.8716
TCGA-86-8358-01	Gain	-1.8527
TCGA-62-A46R-01	Gain	-1.8326
A101	Gain	-1.8213
TCGA-05-4425-01	Gain	-1.7971
TCGA-75-6211-01	Gain	-1.7951
TCGA-69-7980-01	Gain	-1.7896
TCGA-62-A46Y-01	Gain	-1.7695
TCGA-91-6835-01	Gain	-1.709
TCGA-86-8075-01	Gain	-1.6425
TCGA-44-A479-01	Gain	-1.6375
TCGA-50-6591-01	Gain	-1.6012
TCGA-93-A4JO-01	Gain	-1.4855
TCGA-44-8120-01	Gain	-1.4784
TCGA-97-7553-01	Gain	-1.4648
TCGA-78-7167-01	Gain	-1.4189
TCGA-50-5941-01	Gain	-1.4147
TCGA-91-6848-01	Gain	-1.4136
TCGA-93-A4JP-01	Gain	-1.4019
TCGA-64-1677-01	Gain	-1.3801
A519	Gain	-1.3738
TCGA-55-8094-01	Gain	-1.3446
TCGA-91-6847-01	Gain	-1.3437
TCGA-50-5933-01	Gain	-1.3393
TCGA-55-7911-01	Gain	-1.3393
A200	Gain	-1.3371
TCGA-05-4417-01	Gain	-1.3119
TCGA-05-4430-01	Gain	-1.2824
TCGA-44-2662-01	Gain	-1.245
TCGA-05-4424-01	Gain	-1.2228
A514	Gain	-1.1773
A492	Gain	-1.1657
TCGA-53-7813-01	Gain	-1.1348
A199	Gain	-1.1319
C3N-01415	Gain	-1.112
TCGA-62-8402-01	Gain	-1.102
TCGA-55-8510-01	Gain	-1.0814
A270	Gain	-1.0473
TCGA-86-A4P7-01	Gain	-0.9864
TCGA-49-4507-01	Gain	-0.9567
TCGA-05-4410-01	Gain	-0.9178
TCGA-95-7567-01	Gain	-0.8995
A510	Gain	-0.8813
C3N-02572	Gain	-0.8789
TCGA-62-A470-01	Gain	-0.8654
A532	Gain	-0.8536
TCGA-44-3396-01	Gain	-0.8523
TCGA-97-7554-01	Gain	-0.8486
A261	Gain	-0.8413
A521	Gain	-0.818
C3N-01030	Gain	-0.8112
C3N-00551	Gain	-0.7793
TCGA-44-6775-01	Gain	-0.7506
TCGA-50-5931-01	Gain	-0.7431
A131	Gain	-0.7336
C3L-00094	Gain	-0.7308
C3N-02003	Gain	-0.7253
A156	Gain	-0.7194
A185	Gain	-0.651
TCGA-55-5899-01	Gain	-0.628
TCGA-86-7713-01	Gain	-0.6138
TCGA-86-A4D0-01	Gain	-0.6138
TCGA-78-7143-01	Gain	-0.5968
TCGA-71-6725-01	Gain	-0.5964
TCGA-49-6743-01	Gain	-0.5932
A247	Gain	-0.5889
A197	Gain	-0.5825
C3L-00093	Gain	-0.5803
A250	Gain	-0.5465
TCGA-44-3919-01	Gain	-0.5284
A203	Gain	-0.5282
C3N-02582	Gain	-0.5148
TCGA-55-7727-01	Gain	-0.4886
C3N-02423	Gain	-0.4881
TCGA-99-8032-01	Gain	-0.4864
A249	Gain	-0.4782
TCGA-95-7043-01	Gain	-0.4642
TCGA-78-7633-01	Gain	-0.4596
TCGA-05-4249-01	Gain	-0.4508
TCGA-MP-A4SV-01	Gain	-0.4393
A158	Gain	-0.415
TCGA-62-8394-01	Gain	-0.4039
A271	Gain	-0.4003
TCGA-86-6562-01	Gain	-0.393
TCGA-44-8119-01	Gain	-0.3858
TCGA-49-6742-01	Gain	-0.3825
TCGA-86-7953-01	Gain	-0.3734
C3N-01799	Gain	-0.3623
A425	Gain	-0.3582
TCGA-80-5611-01	Gain	-0.347
C3N-02379	Gain	-0.3451
C3N-00550	Gain	-0.3305
C3L-02345	Gain	-0.3236
TCGA-MP-A4TK-01	Gain	-0.2773
TCGA-55-6978-01	Gain	-0.2724
TCGA-78-8660-01	Gain	-0.2635
A306	Gain	-0.2509
A162	Gain	-0.2502
A315	Gain	-0.2488
TCGA-05-4415-01	Gain	-0.2471
TCGA-86-8074-01	Gain	-0.2403
TCGA-55-A494-01	Gain	-0.2345
A275	Gain	-0.2261
A120	Gain	-0.2217
X11LU022	Gain	-0.2024
TCGA-62-8398-01	Gain	-0.1979
TCGA-93-A4JQ-01	Gain	-0.1962
TCGA-67-3772-01	Gain	-0.1789
TCGA-78-7220-01	Gain	-0.1764
TCGA-91-6836-01	Gain	-0.1511
A222	Gain	-0.13
TCGA-05-4398-01	Gain	-0.1209
TCGA-44-8117-01	Gain	-0.1132
C3N-00169	Gain	-0.0959
TCGA-78-7147-01	Gain	-0.0925
TCGA-78-7146-01	Gain	-0.0912
C3N-02155	Gain	-0.0596
TCGA-86-6851-01	Gain	-0.0351
A281	Gain	-0.0307
C3N-02000	Gain	-0.0184
A191	Gain	0.01
TCGA-78-7159-01	Gain	0.0241
TCGA-49-AARO-01	Gain	0.0298
TCGA-44-2657-01	Gain	0.0315
C3N-02087	Gain	0.0655
TCGA-49-AARQ-01	Gain	0.0996
C3L-00144	Gain	0.1005
C3N-00560	Gain	0.1191
TCGA-78-7149-01	Gain	0.1422
A210	Gain	0.1516
A239	Gain	0.1517
A066	Gain	0.1542
TCGA-L9-A7SV-01	Gain	0.1585
TCGA-55-A4DG-01	Gain	0.1658
TCGA-MP-A4TD-01	Gain	0.1698
TCGA-78-8640-01	Gain	0.1794
C3N-01823	Gain	0.21
C3L-00009	Gain	0.2209
C3N-00959	Gain	0.2431
C3N-01413	Gain	0.2574
TCGA-73-4668-01	Gain	0.2678
A102	Gain	0.2759
TCGA-55-8089-01	Gain	0.277
A509	Gain	0.3008
TCGA-MP-A4T8-01	Gain	0.307
TCGA-69-7973-01	Gain	0.3114
TCGA-95-8039-01	Gain	0.3461
TCGA-MN-A4N1-01	Gain	0.374
TCGA-75-6207-01	Gain	0.3742
TCGA-55-A48Z-01	Gain	0.4002
TCGA-95-A4VN-01	Gain	0.4003
TCGA-86-8055-01	Gain	0.4019
TCGA-50-6597-01	Gain	0.4269
A265	Gain	0.4288
A499	Gain	0.4325
C3N-02424	Gain	0.4404
A428	Gain	0.4656
A062	Gain	0.469
A206	Gain	0.4746
C3N-02729	Gain	0.476
C3L-00001	Gain	0.4803
TCGA-49-AAR4-01	Gain	0.5148
A530	Gain	0.535
TCGA-69-7978-01	Gain	0.544
C3N-02588	Gain	0.5484
TCGA-55-A491-01	Gain	0.554
A307	Gain	0.5565
TCGA-55-8514-01	Gain	0.5691
A207	Gain	0.5801
TCGA-49-6745-01	Gain	0.624
A511	Gain	0.6368
X11LU035	Gain	0.6579
TCGA-62-A471-01	Gain	0.6702
TCGA-55-8207-01	Gain	0.6724
A103	Gain	0.675
TCGA-35-4122-01	Gain	0.7178
TCGA-99-8025-01	Gain	0.7275
TCGA-55-6642-01	Gain	0.7319
TCGA-73-4666-01	Gain	0.7338
TCGA-44-7670-01	Gain	0.7388
A148	Gain	0.7424
TCGA-J2-A4AD-01	Gain	0.7439
C3N-02002	Gain	0.7457
C3L-00510	Gain	0.7544
TCGA-91-6828-01	Gain	0.7743
TCGA-NJ-A4YG-01	Gain	0.797
TCGA-55-7907-01	Gain	0.8009
A192	Gain	0.8032
TCGA-55-6712-01	Gain	0.8095
C3N-02433	Gain	0.832
TCGA-44-7662-01	Gain	0.8484
TCGA-55-8507-01	Gain	0.8793
TCGA-05-4418-01	Gain	0.8852
TCGA-75-5125-01	Gain	0.8901
TCGA-MP-A4T4-01	Gain	0.8937
A377	Gain	0.894
A163	Gain	0.9093
A182	Gain	0.9392
A284	Gain	0.9461
TCGA-49-6744-01	Gain	0.9558
TCGA-73-4658-01	Gain	0.9695
TCGA-78-7145-01	Gain	0.9962
A186	Gain	1.0093
TCGA-05-4389-01	Gain	1.0455
TCGA-55-1595-01	Gain	1.0458
TCGA-44-6148-01	Gain	1.0573
C3N-01024	Gain	1.0711
TCGA-49-4490-01	Gain	1.0802
C3N-01489	Gain	1.0902
A269	Gain	1.101
C3N-00167	Gain	1.1072
TCGA-44-7661-01	Gain	1.1074
TCGA-62-A46S-01	Gain	1.109
TCGA-05-4382-01	Gain	1.1141
C3L-01924	Gain	1.1199
TCGA-97-8552-01	Gain	1.1207
TCGA-44-6777-01	Gain	1.1241
TCGA-69-7760-01	Gain	1.1287
C3N-00294	Gain	1.1854
A168	Gain	1.1933
TCGA-64-5774-01	Gain	1.1958
C3L-02365	Gain	1.2052
A021	Gain	1.2107
TCGA-05-4402-01	Gain	1.2164
TCGA-MN-A4N5-01	Gain	1.2482
TCGA-55-7576-01	Gain	1.2937
TCGA-55-7283-01	Gain	1.3065
TCGA-38-4628-01	Gain	1.3405
TCGA-50-6592-01	Gain	1.4084
TCGA-97-8547-01	Gain	1.4359
A074	Gain	1.4539
TCGA-55-A490-01	Gain	1.4834
A381	Gain	1.4851
TCGA-97-A4M6-01	Gain	1.5188
TCGA-55-7281-01	Gain	1.5298
C3L-00080	Gain	1.53
TCGA-86-8279-01	Gain	1.5311
TCGA-97-8177-01	Gain	1.5663
TCGA-95-7039-01	Gain	1.5703
TCGA-75-7031-01	Gain	1.5754
TCGA-05-4427-01	Gain	1.6091
C3N-01405	Gain	1.6147
TCGA-67-3771-01	Gain	1.6185
TCGA-MP-A4T9-01	Gain	1.6938
C3L-02350	Gain	1.7023
TCGA-05-5715-01	Gain	1.7269
TCGA-73-4676-01	Gain	1.734
C3N-02421	Gain	1.7341
A153	Gain	1.7533
A219	Gain	1.7712
TCGA-38-4632-01	Gain	1.7914
TCGA-86-7955-01	Gain	1.7916
C3L-01330	Gain	1.8152
C3N-02380	Gain	1.8419
TCGA-49-4501-01	Gain	1.8567
TCGA-L9-A743-01	Gain	1.9278
C3N-00175	Gain	1.9606
A255	Gain	1.9859
TCGA-73-7499-01	Gain	2.0025
TCGA-93-7348-01	Gain	2.0223
A273	Gain	2.0442
A028	Gain	2.0513
TCGA-55-8302-01	Gain	2.0985
TCGA-78-7542-01	Gain	2.103
TCGA-86-8669-01	Gain	2.1265
TCGA-05-4250-01	Gain	2.1497
TCGA-50-5935-01	Gain	2.1835
TCGA-55-8616-01	Gain	2.2628
TCGA-L9-A443-01	Gain	2.3198
A117	Gain	2.3517
TCGA-49-4505-01	Gain	2.3551
TCGA-78-7539-01	Gain	2.3867
TCGA-64-1676-01	Gain	2.3934
TCGA-05-4432-01	Gain	2.4046
A272	Gain	2.4224
TCGA-69-7974-01	Gain	2.4301
TCGA-44-7667-01	Gain	2.4851
TCGA-L4-A4E5-01	Gain	2.4995
TCGA-97-8175-01	Gain	2.5153
TCGA-44-A47B-01	Gain	2.5214
TCGA-O1-A52J-01	Gain	2.53
TCGA-55-6982-01	Gain	2.6039
TCGA-73-4662-01	Gain	2.6246
TCGA-86-8668-01	Gain	2.635
TCGA-95-8494-01	Gain	2.6506
TCGA-50-6594-01	Gain	2.6809
TCGA-38-4631-01	Gain	2.7026
TCGA-55-7994-01	Gain	2.7248
TCGA-64-1680-01	Gain	2.8137
TCGA-NJ-A7XG-01	Gain	2.8384
TCGA-69-A59K-01	Gain	2.8656
TCGA-MP-A4SY-01	Gain	2.9198
TCGA-50-5068-01	Gain	2.9425
TCGA-MP-A4T6-01	Gain	2.9979
TCGA-05-4244-01	Gain	2.9999
TCGA-67-6215-01	Gain	3.1733
TCGA-L9-A444-01	Gain	3.2909
TCGA-67-3770-01	Gain	3.4514
TCGA-55-7903-01	Gain	3.6653
TCGA-73-4675-01	Gain	3.6909
TCGA-05-4395-01	Gain	3.7995
TCGA-78-7536-01	Shallow Deletion	-5.2627
TCGA-78-7156-01	Shallow Deletion	-4.5072
TCGA-97-A4M3-01	Shallow Deletion	-4.3811
TCGA-73-A9RS-01	Shallow Deletion	-3.6414
TCGA-55-6975-01	Shallow Deletion	-3.5418
TCGA-97-8176-01	Shallow Deletion	-2.9856
TCGA-69-7764-01	Shallow Deletion	-2.8102
TCGA-44-6779-01	Shallow Deletion	-2.5044
TCGA-86-7701-01	Shallow Deletion	-2.4692
TCGA-91-7771-01	Shallow Deletion	-1.9281
TCGA-95-7562-01	Shallow Deletion	-1.8793
TCGA-55-8511-01	Shallow Deletion	-1.5824
A144	Shallow Deletion	-1.4413
TCGA-05-4396-01	Shallow Deletion	-1.1512
A316	Shallow Deletion	-1.0932
A063	Shallow Deletion	-1.0518
TCGA-55-8614-01	Shallow Deletion	-1.0184
TCGA-99-8033-01	Shallow Deletion	-0.8874
C3L-01889	Shallow Deletion	-0.8528
A068	Shallow Deletion	-0.8493
A194	Shallow Deletion	-0.8253
A241	Shallow Deletion	-0.8205
TCGA-50-5051-01	Shallow Deletion	-0.7869
TCGA-93-8067-01	Shallow Deletion	-0.7393
C3N-00559	Shallow Deletion	-0.7074
TCGA-44-5644-01	Shallow Deletion	-0.6843
TCGA-53-7624-01	Shallow Deletion	-0.6639
C3L-00422	Shallow Deletion	-0.6211
A274	Shallow Deletion	-0.5246
TCGA-95-7948-01	Shallow Deletion	-0.4867
TCGA-95-A4VP-01	Shallow Deletion	-0.3999
TCGA-86-A4JF-01	Shallow Deletion	-0.3746
TCGA-55-8091-01	Shallow Deletion	-0.3602
TCGA-L9-A8F4-01	Shallow Deletion	-0.3284
TCGA-38-6178-01	Shallow Deletion	-0.2135
C3N-00578	Shallow Deletion	-0.1855
TCGA-78-7535-01	Shallow Deletion	-0.008
TCGA-67-6217-01	Shallow Deletion	-0.003
TCGA-78-8655-01	Shallow Deletion	0.0235
A323	Shallow Deletion	0.0615
A159	Shallow Deletion	0.0918
TCGA-62-8397-01	Shallow Deletion	0.2055
TCGA-55-8615-01	Shallow Deletion	0.3204
A037	Shallow Deletion	0.3324
C3N-00199	Shallow Deletion	0.4302
TCGA-50-6593-01	Shallow Deletion	0.4804
TCGA-44-3918-01	Shallow Deletion	0.5469
TCGA-86-8280-01	Shallow Deletion	0.6742
A260	Shallow Deletion	0.7073
A266	Shallow Deletion	0.8666
A537	Shallow Deletion	0.97
TCGA-75-7025-01	Shallow Deletion	1.0092
TCGA-49-6761-01	Shallow Deletion	1.2863
TCGA-75-6212-01	Shallow Deletion	1.6882
TCGA-NJ-A4YI-01	Shallow Deletion	1.9075
TCGA-49-4488-01	Shallow Deletion	1.9598

## Sheet: LUAD_CPS1
Table S8.8. CPS1 mRNA expression and copy number variation in lung adenocarcinoma samples
Sample Id	CPS1: Discrete copy number alteration values	CPS1: Z-scores of mRNA expression (RPKM, log2 transformed)
TCGA-49-AAR0-01	Amplification	0.7923
TCGA-NJ-A4YQ-01	Amplification	1.4745
TCGA-55-7576-01	Amplification	3.5202
TCGA-67-3770-01	Diploid	-6.1741
TCGA-91-A4BD-01	Diploid	-4.3802
TCGA-NJ-A7XG-01	Diploid	-4.0651
TCGA-97-A4M0-01	Diploid	-3.6351
TCGA-55-8514-01	Diploid	-3.3698
TCGA-49-4494-01	Diploid	-3.3323
TCGA-78-7147-01	Diploid	-3.2191
TCGA-62-A46U-01	Diploid	-3.1479
TCGA-05-4244-01	Diploid	-3.1426
TCGA-62-A472-01	Diploid	-3.0527
TCGA-50-6594-01	Diploid	-3.0215
TCGA-55-A491-01	Diploid	-2.916
TCGA-62-8394-01	Diploid	-2.8847
TCGA-49-AAR9-01	Diploid	-2.8569
TCGA-55-6968-01	Diploid	-2.7988
TCGA-67-6216-01	Diploid	-2.7547
TCGA-55-7725-01	Diploid	-2.6527
TCGA-78-7539-01	Diploid	-2.6101
TCGA-78-7158-01	Diploid	-2.5729
TCGA-49-4486-01	Diploid	-2.5704
TCGA-80-5611-01	Diploid	-2.5613
A232	Diploid	-2.4931
TCGA-49-6767-01	Diploid	-2.469
TCGA-44-7659-01	Diploid	-2.3892
TCGA-95-7562-01	Diploid	-2.3568
TCGA-78-7143-01	Diploid	-2.3471
TCGA-91-8496-01	Diploid	-2.3336
TCGA-97-8171-01	Diploid	-2.3095
TCGA-86-8674-01	Diploid	-2.3084
TCGA-50-5055-01	Diploid	-2.2234
TCGA-50-5932-01	Diploid	-2.222
TCGA-44-2666-01	Diploid	-2.2166
TCGA-73-4666-01	Diploid	-2.1771
TCGA-05-4397-01	Diploid	-2.1656
TCGA-78-7155-01	Diploid	-2.1534
TCGA-49-6761-01	Diploid	-2.1318
TCGA-49-4488-01	Diploid	-2.1307
TCGA-67-6215-01	Diploid	-2.1069
TCGA-MP-A4SW-01	Diploid	-2.077
TCGA-55-8511-01	Diploid	-2.0556
TCGA-50-5068-01	Diploid	-2.0255
TCGA-35-3615-01	Diploid	-2.0227
TCGA-78-7146-01	Diploid	-2.0175
C3L-00422	Diploid	-2.0127
TCGA-38-4628-01	Diploid	-2.0126
C3N-02587	Diploid	-1.9944
TCGA-55-6981-01	Diploid	-1.9845
A259	Diploid	-1.9752
TCGA-55-A490-01	Diploid	-1.953
TCGA-55-7728-01	Diploid	-1.9268
TCGA-49-AARE-01	Diploid	-1.9249
TCGA-55-6984-01	Diploid	-1.9183
TCGA-55-7727-01	Diploid	-1.9124
TCGA-55-8301-01	Diploid	-1.8759
TCGA-44-5645-01	Diploid	-1.8752
TCGA-64-1681-01	Diploid	-1.8512
C3N-00580	Diploid	-1.8493
TCGA-78-8662-01	Diploid	-1.8347
TCGA-78-7540-01	Diploid	-1.8323
TCGA-78-7535-01	Diploid	-1.8237
A262	Diploid	-1.8151
C3N-02158	Diploid	-1.7945
TCGA-44-7660-01	Diploid	-1.7827
A063	Diploid	-1.7769
TCGA-97-8552-01	Diploid	-1.7766
TCGA-MP-A4T6-01	Diploid	-1.7761
TCGA-05-5423-01	Diploid	-1.7746
TCGA-55-8506-01	Diploid	-1.7348
A103	Diploid	-1.7202
TCGA-95-7039-01	Diploid	-1.7108
C3N-00167	Diploid	-1.6978
TCGA-05-5429-01	Diploid	-1.6865
TCGA-95-7947-01	Diploid	-1.6848
C3N-02422	Diploid	-1.67
C3N-02586	Diploid	-1.6683
C3N-00704	Diploid	-1.6636
A272	Diploid	-1.6575
C3N-00550	Diploid	-1.6462
C3L-01924	Diploid	-1.612
C3N-02729	Diploid	-1.6053
TCGA-55-8087-01	Diploid	-1.602
C3N-00552	Diploid	-1.6007
TCGA-05-4249-01	Diploid	-1.5996
C3N-02380	Diploid	-1.5977
C3L-02219	Diploid	-1.5868
C3L-00604	Diploid	-1.5795
C3L-01889	Diploid	-1.5778
C3N-02529	Diploid	-1.5686
C3N-02002	Diploid	-1.537
TCGA-97-A4LX-01	Diploid	-1.5309
TCGA-55-6543-01	Diploid	-1.5228
C3N-02424	Diploid	-1.5201
C3N-01413	Diploid	-1.5088
C3L-02549	Diploid	-1.5046
TCGA-55-7914-01	Diploid	-1.5008
X11LU022	Diploid	-1.5002
C3N-00578	Diploid	-1.4777
TCGA-97-A4M6-01	Diploid	-1.4687
X11LU016	Diploid	-1.4618
C3N-00579	Diploid	-1.4577
C3N-02588	Diploid	-1.4577
C3N-00574	Diploid	-1.4547
A015	Diploid	-1.4541
C3L-00279	Diploid	-1.4496
C3N-02421	Diploid	-1.4416
C3L-00893	Diploid	-1.4315
C3N-01799	Diploid	-1.4194
TCGA-44-4112-01	Diploid	-1.419
C3L-01330	Diploid	-1.4095
TCGA-97-8547-01	Diploid	-1.4029
TCGA-NJ-A4YG-01	Diploid	-1.3948
TCGA-93-7348-01	Diploid	-1.3933
TCGA-L9-A50W-01	Diploid	-1.392
C3N-00738	Diploid	-1.3853
C3L-00368	Diploid	-1.3846
C3N-00199	Diploid	-1.3822
C3N-00203	Diploid	-1.3812
TCGA-MP-A5C7-01	Diploid	-1.3649
C3N-00223	Diploid	-1.3615
C3N-00551	Diploid	-1.3611
TCGA-05-4426-01	Diploid	-1.3511
A112	Diploid	-1.3464
C3L-02350	Diploid	-1.345
C3N-02433	Diploid	-1.3421
C3N-02087	Diploid	-1.3405
C3L-00001	Diploid	-1.3248
TCGA-86-8278-01	Diploid	-1.3174
TCGA-55-8507-01	Diploid	-1.3071
TCGA-J2-A4AG-01	Diploid	-1.3045
TCGA-50-5935-01	Diploid	-1.3035
A379	Diploid	-1.2899
C3N-01072	Diploid	-1.2817
C3N-00433	Diploid	-1.2632
C3N-02155	Diploid	-1.2469
TCGA-78-8660-01	Diploid	-1.2452
TCGA-J2-A4AE-01	Diploid	-1.2234
C3L-00973	Diploid	-1.2231
TCGA-MP-A4SV-01	Diploid	-1.2207
TCGA-67-3773-01	Diploid	-1.218
C3L-01682	Diploid	-1.2069
A134	Diploid	-1.1926
C3L-02348	Diploid	-1.192
TCGA-49-AARN-01	Diploid	-1.1906
TCGA-49-AAR3-01	Diploid	-1.1898
TCGA-05-4433-01	Diploid	-1.1874
A021	Diploid	-1.1761
C3L-00095	Diploid	-1.1522
TCGA-05-4420-01	Diploid	-1.1519
TCGA-86-8073-01	Diploid	-1.1401
C3L-00009	Diploid	-1.139
C3N-01489	Diploid	-1.1289
TCGA-62-A46P-01	Diploid	-1.1006
TCGA-62-A46Y-01	Diploid	-1.1006
TCGA-86-7953-01	Diploid	-1.1002
TCGA-NJ-A55A-01	Diploid	-1.0937
C3L-02508	Diploid	-1.091
TCGA-35-4123-01	Diploid	-1.086
C3N-01021	Diploid	-1.0791
C3N-01488	Diploid	-1.0643
TCGA-86-7714-01	Diploid	-1.063
A102	Diploid	-1.0521
A150	Diploid	-1.0467
TCGA-97-7941-01	Diploid	-1.0408
TCGA-75-6212-01	Diploid	-1.0404
TCGA-86-8279-01	Diploid	-1.0367
A323	Diploid	-1.0345
TCGA-50-8460-01	Diploid	-1.0209
C3N-01030	Diploid	-1.0144
TCGA-05-4427-01	Diploid	-0.9912
A490	Diploid	-0.9748
TCGA-55-8206-01	Diploid	-0.9577
A066	Diploid	-0.9464
A168	Diploid	-0.9422
TCGA-93-7347-01	Diploid	-0.9351
TCGA-44-A4SU-01	Diploid	-0.9303
A537	Diploid	-0.9135
C3L-00083	Diploid	-0.9128
TCGA-67-6217-01	Diploid	-0.8894
C3L-00263	Diploid	-0.8737
TCGA-44-6146-01	Diploid	-0.8724
TCGA-86-A4P7-01	Diploid	-0.8704
TCGA-05-4425-01	Diploid	-0.8659
TCGA-55-A48X-01	Diploid	-0.8628
TCGA-49-6745-01	Diploid	-0.8537
TCGA-75-6203-01	Diploid	-0.8456
TCGA-MP-A4T4-01	Diploid	-0.839
A500	Diploid	-0.8108
C3L-00510	Diploid	-0.8087
A148	Diploid	-0.8041
X11LU035	Diploid	-0.804
C3L-00093	Diploid	-0.7971
C3L-01683	Diploid	-0.7907
A488	Diploid	-0.7848
TCGA-55-8097-01	Diploid	-0.7805
A191	Diploid	-0.7592
A503	Diploid	-0.7563
TCGA-78-7537-01	Diploid	-0.725
TCGA-J2-A4AD-01	Diploid	-0.7232
A310	Diploid	-0.7195
A280	Diploid	-0.7097
TCGA-55-6979-01	Diploid	-0.6882
TCGA-55-7994-01	Diploid	-0.6824
A163	Diploid	-0.6821
TCGA-67-4679-01	Diploid	-0.681
A508	Diploid	-0.6697
TCGA-97-7552-01	Diploid	-0.6682
TCGA-69-7761-01	Diploid	-0.6528
TCGA-55-6972-01	Diploid	-0.6448
A110	Diploid	-0.6407
A117	Diploid	-0.6351
TCGA-62-A46V-01	Diploid	-0.6334
TCGA-91-6828-01	Diploid	-0.6296
TCGA-80-5607-01	Diploid	-0.6231
TCGA-86-8671-01	Diploid	-0.6175
TCGA-55-8616-01	Diploid	-0.6162
A072	Diploid	-0.6066
C3N-00556	Diploid	-0.605
A267	Diploid	-0.5853
A375	Diploid	-0.5757
TCGA-05-4402-01	Diploid	-0.5692
A432	Diploid	-0.5665
TCGA-05-4434-01	Diploid	-0.5575
A512	Diploid	-0.5544
A263	Diploid	-0.5482
A104	Diploid	-0.5423
C3L-00140	Diploid	-0.5396
TCGA-05-5715-01	Diploid	-0.5143
TCGA-55-7570-01	Diploid	-0.5067
TCGA-93-A4JO-01	Diploid	-0.5063
A434	Diploid	-0.5043
A027	Diploid	-0.4753
TCGA-38-A44F-01	Diploid	-0.475
TCGA-62-8395-01	Diploid	-0.4643
A209	Diploid	-0.4633
TCGA-95-8494-01	Diploid	-0.4576
A169	Diploid	-0.4455
A483	Diploid	-0.441
A101	Diploid	-0.4334
A261	Diploid	-0.4239
TCGA-97-7553-01	Diploid	-0.4034
A111	Diploid	-0.3925
TCGA-50-5066-01	Diploid	-0.3859
TCGA-55-A4DF-01	Diploid	-0.3747
A277	Diploid	-0.366
A153	Diploid	-0.3641
TCGA-53-7626-01	Diploid	-0.3626
TCGA-55-6980-01	Diploid	-0.3604
TCGA-95-A4VN-01	Diploid	-0.3408
C3N-01842	Diploid	-0.3406
A320	Diploid	-0.3376
TCGA-55-8090-01	Diploid	-0.3358
TCGA-44-2655-01	Diploid	-0.3266
TCGA-55-8512-01	Diploid	-0.3244
TCGA-55-8619-01	Diploid	-0.3231
A162	Diploid	-0.3199
TCGA-44-2668-01	Diploid	-0.3058
TCGA-50-8457-01	Diploid	-0.2958
TCGA-55-6985-01	Diploid	-0.2808
TCGA-55-6712-01	Diploid	-0.2794
A203	Diploid	-0.2758
A213	Diploid	-0.2679
A033	Diploid	-0.2628
TCGA-44-6775-01	Diploid	-0.256
A120	Diploid	-0.2522
A165	Diploid	-0.2335
TCGA-MN-A4N4-01	Diploid	-0.1891
A206	Diploid	-0.1879
A186	Diploid	-0.1875
C3N-00217	Diploid	-0.1826
TCGA-86-8075-01	Diploid	-0.1759
TCGA-86-8280-01	Diploid	-0.1454
A316	Diploid	-0.1329
A275	Diploid	-0.1298
TCGA-55-6982-01	Diploid	-0.1209
A247	Diploid	-0.1192
A534	Diploid	-0.0871
C3N-02423	Diploid	-0.0793
TCGA-73-7498-01	Diploid	-0.0776
A499	Diploid	-0.0122
TCGA-S2-AA1A-01	Diploid	-0.0111
TCGA-55-8089-01	Diploid	-0.0028
TCGA-86-6562-01	Diploid	-0.0017
TCGA-64-5778-01	Diploid	0.0001
A284	Diploid	0.0009
A377	Diploid	0.0292
TCGA-91-6849-01	Diploid	0.0325
A266	Diploid	0.0327
A380	Diploid	0.0329
A426	Diploid	0.0435
A285	Diploid	0.0437
TCGA-49-6744-01	Diploid	0.0499
TCGA-49-AAR4-01	Diploid	0.0604
A486	Diploid	0.069
TCGA-49-4501-01	Diploid	0.0729
TCGA-86-A456-01	Diploid	0.0779
TCGA-69-8254-01	Diploid	0.083
A239	Diploid	0.0834
TCGA-55-7903-01	Diploid	0.0914
A192	Diploid	0.1037
TCGA-55-6971-01	Diploid	0.1169
TCGA-97-7546-01	Diploid	0.1191
TCGA-73-4658-01	Diploid	0.1202
TCGA-38-7271-01	Diploid	0.1314
TCGA-99-7458-01	Diploid	0.1444
A249	Diploid	0.1497
A157	Diploid	0.1634
TCGA-MP-A4TI-01	Diploid	0.1656
A210	Diploid	0.1689
TCGA-44-7672-01	Diploid	0.1798
A182	Diploid	0.1951
TCGA-95-A4VK-01	Diploid	0.2034
A255	Diploid	0.2141
TCGA-50-5944-01	Diploid	0.2204
TCGA-49-AARR-01	Diploid	0.2322
A201	Diploid	0.2382
A493	Diploid	0.2423
A159	Diploid	0.243
A269	Diploid	0.2481
A492	Diploid	0.2635
TCGA-97-A4M7-01	Diploid	0.2666
A188	Diploid	0.2691
TCGA-L9-A443-01	Diploid	0.2715
A265	Diploid	0.2721
A177	Diploid	0.2805
A306	Diploid	0.2864
A276	Diploid	0.3093
A214	Diploid	0.3094
A208	Diploid	0.3263
A258	Diploid	0.3267
A496	Diploid	0.3308
A199	Diploid	0.3436
A538	Diploid	0.3554
A074	Diploid	0.3573
A519	Diploid	0.3611
TCGA-99-AA5R-01	Diploid	0.3871
A524	Diploid	0.3922
A233	Diploid	0.3932
A271	Diploid	0.3943
A211	Diploid	0.3982
A240	Diploid	0.4045
TCGA-93-A4JQ-01	Diploid	0.4076
A425	Diploid	0.4098
TCGA-49-AAQV-01	Diploid	0.446
TCGA-69-8253-01	Diploid	0.4518
A283	Diploid	0.4579
A315	Diploid	0.4624
A521	Diploid	0.4749
A514	Diploid	0.4883
A530	Diploid	0.498
TCGA-50-5045-01	Diploid	0.4998
TCGA-75-5122-01	Diploid	0.5002
A241	Diploid	0.54
A006	Diploid	0.5409
TCGA-69-8453-01	Diploid	0.5431
A511	Diploid	0.5462
TCGA-50-5942-01	Diploid	0.5471
TCGA-MP-A4TJ-01	Diploid	0.5549
TCGA-64-1679-01	Diploid	0.5609
TCGA-49-6743-01	Diploid	0.566
A430	Diploid	0.5787
TCGA-55-8513-01	Diploid	0.588
A250	Diploid	0.6034
TCGA-75-6205-01	Diploid	0.6037
TCGA-55-8091-01	Diploid	0.6075
TCGA-93-A4JP-01	Diploid	0.6189
A278	Diploid	0.6265
A517	Diploid	0.6334
TCGA-97-A4M2-01	Diploid	0.6539
TCGA-78-7542-01	Diploid	0.6561
A252	Diploid	0.673
A205	Diploid	0.6802
TCGA-55-7724-01	Diploid	0.7223
C3L-00913	Diploid	0.7272
TCGA-86-7711-01	Diploid	0.7283
TCGA-55-7574-01	Diploid	0.734
A212	Diploid	0.7413
TCGA-05-4403-01	Diploid	0.7521
A215	Diploid	0.7624
TCGA-L4-A4E6-01	Diploid	0.7723
A268	Diploid	0.779
TCGA-44-5643-01	Diploid	0.7946
TCGA-55-8208-01	Diploid	0.8084
A196	Diploid	0.8186
A270	Diploid	0.8587
TCGA-44-6777-01	Diploid	0.9123
A194	Diploid	0.9191
A138	Diploid	0.9277
TCGA-75-7030-01	Diploid	0.9288
A281	Diploid	0.9307
C3N-01023	Diploid	0.9357
TCGA-97-8177-01	Diploid	0.9536
TCGA-44-2662-01	Diploid	0.9761
TCGA-44-8120-01	Diploid	0.9801
TCGA-MP-A4TH-01	Diploid	0.9808
A234	Diploid	0.9834
C3L-00412	Diploid	0.9878
C3N-01074	Diploid	1.0074
TCGA-86-A4JF-01	Diploid	1.0082
A221	Diploid	1.0101
C3N-01823	Diploid	1.018
TCGA-MP-A4SY-01	Diploid	1.0351
A522	Diploid	1.0361
TCGA-99-8028-01	Diploid	1.039
TCGA-95-8039-01	Diploid	1.0418
TCGA-L9-A743-01	Diploid	1.05
A264	Diploid	1.0583
C3N-00547	Diploid	1.0678
TCGA-44-3398-01	Diploid	1.0678
A260	Diploid	1.0838
TCGA-44-6774-01	Diploid	1.0916
TCGA-97-8175-01	Diploid	1.1017
TCGA-69-7765-01	Diploid	1.1046
A218	Diploid	1.1319
TCGA-44-2665-01	Diploid	1.1412
TCGA-50-5044-01	Diploid	1.1473
TCGA-44-3919-01	Diploid	1.158
TCGA-55-5899-01	Diploid	1.1881
TCGA-55-8204-01	Diploid	1.2002
TCGA-38-4626-01	Diploid	1.2199
C3N-01414	Diploid	1.283
TCGA-86-A4P8-01	Diploid	1.2873
TCGA-J2-8192-01	Diploid	1.3044
TCGA-55-A48Z-01	Diploid	1.3311
C3N-01016	Diploid	1.4045
C3L-01862	Diploid	1.4115
TCGA-50-6595-01	Diploid	1.4717
C3L-02345	Diploid	1.478
C3N-01410	Diploid	1.5327
TCGA-69-A59K-01	Diploid	1.5533
C3L-01632	Diploid	1.5538
TCGA-78-8648-01	Diploid	1.5801
TCGA-44-6148-01	Diploid	1.5814
TCGA-55-8621-01	Diploid	1.6284
TCGA-91-6830-01	Diploid	1.6356
TCGA-MP-A4TK-01	Diploid	1.6779
TCGA-35-4122-01	Diploid	1.6927
TCGA-50-8459-01	Diploid	1.6928
TCGA-MP-A4TC-01	Diploid	1.7261
TCGA-64-5815-01	Diploid	1.8963
A190	Diploid	1.9006
TCGA-86-8056-01	Diploid	1.9403
TCGA-91-8497-01	Diploid	2.0335
A195	Diploid	2.0395
A532	Diploid	2.0879
TCGA-44-6776-01	Diploid	2.1074
TCGA-53-7624-01	Diploid	2.1355
TCGA-38-4627-01	Diploid	2.1524
TCGA-L9-A7SV-01	Diploid	2.2914
TCGA-50-6597-01	Diploid	2.3429
TCGA-86-8281-01	Diploid	2.4159
TCGA-97-A4M1-01	Diploid	2.4829
TCGA-55-7284-01	Diploid	2.5703
TCGA-55-7815-01	Diploid	2.6068
TCGA-49-4512-01	Diploid	2.6651
TCGA-91-8499-01	Diploid	2.794
A124	Diploid	2.8718
TCGA-44-7661-01	Diploid	2.9085
TCGA-44-6145-01	Diploid	2.9897
TCGA-55-6978-01	Diploid	3.0202
TCGA-78-7152-01	Diploid	3.3722
TCGA-73-4677-01	Diploid	3.3869
A193	Diploid	3.4486
TCGA-44-3396-01	Diploid	3.5393
TCGA-NJ-A55R-01	Diploid	3.5978
A198	Diploid	3.616
TCGA-38-4631-01	Diploid	4.0183
TCGA-55-8614-01	Diploid	4.0477
TCGA-50-5933-01	Diploid	4.1246
TCGA-86-8668-01	Diploid	4.1278
A216	Diploid	4.276
TCGA-44-A47B-01	Diploid	4.3229
TCGA-NJ-A4YI-01	Diploid	4.4006
TCGA-78-7145-01	Diploid	4.5041
TCGA-44-A479-01	Diploid	4.6075
TCGA-64-5775-01	Diploid	4.8505
TCGA-83-5908-01	Diploid	4.8581
TCGA-44-7667-01	Diploid	4.8646
TCGA-55-6969-01	Diploid	4.9238
TCGA-64-5779-01	Diploid	5.2198
TCGA-55-8085-01	Diploid	5.8359
TCGA-05-4384-01	Diploid	6.089
TCGA-78-7156-01	Diploid	6.172
TCGA-91-7771-01	Diploid	6.2161
TCGA-69-7763-01	Diploid	6.3199
TCGA-44-5644-01	Diploid	6.6849
TCGA-MP-A4TF-01	Diploid	6.72
TCGA-78-7536-01	Diploid	7.0753
TCGA-86-8076-01	Diploid	7.2027
TCGA-69-7973-01	Diploid	7.7149
TCGA-67-3774-01	Diploid	8.0776
TCGA-62-8399-01	Diploid	8.2568
TCGA-50-5939-01	Diploid	8.3569
TCGA-64-5781-01	Diploid	8.4033
TCGA-55-8508-01	Diploid	8.5197
TCGA-64-1678-01	Diploid	8.7573
TCGA-86-7701-01	Diploid	8.8906
TCGA-78-7166-01	Diploid	9.1249
TCGA-55-8299-01	Diploid	9.3063
TCGA-L9-A5IP-01	Diploid	9.5851
TCGA-78-7159-01	Diploid	9.6961
TCGA-NJ-A55O-01	Diploid	9.7963
TCGA-NJ-A4YP-01	Diploid	9.8962
TCGA-64-5774-01	Diploid	10.1566
TCGA-62-A46S-01	Diploid	10.1645
TCGA-97-A4M5-01	Diploid	10.2621
TCGA-55-6642-01	Diploid	10.473
TCGA-MP-A4T8-01	Diploid	10.5966
TCGA-44-7671-01	Diploid	10.6458
TCGA-73-4670-01	Diploid	10.8387
TCGA-05-4422-01	Diploid	10.9364
TCGA-MP-A4TD-01	Diploid	11.0542
TCGA-49-4514-01	Diploid	11.0856
TCGA-49-4487-01	Diploid	11.0863
TCGA-50-5930-01	Diploid	11.168
TCGA-97-8176-01	Diploid	11.2358
TCGA-55-8092-01	Diploid	11.2461
TCGA-50-5051-01	Diploid	11.3409
TCGA-86-A4D0-01	Diploid	11.4371
TCGA-86-8585-01	Diploid	11.4762
TCGA-MP-A4T7-01	Diploid	11.5207
TCGA-62-8398-01	Diploid	11.5263
TCGA-78-7161-01	Diploid	11.5734
TCGA-91-A4BC-01	Diploid	11.5886
TCGA-73-4659-01	Diploid	11.6672
TCGA-99-8032-01	Diploid	11.7012
TCGA-62-A470-01	Diploid	11.7392
TCGA-55-6987-01	Diploid	11.8153
TCGA-97-8174-01	Diploid	11.8167
TCGA-49-4506-01	Diploid	12.1192
TCGA-55-A492-01	Diploid	12.1457
TCGA-78-7148-01	Diploid	12.93
TCGA-05-5425-01	Diploid	12.9654
TCGA-49-AAR2-01	Diploid	13.0991
TCGA-73-A9RS-01	Diploid	13.1048
TCGA-91-6831-01	Diploid	13.2298
TCGA-86-7955-01	Diploid	13.271
TCGA-MP-A4TE-01	Diploid	13.4791
TCGA-62-A46O-01	Diploid	13.5512
TCGA-55-7913-01	Diploid	13.5883
TCGA-05-4396-01	Diploid	13.684
TCGA-50-7109-01	Diploid	13.7905
TCGA-NJ-A4YF-01	Diploid	13.9092
TCGA-55-A48Y-01	Diploid	14.0115
TCGA-05-4395-01	Gain	-3.8643
TCGA-55-A494-01	Gain	-3.6732
TCGA-78-7163-01	Gain	-3.5404
TCGA-62-8402-01	Gain	-3.5305
TCGA-53-A4EZ-01	Gain	-3.2111
TCGA-62-A46R-01	Gain	-2.8582
TCGA-64-1680-01	Gain	-2.7329
TCGA-95-7043-01	Gain	-2.6604
TCGA-78-8640-01	Gain	-2.366
TCGA-55-8302-01	Gain	-2.3318
TCGA-49-AARQ-01	Gain	-2.3092
TCGA-86-8669-01	Gain	-2.1278
TCGA-55-7995-01	Gain	-1.8976
TCGA-MN-A4N1-01	Gain	-1.8658
C3L-00080	Gain	-1.8381
C3N-00572	Gain	-1.7033
C3L-02365	Gain	-1.5931
C3N-00293	Gain	-1.5224
TCGA-67-3771-01	Gain	-1.4963
TCGA-55-7283-01	Gain	-1.4959
TCGA-35-5375-01	Gain	-1.4601
TCGA-73-4662-01	Gain	-1.426
C3N-01416	Gain	-1.4213
C3L-00144	Gain	-1.4208
TCGA-86-8358-01	Gain	-1.3866
TCGA-75-6214-01	Gain	-1.3813
TCGA-55-7907-01	Gain	-1.3691
TCGA-55-1594-01	Gain	-1.36
C3N-00959	Gain	-1.3404
C3N-02145	Gain	-1.3318
TCGA-73-4675-01	Gain	-1.3128
TCGA-50-5941-01	Gain	-1.2921
TCGA-78-7154-01	Gain	-1.2764
C3N-00294	Gain	-1.2292
TCGA-97-7937-01	Gain	-1.1909
TCGA-55-A493-01	Gain	-1.1564
TCGA-50-5049-01	Gain	-1.1371
TCGA-55-1592-01	Gain	-1.1038
TCGA-97-7547-01	Gain	-1.0914
TCGA-67-3772-01	Gain	-1.0693
TCGA-75-7025-01	Gain	-1.0161
TCGA-05-5428-01	Gain	-1.012
TCGA-55-6983-01	Gain	-0.9512
TCGA-55-7573-01	Gain	-0.9209
A062	Gain	-0.9206
TCGA-05-4405-01	Gain	-0.9082
TCGA-50-6593-01	Gain	-0.9039
TCGA-49-4490-01	Gain	-0.811
TCGA-O1-A52J-01	Gain	-0.7738
TCGA-38-4632-01	Gain	-0.7282
TCGA-38-6178-01	Gain	-0.6946
TCGA-55-8510-01	Gain	-0.666
TCGA-44-2657-01	Gain	-0.6615
TCGA-91-6836-01	Gain	-0.6507
C3L-00094	Gain	-0.6348
A185	Gain	-0.5987
TCGA-MP-A4T9-01	Gain	-0.5976
TCGA-05-4398-01	Gain	-0.5901
A144	Gain	-0.5724
TCGA-91-6840-01	Gain	-0.5511
TCGA-05-4410-01	Gain	-0.5501
TCGA-86-6851-01	Gain	-0.4784
TCGA-75-5146-01	Gain	-0.4662
TCGA-86-8673-01	Gain	-0.3887
TCGA-69-7974-01	Gain	-0.3457
A243	Gain	-0.3212
A158	Gain	-0.2862
A428	Gain	-0.2859
TCGA-49-4505-01	Gain	-0.2582
TCGA-95-7567-01	Gain	-0.2544
TCGA-69-7980-01	Gain	-0.2373
TCGA-44-A47A-01	Gain	-0.2326
TCGA-50-6592-01	Gain	-0.2206
TCGA-91-6835-01	Gain	-0.1834
A274	Gain	-0.178
A183	Gain	-0.1726
TCGA-99-8025-01	Gain	-0.1705
TCGA-55-8207-01	Gain	-0.1682
TCGA-MN-A4N5-01	Gain	-0.1422
A504	Gain	-0.1363
A509	Gain	-0.1361
TCGA-44-A4SS-01	Gain	-0.0973
TCGA-44-7670-01	Gain	-0.0752
A273	Gain	0.0945
TCGA-05-4382-01	Gain	0.1219
C3N-00169	Gain	0.1527
TCGA-44-7662-01	Gain	0.1544
TCGA-93-A4JN-01	Gain	0.1685
A126	Gain	0.176
A207	Gain	0.1907
A202	Gain	0.2053
A222	Gain	0.2839
A219	Gain	0.3549
TCGA-05-4424-01	Gain	0.3841
TCGA-97-7938-01	Gain	0.4996
TCGA-05-4430-01	Gain	0.6425
TCGA-86-8055-01	Gain	0.8676
TCGA-55-7281-01	Gain	0.8906
TCGA-55-7726-01	Gain	0.9836
C3N-00180	Gain	1.047
TCGA-05-4250-01	Gain	1.0486
TCGA-78-7149-01	Gain	1.0612
TCGA-55-8620-01	Gain	1.1447
TCGA-53-7813-01	Gain	1.2396
TCGA-55-8096-01	Gain	1.3875
TCGA-55-8205-01	Gain	2.5037
TCGA-73-4668-01	Gain	2.7129
TCGA-78-8655-01	Gain	3.0503
TCGA-44-A47G-01	Gain	3.2707
TCGA-75-6211-01	Gain	3.5058
TCGA-05-4432-01	Gain	3.5611
TCGA-55-A57B-01	Gain	3.6757
TCGA-05-4389-01	Gain	3.7179
TCGA-73-4676-01	Gain	3.83
TCGA-75-5126-01	Gain	4.3204
TCGA-55-7911-01	Gain	4.7227
TCGA-69-7978-01	Gain	4.7978
TCGA-86-8672-01	Gain	5.3741
TCGA-44-6778-01	Gain	5.9958
TCGA-97-A4M3-01	Gain	7.8732
TCGA-80-5608-01	Gain	8.2644
TCGA-55-8505-01	Gain	8.4718
TCGA-78-7633-01	Gain	8.5457
TCGA-55-8615-01	Gain	8.6626
TCGA-75-6206-01	Gain	8.6835
TCGA-78-7162-01	Gain	8.8816
TCGA-55-7910-01	Gain	9.6093
TCGA-78-7220-01	Gain	9.6859
TCGA-78-7167-01	Gain	9.9628
TCGA-78-7150-01	Gain	10.0114
TCGA-86-8359-01	Gain	10.6778
TCGA-05-4417-01	Gain	10.6792
TCGA-49-6742-01	Gain	10.6889
TCGA-4B-A93V-01	Gain	10.8148
TCGA-49-4510-01	Gain	10.8309
TCGA-69-7764-01	Gain	10.9175
TCGA-95-A4VP-01	Gain	10.9579
TCGA-55-6975-01	Gain	11.2318
TCGA-49-4507-01	Gain	11.308
TCGA-86-7713-01	Gain	11.4605
TCGA-44-7669-01	Gain	11.8836
TCGA-MP-A4TA-01	Gain	11.8871
TCGA-62-A471-01	Gain	11.9149
TCGA-05-4418-01	Gain	12.3001
TCGA-50-5072-01	Gain	12.7319
TCGA-05-4415-01	Gain	12.8956
TCGA-97-8179-01	Gain	13.025
TCGA-75-7027-01	Gain	13.3226
TCGA-J2-8194-01	Gain	13.3322
TCGA-78-7160-01	Gain	13.4967
TCGA-55-6970-01	Gain	13.6212
TCGA-55-8094-01	Gain	13.6453
TCGA-69-8255-01	Gain	14.0634
TCGA-99-8033-01	Gain	14.0908
TCGA-93-8067-01	Gain	14.952
TCGA-95-7948-01	Shallow Deletion	-3.2283
A131	Shallow Deletion	-3.1735
TCGA-73-7499-01	Shallow Deletion	-3.1054
TCGA-71-6725-01	Shallow Deletion	-3.0029
TCGA-64-1676-01	Shallow Deletion	-2.507
TCGA-64-1677-01	Shallow Deletion	-2.351
TCGA-86-7954-01	Shallow Deletion	-2.2253
TCGA-50-5946-01	Shallow Deletion	-2.2125
TCGA-44-6779-01	Shallow Deletion	-2.1377
TCGA-69-7979-01	Shallow Deletion	-1.858
C3N-01071	Shallow Deletion	-1.6952
C3N-02582	Shallow Deletion	-1.6478
C3N-00559	Shallow Deletion	-1.6354
C3N-02379	Shallow Deletion	-1.6275
C3N-02000	Shallow Deletion	-1.5708
C3N-02067	Shallow Deletion	-1.548
C3N-00546	Shallow Deletion	-1.5346
TCGA-55-1596-01	Shallow Deletion	-1.4967
C3N-01415	Shallow Deletion	-1.4961
C3N-02003	Shallow Deletion	-1.4789
X11LU013	Shallow Deletion	-1.4172
A037	Shallow Deletion	-1.3656
TCGA-86-8074-01	Shallow Deletion	-1.3023
C3N-00175	Shallow Deletion	-1.2717
C3N-01405	Shallow Deletion	-1.2418
C3N-00737	Shallow Deletion	-1.2358
TCGA-L9-A8F4-01	Shallow Deletion	-1.2116
TCGA-44-2656-01	Shallow Deletion	-1.1575
A068	Shallow Deletion	-1.0876
TCGA-L4-A4E5-01	Shallow Deletion	-1.0709
A200	Shallow Deletion	-1.0455
TCGA-62-8397-01	Shallow Deletion	-1.0046
C3N-01024	Shallow Deletion	-0.9654
A204	Shallow Deletion	-0.9653
C3N-02572	Shallow Deletion	-0.9452
TCGA-50-6591-01	Shallow Deletion	-0.9114
TCGA-L9-A444-01	Shallow Deletion	-0.8698
TCGA-69-7760-01	Shallow Deletion	-0.7829
TCGA-50-5931-01	Shallow Deletion	-0.7649
A381	Shallow Deletion	-0.7507
A307	Shallow Deletion	-0.7298
A197	Shallow Deletion	-0.6387
A279	Shallow Deletion	-0.598
TCGA-75-5147-01	Shallow Deletion	-0.5236
A322	Shallow Deletion	-0.5071
TCGA-55-A4DG-01	Shallow Deletion	-0.492
A433	Shallow Deletion	-0.4479
TCGA-91-6847-01	Shallow Deletion	-0.4259
C3N-00560	Shallow Deletion	-0.4208
A282	Shallow Deletion	-0.2489
A156	Shallow Deletion	-0.2216
TCGA-44-2659-01	Shallow Deletion	-0.1065
A220	Shallow Deletion	0.0972
A217	Shallow Deletion	0.0988
TCGA-55-1595-01	Shallow Deletion	0.2935
TCGA-75-6207-01	Shallow Deletion	0.3255
TCGA-44-8117-01	Shallow Deletion	0.3346
TCGA-91-6848-01	Shallow Deletion	0.3382
C3N-00549	Shallow Deletion	0.3821
TCGA-55-6986-01	Shallow Deletion	0.4019
A510	Shallow Deletion	0.4314
TCGA-91-6829-01	Shallow Deletion	0.5634
TCGA-97-7554-01	Shallow Deletion	0.7197
A028	Shallow Deletion	0.8348
TCGA-97-8172-01	Shallow Deletion	1.0061
A100	Shallow Deletion	1.0417
C3N-02149	Shallow Deletion	1.0799
C3N-02089	Shallow Deletion	1.4918
A187	Shallow Deletion	1.6586
TCGA-44-3918-01	Shallow Deletion	1.7854
TCGA-38-4625-01	Shallow Deletion	2.0481
TCGA-49-AARO-01	Shallow Deletion	2.8161
TCGA-55-8203-01	Shallow Deletion	3.3996
A143	Shallow Deletion	3.6236
TCGA-75-7031-01	Shallow Deletion	3.9465
TCGA-50-6673-01	Shallow Deletion	4.0677
TCGA-50-6590-01	Shallow Deletion	4.2225
TCGA-75-5125-01	Shallow Deletion	4.275
TCGA-44-8119-01	Shallow Deletion	4.514
TCGA-78-7153-01	Shallow Deletion	6.4574
TCGA-95-7944-01	Shallow Deletion	6.5106
TCGA-05-4390-01	Shallow Deletion	11.2216
TCGA-50-5936-01	Shallow Deletion	11.8884
TCGA-86-8054-01	Shallow Deletion	12.9453

## Sheet: LUAD_Citrin
Table S8.9. Citrin mRNA expression and copy number variation in lung adenocarcinoma samples
Sample Id	SLC25A13: Discrete copy number alteration values	SLC25A13: Z-scores of mRNA expression (RPKM, log2 transformed)
A163	Amplification	1.6561
A187	Amplification	4.4179
TCGA-44-6145-01	Amplification	7.1049
TCGA-05-4398-01	Amplification	9.3091
TCGA-49-AAR3-01	Amplification	9.6466
TCGA-05-4395-01	Amplification	10.243
TCGA-78-7146-01	Amplification	10.784
TCGA-73-4666-01	Amplification	11.2304
TCGA-38-4631-01	Amplification	11.4002
TCGA-78-7154-01	Amplification	17.4752
A483	Deep Deletion	-2.0324
A215	Deep Deletion	-1.6267
A168	Diploid	-2.6136
A015	Diploid	-2.4419
TCGA-49-4507-01	Diploid	-2.0707
A508	Diploid	-2.0022
C3L-00083	Diploid	-1.9682
A214	Diploid	-1.9125
C3N-02587	Diploid	-1.8967
A499	Diploid	-1.8859
C3N-02586	Diploid	-1.8092
A500	Diploid	-1.7166
A252	Diploid	-1.6413
A006	Diploid	-1.5931
C3L-01683	Diploid	-1.497
A221	Diploid	-1.4853
C3N-00433	Diploid	-1.4495
C3L-00095	Diploid	-1.3713
TCGA-50-5068-01	Diploid	-1.3082
C3N-00293	Diploid	-1.2769
A209	Diploid	-1.2734
C3N-01489	Diploid	-1.2589
C3N-01405	Diploid	-1.1659
A267	Diploid	-1.0902
A211	Diploid	-1.0766
A027	Diploid	-1.0472
A268	Diploid	-1.0428
A117	Diploid	-0.9965
A537	Diploid	-0.99
A234	Diploid	-0.9697
A138	Diploid	-0.962
A033	Diploid	-0.9599
A486	Diploid	-0.9573
A212	Diploid	-0.9537
A270	Diploid	-0.9521
A283	Diploid	-0.929
C3L-01889	Diploid	-0.9151
A263	Diploid	-0.908
A285	Diploid	-0.8888
C3N-00737	Diploid	-0.872
A534	Diploid	-0.8404
A247	Diploid	-0.8276
C3L-00913	Diploid	-0.8132
A126	Diploid	-0.8115
C3L-00893	Diploid	-0.7956
C3N-00547	Diploid	-0.7934
TCGA-73-7498-01	Diploid	-0.7532
C3L-00412	Diploid	-0.7506
C3N-01021	Diploid	-0.7457
C3N-01072	Diploid	-0.7361
C3N-00556	Diploid	-0.687
A264	Diploid	-0.6847
C3L-00263	Diploid	-0.6642
C3L-00001	Diploid	-0.6602
C3L-00094	Diploid	-0.6506
C3N-00738	Diploid	-0.6495
C3L-02350	Diploid	-0.6215
A524	Diploid	-0.6167
C3L-00973	Diploid	-0.6144
A512	Diploid	-0.6094
A322	Diploid	-0.6028
A177	Diploid	-0.5691
C3N-02380	Diploid	-0.5644
A213	Diploid	-0.5638
C3N-01416	Diploid	-0.5611
C3N-02145	Diploid	-0.5374
A281	Diploid	-0.4966
A240	Diploid	-0.4526
C3N-01799	Diploid	-0.4512
A496	Diploid	-0.4476
A165	Diploid	-0.4444
A232	Diploid	-0.4375
C3N-02421	Diploid	-0.4268
C3N-01823	Diploid	-0.4254
TCGA-78-7537-01	Diploid	-0.4235
C3L-00140	Diploid	-0.4121
TCGA-64-5778-01	Diploid	-0.4064
C3N-02000	Diploid	-0.3741
TCGA-05-4426-01	Diploid	-0.3691
C3N-02588	Diploid	-0.3119
A522	Diploid	-0.3087
A157	Diploid	-0.2958
A432	Diploid	-0.2871
A510	Diploid	-0.2849
C3L-02508	Diploid	-0.276
A205	Diploid	-0.2564
A310	Diploid	-0.2546
C3N-00167	Diploid	-0.2471
TCGA-91-A4BD-01	Diploid	-0.2412
A282	Diploid	-0.2376
A206	Diploid	-0.2239
C3L-00368	Diploid	-0.218
A278	Diploid	-0.1713
C3N-02155	Diploid	-0.1571
C3N-00704	Diploid	-0.1456
A233	Diploid	-0.1118
A208	Diploid	-0.0995
C3N-00552	Diploid	-0.0816
C3L-01862	Diploid	-0.0694
C3N-01410	Diploid	-0.0694
C3N-02003	Diploid	-0.047
A195	Diploid	-0.0462
C3L-00279	Diploid	-0.0434
C3N-01023	Diploid	-0.0397
A269	Diploid	-0.0263
A262	Diploid	-0.0168
A203	Diploid	-0.0093
C3L-01682	Diploid	-0.0081
C3L-02345	Diploid	-0.0081
A159	Diploid	0.0552
C3N-00959	Diploid	0.0885
TCGA-86-8281-01	Diploid	0.099
C3N-00574	Diploid	0.1451
A188	Diploid	0.1505
A201	Diploid	0.1669
A196	Diploid	0.1792
A194	Diploid	0.1943
TCGA-78-7166-01	Diploid	0.2227
A072	Diploid	0.2313
A274	Diploid	0.2313
C3N-00223	Diploid	0.2693
C3N-01024	Diploid	0.2724
A280	Diploid	0.3334
A192	Diploid	0.338
A102	Diploid	0.3441
TCGA-55-7281-01	Diploid	0.3525
TCGA-86-A4P8-01	Diploid	0.3914
TCGA-78-8662-01	Diploid	0.3982
A104	Diploid	0.4053
A521	Diploid	0.4597
TCGA-55-8089-01	Diploid	0.4722
A261	Diploid	0.4887
A249	Diploid	0.4963
TCGA-75-6206-01	Diploid	0.5044
A037	Diploid	0.5125
TCGA-78-7633-01	Diploid	0.5633
A100	Diploid	0.6
TCGA-99-8028-01	Diploid	0.6034
C3L-01330	Diploid	0.6113
C3L-00144	Diploid	0.6333
TCGA-75-5122-01	Diploid	0.6484
TCGA-55-8619-01	Diploid	0.6486
TCGA-NJ-A7XG-01	Diploid	0.6497
C3N-00549	Diploid	0.6524
TCGA-73-4677-01	Diploid	0.6632
TCGA-55-8506-01	Diploid	0.6898
A124	Diploid	0.7039
TCGA-05-4425-01	Diploid	0.704
TCGA-64-5775-01	Diploid	0.7047
A260	Diploid	0.7428
TCGA-78-7149-01	Diploid	0.7507
C3N-00199	Diploid	0.7632
TCGA-50-8460-01	Diploid	0.7633
TCGA-55-8513-01	Diploid	0.824
TCGA-99-AA5R-01	Diploid	0.8308
TCGA-49-4486-01	Diploid	0.8551
C3L-00009	Diploid	0.8607
TCGA-93-A4JP-01	Diploid	0.8748
C3N-00572	Diploid	0.9413
TCGA-49-4510-01	Diploid	0.9479
A273	Diploid	0.9579
A103	Diploid	0.9968
TCGA-86-7714-01	Diploid	1.0188
TCGA-78-8648-01	Diploid	1.031
TCGA-44-7672-01	Diploid	1.0368
C3N-01842	Diploid	1.0554
TCGA-97-7552-01	Diploid	1.0576
TCGA-75-6205-01	Diploid	1.06
TCGA-64-1677-01	Diploid	1.0679
TCGA-67-3773-01	Diploid	1.0834
TCGA-50-5044-01	Diploid	1.088
A530	Diploid	1.1124
TCGA-NJ-A4YG-01	Diploid	1.116
C3N-02158	Diploid	1.1261
TCGA-05-4403-01	Diploid	1.17
A202	Diploid	1.1814
TCGA-73-A9RS-01	Diploid	1.1843
TCGA-55-8207-01	Diploid	1.187
TCGA-67-4679-01	Diploid	1.2033
TCGA-L4-A4E6-01	Diploid	1.2043
C3L-02549	Diploid	1.2424
A216	Diploid	1.2436
A193	Diploid	1.2784
TCGA-64-1678-01	Diploid	1.2848
TCGA-50-5942-01	Diploid	1.2977
TCGA-49-6761-01	Diploid	1.298
A204	Diploid	1.3065
TCGA-MP-A4TJ-01	Diploid	1.3115
TCGA-78-7535-01	Diploid	1.3136
TCGA-44-2665-01	Diploid	1.319
TCGA-78-7161-01	Diploid	1.3325
TCGA-78-7152-01	Diploid	1.3764
TCGA-55-8512-01	Diploid	1.398
TCGA-97-A4M2-01	Diploid	1.4007
TCGA-49-AARR-01	Diploid	1.4008
TCGA-44-7659-01	Diploid	1.4594
A190	Diploid	1.4684
TCGA-35-3615-01	Diploid	1.4722
TCGA-50-8459-01	Diploid	1.4789
TCGA-55-7911-01	Diploid	1.4847
TCGA-44-6148-01	Diploid	1.5018
TCGA-93-7347-01	Diploid	1.5184
TCGA-53-7626-01	Diploid	1.5425
TCGA-55-8621-01	Diploid	1.5755
TCGA-64-5815-01	Diploid	1.7196
TCGA-50-5932-01	Diploid	1.7901
TCGA-78-7158-01	Diploid	1.818
TCGA-44-3398-01	Diploid	1.8393
TCGA-05-4432-01	Diploid	1.862
C3N-01074	Diploid	1.8665
TCGA-75-7030-01	Diploid	1.8849
TCGA-38-7271-01	Diploid	1.893
TCGA-55-7728-01	Diploid	1.8996
TCGA-44-2666-01	Diploid	1.9097
TCGA-91-6849-01	Diploid	1.9486
TCGA-44-6779-01	Diploid	1.9555
TCGA-49-AARN-01	Diploid	1.9691
TCGA-38-A44F-01	Diploid	1.9809
TCGA-NJ-A4YI-01	Diploid	2.0028
TCGA-55-6983-01	Diploid	2.017
TCGA-55-7574-01	Diploid	2.0222
TCGA-44-A47A-01	Diploid	2.0596
TCGA-67-6216-01	Diploid	2.0936
TCGA-78-7167-01	Diploid	2.1093
TCGA-MP-A4TH-01	Diploid	2.1228
TCGA-MN-A4N5-01	Diploid	2.1604
TCGA-50-5055-01	Diploid	2.1631
TCGA-86-8671-01	Diploid	2.2658
TCGA-95-7567-01	Diploid	2.3042
TCGA-69-8453-01	Diploid	2.3572
TCGA-86-6851-01	Diploid	2.3652
TCGA-05-4384-01	Diploid	2.3777
TCGA-50-6593-01	Diploid	2.4061
TCGA-MP-A4TI-01	Diploid	2.4463
TCGA-50-8457-01	Diploid	2.4554
TCGA-38-4626-01	Diploid	2.4589
TCGA-55-7573-01	Diploid	2.4772
TCGA-97-A4M0-01	Diploid	2.4944
TCGA-69-8253-01	Diploid	2.5207
A198	Diploid	2.5389
TCGA-50-5051-01	Diploid	2.584
TCGA-49-4487-01	Diploid	2.6238
TCGA-MP-A4T7-01	Diploid	2.6292
TCGA-L9-A443-01	Diploid	2.6294
TCGA-62-A46U-01	Diploid	2.6522
TCGA-44-A47G-01	Diploid	2.6574
TCGA-86-8669-01	Diploid	2.66
TCGA-80-5607-01	Diploid	2.7192
TCGA-55-6642-01	Diploid	2.7296
TCGA-44-2655-01	Diploid	2.7365
TCGA-78-7159-01	Diploid	2.8509
TCGA-NJ-A4YP-01	Diploid	2.8788
TCGA-78-7156-01	Diploid	2.9161
TCGA-78-7162-01	Diploid	2.9345
TCGA-95-A4VK-01	Diploid	2.9823
TCGA-86-8674-01	Diploid	3.0012
TCGA-55-7903-01	Diploid	3.0264
TCGA-97-8547-01	Diploid	3.0333
TCGA-55-8208-01	Diploid	3.045
TCGA-NJ-A55A-01	Diploid	3.0574
TCGA-97-7547-01	Diploid	3.0799
TCGA-97-8172-01	Diploid	3.0834
TCGA-55-8090-01	Diploid	3.1102
TCGA-55-8615-01	Diploid	3.1257
TCGA-97-7938-01	Diploid	3.1858
TCGA-86-8279-01	Diploid	3.1871
TCGA-L9-A743-01	Diploid	3.1922
TCGA-86-8076-01	Diploid	3.2012
TCGA-55-8204-01	Diploid	3.2422
TCGA-J2-8194-01	Diploid	3.2885
TCGA-55-7914-01	Diploid	3.3564
TCGA-55-8097-01	Diploid	3.4138
TCGA-55-8614-01	Diploid	3.479
TCGA-44-8120-01	Diploid	3.4911
TCGA-55-8087-01	Diploid	3.5657
TCGA-05-4434-01	Diploid	3.5722
TCGA-55-8299-01	Diploid	3.6182
TCGA-97-7546-01	Diploid	3.6853
TCGA-86-8585-01	Diploid	3.6897
TCGA-05-4430-01	Diploid	3.7065
TCGA-97-A4M3-01	Diploid	3.7139
TCGA-97-7941-01	Diploid	3.7316
TCGA-J2-A4AG-01	Diploid	3.7426
TCGA-91-6831-01	Diploid	3.7491
TCGA-91-8497-01	Diploid	3.752
TCGA-55-6984-01	Diploid	3.8799
TCGA-05-4244-01	Diploid	3.8915
TCGA-95-7948-01	Diploid	3.9677
TCGA-NJ-A55O-01	Diploid	3.9684
TCGA-MP-A4SW-01	Diploid	3.9728
TCGA-NJ-A55R-01	Diploid	3.9971
TCGA-67-6215-01	Diploid	4.011
TCGA-44-2668-01	Diploid	4.0256
TCGA-86-A4JF-01	Diploid	4.0367
TCGA-49-AAR0-01	Diploid	4.1165
TCGA-50-7109-01	Diploid	4.14
TCGA-05-5429-01	Diploid	4.1672
TCGA-55-7725-01	Diploid	4.1821
TCGA-MP-A4TD-01	Diploid	4.2046
TCGA-75-6212-01	Diploid	4.2301
TCGA-62-A471-01	Diploid	4.3125
TCGA-78-7542-01	Diploid	4.318
TCGA-95-A4VN-01	Diploid	4.3255
TCGA-62-A46V-01	Diploid	4.3362
TCGA-69-7973-01	Diploid	4.3382
TCGA-44-7671-01	Diploid	4.3506
TCGA-49-6744-01	Diploid	4.3646
TCGA-99-7458-01	Diploid	4.4267
TCGA-55-6986-01	Diploid	4.4967
TCGA-75-5146-01	Diploid	4.5114
TCGA-50-5939-01	Diploid	4.5453
TCGA-MP-A4TE-01	Diploid	4.5921
TCGA-MP-A5C7-01	Diploid	4.593
TCGA-78-7536-01	Diploid	4.6531
TCGA-64-5774-01	Diploid	4.7281
TCGA-97-A4LX-01	Diploid	4.7415
TCGA-L9-A8F4-01	Diploid	4.7572
TCGA-44-6776-01	Diploid	4.8056
TCGA-55-A4DF-01	Diploid	4.8916
TCGA-80-5608-01	Diploid	4.8964
TCGA-MP-A4TF-01	Diploid	4.9014
TCGA-62-A46S-01	Diploid	4.9221
TCGA-J2-A4AE-01	Diploid	4.9376
TCGA-55-8203-01	Diploid	5.0426
TCGA-55-A48X-01	Diploid	5.1166
TCGA-55-8508-01	Diploid	5.1258
TCGA-44-6775-01	Diploid	5.177
TCGA-69-7761-01	Diploid	5.1989
TCGA-93-A4JQ-01	Diploid	5.2038
TCGA-50-6591-01	Diploid	5.2781
TCGA-44-6774-01	Diploid	5.342
TCGA-91-6829-01	Diploid	5.4108
TCGA-50-6595-01	Diploid	5.4205
TCGA-69-8254-01	Diploid	5.4754
TCGA-75-7027-01	Diploid	5.4817
TCGA-69-7760-01	Diploid	5.54
TCGA-78-7539-01	Diploid	5.7079
TCGA-05-4433-01	Diploid	5.75
TCGA-50-5933-01	Diploid	5.785
TCGA-78-8660-01	Diploid	5.7985
TCGA-62-A470-01	Diploid	5.821
TCGA-91-8499-01	Diploid	5.829
TCGA-05-4390-01	Diploid	5.8855
TCGA-62-8395-01	Diploid	5.9327
TCGA-49-4501-01	Diploid	6.0187
TCGA-86-A456-01	Diploid	6.1214
TCGA-55-8085-01	Diploid	6.1755
TCGA-05-5715-01	Diploid	6.1793
TCGA-05-4396-01	Diploid	6.2163
TCGA-05-4422-01	Diploid	6.2243
TCGA-55-A48Y-01	Diploid	6.2321
TCGA-49-6743-01	Diploid	6.2877
TCGA-05-4382-01	Diploid	6.3076
TCGA-86-8056-01	Diploid	6.3399
TCGA-91-6830-01	Diploid	6.3572
TCGA-44-5644-01	Diploid	6.3768
TCGA-49-AAR2-01	Diploid	6.5746
TCGA-49-4514-01	Diploid	6.5878
TCGA-80-5611-01	Diploid	6.6026
TCGA-44-6146-01	Diploid	6.7223
TCGA-50-6592-01	Diploid	6.7591
TCGA-86-8074-01	Diploid	6.7879
TCGA-86-A4D0-01	Diploid	6.8743
TCGA-44-5643-01	Diploid	6.9049
TCGA-78-7153-01	Diploid	6.9448
TCGA-78-7150-01	Diploid	7.0159
TCGA-55-6968-01	Diploid	7.0278
TCGA-86-7954-01	Diploid	7.068
TCGA-86-8054-01	Diploid	7.3017
TCGA-69-8255-01	Diploid	7.3923
TCGA-50-6594-01	Diploid	7.4679
TCGA-55-6969-01	Diploid	7.8266
TCGA-78-7155-01	Diploid	8.6732
TCGA-55-7815-01	Diploid	8.794
TCGA-86-7711-01	Diploid	9.0044
TCGA-L9-A7SV-01	Diploid	9.1533
TCGA-55-7913-01	Diploid	9.5186
TCGA-55-5899-01	Diploid	9.5296
TCGA-55-7570-01	Diploid	9.5647
TCGA-05-4397-01	Diploid	9.7791
TCGA-44-7667-01	Diploid	10.1909
TCGA-55-8094-01	Diploid	10.257
TCGA-05-4424-01	Diploid	10.4894
A066	Gain	-2.5959
A068	Gain	-0.7587
A265	Gain	-0.7259
C3L-00080	Gain	-0.6957
C3N-02423	Gain	-0.6713
TCGA-50-5045-01	Gain	-0.6428
A532	Gain	-0.6402
A514	Gain	-0.5752
C3N-02572	Gain	-0.5702
C3L-00604	Gain	-0.4625
A493	Gain	-0.4605
C3N-01488	Gain	-0.4239
A131	Gain	-0.4116
A153	Gain	-0.3279
A169	Gain	-0.3267
A425	Gain	-0.3183
A272	Gain	-0.279
A028	Gain	-0.2664
A380	Gain	-0.2611
C3N-00579	Gain	-0.22
A503	Gain	-0.2047
A379	Gain	-0.1793
A258	Gain	-0.1781
C3N-02433	Gain	-0.1665
A428	Gain	-0.1636
A509	Gain	-0.158
C3N-02422	Gain	-0.1538
A148	Gain	-0.0865
C3N-02002	Gain	-0.0306
A217	Gain	-0.027
A158	Gain	-0.007
A182	Gain	-0.0069
A279	Gain	0.0223
A433	Gain	0.028
A210	Gain	0.0317
C3N-00169	Gain	0.0796
A434	Gain	0.121
C3L-00422	Gain	0.1333
C3N-02729	Gain	0.1453
A377	Gain	0.1487
A255	Gain	0.1658
A490	Gain	0.1664
A101	Gain	0.1749
C3N-00175	Gain	0.2124
C3N-01414	Gain	0.2184
A538	Gain	0.2213
A186	Gain	0.2223
A241	Gain	0.2592
A143	Gain	0.3021
A199	Gain	0.3086
A062	Gain	0.3114
A156	Gain	0.3147
A316	Gain	0.3243
A320	Gain	0.3449
TCGA-44-2659-01	Gain	0.387
A511	Gain	0.4008
A426	Gain	0.4042
A239	Gain	0.4144
C3N-02582	Gain	0.4638
X11LU022	Gain	0.4638
A112	Gain	0.4708
A111	Gain	0.48
X11LU013	Gain	0.4942
A306	Gain	0.5
C3N-00559	Gain	0.5144
A110	Gain	0.5631
C3N-02424	Gain	0.5762
TCGA-55-8091-01	Gain	0.5965
C3N-00180	Gain	0.6521
C3N-02149	Gain	0.6648
A315	Gain	0.6729
A134	Gain	0.6872
A259	Gain	0.6929
A144	Gain	0.6998
A150	Gain	0.7084
C3N-00294	Gain	0.7323
A243	Gain	0.7369
C3L-00093	Gain	0.7781
A488	Gain	0.7903
C3N-02529	Gain	0.8029
A185	Gain	0.8248
A222	Gain	0.8403
A323	Gain	0.8409
C3L-01924	Gain	0.9055
A219	Gain	0.9488
TCGA-78-8655-01	Gain	0.987
A504	Gain	0.9875
A381	Gain	0.9962
A120	Gain	0.9987
C3N-01413	Gain	1.0572
X11LU016	Gain	1.0863
A430	Gain	1.1037
C3N-00580	Gain	1.1105
C3L-00510	Gain	1.1156
A275	Gain	1.1272
TCGA-44-6777-01	Gain	1.1384
C3N-01415	Gain	1.1414
C3N-00560	Gain	1.1596
A519	Gain	1.1676
A183	Gain	1.1783
A307	Gain	1.1868
A250	Gain	1.2197
A063	Gain	1.2226
A021	Gain	1.2312
TCGA-64-1680-01	Gain	1.2692
A197	Gain	1.3757
A200	Gain	1.4106
A375	Gain	1.454
C3N-02067	Gain	1.4801
A271	Gain	1.5596
A191	Gain	1.5681
TCGA-64-1676-01	Gain	1.6265
C3N-00550	Gain	1.6435
C3N-00546	Gain	1.6902
C3N-02379	Gain	1.8356
TCGA-75-6203-01	Gain	1.8377
TCGA-55-6971-01	Gain	1.857
C3N-02087	Gain	1.8856
TCGA-44-3918-01	Gain	1.897
TCGA-4B-A93V-01	Gain	1.9318
C3L-02365	Gain	1.9329
C3N-00203	Gain	2.0089
TCGA-49-AARO-01	Gain	2.0293
A207	Gain	2.035
TCGA-75-5125-01	Gain	2.0592
A220	Gain	2.1492
X11LU035	Gain	2.1721
TCGA-55-7576-01	Gain	2.1998
TCGA-50-5941-01	Gain	2.2936
TCGA-73-4668-01	Gain	2.3846
TCGA-55-A490-01	Gain	2.4113
TCGA-MP-A4TK-01	Gain	2.4353
TCGA-55-A492-01	Gain	2.461
TCGA-69-7763-01	Gain	2.4726
C3N-00551	Gain	2.612
TCGA-62-A472-01	Gain	2.6785
TCGA-64-5781-01	Gain	2.7076
TCGA-97-7553-01	Gain	2.7759
TCGA-L9-A444-01	Gain	2.784
TCGA-93-A4JO-01	Gain	2.9231
TCGA-71-6725-01	Gain	2.9379
TCGA-MN-A4N1-01	Gain	2.9936
TCGA-55-7910-01	Gain	3.0689
TCGA-93-A4JN-01	Gain	3.0811
TCGA-38-4627-01	Gain	3.1222
TCGA-49-AAR4-01	Gain	3.1385
TCGA-49-4512-01	Gain	3.1699
TCGA-L9-A50W-01	Gain	3.1871
TCGA-55-6972-01	Gain	3.2366
TCGA-55-6985-01	Gain	3.2479
TCGA-MP-A4TC-01	Gain	3.2662
TCGA-75-6207-01	Gain	3.2741
TCGA-55-6543-01	Gain	3.3057
TCGA-55-8302-01	Gain	3.3395
TCGA-50-5944-01	Gain	3.3893
TCGA-69-7765-01	Gain	3.3901
TCGA-NJ-A4YQ-01	Gain	3.4127
TCGA-55-A48Z-01	Gain	3.4361
TCGA-44-3919-01	Gain	3.5124
TCGA-50-5930-01	Gain	3.5172
TCGA-55-8510-01	Gain	3.5412
TCGA-44-2657-01	Gain	3.5574
TCGA-44-A4SU-01	Gain	3.6052
TCGA-55-8301-01	Gain	3.6483
TCGA-49-4488-01	Gain	3.6526
TCGA-49-4505-01	Gain	3.6601
TCGA-86-A4P7-01	Gain	3.716
TCGA-55-6979-01	Gain	3.742
TCGA-MN-A4N4-01	Gain	3.7683
TCGA-86-8073-01	Gain	3.7974
TCGA-05-5428-01	Gain	3.8388
TCGA-L9-A5IP-01	Gain	3.8411
TCGA-55-6712-01	Gain	3.8593
TCGA-78-7147-01	Gain	3.9027
TCGA-44-4112-01	Gain	3.9324
TCGA-69-7764-01	Gain	3.9526
TCGA-J2-8192-01	Gain	3.9672
TCGA-86-8055-01	Gain	4.0715
TCGA-91-8496-01	Gain	4.0838
TCGA-86-7701-01	Gain	4.1063
TCGA-05-4418-01	Gain	4.1392
TCGA-49-AAQV-01	Gain	4.1557
TCGA-55-7994-01	Gain	4.164
TCGA-44-7661-01	Gain	4.1775
TCGA-MP-A4T6-01	Gain	4.2212
TCGA-99-8025-01	Gain	4.2454
TCGA-69-7979-01	Gain	4.3948
TCGA-MP-A4SY-01	Gain	4.4379
TCGA-05-4405-01	Gain	4.4948
TCGA-73-7499-01	Gain	4.504
TCGA-50-5946-01	Gain	4.5132
TCGA-55-7995-01	Gain	4.5396
TCGA-05-5423-01	Gain	4.5782
TCGA-69-7974-01	Gain	4.5982
TCGA-49-AARE-01	Gain	4.612
TCGA-55-7726-01	Gain	4.6178
TCGA-S2-AA1A-01	Gain	4.6256
TCGA-69-7978-01	Gain	4.6301
TCGA-69-A59K-01	Gain	4.6389
TCGA-86-8359-01	Gain	4.6646
TCGA-55-7724-01	Gain	4.6779
TCGA-78-7143-01	Gain	4.689
TCGA-38-4632-01	Gain	4.7282
TCGA-73-4658-01	Gain	4.7407
TCGA-35-5375-01	Gain	4.7698
TCGA-55-8616-01	Gain	4.7789
TCGA-38-4625-01	Gain	4.817
TCGA-78-7163-01	Gain	4.8223
TCGA-05-4420-01	Gain	4.8366
TCGA-MP-A4T4-01	Gain	4.861
TCGA-97-8552-01	Gain	4.8826
TCGA-35-4123-01	Gain	4.9092
TCGA-78-7145-01	Gain	4.9388
TCGA-62-A46Y-01	Gain	4.9631
TCGA-67-3772-01	Gain	4.9891
TCGA-62-A46R-01	Gain	5.0019
TCGA-55-6987-01	Gain	5.0717
TCGA-55-8092-01	Gain	5.0961
TCGA-97-7554-01	Gain	5.1318
TCGA-86-8672-01	Gain	5.168
TCGA-55-8206-01	Gain	5.1731
TCGA-50-5049-01	Gain	5.1855
TCGA-64-1681-01	Gain	5.2264
TCGA-44-5645-01	Gain	5.3338
TCGA-44-2656-01	Gain	5.3545
TCGA-55-6970-01	Gain	5.3714
TCGA-62-8397-01	Gain	5.4188
TCGA-78-7540-01	Gain	5.4581
TCGA-55-7284-01	Gain	5.4585
TCGA-55-6978-01	Gain	5.4791
TCGA-50-6590-01	Gain	5.5703
TCGA-50-5066-01	Gain	5.5907
TCGA-MP-A4T8-01	Gain	5.5962
TCGA-55-8511-01	Gain	5.6192
TCGA-64-1679-01	Gain	5.6538
TCGA-62-8394-01	Gain	5.7137
TCGA-O1-A52J-01	Gain	5.7316
TCGA-05-4402-01	Gain	5.7425
TCGA-95-7947-01	Gain	5.7441
TCGA-73-4659-01	Gain	5.7474
TCGA-86-8673-01	Gain	5.7796
TCGA-62-8398-01	Gain	5.8259
TCGA-55-7283-01	Gain	5.8873
TCGA-38-4628-01	Gain	5.9037
TCGA-95-7562-01	Gain	5.944
TCGA-95-7944-01	Gain	5.979
TCGA-99-8033-01	Gain	6.0402
TCGA-MP-A4T9-01	Gain	6.0558
TCGA-50-5935-01	Gain	6.0561
TCGA-78-7160-01	Gain	6.0673
TCGA-44-7662-01	Gain	6.1363
TCGA-55-6980-01	Gain	6.1509
TCGA-75-6211-01	Gain	6.1724
TCGA-97-8175-01	Gain	6.1825
TCGA-NJ-A4YF-01	Gain	6.3212
TCGA-91-A4BC-01	Gain	6.3523
TCGA-44-7660-01	Gain	6.3742
TCGA-73-4670-01	Gain	6.4028
TCGA-73-4662-01	Gain	6.4186
TCGA-49-4490-01	Gain	6.421
TCGA-49-AARQ-01	Gain	6.4393
TCGA-44-6778-01	Gain	6.4441
TCGA-83-5908-01	Gain	6.4735
TCGA-44-3396-01	Gain	6.4935
TCGA-86-8075-01	Gain	6.4936
TCGA-97-8176-01	Gain	6.5022
TCGA-55-A57B-01	Gain	6.5038
TCGA-75-5147-01	Gain	6.5084
TCGA-91-6836-01	Gain	6.6038
TCGA-86-7955-01	Gain	6.6289
TCGA-55-A493-01	Gain	6.683
TCGA-97-8179-01	Gain	6.7126
TCGA-MP-A4SV-01	Gain	6.7476
TCGA-73-4676-01	Gain	6.7651
TCGA-93-7348-01	Gain	6.8342
TCGA-55-7907-01	Gain	6.996
TCGA-91-6835-01	Gain	6.9994
TCGA-05-4250-01	Gain	7.0528
TCGA-62-8399-01	Gain	7.1094
TCGA-55-8205-01	Gain	7.1971
TCGA-55-8514-01	Gain	7.2409
TCGA-73-4675-01	Gain	7.2772
TCGA-55-8096-01	Gain	7.3495
TCGA-86-8280-01	Gain	7.4707
TCGA-38-6178-01	Gain	7.5133
TCGA-49-6745-01	Gain	7.5631
TCGA-J2-A4AD-01	Gain	7.6676
TCGA-44-8117-01	Gain	7.726
TCGA-MP-A4TA-01	Gain	7.7978
TCGA-97-7937-01	Gain	7.8555
TCGA-05-4410-01	Gain	7.9197
TCGA-86-7953-01	Gain	7.9825
TCGA-86-6562-01	Gain	8.1114
TCGA-55-6975-01	Gain	8.1453
TCGA-95-8494-01	Gain	8.3225
TCGA-L4-A4E5-01	Gain	8.4597
TCGA-95-7039-01	Gain	8.4748
TCGA-49-6767-01	Gain	8.5196
TCGA-75-5126-01	Gain	8.5589
TCGA-55-8505-01	Gain	8.5946
TCGA-55-A494-01	Gain	8.6495
TCGA-55-1596-01	Gain	8.703
TCGA-44-7669-01	Gain	8.7307
TCGA-62-A46O-01	Gain	8.8678
TCGA-44-A4SS-01	Gain	8.9364
TCGA-49-4494-01	Gain	8.9561
TCGA-78-7220-01	Gain	9.0439
TCGA-55-6981-01	Gain	9.2675
TCGA-55-8620-01	Gain	9.298
TCGA-86-7713-01	Gain	9.3346
TCGA-35-4122-01	Gain	9.4036
TCGA-91-6847-01	Gain	9.5179
TCGA-97-8171-01	Gain	9.5584
TCGA-05-5425-01	Gain	9.6234
TCGA-95-7043-01	Gain	9.6318
TCGA-55-1592-01	Gain	9.9633
TCGA-44-2662-01	Gain	10.6894
TCGA-53-A4EZ-01	Gain	12.1677
TCGA-78-8640-01	Gain	13.0654
TCGA-86-8278-01	Shallow Deletion	-2.6529
TCGA-55-A4DG-01	Shallow Deletion	-2.5887
C3N-00578	Shallow Deletion	-2.189
C3N-01030	Shallow Deletion	-2.1368
TCGA-50-6597-01	Shallow Deletion	-2.1242
A277	Shallow Deletion	-1.9757
TCGA-62-A46P-01	Shallow Deletion	-1.968
C3L-02219	Shallow Deletion	-1.8963
A074	Shallow Deletion	-1.487
A517	Shallow Deletion	-1.3369
TCGA-67-3774-01	Shallow Deletion	-1.1969
TCGA-97-A4M1-01	Shallow Deletion	-1.1536
C3L-02348	Shallow Deletion	-0.9744
A266	Shallow Deletion	-0.9279
TCGA-95-A4VP-01	Shallow Deletion	-0.8179
C3N-00217	Shallow Deletion	-0.7828
A284	Shallow Deletion	-0.6402
A218	Shallow Deletion	-0.4657
C3N-01016	Shallow Deletion	-0.3712
A276	Shallow Deletion	-0.3609
A492	Shallow Deletion	-0.3367
C3L-01632	Shallow Deletion	-0.2358
TCGA-97-8174-01	Shallow Deletion	-0.2227
C3N-01071	Shallow Deletion	-0.1745
TCGA-44-A47B-01	Shallow Deletion	0.0198
TCGA-49-4506-01	Shallow Deletion	0.053
TCGA-86-8668-01	Shallow Deletion	0.2437
A162	Shallow Deletion	0.5653
TCGA-44-A479-01	Shallow Deletion	0.7306
TCGA-97-A4M6-01	Shallow Deletion	0.7574
TCGA-95-8039-01	Shallow Deletion	0.8603
TCGA-97-8177-01	Shallow Deletion	0.9499
TCGA-55-1595-01	Shallow Deletion	1.1829
TCGA-67-3770-01	Shallow Deletion	1.2123
TCGA-97-A4M5-01	Shallow Deletion	1.2205
TCGA-97-A4M7-01	Shallow Deletion	1.2913
TCGA-75-7025-01	Shallow Deletion	1.3875
C3N-02089	Shallow Deletion	1.4794
TCGA-49-AAR9-01	Shallow Deletion	1.6852
TCGA-91-6848-01	Shallow Deletion	1.7983
TCGA-62-8402-01	Shallow Deletion	2.0934
TCGA-93-8067-01	Shallow Deletion	2.117
TCGA-99-8032-01	Shallow Deletion	2.129
TCGA-64-5779-01	Shallow Deletion	2.5189
TCGA-05-4427-01	Shallow Deletion	2.5396
TCGA-55-7727-01	Shallow Deletion	2.6832
TCGA-53-7813-01	Shallow Deletion	2.7428
TCGA-67-6217-01	Shallow Deletion	3.146
TCGA-49-6742-01	Shallow Deletion	3.1804
TCGA-55-8507-01	Shallow Deletion	3.2171
TCGA-50-5936-01	Shallow Deletion	3.2649
TCGA-69-7980-01	Shallow Deletion	3.4561
TCGA-44-8119-01	Shallow Deletion	3.5565
TCGA-53-7624-01	Shallow Deletion	4.0198
TCGA-50-6673-01	Shallow Deletion	4.1574
TCGA-05-4249-01	Shallow Deletion	4.2404
TCGA-55-6982-01	Shallow Deletion	4.295
TCGA-05-4417-01	Shallow Deletion	4.3102
TCGA-50-5931-01	Shallow Deletion	4.4364
TCGA-78-7148-01	Shallow Deletion	4.5565
TCGA-91-7771-01	Shallow Deletion	4.5823
TCGA-91-6828-01	Shallow Deletion	4.8854
TCGA-67-3771-01	Shallow Deletion	5.1183
TCGA-86-8358-01	Shallow Deletion	5.4879
TCGA-91-6840-01	Shallow Deletion	5.558
TCGA-55-1594-01	Shallow Deletion	5.8606
TCGA-55-A491-01	Shallow Deletion	6.0375
TCGA-05-4415-01	Shallow Deletion	6.5363
TCGA-05-4389-01	Shallow Deletion	6.6078
TCGA-50-5072-01	Shallow Deletion	6.7339
TCGA-44-7670-01	Shallow Deletion	6.7918
TCGA-75-7031-01	Shallow Deletion	6.8632
TCGA-75-6214-01	Shallow Deletion	7.351

## Sheet: STAD_NAGS
Table S8.10. NAGS mRNA expression and copy number variation in stomach adenocarcinoma samples
Sample Id	NAGS: Putative copy-number alterations from GISTIC	NAGS: mRNA expression z-scores relative to all samples (log RNA Seq V2 RSEM)
TCGA-IN-A6RO-01	Deep Deletion	0.9711
TCGA-VQ-A928-01	Deep Deletion	-1.2978
TCGA-B7-A5TJ-01	Shallow Deletion	1.4412
TCGA-BR-4257-01	Shallow Deletion	-0.1525
TCGA-BR-4294-01	Shallow Deletion	0.1961
TCGA-BR-4367-01	Shallow Deletion	-0.0626
TCGA-BR-6456-01	Shallow Deletion	0.4491
TCGA-BR-6458-01	Shallow Deletion	0.6761
TCGA-BR-7704-01	Shallow Deletion	-0.0724
TCGA-BR-7715-01	Shallow Deletion	-1.1322
TCGA-BR-8077-01	Shallow Deletion	0.5545
TCGA-BR-8291-01	Shallow Deletion	-0.7564
TCGA-BR-8485-01	Shallow Deletion	0.031
TCGA-BR-8683-01	Shallow Deletion	1.2785
TCGA-BR-A452-01	Shallow Deletion	-1.5309
TCGA-BR-A4J1-01	Shallow Deletion	-0.2457
TCGA-BR-A4J8-01	Shallow Deletion	-0.9325
TCGA-BR-A4PD-01	Shallow Deletion	-0.7565
TCGA-BR-A4PF-01	Shallow Deletion	1.1089
TCGA-CD-5799-01	Shallow Deletion	0.7833
TCGA-CD-8524-01	Shallow Deletion	0.1819
TCGA-CD-8528-01	Shallow Deletion	1.0002
TCGA-CD-8533-01	Shallow Deletion	0.7877
TCGA-CD-A489-01	Shallow Deletion	-0.2194
TCGA-CD-A48C-01	Shallow Deletion	-0.1036
TCGA-CG-4444-01	Shallow Deletion	-0.0499
TCGA-CG-4449-01	Shallow Deletion	0.0499
TCGA-CG-5718-01	Shallow Deletion	0.1458
TCGA-CG-5732-01	Shallow Deletion	1.0988
TCGA-D7-6519-01	Shallow Deletion	0.1695
TCGA-D7-6528-01	Shallow Deletion	1.7928
TCGA-D7-6820-01	Shallow Deletion	-0.789
TCGA-D7-A6EX-01	Shallow Deletion	1.1657
TCGA-FP-8631-01	Shallow Deletion	-0.0749
TCGA-FP-A8CX-01	Shallow Deletion	-0.4121
TCGA-HU-8243-01	Shallow Deletion	-0.8073
TCGA-HU-8249-01	Shallow Deletion	-0.3051
TCGA-HU-A4GP-01	Shallow Deletion	-1.2232
TCGA-IN-8663-01	Shallow Deletion	0.497
TCGA-IN-AB1X-01	Shallow Deletion	0.5339
TCGA-KB-A93H-01	Shallow Deletion	-0.7989
TCGA-MX-A663-01	Shallow Deletion	0.4365
TCGA-R5-A7O7-01	Shallow Deletion	1.4651
TCGA-RD-A7BT-01	Shallow Deletion	0.344
TCGA-RD-A7C1-01	Shallow Deletion	-0.2092
TCGA-RD-A8N1-01	Shallow Deletion	-0.817
TCGA-SW-A7EB-01	Shallow Deletion	1.1847
TCGA-VQ-A8PH-01	Shallow Deletion	0.3273
TCGA-VQ-A8PX-01	Shallow Deletion	-0.7693
TCGA-VQ-A91N-01	Shallow Deletion	0.0351
TCGA-VQ-A91X-01	Shallow Deletion	0.8102
TCGA-VQ-A91Y-01	Shallow Deletion	-0.6433
TCGA-VQ-A92D-01	Shallow Deletion	1.1283
TCGA-VQ-AA6A-01	Shallow Deletion	-1.3174
TCGA-VQ-AA6B-01	Shallow Deletion	1.1112
TCGA-ZQ-A9CR-01	Shallow Deletion	-1.0179
TCGA-3M-AB47-01	Diploid	0.4819
TCGA-B7-5816-01	Diploid	-0.4561
TCGA-B7-A5TI-01	Diploid	-1.3711
TCGA-B7-A5TK-01	Diploid	-0.3773
TCGA-B7-A5TN-01	Diploid	-0.3086
TCGA-BR-4187-01	Diploid	0.4253
TCGA-BR-4191-01	Diploid	-0.9084
TCGA-BR-4201-01	Diploid	-0.3879
TCGA-BR-4253-01	Diploid	-1.0504
TCGA-BR-4255-01	Diploid	-0.0195
TCGA-BR-4256-01	Diploid	0.9391
TCGA-BR-4267-01	Diploid	0.1748
TCGA-BR-4279-01	Diploid	-1.5028
TCGA-BR-4280-01	Diploid	1.609
TCGA-BR-4292-01	Diploid	0.893
TCGA-BR-4361-01	Diploid	1.0194
TCGA-BR-4362-01	Diploid	0.0906
TCGA-BR-4363-01	Diploid	-0.5894
TCGA-BR-4368-01	Diploid	-0.8939
TCGA-BR-4369-01	Diploid	1.1603
TCGA-BR-4370-01	Diploid	-0.2492
TCGA-BR-4371-01	Diploid	-0.1895
TCGA-BR-6452-01	Diploid	0.0545
TCGA-BR-6453-01	Diploid	0.6586
TCGA-BR-6455-01	Diploid	-1.2789
TCGA-BR-6457-01	Diploid	-0.4573
TCGA-BR-6563-01	Diploid	1.2951
TCGA-BR-6564-01	Diploid	0.0708
TCGA-BR-6566-01	Diploid	1.5728
TCGA-BR-6705-01	Diploid	0.6413
TCGA-BR-6706-01	Diploid	-0.5962
TCGA-BR-6707-01	Diploid	-1.203
TCGA-BR-6709-01	Diploid	-0.022
TCGA-BR-6801-01	Diploid	1.7022
TCGA-BR-6802-01	Diploid	-0.2546
TCGA-BR-6803-01	Diploid	-0.4955
TCGA-BR-6852-01	Diploid	1.1726
TCGA-BR-7196-01	Diploid	-0.6386
TCGA-BR-7197-01	Diploid	0.7909
TCGA-BR-7703-01	Diploid	-1.2434
TCGA-BR-7707-01	Diploid	0.7756
TCGA-BR-7716-01	Diploid	0.6103
TCGA-BR-7717-01	Diploid	1.0141
TCGA-BR-7722-01	Diploid	-0.6042
TCGA-BR-7723-01	Diploid	-1.1397
TCGA-BR-7851-01	Diploid	1.7777
TCGA-BR-7901-01	Diploid	-0.0432
TCGA-BR-7957-01	Diploid	-1.0514
TCGA-BR-7958-01	Diploid	-0.6498
TCGA-BR-8058-01	Diploid	-0.4378
TCGA-BR-8078-01	Diploid	-0.4856
TCGA-BR-8080-01	Diploid	-0.8434
TCGA-BR-8081-01	Diploid	1.5317
TCGA-BR-8284-01	Diploid	-1.2374
TCGA-BR-8295-01	Diploid	-0.8759
TCGA-BR-8297-01	Diploid	-1.355
TCGA-BR-8361-01	Diploid	1.213
TCGA-BR-8362-01	Diploid	1.51
TCGA-BR-8363-01	Diploid	-1.3704
TCGA-BR-8364-01	Diploid	-0.344
TCGA-BR-8365-01	Diploid	0.2372
TCGA-BR-8366-01	Diploid	-1.0772
TCGA-BR-8367-01	Diploid	-0.6751
TCGA-BR-8368-01	Diploid	-0.7166
TCGA-BR-8371-01	Diploid	-1.1808
TCGA-BR-8372-01	Diploid	-0.5807
TCGA-BR-8380-01	Diploid	0.5211
TCGA-BR-8381-01	Diploid	-0.9099
TCGA-BR-8382-01	Diploid	-0.0751
TCGA-BR-8384-01	Diploid	-1.1779
TCGA-BR-8483-01	Diploid	-0.4443
TCGA-BR-8484-01	Diploid	0.4567
TCGA-BR-8486-01	Diploid	1.7632
TCGA-BR-8487-01	Diploid	-1.5541
TCGA-BR-8588-01	Diploid	0.5189
TCGA-BR-8589-01	Diploid	-0.8039
TCGA-BR-8590-01	Diploid	-0.0783
TCGA-BR-8591-01	Diploid	0.4777
TCGA-BR-8592-01	Diploid	0.5407
TCGA-BR-8676-01	Diploid	-2.2316
TCGA-BR-8677-01	Diploid	1.2599
TCGA-BR-8678-01	Diploid	-0.6412
TCGA-BR-8679-01	Diploid	-2.279
TCGA-BR-8680-01	Diploid	1.0639
TCGA-BR-8682-01	Diploid	1.7433
TCGA-BR-8687-01	Diploid	1.2119
TCGA-BR-8690-01	Diploid	0.1511
TCGA-BR-A44T-01	Diploid	-0.549
TCGA-BR-A453-01	Diploid	-2.1681
TCGA-BR-A4CR-01	Diploid	-1.4316
TCGA-BR-A4IU-01	Diploid	-0.9658
TCGA-BR-A4IV-01	Diploid	-1.4163
TCGA-BR-A4IZ-01	Diploid	-1.0471
TCGA-BR-A4J2-01	Diploid	0.1888
TCGA-BR-A4J5-01	Diploid	-0.2106
TCGA-BR-A4J6-01	Diploid	-1.8362
TCGA-BR-A4J7-01	Diploid	0.1068
TCGA-BR-A4J9-01	Diploid	-0.9806
TCGA-BR-A4QL-01	Diploid	1.7813
TCGA-BR-A4QM-01	Diploid	1.5378
TCGA-CD-5798-01	Diploid	-0.2589
TCGA-CD-5800-01	Diploid	0.3989
TCGA-CD-5801-01	Diploid	-0.3577
TCGA-CD-5803-01	Diploid	-0.298
TCGA-CD-5804-01	Diploid	-0.86
TCGA-CD-8525-01	Diploid	0.5576
TCGA-CD-8526-01	Diploid	0.1118
TCGA-CD-8527-01	Diploid	1.3805
TCGA-CD-8530-01	Diploid	0.3109
TCGA-CD-8531-01	Diploid	-1.4997
TCGA-CD-8532-01	Diploid	0.0081
TCGA-CD-8534-01	Diploid	0.2395
TCGA-CD-8536-01	Diploid	0.5668
TCGA-CD-A487-01	Diploid	-0.6763
TCGA-CD-A4MG-01	Diploid	-1.0305
TCGA-CD-A4MI-01	Diploid	-0.6048
TCGA-CD-A4MJ-01	Diploid	-0.9716
TCGA-CG-4301-01	Diploid	-0.1499
TCGA-CG-4304-01	Diploid	1.022
TCGA-CG-4305-01	Diploid	-0.0279
TCGA-CG-4306-01	Diploid	-0.8565
TCGA-CG-4437-01	Diploid	0.9497
TCGA-CG-4438-01	Diploid	1.3593
TCGA-CG-4440-01	Diploid	1.5423
TCGA-CG-4441-01	Diploid	1.082
TCGA-CG-4442-01	Diploid	1.0432
TCGA-CG-4443-01	Diploid	0.3703
TCGA-CG-4462-01	Diploid	-0.0217
TCGA-CG-4465-01	Diploid	1.4012
TCGA-CG-4466-01	Diploid	-0.6275
TCGA-CG-4469-01	Diploid	1.2408
TCGA-CG-4472-01	Diploid	-0.0968
TCGA-CG-4474-01	Diploid	0.903
TCGA-CG-4476-01	Diploid	0.8555
TCGA-CG-5717-01	Diploid	-0.4567
TCGA-CG-5720-01	Diploid	1.9924
TCGA-CG-5721-01	Diploid	1.6049
TCGA-CG-5723-01	Diploid	1.0196
TCGA-CG-5725-01	Diploid	-0.4781
TCGA-CG-5726-01	Diploid	-2.2884
TCGA-CG-5734-01	Diploid	0.5215
TCGA-D7-5577-01	Diploid	-1.2987
TCGA-D7-5578-01	Diploid	2.1599
TCGA-D7-6518-01	Diploid	0.1455
TCGA-D7-6520-01	Diploid	1.3147
TCGA-D7-6522-01	Diploid	0.9334
TCGA-D7-6524-01	Diploid	-0.1634
TCGA-D7-6815-01	Diploid	1.5468
TCGA-D7-6818-01	Diploid	0.9237
TCGA-D7-6822-01	Diploid	-0.3407
TCGA-D7-8570-01	Diploid	-1.1799
TCGA-D7-8572-01	Diploid	0.5511
TCGA-D7-8574-01	Diploid	0.2136
TCGA-D7-8575-01	Diploid	0.8737
TCGA-D7-8578-01	Diploid	0.4094
TCGA-D7-8579-01	Diploid	-0.068
TCGA-D7-A4YV-01	Diploid	-1.3946
TCGA-D7-A4YX-01	Diploid	-0.6867
TCGA-D7-A4YY-01	Diploid	-0.5966
TCGA-D7-A4Z0-01	Diploid	1.0822
TCGA-D7-A6EV-01	Diploid	0.3906
TCGA-D7-A6EZ-01	Diploid	-0.6423
TCGA-D7-A6F2-01	Diploid	-1.5298
TCGA-D7-A747-01	Diploid	-0.0964
TCGA-D7-A74A-01	Diploid	0.0373
TCGA-F1-6177-01	Diploid	-1.3995
TCGA-F1-6874-01	Diploid	1.4813
TCGA-F1-A448-01	Diploid	-1.0159
TCGA-F1-A72C-01	Diploid	0.5824
TCGA-FP-7829-01	Diploid	-1.195
TCGA-FP-7998-01	Diploid	-0.5152
TCGA-FP-8099-01	Diploid	0.7587
TCGA-FP-8209-01	Diploid	-1.6916
TCGA-FP-8210-01	Diploid	-0.4808
TCGA-FP-8211-01	Diploid	-0.8831
TCGA-FP-A4BF-01	Diploid	0.7693
TCGA-FP-A9TM-01	Diploid	0.1249
TCGA-HF-7132-01	Diploid	0.6862
TCGA-HF-7133-01	Diploid	0.0813
TCGA-HF-7134-01	Diploid	-1.147
TCGA-HF-7136-01	Diploid	0.3183
TCGA-HF-A5NB-01	Diploid	1.4503
TCGA-HU-8244-01	Diploid	0.6978
TCGA-HU-8602-01	Diploid	-0.7265
TCGA-HU-8608-01	Diploid	-0.7654
TCGA-HU-8610-01	Diploid	1.3156
TCGA-HU-A4G2-01	Diploid	-1.2786
TCGA-HU-A4G3-01	Diploid	-1.1664
TCGA-HU-A4G6-01	Diploid	-1.0408
TCGA-HU-A4G8-01	Diploid	-1.8716
TCGA-HU-A4G9-01	Diploid	-2.486
TCGA-HU-A4GC-01	Diploid	-0.5806
TCGA-HU-A4GF-01	Diploid	0.466
TCGA-HU-A4GH-01	Diploid	0.2936
TCGA-HU-A4GJ-01	Diploid	-0.6409
TCGA-HU-A4GN-01	Diploid	-0.5551
TCGA-HU-A4GQ-01	Diploid	-1.284
TCGA-HU-A4GT-01	Diploid	1.0829
TCGA-HU-A4GU-01	Diploid	-1.5525
TCGA-HU-A4GX-01	Diploid	0.0918
TCGA-HU-A4GY-01	Diploid	-0.9427
TCGA-HU-A4H3-01	Diploid	0.6323
TCGA-HU-A4H4-01	Diploid	-0.7075
TCGA-HU-A4H6-01	Diploid	0.7872
TCGA-HU-A4H8-01	Diploid	-1.6062
TCGA-HU-A4HB-01	Diploid	1.1244
TCGA-IN-7806-01	Diploid	0.528
TCGA-IN-7808-01	Diploid	-1.4713
TCGA-IN-A6RJ-01	Diploid	-0.4724
TCGA-IN-A6RR-01	Diploid	0.6346
TCGA-IN-A6RS-01	Diploid	1.4915
TCGA-IN-A7NR-01	Diploid	-0.3468
TCGA-IP-7968-01	Diploid	-0.2528
TCGA-KB-A6F7-01	Diploid	-0.8105
TCGA-KB-A93G-01	Diploid	0.0825
TCGA-KB-A93J-01	Diploid	0.2271
TCGA-MX-A5UG-01	Diploid	0.1937
TCGA-MX-A5UJ-01	Diploid	-0.2136
TCGA-R5-A7ZE-01	Diploid	0.4481
TCGA-R5-A7ZF-01	Diploid	1.0189
TCGA-R5-A7ZI-01	Diploid	0.876
TCGA-RD-A7BS-01	Diploid	0.4121
TCGA-RD-A7BW-01	Diploid	-0.1864
TCGA-RD-A8MV-01	Diploid	-0.158
TCGA-RD-A8MW-01	Diploid	0.513
TCGA-RD-A8N0-01	Diploid	-1.4638
TCGA-RD-A8N2-01	Diploid	-1.9115
TCGA-RD-A8N4-01	Diploid	-1.1141
TCGA-RD-A8N5-01	Diploid	0.3105
TCGA-RD-A8N9-01	Diploid	-1.481
TCGA-RD-A8NB-01	Diploid	-1.3153
TCGA-SW-A7EA-01	Diploid	1.468
TCGA-VQ-A8DT-01	Diploid	0.4116
TCGA-VQ-A8E2-01	Diploid	1.0475
TCGA-VQ-A8E3-01	Diploid	-0.3836
TCGA-VQ-A8P2-01	Diploid	0.1652
TCGA-VQ-A8P3-01	Diploid	-0.2132
TCGA-VQ-A8P5-01	Diploid	-0.5756
TCGA-VQ-A8P8-01	Diploid	-0.7708
TCGA-VQ-A8PB-01	Diploid	-1.1389
TCGA-VQ-A8PD-01	Diploid	0.4069
TCGA-VQ-A8PE-01	Diploid	1.5961
TCGA-VQ-A8PF-01	Diploid	-0.8929
TCGA-VQ-A8PJ-01	Diploid	0.5915
TCGA-VQ-A8PO-01	Diploid	1.0692
TCGA-VQ-A8PP-01	Diploid	-2.2551
TCGA-VQ-A8PQ-01	Diploid	-0.577
TCGA-VQ-A8PU-01	Diploid	-2.2778
TCGA-VQ-A91A-01	Diploid	-0.7137
TCGA-VQ-A91D-01	Diploid	-1.3578
TCGA-VQ-A91E-01	Diploid	-0.7224
TCGA-VQ-A91K-01	Diploid	-0.7846
TCGA-VQ-A91S-01	Diploid	0.4722
TCGA-VQ-A91U-01	Diploid	-0.159
TCGA-VQ-A91W-01	Diploid	-0.824
TCGA-VQ-A924-01	Diploid	1.7398
TCGA-VQ-A927-01	Diploid	0.6594
TCGA-VQ-A94P-01	Diploid	-1.456
TCGA-VQ-A94T-01	Diploid	-2.1175
TCGA-VQ-AA64-01	Diploid	0.1948
TCGA-VQ-AA69-01	Diploid	-1.1724
TCGA-VQ-AA6D-01	Diploid	0.4503
TCGA-VQ-AA6G-01	Diploid	-0.2069
TCGA-VQ-AA6I-01	Diploid	1.148
TCGA-VQ-AA6K-01	Diploid	0.6195
TCGA-ZA-A8F6-01	Diploid	0.9213
TCGA-3M-AB46-01	Gain	-1.4607
TCGA-B7-5818-01	Gain	-0.0667
TCGA-BR-4357-01	Gain	0.5133
TCGA-BR-4366-01	Gain	2.3513
TCGA-BR-6454-01	Gain	0.4977
TCGA-BR-7959-01	Gain	0.5893
TCGA-BR-8059-01	Gain	-0.2894
TCGA-BR-8060-01	Gain	-0.243
TCGA-BR-8286-01	Gain	1.1612
TCGA-BR-8289-01	Gain	1.261
TCGA-BR-8296-01	Gain	-0.8389
TCGA-BR-8369-01	Gain	-0.0812
TCGA-BR-8373-01	Gain	1.1408
TCGA-BR-8686-01	Gain	-0.0541
TCGA-BR-A44U-01	Gain	-0.7906
TCGA-BR-A4CS-01	Gain	0.91
TCGA-BR-A4IY-01	Gain	-0.2302
TCGA-BR-A4J4-01	Gain	-1.9505
TCGA-BR-A4PE-01	Gain	1.2151
TCGA-BR-A4QI-01	Gain	1.4716
TCGA-CD-8529-01	Gain	0.1362
TCGA-CD-8535-01	Gain	0.6711
TCGA-CD-A486-01	Gain	0.3278
TCGA-CD-A48A-01	Gain	-0.7833
TCGA-CD-A4MH-01	Gain	0.1327
TCGA-CG-4436-01	Gain	1.3971
TCGA-CG-4475-01	Gain	0.7647
TCGA-CG-4477-01	Gain	0.447
TCGA-CG-5719-01	Gain	0.2797
TCGA-CG-5722-01	Gain	-0.6664
TCGA-CG-5724-01	Gain	2.1633
TCGA-D7-6521-01	Gain	0.7421
TCGA-D7-6525-01	Gain	0.5936
TCGA-D7-6526-01	Gain	0.935
TCGA-D7-6527-01	Gain	-0.4678
TCGA-D7-6817-01	Gain	0.9722
TCGA-D7-8573-01	Gain	-0.9733
TCGA-D7-8576-01	Gain	-0.3086
TCGA-D7-A4YU-01	Gain	-0.7882
TCGA-D7-A6EY-01	Gain	-1.0115
TCGA-D7-A6F0-01	Gain	0.5631
TCGA-D7-A748-01	Gain	-0.0747
TCGA-EQ-A4SO-01	Gain	0.8934
TCGA-F1-6875-01	Gain	0.4411
TCGA-FP-7916-01	Gain	-1.1943
TCGA-HJ-7597-01	Gain	1.3041
TCGA-HU-8238-01	Gain	0.304
TCGA-HU-8604-01	Gain	-0.8197
TCGA-HU-A4GD-01	Gain	0.7339
TCGA-HU-A4H0-01	Gain	-0.6431
TCGA-HU-A4H2-01	Gain	1.2779
TCGA-HU-A4H5-01	Gain	-0.8973
TCGA-HU-A4HD-01	Gain	1.5842
TCGA-IN-8462-01	Gain	0.4999
TCGA-IN-A6RI-01	Gain	-0.4626
TCGA-IN-A6RL-01	Gain	-0.4873
TCGA-IN-A6RN-01	Gain	-0.1479
TCGA-IN-A7NT-01	Gain	1.6266
TCGA-IN-A7NU-01	Gain	1.0959
TCGA-IN-AB1V-01	Gain	0.5213
TCGA-MX-A666-01	Gain	1.3707
TCGA-R5-A7ZR-01	Gain	-1.8774
TCGA-R5-A805-01	Gain	-0.0481
TCGA-RD-A8N6-01	Gain	1.0953
TCGA-VQ-A8DU-01	Gain	-0.7511
TCGA-VQ-A8DV-01	Gain	-2.1414
TCGA-VQ-A8DZ-01	Gain	1.1619
TCGA-VQ-A8E0-01	Gain	-1.6941
TCGA-VQ-A8PC-01	Gain	1.0523
TCGA-VQ-A8PK-01	Gain	1.2147
TCGA-VQ-A8PM-01	Gain	-0.6434
TCGA-VQ-A91Q-01	Gain	1.5007
TCGA-VQ-A91V-01	Gain	-1.6038
TCGA-VQ-A91Z-01	Gain	1.1623
TCGA-VQ-A923-01	Gain	-1.3781
TCGA-VQ-A94O-01	Gain	0.2531
TCGA-VQ-A94R-01	Gain	-0.6055
TCGA-VQ-A94U-01	Gain	1.128
TCGA-VQ-AA68-01	Gain	0.5275
TCGA-VQ-AA6F-01	Gain	-1.0048
TCGA-VQ-AA6J-01	Gain	1.2647
TCGA-BR-6565-01	Amplification	-1.1578
TCGA-D7-A4YT-01	Amplification	-1.5389
TCGA-EQ-8122-01	Amplification	1.3296
TCGA-FP-7735-01	Amplification	0.0036
TCGA-VQ-A8E7-01	Amplification	2.072
TCGA-VQ-A922-01	Amplification	2.3204
TCGA-VQ-A925-01	Amplification	-0.0498

[truncated: 2 more sheets: STAD_CPS1, STAD_Citrin]
