# Supplementary material for: NAGS, CPS1, and SLC25A13 (Citrin) at the Crossroads of Arginine and Pyrimidines Metabolism in Tumor Cells
Source: Int J Mol Sci. 2023 Apr 4;24(7):6754. doi: 10.3390/ijms24076754 (PMC10094985; doi:10.3390/ijms24076754)
Supplement: Supplementary file 1 [file ijms-24-06754-s001.zip › ijms-2241907-supplementary/Supplementary_Tables_Figures/Supplementary_Table_S9.xlsx]

## Sheet: NAGS_Patients
Table 9.1. REVEL scores of NAGS missense variants found in patients with NAGS deficiency
Sequence Variant	Protein_position	Amino_acids	Codons	REVEL_score		Strength of evidence for sequence variant pathogenicity according to Pejaver et al. (PMID: 36413997)
NM_153006.2:c.8C>G	3	T/R	aCg/aGg	0.549		REVEL score	Evidence Strength	Number of Variants	Fraction of Variants
NM_153006.2:c.8C>T	3	T/M	aCg/aTg	0.432		≥0.932	Path Strong	3	0.0576923
NM_153006.2:c.25G>A	9	V/I	Gtt/Att	0.16		0.932>Score≥0.773	Path Moderate	15	0.288462
NM_153006.2:c.34G>C	12	A/P	Gca/Cca	0.483		0.773>Score≥0.644	Path Supporting	8	0.153846
NM_153006.2:c.116C>T	39	A/V	gCg/gTg	0.198		0.644>Score>0.290	Ideterminate	21	0.403846
NM_153006.2:c.190G>A	64	A/T	Gcg/Acg	0.288		0.290≥Score>0.183	Benign Supporting	3	0.0576923
NM_153006.2:c.344C>T	115	A/V	gCc/gTc	0.508		0.183≥Score>0.016	Benign Moderate	2	0.0384615
NM_153006.2:c.374C>A	125	T/K	aCg/aAg	0.346		0.016≥Score>0.003	Benign Strong	0	0
NM_153006.2:c.499A>G	167	M/V	Atg/Gtg	0.866		≤0.003	Benign Very Strong	0	0
NM_153006.2:c.518T>A	173	V/E	gTg/gAg	0.921				52
NM_153006.2:c.598T>C	200	C/R	Tgc/Cgc	0.72
NM_153006.2:c.603G>C	201	K/N	aaG/aaC	0.431
NM_153006.2:c.614A>T	205	D/V	gAc/gTc	0.689
NM_153006.2:c.706G>T	236	G/C	Ggc/Tgc	0.754
NM_153006.2:c.715G>A	239	V/I	Gtc/Atc	0.153
NM_153006.2:c.719C>T	240	S/L	tCg/tTg	0.348
NM_153006.2:c.721G>A	241	V/M	Gtg/Atg	0.779
NM_153006.2:c.722T>C	241	V/A	gTg/gCg	0.829
NM_153006.2:c.744G>T	248	W/C	tgG/tgT	0.72
NM_153006.2:c.779C>T	260	P/L	cCc/cTc	0.912
NM_153006.2:c.791C>T	264	T/M	aCg/aTg	0.485
NM_153006.2:c.835G>A	279	A/T	Gcg/Acg	0.409
NM_153006.2:c.872T>A	291	I/N	aTc/aAc	0.893
NM_153006.2:c.904A>G	302	S/G	Agc/Ggc	0.267
NM_153006.2:c.929T>C	310	V/A	gTg/gCg	0.399
NM_153006.2:c.935T>C	312	L/P	cTg/cCg	0.941
NM_153006.2:c.1048G>A	350	V/I	Gtc/Atc	0.374
NM_153006.2:c.1080G>C	360	E/D	gaG/gaC	0.743
NM_153006.2:c.1113C>A	371	F/L	ttC/ttA	0.554
NM_153006.2:c.1171C>G	391	L/V	Cta/Gta	0.747
NM_153006.2:c.1172T>G	391	L/R	cTa/cGa	0.949
NM_153006.2:c.1192A>T	398	S/C	Agc/Tgc	0.795
NM_153006.2:c.1216G>A	406	D/N	Gac/Aac	0.453
NM_153006.2:c.1219T>C	407	Y/H	Tac/Cac	0.876
NM_153006.2:c.1228T>C	410	S/P	Tcg/Ccg	0.683
NM_153006.2:c.1231C>A	411	L/M	Ctg/Atg	0.579
NM_153006.2:c.1234C>T	412	R/C	Cgc/Tgc	0.573
NM_153006.2:c.1241G>C	414	R/P	cGg/cCg	0.776
NM_153006.2:c.1274A>G	425	N/S	aAc/aGc	0.39
NM_153006.2:c.1289T>C	430	L/P	cTg/cCg	0.909
NM_153006.2:c.1292C>T	431	T/I	aCc/aTc	0.95
NM_153006.2:c.1298A>G	433	E/G	gAg/gGg	0.886
NM_153006.2:c.1299G>C	433	E/D	gaG/gaC	0.405
NM_153006.2:c.1307T>G	436	L/R	cTg/cGg	0.439
NM_153006.2:c.1324C>G	442	L/V	Ctg/Gtg	0.912
NM_153006.2:c.1370G>A	457	G/D	gGc/gAc	0.889
NM_153006.2:c.1378C>G	460	L/V	Ctg/Gtg	0.559
NM_153006.2:c.1446T>A	482	N/K	aaT/aaA	0.729
NM_153006.2:c.1526G>A	509	R/Q	cGg/cAg	0.581
NM_153006.2:c.1535A>G	512	Y/C	tAt/tGt	0.8
NM_153006.2:c.1552G>A	518	A/T	Gcc/Acc	0.786
NM_153006.2:c.1597G>A	533	G/S	Ggc/Agc	0.35

## Sheet: NAGS_Tumors
Table 9.2. REVEL scores of NAGS missense variants found in tumors
Sequence Variant	CDS_position	Protein_position	Amino_acids	Codons	REVEL_score		Strength of evidence for sequence variant pathogenicity according to Pejaver et al. (PMID: 36413997)
NM_153006.2:c.18G>T	18	6	M/I	atG/atT	0.275		REVEL score	Evidence Strength	Number of Variants	Fraction of Variants
NM_153006.2:c.31C>T	31	11	R/W	Cgg/Tgg	0.254		≥0.932	Path Strong	7	0.059322
NM_153006.2:c.32G>A	32	11	R/Q	cGg/cAg	0.291		0.932>Score≥0.773	Path Moderate	16	0.135593
NM_153006.2:c.35C>T	35	12	A/V	gCa/gTa	0.197		0.773>Score≥0.644	Path Supporting	14	0.118644
NM_153006.2:c.41C>A	41	14	A/D	gCt/gAt	0.314		0.644>Score>0.290	Ideterminate	48	0.40678
NM_153006.2:c.50C>A	50	17	P/Q	cCg/cAg	0.235		0.290≥Score>0.183	Benign Supporting	27	0.228814
NM_153006.2:c.54G>T	54	18	R/S	agG/agT	0.193		0.183≥Score>0.016	Benign Moderate	6	0.0508475
NM_153006.2:c.68G>T	68	23	G/V	gGa/gTa	0.172		0.016≥Score>0.003	Benign Strong	0	0
NM_153006.2:c.86G>A	86	29	R/Q	cGa/cAa	0.336		≤0.003	Benign Very Strong	0	0
NM_153006.2:c.95G>T	95	32	S/I	aGc/aTc	0.433				118
NM_153006.2:c.134C>T	134	45	P/L	cCg/cTg	0.446
NM_153006.2:c.159G>C	159	53	W/C	tgG/tgC	0.214
NM_153006.2:c.181G>A	181	61	E/K	Gag/Aag	0.291
NM_153006.2:c.202G>A	202	68	D/N	Gac/Aac	0.184
NM_153006.2:c.209C>T	209	70	S/F	tCc/tTc	0.245
NM_153006.2:c.226G>A	226	76	E/K	Gag/Aag	0.202
NM_153006.2:c.239G>T	239	80	W/L	tGg/tTg	0.29
NM_153006.2:c.331A>G	331	111	N/D	Aac/Gac	0.268
NM_153006.2:c.359C>T	359	120	A/V	gCg/gTg	0.527
NM_153006.2:c.384G>T	384	128	Q/H	caG/caT	0.506
NM_153006.2:c.395A>G	395	132	H/R	cAc/cGc	0.085
NM_153006.2:c.427G>A	427	143	V/M	Gtg/Atg	0.66
NM_153006.2:c.436G>A	436	146	E/K	Gag/Aag	0.283
NM_153006.2:c.438G>T	438	146	E/D	gaG/gaT	0.095
NM_153006.2:c.460G>A	460	154	V/I	Gta/Ata	0.277
NM_153006.2:c.469C>A	469	157	L/M	Ctg/Atg	0.553
NM_153006.2:c.487T>G	487	163	F/V	Ttc/Gtc	0.809
NM_153006.2:c.488T>A	488	163	F/Y	tTc/tAc	0.599
NM_153006.2:c.497G>A	497	166	R/H	cGc/cAc	0.64
NM_153006.2:c.505A>T	505	169	M/L	Atg/Ttg	0.671
NM_153006.2:c.526G>C	526	176	G/R	Ggg/Cgg	0.959
NM_153006.2:c.541A>G	541	181	T/A	Acg/Gcg	0.312
NM_153006.2:c.544G>A	544	182	A/T	Gct/Act	0.217
NM_153006.2:c.611T>C	611	204	V/A	gTa/gCa	0.193
NM_153006.2:c.698C>T	698	233	A/V	gCc/gTc	0.445
NM_153006.2:c.722T>C	722	241	V/A	gTg/gCg	0.829
NM_153006.2:c.724G>A	724	242	E/K	Gag/Aag	0.488
NM_153006.2:c.751G>A	751	251	E/K	Gag/Aag	0.398
NM_153006.2:c.755C>T	755	252	S/L	tCg/tTg	0.394
NM_153006.2:c.758G>A	758	253	G/D	gGc/gAc	0.467
NM_153006.2:c.767C>T	767	256	P/L	cCc/cTc	0.918
NM_153006.2:c.776G>T	776	259	C/F	tGc/tTc	0.808
NM_153006.2:c.796G>A	796	266	A/T	Gcg/Acg	0.211
NM_153006.2:c.797C>T	797	266	A/V	gCg/gTg	0.235
NM_153006.2:c.806C>T	806	269	S/F	tCc/tTc	0.599
NM_153006.2:c.809T>A	809	270	V/E	gTg/gAg	0.738
NM_153006.2:c.854T>C	854	285	L/P	cTg/cCg	0.953
NM_153006.2:c.863C>T	863	288	T/I	aCc/aTc	0.296
NM_153006.2:c.875T>C	875	292	F/S	tTc/tCc	0.921
NM_153006.2:c.876C>A	876	292	F/L	ttC/ttA	0.658
NM_153006.2:c.877C>T	877	293	L/F	Ctc/Ttc	0.846
NM_153006.2:c.883A>G	883	295	N/D	Aac/Gac	0.142
NM_153006.2:c.890G>T	890	297	G/V	gGc/gTc	0.888
NM_153006.2:c.895C>A	895	299	L/M	Ctg/Atg	0.52
NM_153006.2:c.898C>T	898	300	R/C	Cgc/Tgc	0.34
NM_153006.2:c.899G>A	899	300	R/H	cGc/cAc	0.186
NM_153006.2:c.901G>A	901	301	D/N	Gac/Aac	0.171
NM_153006.2:c.944A>T	944	315	D/V	gAc/gTc	0.723
NM_153006.2:c.956T>C	956	319	V/A	gTg/gCg	0.334
NM_153006.2:c.1009G>A	1009	337	V/M	Gtg/Atg	0.306
NM_153006.2:c.1009G>T	1009	337	V/L	Gtg/Ttg	0.23
NM_153006.2:c.1015G>A	1015	339	V/M	Gtg/Atg	0.403
NM_153006.2:c.1040C>T	1040	347	S/F	tCc/tTc	0.761
NM_153006.2:c.1048G>A	1048	350	V/I	Gtc/Atc	0.374
NM_153006.2:c.1057G>T	1057	353	A/S	Gcc/Tcc	0.193
NM_153006.2:c.1058C>T	1058	353	A/V	gCc/gTc	0.279
NM_153006.2:c.1060G>A	1060	354	A/T	Gct/Act	0.464
NM_153006.2:c.1060G>C	1060	354	A/P	Gct/Cct	0.459
NM_153006.2:c.1063A>C	1063	355	S/R	Agc/Cgc	0.166
NM_153006.2:c.1088G>C	1088	363	S/T	aGc/aCc	0.429
NM_153006.2:c.1127G>A	1127	376	R/Q	cGa/cAa	0.306
NM_153006.2:c.1135C>T	1135	379	R/W	Cgg/Tgg	0.731
NM_153006.2:c.1142G>A	1142	381	R/H	cGc/cAc	0.256
NM_153006.2:c.1150G>A	1150	384	D/N	Gac/Aac	0.456
NM_153006.2:c.1152C>G	1152	384	D/E	gaC/gaG	0.341
NM_153006.2:c.1164G>T	1164	388	Q/H	caG/caT	0.342
NM_153006.2:c.1168C>A	1168	390	R/S	Cgt/Agt	0.726
NM_153006.2:c.1183G>A	1183	395	V/I	Gtc/Atc	0.195
NM_153006.2:c.1211G>A	1211	404	R/K	aGg/aAg	0.273
NM_153006.2:c.1228T>C	1228	410	S/P	Tcg/Ccg	0.683
NM_153006.2:c.1229C>T	1229	410	S/L	tCg/tTg	0.586
NM_153006.2:c.1235G>A	1235	412	R/H	cGc/cAc	0.386
NM_153006.2:c.1240C>T	1240	414	R/W	Cgg/Tgg	0.716
NM_153006.2:c.1250C>T	1250	417	S/F	tCc/tTc	0.525
NM_153006.2:c.1258G>A	1258	420	V/I	Gtc/Atc	0.265
NM_153006.2:c.1261T>G	1261	421	S/A	Tcc/Gcc	0.602
NM_153006.2:c.1264G>A	1264	422	E/K	Gag/Aag	0.897
NM_153006.2:c.1274A>G	1274	425	N/S	aAc/aGc	0.39
NM_153006.2:c.1277C>T	1277	426	A/V	gCc/gTc	0.665
NM_153006.2:c.1334T>C	1334	445	F/S	tTt/tCt	0.959
NM_153006.2:c.1340T>A	1340	447	V/E	gTg/gAg	0.961
NM_153006.2:c.1351C>T	1351	451	R/C	Cgc/Tgc	0.564
NM_153006.2:c.1358G>A	1358	453	G/D	gGc/gAc	0.914
NM_153006.2:c.1367C>T	1367	456	S/F	tCc/tTc	0.507
NM_153006.2:c.1383G>T	1383	461	W/C	tgG/tgT	0.94
NM_153006.2:c.1397G>A	1397	466	R/Q	cGg/cAg	0.264
NM_153006.2:c.1399G>T	1399	467	D/Y	Gac/Tac	0.932
NM_153006.2:c.1406A>G	1406	469	Q/R	cAg/cGg	0.304
NM_153006.2:c.1409C>A	1409	470	T/K	aCa/aAa	0.191
NM_153006.2:c.1427G>T	1427	476	R/L	cGg/cTg	0.696
NM_153006.2:c.1436A>C	1436	479	N/T	aAc/aCc	0.737
NM_153006.2:c.1469A>G	1469	490	D/G	gAt/gGt	0.86
NM_153006.2:c.1472G>A	1472	491	G/D	gGc/gAc	0.931
NM_153006.2:c.1476C>A	1476	492	S/R	agC/agA	0.796
NM_153006.2:c.1479C>A	1479	493	F/L	ttC/ttA	0.566
NM_153006.2:c.1487A>T	1487	496	K/M	aAg/aTg	0.511
NM_153006.2:c.1501T>C	1501	501	F/L	Ttc/Ctc	0.944
NM_153006.2:c.1508T>C	1508	503	F/S	tTt/tCt	0.71
NM_153006.2:c.1513C>A	1513	505	L/M	Ctg/Atg	0.599
NM_153006.2:c.1519G>T	1519	507	D/Y	Gat/Tat	0.865
NM_153006.2:c.1532C>T	1532	511	S/F	tCc/tTc	0.643
NM_153006.2:c.1535A>G	1535	512	Y/C	tAt/tGt	0.8
NM_153006.2:c.1548C>A	1548	516	N/K	aaC/aaA	0.362
NM_153006.2:c.1552G>A	1552	518	A/T	Gcc/Acc	0.786
NM_153006.2:c.1553C>A	1553	518	A/D	gCc/gAc	0.816
NM_153006.2:c.1557G>T	1557	519	K/N	aaG/aaT	0.417
NM_153006.2:c.1561C>G	1561	521	L/V	Ctg/Gtg	0.384
NM_153006.2:c.1594C>A	1594	532	P/T	Cca/Aca	0.37

## Sheet: NAGS_gnomAD
Table 9.3. REVEL scores of NAGS missense variants found in gnomAD
Sequence Variant	Protein_position	Amino_acids	Codons	REVEL_score		Strength of evidence for sequence variant pathogenicity according to Pejaver et al. (PMID: 36413997)
NM_153006.2:c.7A>G	3	T/A	Acg/Gcg	0.292		REVEL score	Evidence Strength	Number of Variants	Fraction of Variants
NM_153006.2:c.8C>T	3	T/M	aCg/aTg	0.432		≥0.932	Path Strong	4	0.015748
NM_153006.2:c.11C>A	4	A/E	gCg/gAg	0.554		0.932>Score≥0.773	Path Moderate	18	0.0708661
NM_153006.2:c.11C>G	4	A/G	gCg/gGg	0.225		0.773>Score≥0.644	Path Supporting	35	0.137795
NM_153006.2:c.64C>G	22	R/G	Cgg/Ggg	0.252		0.644>Score>0.290	Ideterminate	107	0.42126
NM_153006.2:c.64C>T	22	R/W	Cgg/Tgg	0.168		0.290≥Score>0.183	Benign Supporting	60	0.23622
NM_153006.2:c.65G>C	22	R/P	cGg/cCg	0.142		0.183≥Score>0.016	Benign Moderate	30	0.11811
NM_153006.2:c.80G>A	27	G/D	gGc/gAc	0.171		0.016≥Score>0.003	Benign Strong	0	0
NM_153006.2:c.89G>A	30	R/K	aGg/aAg	0.347		≤0.003	Benign Very Strong	0	0
NM_153006.2:c.103G>A	35	A/T	Gcg/Acg	0.173				254
NM_153006.2:c.104C>T	35	A/V	gCg/gTg	0.248
NM_153006.2:c.107G>A	36	R/Q	cGg/cAg	0.195
NM_153006.2:c.115G>A	39	A/T	Gcg/Acg	0.235
NM_153006.2:c.125G>T	42	G/V	gGc/gTc	0.129
NM_153006.2:c.137G>A	46	G/E	gGg/gAg	0.202
NM_153006.2:c.139C>A	47	R/S	Cgc/Agc	0.511
NM_153006.2:c.154G>A	52	A/T	Gcc/Acc	0.261
NM_153006.2:c.154G>T	52	A/S	Gcc/Tcc	0.289
NM_153006.2:c.161C>T	54	S/L	tCg/tTg	0.251
NM_153006.2:c.172C>T	58	P/S	Ccc/Tcc	0.242
NM_153006.2:c.182A>G	61	E/G	gAg/gGg	0.26
NM_153006.2:c.182A>T	61	E/V	gAg/gTg	0.332
NM_153006.2:c.184G>A	62	E/K	Gag/Aag	0.203
NM_153006.2:c.190G>A	64	A/T	Gcg/Acg	0.288
NM_153006.2:c.191C>A	64	A/E	gCg/gAg	0.279
NM_153006.2:c.191C>T	64	A/V	gCg/gTg	0.258
NM_153006.2:c.193G>A	65	G/S	Ggc/Agc	0.203
NM_153006.2:c.196G>A	66	A/T	Gcg/Acg	0.226
NM_153006.2:c.199G>A	67	D/N	Gac/Aac	0.258
NM_153006.2:c.201C>A	67	D/E	gaC/gaA	0.238
NM_153006.2:c.202G>C	68	D/H	Gac/Cac	0.314
NM_153006.2:c.235T>C	79	S/P	Tcg/Ccg	0.151
NM_153006.2:c.236C>T	79	S/L	tCg/tTg	0.16
NM_153006.2:c.251C>T	84	P/L	cCc/cTc	0.125
NM_153006.2:c.256C>T	86	P/S	Ccc/Tcc	0.262
NM_153006.2:c.257C>T	86	P/L	cCc/cTc	0.182
NM_153006.2:c.260C>T	87	P/L	cCg/cTg	0.241
NM_153006.2:c.280G>A	94	E/K	Gag/Aag	0.294
NM_153006.2:c.284C>T	95	P/L	cCt/cTt	0.116
NM_153006.2:c.286C>T	96	P/S	Cct/Tct	0.202
NM_153006.2:c.290C>T	97	S/L	tCg/tTg	0.156
NM_153006.2:c.293G>T	98	G/V	gGc/gTc	0.306
NM_153006.2:c.296G>C	99	R/P	cGc/cCc	0.612
NM_153006.2:c.296G>T	99	R/L	cGc/cTc	0.431
NM_153006.2:c.299C>G	100	S/W	tCg/tGg	0.698
NM_153006.2:c.309G>T	103	Q/H	caG/caT	0.403
NM_153006.2:c.316A>T	106	I/F	Atc/Ttc	0.362
NM_153006.2:c.338G>T	113	C/F	tGc/tTc	0.427
NM_153006.2:c.341G>C	114	G/A	gGg/gCg	0.507
NM_153006.2:c.347G>A	116	S/N	aGc/aAc	0.307
NM_153006.2:c.350C>T	117	P/L	cCt/cTt	0.403
NM_153006.2:c.362G>A	121	R/H	cGc/cAc	0.698
NM_153006.2:c.362G>T	121	R/L	cGc/cTc	0.759
NM_153006.2:c.373A>C	125	T/P	Acg/Ccg	0.664
NM_153006.2:c.374C>A	125	T/K	aCg/aAg	0.346
NM_153006.2:c.386C>G	129	T/S	aCc/aGc	0.123
NM_153006.2:c.393T>A	131	H/Q	caT/caA	0.141
NM_153006.2:c.433G>A	145	E/K	Gag/Aag	0.347
NM_153006.2:c.436G>A	146	E/K	Gag/Aag	0.283
NM_153006.2:c.443T>C	148	L/P	cTc/cCc	0.735
NM_153006.2:c.452A>C	151	Q/P	cAg/cCg	0.264
NM_153006.2:c.458G>T	153	G/V	gGc/gTc	0.23
NM_153006.2:c.467G>A	156	S/N	aGt/aAt	0.304
NM_153006.2:c.468T>A	156	S/R	agT/agA	0.248
NM_153006.2:c.475T>G	159	F/V	Ttt/Gtt	0.689
NM_153006.2:c.496C>T	166	R/C	Cgc/Tgc	0.769
NM_153006.2:c.499A>G	167	M/V	Atg/Gtg	0.866
NM_153006.2:c.502G>A	168	D/N	Gac/Aac	0.64
NM_153006.2:c.505A>T	169	M/L	Atg/Ttg	0.671
NM_153006.2:c.517G>C	173	V/L	Gtg/Ctg	0.527
NM_153006.2:c.523C>A	175	L/M	Ctg/Atg	0.155
NM_153006.2:c.532C>T	178	P/S	Ccg/Tcg	0.333
NM_153006.2:c.536C>T	179	A/V	gCc/gTc	0.279
NM_153006.2:c.538C>A	180	P/T	Cct/Act	0.233
NM_153006.2:c.539C>T	180	P/L	cCt/cTt	0.354
NM_153006.2:c.541A>G	181	T/A	Acg/Gcg	0.312
NM_153006.2:c.547C>T	183	P/S	Ccc/Tcc	0.243
NM_153006.2:c.548C>T	183	P/L	cCc/cTc	0.26
NM_153006.2:c.554G>A	185	G/D	gGc/gAc	0.426
NM_153006.2:c.570G>T	190	W/C	tgG/tgT	0.504
NM_153006.2:c.572A>G	191	E/G	gAg/gGg	0.295
NM_153006.2:c.581C>A	194	A/E	gCg/gAg	0.347
NM_153006.2:c.586C>A	196	L/M	Ctg/Atg	0.252
NM_153006.2:c.596G>C	199	S/T	aGc/aCc	0.095
NM_153006.2:c.604G>A	202	V/M	Gtg/Atg	0.299
NM_153006.2:c.611T>C	204	V/A	gTa/gCa	0.193
NM_153006.2:c.626A>C	209	H/P	cAc/cCc	0.393
NM_153006.2:c.643G>C	215	V/L	Gtg/Ctg	0.187
NM_153006.2:c.649T>C	217	F/L	Ttt/Ctt	0.202
NM_153006.2:c.662G>A	221	G/E	gGg/gAg	0.475
NM_153006.2:c.665C>T	222	S/F	tCt/tTt	0.641
NM_153006.2:c.673C>T	225	R/C	Cgc/Tgc	0.262
NM_153006.2:c.682G>A	228	E/K	Gag/Aag	0.371
NM_153006.2:c.686C>G	229	P/R	cCg/cGg	0.272
NM_153006.2:c.688G>A	230	A/T	Gct/Act	0.224
NM_153006.2:c.688G>T	230	A/S	Gct/Tct	0.192
NM_153006.2:c.698C>G	233	A/G	gCc/gGc	0.261
NM_153006.2:c.700A>C	234	S/R	Agc/Cgc	0.419
NM_153006.2:c.706G>A	236	G/S	Ggc/Agc	0.62
NM_153006.2:c.706G>C	236	G/R	Ggc/Cgc	0.612
NM_153006.2:c.706G>T	236	G/C	Ggc/Tgc	0.754
NM_153006.2:c.707G>A	236	G/D	gGc/gAc	0.707
NM_153006.2:c.709G>A	237	G/S	Ggc/Agc	0.225
NM_153006.2:c.713T>C	238	I/T	aTc/aCc	0.274
NM_153006.2:c.715G>A	239	V/I	Gtc/Atc	0.153
NM_153006.2:c.719C>T	240	S/L	tCg/tTg	0.348
NM_153006.2:c.721G>T	241	V/L	Gtg/Ttg	0.714
NM_153006.2:c.722T>C	241	V/A	gTg/gCg	0.829
NM_153006.2:c.725A>G	242	E/G	gAg/gGg	0.536
NM_153006.2:c.753G>C	251	E/D	gaG/gaC	0.134
NM_153006.2:c.755C>T	252	S/L	tCg/tTg	0.394
NM_153006.2:c.758G>A	253	G/D	gGc/gAc	0.467
NM_153006.2:c.781A>G	261	I/V	Atc/Gtc	0.251
NM_153006.2:c.782T>A	261	I/N	aTc/aAc	0.774
NM_153006.2:c.783C>G	261	I/M	atC/atG	0.499
NM_153006.2:c.791C>T	264	T/M	aCg/aTg	0.485
NM_153006.2:c.793G>A	265	A/T	Gcc/Acc	0.103
NM_153006.2:c.799C>A	267	R/S	Cgc/Agc	0.488
NM_153006.2:c.808G>C	270	V/L	Gtg/Ctg	0.332
NM_153006.2:c.818A>G	273	D/G	gAc/gGc	0.637
NM_153006.2:c.826G>A	276	E/K	Gag/Aag	0.637
NM_153006.2:c.829G>C	277	V/L	Gtg/Ctg	0.593
NM_153006.2:c.836C>T	279	A/V	gCg/gTg	0.537
NM_153006.2:c.844G>A	282	A/T	Gcc/Acc	0.663
NM_153006.2:c.871A>G	291	I/V	Atc/Gtc	0.383
NM_153006.2:c.876C>G	292	F/L	ttC/ttG	0.658
NM_153006.2:c.877C>G	293	L/V	Ctc/Gtc	0.532
NM_153006.2:c.877C>T	293	L/F	Ctc/Ttc	0.846
NM_153006.2:c.880A>T	294	N/Y	Aat/Tat	0.838
NM_153006.2:c.881A>G	294	N/S	aAt/aGt	0.533
NM_153006.2:c.883A>C	295	N/H	Aac/Cac	0.148
NM_153006.2:c.886A>G	296	T/A	Aca/Gca	0.17
NM_153006.2:c.892G>A	298	G/S	Ggc/Agc	0.964
NM_153006.2:c.899G>A	300	R/H	cGc/cAc	0.186
NM_153006.2:c.899G>C	300	R/P	cGc/cCc	0.623
NM_153006.2:c.899G>T	300	R/L	cGc/cTc	0.236
NM_153006.2:c.901G>A	301	D/N	Gac/Aac	0.171
NM_153006.2:c.901G>C	301	D/H	Gac/Cac	0.31
NM_153006.2:c.902A>G	301	D/G	gAc/gGc	0.297
NM_153006.2:c.904A>G	302	S/G	Agc/Ggc	0.267
NM_153006.2:c.909T>G	303	S/R	agT/agG	0.158
NM_153006.2:c.911A>G	304	H/R	cAt/cGt	0.151
NM_153006.2:c.915G>T	305	K/N	aaG/aaT	0.505
NM_153006.2:c.916G>C	306	V/L	Gtc/Ctc	0.257
NM_153006.2:c.923G>C	308	S/T	aGt/aCt	0.326
NM_153006.2:c.927C>G	309	N/K	aaC/aaG	0.173
NM_153006.2:c.928G>A	310	V/M	Gtg/Atg	0.614
NM_153006.2:c.940G>A	314	A/T	Gcc/Acc	0.226
NM_153006.2:c.943G>A	315	D/N	Gac/Aac	0.423
NM_153006.2:c.955G>A	319	V/M	Gtg/Atg	0.214
NM_153006.2:c.956T>C	319	V/A	gTg/gCg	0.334
NM_153006.2:c.961A>C	321	N/H	Aac/Cac	0.269
NM_153006.2:c.962A>T	321	N/I	aAc/aTc	0.238
NM_153006.2:c.965C>T	322	A/V	gCc/gTc	0.456
NM_153006.2:c.967G>A	323	E/K	Gag/Aag	0.283
NM_153006.2:c.988C>T	330	R/W	Cgg/Tgg	0.682
NM_153006.2:c.989G>C	330	R/P	cGg/cCg	0.749
NM_153006.2:c.1001G>A	334	R/Q	cGg/cAg	0.155
NM_153006.2:c.1003C>T	335	L/F	Ctc/Ttc	0.412
NM_153006.2:c.1010T>C	337	V/A	gTg/gCg	0.158
NM_153006.2:c.1015G>T	339	V/L	Gtg/Ttg	0.183
NM_153006.2:c.1016T>G	339	V/G	gTg/gGg	0.751
NM_153006.2:c.1021A>T	341	S/C	Agc/Tgc	0.472
NM_153006.2:c.1039T>G	347	S/A	Tcc/Gcc	0.391
NM_153006.2:c.1057G>A	353	A/T	Gcc/Acc	0.158
NM_153006.2:c.1057G>T	353	A/S	Gcc/Tcc	0.193
NM_153006.2:c.1058C>T	353	A/V	gCc/gTc	0.279
NM_153006.2:c.1060G>A	354	A/T	Gct/Act	0.464
NM_153006.2:c.1067C>T	356	T/M	aCg/aTg	0.148
NM_153006.2:c.1069C>G	357	L/V	Ctg/Gtg	0.534
NM_153006.2:c.1092C>A	364	N/K	aaC/aaA	0.3
NM_153006.2:c.1100C>T	367	S/F	tCc/tTc	0.632
NM_153006.2:c.1106C>T	369	T/I	aCc/aTc	0.952
NM_153006.2:c.1108C>A	370	L/M	Ctg/Atg	0.651
NM_153006.2:c.1113C>A	371	F/L	ttC/ttA	0.554
NM_153006.2:c.1121C>G	374	A/G	gCc/gGc	0.205
NM_153006.2:c.1123G>A	375	E/K	Gag/Aag	0.682
NM_153006.2:c.1139T>A	380	V/E	gTg/gAg	0.589
NM_153006.2:c.1154A>G	385	K/R	aAg/aGg	0.161
NM_153006.2:c.1168C>T	390	R/C	Cgt/Tgt	0.763
NM_153006.2:c.1171C>G	391	L/V	Cta/Gta	0.747
NM_153006.2:c.1174G>C	392	V/L	Gtg/Ctg	0.325
NM_153006.2:c.1175T>A	392	V/E	gTg/gAg	0.582
NM_153006.2:c.1175T>C	392	V/A	gTg/gCg	0.522
NM_153006.2:c.1178A>G	393	D/G	gAc/gGc	0.283
NM_153006.2:c.1183G>A	395	V/I	Gtc/Atc	0.195
NM_153006.2:c.1186A>G	396	N/D	Aac/Gac	0.525
NM_153006.2:c.1189G>A	397	A/T	Gcc/Acc	0.187
NM_153006.2:c.1192A>T	398	S/C	Agc/Tgc	0.795
NM_153006.2:c.1198G>A	400	G/S	Ggc/Agc	0.649
NM_153006.2:c.1199G>C	400	G/A	gGc/gCc	0.497
NM_153006.2:c.1213G>A	405	D/N	Gac/Aac	0.281
NM_153006.2:c.1216G>A	406	D/N	Gac/Aac	0.453
NM_153006.2:c.1219T>G	407	Y/D	Tac/Gac	0.873
NM_153006.2:c.1231C>A	411	L/M	Ctg/Atg	0.579
NM_153006.2:c.1234C>T	412	R/C	Cgc/Tgc	0.573
NM_153006.2:c.1248C>G	416	H/Q	caC/caG	0.646
NM_153006.2:c.1252A>G	418	I/V	Atc/Gtc	0.244
NM_153006.2:c.1253T>C	418	I/T	aTc/aCc	0.703
NM_153006.2:c.1258G>A	420	V/I	Gtc/Atc	0.265
NM_153006.2:c.1262C>G	421	S/C	tCc/tGc	0.824
NM_153006.2:c.1264G>A	422	E/K	Gag/Aag	0.897
NM_153006.2:c.1265A>C	422	E/A	gAg/gCg	0.835
NM_153006.2:c.1267G>A	423	G/R	Ggg/Agg	0.848
NM_153006.2:c.1274A>G	425	N/S	aAc/aGc	0.39
NM_153006.2:c.1280C>T	427	A/V	gCc/gTc	0.608
NM_153006.2:c.1283C>T	428	A/V	gCc/gTc	0.731
NM_153006.2:c.1289T>C	430	L/P	cTg/cCg	0.909
NM_153006.2:c.1292C>T	431	T/I	aCc/aTc	0.95
NM_153006.2:c.1294A>G	432	M/V	Atg/Gtg	0.205
NM_153006.2:c.1295T>C	432	M/T	aTg/aCg	0.198
NM_153006.2:c.1300C>A	434	P/T	Ccc/Acc	0.638
NM_153006.2:c.1303G>A	435	V/I	Gtc/Atc	0.509
NM_153006.2:c.1306C>G	436	L/V	Ctg/Gtg	0.281
NM_153006.2:c.1309G>A	437	G/R	Ggg/Agg	0.463
NM_153006.2:c.1313G>A	438	G/D	gGc/gAc	0.714
NM_153006.2:c.1318C>G	440	P/A	Ccg/Gcg	0.697
NM_153006.2:c.1324C>G	442	L/V	Ctg/Gtg	0.912
NM_153006.2:c.1327G>A	443	D/N	Gac/Aac	0.83
NM_153006.2:c.1336G>A	446	V/M	Gtg/Atg	0.633
NM_153006.2:c.1340T>G	447	V/G	gTg/gGg	0.966
NM_153006.2:c.1343G>A	448	S/N	aGc/aAc	0.302
NM_153006.2:c.1343G>C	448	S/T	aGc/aCc	0.411
NM_153006.2:c.1352G>A	451	R/H	cGc/cAc	0.458
NM_153006.2:c.1367C>T	456	S/F	tCc/tTc	0.507
NM_153006.2:c.1369G>A	457	G/S	Ggc/Agc	0.587
NM_153006.2:c.1391T>A	464	L/Q	cTg/cAg	0.839
NM_153006.2:c.1393C>T	465	R/W	Cgg/Tgg	0.67
NM_153006.2:c.1397G>A	466	R/Q	cGg/cAg	0.264
NM_153006.2:c.1411C>A	471	L/I	Ctt/Att	0.703
NM_153006.2:c.1423T>G	475	S/A	Tcc/Gcc	0.675
NM_153006.2:c.1427G>A	476	R/Q	cGg/cAg	0.638
NM_153006.2:c.1427G>C	476	R/P	cGg/cCg	0.731
NM_153006.2:c.1432A>C	478	T/P	Acc/Ccc	0.713
NM_153006.2:c.1438C>G	480	P/A	Ccc/Gcc	0.544
NM_153006.2:c.1439C>G	480	P/R	cCc/cGc	0.387
NM_153006.2:c.1446T>A	482	N/K	aaT/aaA	0.729
NM_153006.2:c.1481C>G	494	S/C	tCc/tGc	0.49
NM_153006.2:c.1484A>G	495	N/S	aAc/aGc	0.4
NM_153006.2:c.1491G>C	497	Q/H	caG/caC	0.259
NM_153006.2:c.1495A>G	499	I/V	Atc/Gtc	0.454
NM_153006.2:c.1500C>G	500	F/L	ttC/ttG	0.51
NM_153006.2:c.1514T>G	505	L/R	cTg/cGg	0.855
NM_153006.2:c.1525C>T	509	R/W	Cgg/Tgg	0.726
NM_153006.2:c.1526G>A	509	R/Q	cGg/cAg	0.581
NM_153006.2:c.1535A>G	512	Y/C	tAt/tGt	0.8
NM_153006.2:c.1547A>G	516	N/S	aAc/aGc	0.402
NM_153006.2:c.1552G>A	518	A/T	Gcc/Acc	0.786
NM_153006.2:c.1559G>A	520	G/E	gGa/gAa	0.409
NM_153006.2:c.1567G>T	523	D/Y	Gac/Tac	0.672
NM_153006.2:c.1571C>G	524	S/C	tCc/tGc	0.703
NM_153006.2:c.1580A>T	527	K/M	aAg/aTg	0.469
NM_153006.2:c.1583C>T	528	P/L	cCa/cTa	0.504
NM_153006.2:c.1589C>G	530	S/C	tCt/tGt	0.342
NM_153006.2:c.1593C>G	531	D/E	gaC/gaG	0.32
NM_153006.2:c.1594C>G	532	P/A	Cca/Gca	0.355
NM_153006.2:c.1595C>T	532	P/L	cCa/cTa	0.348
NM_153006.2:c.1597G>A	533	G/S	Ggc/Agc	0.35
NM_153006.2:c.1598G>A	533	G/D	gGc/gAc	0.447

## Sheet: CPS1_Patients
Table 9.4. REVEL scores of CPS1 missense variants found in patients with CPS1 deficiency
Sequence Variant	Protein_position	Amino_acids	Codons	REVEL_score		Strength of evidence for sequence variant pathogenicity according to Pejaver et al. (PMID: 36413997)
NM_001875.4:c.5C>T	2	T/M	aCg/aTg	0.416		REVEL score	Evidence Strength	Number of Variants	Fraction of Variants
NM_001875.4:c.15G>C	5	L/F	ttG/ttC	0.505		≥0.932	Path Strong	125	0.400641
NM_001875.4:c.104G>A	35	G/D	gGc/gAc	0.519		0.932>Score≥0.773	Path Moderate	94	0.301282
NM_001875.4:c.112C>T	38	L/F	Ctc/Ttc	0.437		0.773>Score≥0.644	Path Supporting	36	0.115385
NM_001875.4:c.121G>T	41	V/F	Gtc/Ttc	0.51		0.644>Score>0.290	Ideterminate	47	0.150641
NM_001875.4:c.128C>T	43	A/V	gCa/gTa	0.475		0.290≥Score>0.183	Benign Supporting	8	0.025641
NM_001875.4:c.154G>A	52	D/N	Gat/Aat	0.7		0.183≥Score>0.016	Benign Moderate	2	0.00641026
NM_001875.4:c.158G>C	53	G/A	gGa/gCa	0.958		0.016≥Score>0.003	Benign Strong	0	0
NM_001875.4:c.167T>G	56	M/R	aTg/aGg	0.911		≤0.003	Benign Very Strong	0	0
NM_001875.4:c.173G>A	58	G/D	gGt/gAt	0.984				312
NM_001875.4:c.173G>T	58	G/V	gGt/gTt	0.985
NM_001875.4:c.194C>T	65	S/F	tCc/tTc	0.659
NM_001875.4:c.197C>T	66	S/F	tCt/tTt	0.754
NM_001875.4:c.212T>G	71	V/G	gTg/gGg	0.969
NM_001875.4:c.236G>A	79	G/E	gGg/gAg	0.995
NM_001875.4:c.254C>A	85	T/N	aCt/aAt	0.816
NM_001875.4:c.256G>A	86	D/N	Gac/Aac	0.819
NM_001875.4:c.259C>T	87	P/S	Cct/Tct	0.898
NM_001875.4:c.265T>G	89	Y/D	Tac/Gac	0.975
NM_001875.4:c.295C>A	99	P/T	Cct/Act	0.965
NM_001875.4:c.296C>T	99	P/L	cCt/cTt	0.968
NM_001875.4:c.302T>C	101	I/T	aTt/aCt	0.767
NM_001875.4:c.303T>G	101	I/M	atT/atG	0.607
NM_001875.4:c.323A>G	108	D/G	gAt/gGt	0.429
NM_001875.4:c.368C>A	123	S/Y	tCt/tAt	0.943
NM_001875.4:c.368C>T	123	S/F	tCt/tTt	0.94
NM_001875.4:c.436A>G	146	T/A	Acc/Gcc	0.291
NM_001875.4:c.446T>C	149	L/S	tTa/tCa	0.96
NM_001875.4:c.449G>A	150	G/E	gGg/gAg	0.625
NM_001875.4:c.478G>A	160	A/T	Gca/Aca	0.948
NM_001875.4:c.487G>A	163	G/R	Gga/Aga	0.935
NM_001875.4:c.494A>G	165	D/G	gAc/gGc	0.987
NM_001875.4:c.520C>T	174	R/W	Cgg/Tgg	0.957
NM_001875.4:c.586A>G	196	N/D	Aat/Gat	0.757
NM_001875.4:c.593A>C	198	Q/P	cAg/cCg	0.674
NM_001875.4:c.634T>A	212	Y/N	Tac/Aac	0.77
NM_001875.4:c.637G>A	213	G/S	Ggc/Agc	0.479
NM_001875.4:c.655A>G	219	K/E	Aaa/Gaa	0.756
NM_001875.4:c.671A>T	224	D/V	gAc/gTc	0.988
NM_001875.4:c.697C>T	233	R/C	Cgc/Tgc	0.846
NM_001875.4:c.713G>A	238	R/Q	cGa/cAa	0.592
NM_001875.4:c.713G>C	238	R/P	cGa/cCa	0.837
NM_001875.4:c.728A>C	243	H/P	cAc/cCc	0.729
NM_001875.4:c.773G>A	258	G/E	gGg/gAg	0.956
NM_001875.4:c.773G>C	258	G/A	gGg/gCg	0.912
NM_001875.4:c.785C>T	262	A/V	gCg/gTg	0.56
NM_001875.4:c.788G>A	263	G/E	gGa/gAa	0.673
NM_001875.4:c.788G>C	263	G/A	gGa/gCa	0.669
NM_001875.4:c.794C>T	265	P/L	cCg/cTg	0.918
NM_001875.4:c.796G>A	266	G/R	Ggg/Agg	0.932
NM_001875.4:c.840G>C	280	K/N	aaG/aaC	0.478
NM_001875.4:c.856C>T	286	R/C	Cgc/Tgc	0.671
NM_001875.4:c.872T>C	291	F/S	tTt/tCt	0.974
NM_001875.4:c.883A>G	295	T/A	Aca/Gca	0.482
NM_001875.4:c.891C>A	297	N/K	aaC/aaA	0.711
NM_001875.4:c.902G>A	301	G/E	gGa/gAa	0.853
NM_001875.4:c.911C>T	304	A/V	gCt/gTt	0.681
NM_001875.4:c.937A>G	313	M/V	Atg/Gtg	0.651
NM_001875.4:c.945C>G	315	N/K	aaC/aaG	0.745
NM_001875.4:c.946A>G	316	R/G	Aga/Gga	0.971
NM_001875.4:c.947G>T	316	R/I	aGa/aTa	0.967
NM_001875.4:c.950G>A	317	G/E	gGg/gAg	0.943
NM_001875.4:c.992T>C	331	F/S	tTc/tCc	0.921
NM_001875.4:c.994A>T	332	I/F	Att/Ttt	0.951
NM_001875.4:c.1010A>G	337	H/R	cAt/cGt	0.985
NM_001875.4:c.1021T>G	341	L/V	Ttg/Gtg	0.203
NM_001875.4:c.1022T>C	341	L/S	tTg/tCg	0.871
NM_001875.4:c.1039G>T	347	A/S	Gct/Tct	0.256
NM_001875.4:c.1063A>G	355	N/D	Aat/Gat	0.891
NM_001875.4:c.1072G>C	358	D/H	Gat/Cat	0.939
NM_001875.4:c.1092T>G	364	I/M	atT/atG	0.739
NM_001875.4:c.1109C>G	370	P/R	cCc/cGc	0.86
NM_001875.4:c.1145C>T	382	P/L	cCg/cTg	0.692
NM_001875.4:c.1147G>T	383	G/W	Ggg/Tgg	0.911
NM_001875.4:c.1154T>C	385	I/T	aTa/aCa	0.288
NM_001875.4:c.1166A>G	389	Y/C	tAc/tGc	0.82
NM_001875.4:c.1169T>G	390	L/R	cTg/cGg	0.95
NM_001875.4:c.1201G>C	401	G/R	Gga/Cga	0.548
NM_001875.4:c.1208C>G	403	A/G	gCt/gGt	0.352
NM_001875.4:c.1291G>A	431	G/R	Gga/Aga	0.935
NM_001875.4:c.1295G>T	432	G/V	gGt/gTt	0.91
NM_001875.4:c.1307G>A	436	G/D	gGt/gAt	0.967
NM_001875.4:c.1312G>A	438	A/T	Gct/Act	0.937
NM_001875.4:c.1312G>C	438	A/P	Gct/Cct	0.959
NM_001875.4:c.1348A>G	450	K/E	Aaa/Gaa	0.941
NM_001875.4:c.1355T>C	452	M/T	aTg/aCg	0.884
NM_001875.4:c.1365A>C	455	E/D	gaA/gaC	0.893
NM_001875.4:c.1370T>G	457	V/G	gTc/gGc	0.971
NM_001875.4:c.1400C>T	467	A/V	gCa/gTa	0.936
NM_001875.4:c.1405G>T	469	V/F	Gtc/Ttc	0.899
NM_001875.4:c.1412C>A	471	T/N	aCc/aAc	0.939
NM_001875.4:c.1412C>T	471	T/I	aCc/aTc	0.93
NM_001875.4:c.1454T>G	485	L/R	cTt/cGt	0.958
NM_001875.4:c.1478C>T	493	T/I	aCa/aTa	0.497
NM_001875.4:c.1492G>C	498	A/P	Gca/Cca	0.717
NM_001875.4:c.1520G>A	507	G/D	gGc/gAc	0.784
NM_001875.4:c.1571G>T	524	G/V	gGt/gTt	0.97
NM_001875.4:c.1592T>A	531	V/E	gTg/gAg	0.978
NM_001875.4:c.1592T>G	531	V/G	gTg/gGg	0.977
NM_001875.4:c.1627G>A	543	A/T	Gct/Act	0.551
NM_001875.4:c.1631C>T	544	T/M	aCg/aTg	0.939
NM_001875.4:c.1648T>C	550	F/L	Ttt/Ctt	0.957
NM_001875.4:c.1673A>G	558	N/S	aAt/aGt	0.636
NM_001875.4:c.1693T>A	565	F/I	Ttt/Att	0.354
NM_001875.4:c.1714G>A	572	D/N	Gat/Aat	0.639
NM_001875.4:c.1718C>A	573	A/E	gCa/gAa	0.872
NM_001875.4:c.1721T>G	574	L/R	cTg/cGg	0.858
NM_001875.4:c.1727C>A	576	A/E	gCa/gAa	0.926
NM_001875.4:c.1730C>T	577	A/V	gCa/gTa	0.66
NM_001875.4:c.1754T>C	585	M/T	aTg/aCg	0.959
NM_001875.4:c.1759C>T	587	R/C	Cgt/Tgt	0.936
NM_001875.4:c.1760G>A	587	R/H	cGt/cAt	0.979
NM_001875.4:c.1760G>T	587	R/L	cGt/cTt	0.965
NM_001875.4:c.1763C>T	588	S/F	tCc/tTc	0.949
NM_001875.4:c.1765G>A	589	A/T	Gcc/Acc	0.962
NM_001875.4:c.1777G>C	593	G/R	Ggt/Cgt	0.967
NM_001875.4:c.1790C>T	597	S/L	tCa/tTa	0.942
NM_001875.4:c.1799G>A	600	C/Y	tGt/tAt	0.926
NM_001875.4:c.1864G>A	622	V/M	Gtg/Atg	0.915
NM_001875.4:c.1883G>A	628	G/D	gGt/gAt	0.956
NM_001875.4:c.1895T>G	632	I/R	aTa/aGa	0.975
NM_001875.4:c.1905A>T	635	E/D	gaA/gaT	0.874
NM_001875.4:c.1910T>C	637	V/A	gTt/gCt	0.972
NM_001875.4:c.1913G>C	638	R/P	cGa/cCa	0.969
NM_001875.4:c.1918G>T	640	A/S	Gct/Tct	0.482
NM_001875.4:c.1943G>A	648	C/Y	tGt/tAt	0.962
NM_001875.4:c.1949T>C	650	M/T	aTg/aCg	0.968
NM_001875.4:c.1951G>A	651	E/K	Gaa/Aaa	0.967
NM_001875.4:c.1958T>G	653	V/G	gTt/gGt	0.901
NM_001875.4:c.1961A>T	654	D/V	gAt/gTt	0.98
NM_001875.4:c.1981G>C	661	G/R	Ggt/Cgt	0.965
NM_001875.4:c.1981G>T	661	G/C	Ggt/Tgt	0.963
NM_001875.4:c.2002C>G	668	P/A	Cct/Gct	0.924
NM_001875.4:c.2011A>G	671	T/A	Aca/Gca	0.979
NM_001875.4:c.2021A>T	674	N/I	aAt/aTt	0.946
NM_001875.4:c.2022T>A	674	N/K	aaT/aaA	0.722
NM_001875.4:c.2033A>C	678	Q/P	cAg/cCg	0.931
NM_001875.4:c.2048C>G	683	T/S	aCt/aGt	0.249
NM_001875.4:c.2066G>A	689	R/H	cGc/cAc	0.976
NM_001875.4:c.2093A>G	698	N/S	aAc/aGc	0.893
NM_001875.4:c.2099A>T	700	Q/L	cAg/cTg	0.979
NM_001875.4:c.2116A>G	706	T/A	Acc/Gcc	0.398
NM_001875.4:c.2148T>A	716	N/K	aaT/aaA	0.872
NM_001875.4:c.2153G>A	718	R/K	aGa/aAa	0.955
NM_001875.4:c.2162G>A	721	R/Q	cGa/cAa	0.947
NM_001875.4:c.2170G>C	724	A/P	Gct/Cct	0.946
NM_001875.4:c.2176G>A	726	A/T	Gcc/Acc	0.952
NM_001875.4:c.2180C>T	727	S/L	tCa/tTa	0.902
NM_001875.4:c.2186C>T	729	A/V	gCc/gTc	0.9
NM_001875.4:c.2236C>A	746	P/T	Cca/Aca	0.487
NM_001875.4:c.2275T>A	759	S/T	Tca/Aca	0.389
NM_001875.4:c.2300A>T	767	D/V	gAt/gTt	0.958
NM_001875.4:c.2308G>T	770	V/F	Gtc/Ttc	0.88
NM_001875.4:c.2314A>C	772	K/Q	Aag/Cag	0.956
NM_001875.4:c.2321C>T	774	P/L	cCc/cTc	0.966
NM_001875.4:c.2328G>T	776	W/C	tgG/tgT	0.907
NM_001875.4:c.2339G>A	780	R/H	cGt/cAt	0.863
NM_001875.4:c.2376G>C	792	M/I	atG/atC	0.742
NM_001875.4:c.2391G>T	797	E/D	gaG/gaT	0.87
NM_001875.4:c.2396T>C	799	M/T	aTg/aCg	0.98
NM_001875.4:c.2407C>A	803	R/S	Cgt/Agt	0.93
NM_001875.4:c.2407C>G	803	R/G	Cgt/Ggt	0.948
NM_001875.4:c.2407C>T	803	R/C	Cgt/Tgt	0.942
NM_001875.4:c.2413T>C	805	F/L	Ttt/Ctt	0.931
NM_001875.4:c.2414T>C	805	F/S	tTt/tCt	0.975
NM_001875.4:c.2415T>G	805	F/L	ttT/ttG	0.823
NM_001875.4:c.2429A>G	810	Q/R	cAg/cGg	0.979
NM_001875.4:c.2440C>T	814	R/W	Cgg/Tgg	0.881
NM_001875.4:c.2441G>A	814	R/Q	cGg/cAg	0.894
NM_001875.4:c.2445G>A	815	M/I	atG/atA	0.882
NM_001875.4:c.2446T>C	816	C/R	Tgc/Cgc	0.917
NM_001875.4:c.2458A>G	820	I/V	Ata/Gta	0.343
NM_001875.4:c.2528T>C	843	L/S	tTg/tCg	0.926
NM_001875.4:c.2537C>T	846	P/L	cCa/cTa	0.793
NM_001875.4:c.2548C>G	850	R/G	Cgt/Ggt	0.985
NM_001875.4:c.2548C>T	850	R/C	Cgt/Tgt	0.993
NM_001875.4:c.2549G>A	850	R/H	cGt/cAt	0.991
NM_001875.4:c.2611A>C	871	T/P	Aca/Cca	0.959
NM_001875.4:c.2623A>G	875	K/E	Aag/Gag	0.877
NM_001875.4:c.2644C>T	882	R/C	Cgt/Tgt	0.791
NM_001875.4:c.2693C>A	898	S/Y	tCc/tAc	0.511
NM_001875.4:c.2720C>A	907	A/E	gCa/gAa	0.932
NM_001875.4:c.2732G>A	911	G/E	gGg/gAg	0.955
NM_001875.4:c.2732G>T	911	G/V	gGg/gTg	0.981
NM_001875.4:c.2738C>T	913	S/L	tCa/tTa	0.955
NM_001875.4:c.2740G>C	914	D/H	Gat/Cat	0.984
NM_001875.4:c.2741A>G	914	D/G	gAt/gGt	0.986
NM_001875.4:c.2749A>G	917	I/V	Att/Gtt	0.513
NM_001875.4:c.2752T>C	918	S/P	Tca/Cca	0.743
NM_001875.4:c.2795G>C	932	R/T	aGg/aCg	0.982
NM_001875.4:c.2810T>A	937	I/N	aTc/aAc	0.963
NM_001875.4:c.2845G>A	949	A/T	Gca/Aca	0.958
NM_001875.4:c.2873T>C	958	L/P	cTc/cCc	0.971
NM_001875.4:c.2876A>G	959	Y/C	tAt/tGt	0.99
NM_001875.4:c.2885A>G	962	Y/C	tAc/tGc	0.992
NM_001875.4:c.2891G>A	964	G/D	gGt/gAt	0.875
NM_001875.4:c.2909A>G	970	N/S	aAt/aGt	0.259
NM_001875.4:c.2932G>T	978	V/L	Gtg/Ttg	0.89
NM_001875.4:c.2933T>A	978	V/E	gTg/gAg	0.979
NM_001875.4:c.2938G>A	980	G/S	Ggc/Agc	0.961
NM_001875.4:c.2944G>A	982	G/S	Ggt/Agt	0.998
NM_001875.4:c.2945G>A	982	G/D	gGt/gAt	0.993
NM_001875.4:c.2945G>T	982	G/V	gGt/gTt	0.982
NM_001875.4:c.2950T>C	984	Y/H	Tat/Cat	0.962
NM_001875.4:c.2957T>C	986	I/T	aTt/aCt	0.972
NM_001875.4:c.2959G>T	987	G/C	Ggc/Tgc	0.977
NM_001875.4:c.2975T>C	992	F/S	tTt/tCt	0.95
NM_001875.4:c.2982G>C	994	W/C	tgG/tgC	0.89
NM_001875.4:c.2993C>T	998	S/F	tCt/tTt	0.899
NM_001875.4:c.3010C>T	1004	R/C	Cgt/Tgt	0.854
NM_001875.4:c.3038T>A	1013	V/E	gTg/gAg	0.983
NM_001875.4:c.3047A>G	1016	N/S	aAt/aGt	0.892
NM_001875.4:c.3049C>G	1017	P/A	Cct/Gct	0.887
NM_001875.4:c.3050C>T	1017	P/L	cCt/cTt	0.927
NM_001875.4:c.3065C>T	1022	T/I	aCa/aTa	0.885
NM_001875.4:c.3069C>A	1023	D/E	gaC/gaA	0.851
NM_001875.4:c.3069C>G	1023	D/E	gaC/gaG	0.839
NM_001875.4:c.3092A>G	1031	Y/C	tAc/tGc	0.949
NM_001875.4:c.3101A>G	1034	E/G	gAg/gGg	0.905
NM_001875.4:c.3112G>C	1038	E/Q	Gag/Cag	0.861
NM_001875.4:c.3118A>T	1040	I/F	Atc/Ttc	0.919
NM_001875.4:c.3125A>C	1042	D/A	gAc/gCc	0.891
NM_001875.4:c.3127A>G	1043	I/V	Atc/Gtc	0.438
NM_001875.4:c.3133C>T	1045	H/Y	Cat/Tat	0.458
NM_001875.4:c.3134A>G	1045	H/R	cAt/cGt	0.494
NM_001875.4:c.3161T>C	1054	I/T	aTa/aCa	0.745
NM_001875.4:c.3161T>G	1054	I/R	aTa/aGa	0.971
NM_001875.4:c.3173G>C	1058	G/A	gGc/gCc	0.943
NM_001875.4:c.3176A>G	1059	Q/R	cAg/cGg	0.971
NM_001875.4:c.3194C>A	1065	A/E	gCa/gAa	0.938
NM_001875.4:c.3250G>C	1084	D/H	Gac/Cac	0.837
NM_001875.4:c.3265C>T	1089	R/C	Cgc/Tgc	0.899
NM_001875.4:c.3266G>T	1089	R/L	cGc/cTc	0.982
NM_001875.4:c.3272T>G	1091	I/S	aTc/aGc	0.425
NM_001875.4:c.3308A>G	1103	Q/R	cAg/cGg	0.969
NM_001875.4:c.3313C>T	1105	P/S	Cct/Tct	0.494
NM_001875.4:c.3395A>G	1132	Y/C	tAt/tGt	0.914
NM_001875.4:c.3402G>C	1134	L/F	ttG/ttC	0.95
NM_001875.4:c.3422T>G	1141	V/G	gTg/gGg	0.979
NM_001875.4:c.3428T>C	1143	F/S	tTc/tCc	0.577
NM_001875.4:c.3443T>A	1148	M/K	aTg/aAg	0.921
NM_001875.4:c.3464C>A	1155	A/E	gCg/gAg	0.94
NM_001875.4:c.3464C>T	1155	A/V	gCg/gTg	0.916
NM_001875.4:c.3466A>T	1156	T/S	Act/Tct	0.519
NM_001875.4:c.3472G>A	1158	V/I	Gtt/Att	0.631
NM_001875.4:c.3500C>G	1167	T/R	aCa/aGa	0.854
NM_001875.4:c.3517G>C	1173	A/P	Gcc/Ccc	0.887
NM_001875.4:c.3521G>A	1174	R/Q	cGa/cAa	0.757
NM_001875.4:c.3523G>A	1175	E/K	Gaa/Aaa	0.953
NM_001875.4:c.3552T>G	1184	D/E	gaT/gaG	0.253
NM_001875.4:c.3559G>T	1187	V/F	Gtt/Ttt	0.894
NM_001875.4:c.3582A>C	1194	E/D	gaA/gaC	0.83
NM_001875.4:c.3584A>C	1195	H/P	cAt/cCt	0.979
NM_001875.4:c.3589G>A	1197	E/K	Gaa/Aaa	0.977
NM_001875.4:c.3596C>A	1199	A/E	gCa/gAa	0.958
NM_001875.4:c.3607T>C	1203	S/P	Tcg/Ccg	0.984
NM_001875.4:c.3608C>T	1203	S/L	tCg/tTg	0.966
NM_001875.4:c.3613G>A	1205	D/N	Gat/Aat	0.869
NM_001875.4:c.3626T>C	1209	M/T	aTg/aCg	0.606
NM_001875.4:c.3632C>G	1211	P/R	cCc/cGc	0.979
NM_001875.4:c.3643A>G	1215	I/V	Atc/Gtc	0.696
NM_001875.4:c.3682C>T	1228	R/W	Cgg/Tgg	0.564
NM_001875.4:c.3683G>A	1228	R/Q	cGg/cAg	0.534
NM_001875.4:c.3687G>T	1229	K/N	aaG/aaT	0.73
NM_001875.4:c.3691G>C	1231	A/P	Gca/Cca	0.951
NM_001875.4:c.3701T>A	1234	F/Y	tTt/tAt	0.827
NM_001875.4:c.3713G>A	1238	G/D	gGt/gAt	0.97
NM_001875.4:c.3723C>A	1241	N/K	aaC/aaA	0.778
NM_001875.4:c.3724G>A	1242	V/I	Gtc/Atc	0.327
NM_001875.4:c.3734T>A	1245	L/H	cTt/cAt	0.944
NM_001875.4:c.3760A>T	1254	I/F	Att/Ttt	0.92
NM_001875.4:c.3761T>G	1254	I/S	aTt/aGt	0.975
NM_001875.4:c.3765G>C	1255	E/D	gaG/gaC	0.897
NM_001875.4:c.3784C>G	1262	R/G	Cga/Gga	0.914
NM_001875.4:c.3785G>A	1262	R/Q	cGa/cAa	0.915
NM_001875.4:c.3785G>C	1262	R/P	cGa/cCa	0.962
NM_001875.4:c.3788C>A	1263	S/Y	tCc/tAc	0.938
NM_001875.4:c.3796T>C	1266	F/L	Ttt/Ctt	0.9
NM_001875.4:c.3820G>C	1274	D/H	Gac/Cac	0.914
NM_001875.4:c.3857A>T	1286	E/V	gAg/gTg	0.175
NM_001875.4:c.3874C>T	1292	H/Y	Cat/Tat	0.12
NM_001875.4:c.3929C>A	1310	A/D	gCt/gAt	0.666
NM_001875.4:c.3949C>T	1317	R/W	Cgg/Tgg	0.813
NM_001875.4:c.3952T>G	1318	L/V	Ttg/Gtg	0.658
NM_001875.4:c.3959A>T	1320	D/V	gAt/gTt	0.762
NM_001875.4:c.3979T>C	1327	C/R	Tgt/Cgt	0.894
NM_001875.4:c.3980G>A	1327	C/Y	tGt/tAt	0.846
NM_001875.4:c.3991T>C	1331	S/P	Tcc/Ccc	0.985
NM_001875.4:c.3998G>A	1333	G/E	gGa/gAa	0.98
NM_001875.4:c.4019A>G	1340	E/G	gAa/gGa	0.347
NM_001875.4:c.4052T>G	1351	L/R	cTt/cGt	0.927
NM_001875.4:c.4094G>A	1365	G/D	gGc/gAc	0.746
NM_001875.4:c.4112G>A	1371	R/Q	cGg/cAg	0.356
NM_001875.4:c.4112G>T	1371	R/L	cGg/cTg	0.524
NM_001875.4:c.4126G>A	1376	G/S	Ggt/Agt	0.275
NM_001875.4:c.4132G>A	1378	A/T	Gct/Act	0.764
NM_001875.4:c.4142T>C	1381	L/S	tTa/tCa	0.914
NM_001875.4:c.4172C>T	1391	T/M	aCg/aTg	0.914
NM_001875.4:c.4192C>G	1398	L/V	Ctc/Gtc	0.786
NM_001875.4:c.4232C>T	1411	P/L	cCg/cTg	0.729
NM_001875.4:c.4252C>T	1418	P/S	Ccc/Tcc	0.284
NM_001875.4:c.4316C>T	1439	P/L	cCc/cTc	0.836
NM_001875.4:c.4327A>G	1443	T/A	Act/Gct	0.567
NM_001875.4:c.4349A>C	1450	Y/S	tAt/tCt	0.703
NM_001875.4:c.4357C>T	1453	R/W	Cgg/Tgg	0.857
NM_001875.4:c.4358G>A	1453	R/Q	cGg/cAg	0.925
NM_001875.4:c.4373A>T	1458	D/V	gAt/gTt	0.905
NM_001875.4:c.4382T>A	1461	I/N	aTc/aAc	0.833
NM_001875.4:c.4385C>G	1462	P/R	cCt/cGt	0.724
NM_001875.4:c.4412A>T	1471	K/I	aAa/aTa	0.634
NM_001875.4:c.4451A>T	1484	D/V	gAc/gTc	0.694
NM_001875.4:c.4471T>C	1491	Y/H	Tac/Cac	0.581

## Sheet: CPS1_Tumors
Table 9.5. REVEL scores of CPS1 missense variants found in tumors
Sequence Variant	Protein_position	Amino_acids	Codons	REVEL_score		Strength of evidence for sequence variant pathogenicity according to Pejaver et al. (PMID: 36413997)
NM_001875.4:c.4A>G	2	T/A	Acg/Gcg	0.361		REVEL score	Evidence Strength	Number of Variants	Fraction of Variants
NM_001875.4:c.5C>T	2	T/M	aCg/aTg	0.416		≥0.932	Path Strong	166	0.175661
NM_001875.4:c.8G>A	3	R/K	aGg/aAg	0.374		0.932>Score≥0.773	Path Moderate	270	0.285714
NM_001875.4:c.11T>G	4	I/S	aTt/aGt	0.61		0.773>Score≥0.644	Path Supporting	117	0.12381
NM_001875.4:c.12T>G	4	I/M	atT/atG	0.362		0.644>Score>0.290	Ideterminate	338	0.357672
NM_001875.4:c.15G>C	5	L/F	ttG/ttC	0.505		0.290≥Score>0.183	Benign Supporting	44	0.0465608
NM_001875.4:c.15G>T	5	L/F	ttG/ttT	0.505		0.183≥Score>0.016	Benign Moderate	9	0.00952381
NM_001875.4:c.34A>T	12	R/W	Agg/Tgg	0.546		0.016≥Score>0.003	Benign Strong	1	0.0010582
NM_001875.4:c.36G>C	12	R/S	agG/agC	0.432		≤0.003	Benign Very Strong	0	0
NM_001875.4:c.36G>T	12	R/S	agG/agT	0.432				945
NM_001875.4:c.38C>A	13	T/K	aCa/aAa	0.375
NM_001875.4:c.61A>C	21	T/P	Acc/Ccc	0.504
NM_001875.4:c.65A>G	22	N/S	aAt/aGt	0.237
NM_001875.4:c.70A>G	24	T/A	Act/Gct	0.339
NM_001875.4:c.73G>A	25	A/T	Gca/Aca	0.306
NM_001875.4:c.79C>A	27	Q/K	Caa/Aaa	0.28
NM_001875.4:c.80A>G	27	Q/R	cAa/cGa	0.306
NM_001875.4:c.91T>A	31	F/I	Ttt/Att	0.333
NM_001875.4:c.95C>T	32	S/L	tCa/tTa	0.44
NM_001875.4:c.103G>A	35	G/S	Ggc/Agc	0.26
NM_001875.4:c.104G>A	35	G/D	gGc/gAc	0.519
NM_001875.4:c.110G>T	37	R/M	aGg/aTg	0.64
NM_001875.4:c.136G>A	46	A/T	Gca/Aca	0.916
NM_001875.4:c.136G>T	46	A/S	Gca/Tca	0.899
NM_001875.4:c.168G>A	56	M/I	atG/atA	0.305
NM_001875.4:c.173G>T	58	G/V	gGt/gTt	0.985
NM_001875.4:c.176A>G	59	Y/C	tAc/tGc	0.774
NM_001875.4:c.182T>A	61	F/Y	tTt/tAt	0.885
NM_001875.4:c.185G>A	62	G/D	gGc/gAc	0.958
NM_001875.4:c.189T>G	63	H/Q	caT/caG	0.67
NM_001875.4:c.197C>A	66	S/Y	tCt/tAt	0.887
NM_001875.4:c.208G>A	70	E/K	Gaa/Aaa	0.964
NM_001875.4:c.220A>C	74	N/H	Aat/Cat	0.88
NM_001875.4:c.221A>T	74	N/I	aAt/aTt	0.918
NM_001875.4:c.223A>G	75	T/A	Act/Gct	0.984
NM_001875.4:c.239A>G	80	Y/C	tAc/tGc	0.847
NM_001875.4:c.242C>A	81	P/Q	cCa/cAa	0.544
NM_001875.4:c.247G>A	83	A/T	Gct/Act	0.453
NM_001875.4:c.254C>G	85	T/S	aCt/aGt	0.757
NM_001875.4:c.254C>T	85	T/I	aCt/aTt	0.913
NM_001875.4:c.256G>T	86	D/Y	Gac/Tac	0.946
NM_001875.4:c.274C>G	92	Q/E	Cag/Gag	0.851
NM_001875.4:c.280C>A	94	L/I	Ctc/Atc	0.8
NM_001875.4:c.283A>G	95	T/A	Aca/Gca	0.736
NM_001875.4:c.284C>A	95	T/K	aCa/aAa	0.889
NM_001875.4:c.286A>G	96	M/V	Atg/Gtg	0.41
NM_001875.4:c.289G>A	97	A/T	Gcc/Acc	0.428
NM_001875.4:c.290C>A	97	A/D	gCc/gAc	0.724
NM_001875.4:c.296C>A	99	P/H	cCt/cAt	0.932
NM_001875.4:c.311G>C	104	G/A	gGt/gCt	0.499
NM_001875.4:c.314G>T	105	G/V	gGa/gTa	0.942
NM_001875.4:c.317C>T	106	A/V	gCt/gTt	0.337
NM_001875.4:c.319C>G	107	P/A	Cct/Gct	0.742
NM_001875.4:c.320C>T	107	P/L	cCt/cTt	0.769
NM_001875.4:c.332C>T	111	A/V	gCt/gTt	0.408
NM_001875.4:c.335T>C	112	L/P	cTg/cCg	0.679
NM_001875.4:c.338A>T	113	D/V	gAt/gTt	0.947
NM_001875.4:c.343C>A	115	L/M	Ctg/Atg	0.373
NM_001875.4:c.346G>A	116	G/R	Gga/Aga	0.903
NM_001875.4:c.353G>T	118	S/I	aGc/aTc	0.396
NM_001875.4:c.356A>T	119	K/I	aAa/aTa	0.763
NM_001875.4:c.359A>G	120	Y/C	tAt/tGt	0.645
NM_001875.4:c.374G>A	125	G/E	gGa/gAa	0.413
NM_001875.4:c.393G>C	131	L/F	ttG/ttC	0.866
NM_001875.4:c.397G>A	133	V/M	Gtg/Atg	0.931
NM_001875.4:c.427T>A	143	W/R	Tgg/Agg	0.942
NM_001875.4:c.433G>A	145	A/T	Gct/Act	0.82
NM_001875.4:c.437C>T	146	T/I	aCc/aTc	0.32
NM_001875.4:c.449G>A	150	G/E	gGg/gAg	0.625
NM_001875.4:c.453A>T	151	Q/H	caA/caT	0.392
NM_001875.4:c.454T>C	152	W/R	Tgg/Cgg	0.921
NM_001875.4:c.463G>A	155	E/K	Gaa/Aaa	0.665
NM_001875.4:c.476C>A	159	P/H	cCt/cAt	0.922
NM_001875.4:c.493G>A	165	D/N	Gac/Aac	0.965
NM_001875.4:c.497C>T	166	T/I	aCa/aTa	0.961
NM_001875.4:c.500G>T	167	R/I	aGa/aTa	0.96
NM_001875.4:c.512A>C	171	K/T	aAa/aCa	0.957
NM_001875.4:c.520C>T	174	R/W	Cgg/Tgg	0.957
NM_001875.4:c.521G>A	174	R/Q	cGg/cAg	0.945
NM_001875.4:c.521G>T	174	R/L	cGg/cTg	0.974
NM_001875.4:c.523G>A	175	D/N	Gat/Aat	0.622
NM_001875.4:c.533C>A	178	T/N	aCc/aAc	0.836
NM_001875.4:c.541G>T	181	G/W	Ggg/Tgg	0.966
NM_001875.4:c.544A>G	182	K/E	Aag/Gag	0.959
NM_001875.4:c.559G>A	187	G/S	Ggt/Agt	0.667
NM_001875.4:c.559G>T	187	G/C	Ggt/Tgt	0.826
NM_001875.4:c.562C>A	188	Q/K	Cag/Aag	0.306
NM_001875.4:c.563A>G	188	Q/R	cAg/cGg	0.491
NM_001875.4:c.563A>T	188	Q/L	cAg/cTg	0.461
NM_001875.4:c.564G>T	188	Q/H	caG/caT	0.275
NM_001875.4:c.565C>T	189	P/S	Cct/Tct	0.277
NM_001875.4:c.566C>A	189	P/H	cCt/cAt	0.454
NM_001875.4:c.569T>A	190	V/E	gTg/gAg	0.656
NM_001875.4:c.569T>C	190	V/A	gTg/gCg	0.483
NM_001875.4:c.578T>C	193	V/A	gTg/gCg	0.209
NM_001875.4:c.580G>A	194	D/N	Gat/Aat	0.509
NM_001875.4:c.584C>A	195	P/Q	cCa/cAa	0.817
NM_001875.4:c.586A>C	196	N/H	Aat/Cat	0.831
NM_001875.4:c.594G>T	198	Q/H	caG/caT	0.398
NM_001875.4:c.600G>C	200	L/F	ttG/ttC	0.745
NM_001875.4:c.602T>A	201	I/N	aTt/aAt	0.743
NM_001875.4:c.607G>A	203	E/K	Gag/Aag	0.735
NM_001875.4:c.619A>G	207	K/E	Aag/Gag	0.703
NM_001875.4:c.621G>T	207	K/N	aaG/aaT	0.693
NM_001875.4:c.637G>A	213	G/S	Ggc/Agc	0.479
NM_001875.4:c.643G>A	215	G/R	Gga/Aga	0.77
NM_001875.4:c.646A>G	216	N/D	Aac/Gac	0.622
NM_001875.4:c.652A>C	218	T/P	Aca/Cca	0.487
NM_001875.4:c.653C>A	218	T/K	aCa/aAa	0.343
NM_001875.4:c.657A>C	219	K/N	aaA/aaC	0.497
NM_001875.4:c.658G>C	220	V/L	Gtg/Ctg	0.541
NM_001875.4:c.661G>T	221	V/L	Gta/Tta	0.458
NM_001875.4:c.670G>T	224	D/Y	Gac/Tac	0.968
NM_001875.4:c.673T>A	225	C/S	Tgt/Agt	0.958
NM_001875.4:c.677G>A	226	G/E	gGg/gAg	0.972
NM_001875.4:c.680T>A	227	I/N	aTt/aAt	0.874
NM_001875.4:c.682A>C	228	K/Q	Aaa/Caa	0.915
NM_001875.4:c.692T>C	231	V/A	gTa/gCa	0.309
NM_001875.4:c.698G>A	233	R/H	cGc/cAc	0.919
NM_001875.4:c.698G>T	233	R/L	cGc/cTc	0.927
NM_001875.4:c.713G>A	238	R/Q	cGa/cAa	0.592
NM_001875.4:c.715G>A	239	G/R	Gga/Aga	0.906
NM_001875.4:c.716G>A	239	G/E	gGa/gAa	0.963
NM_001875.4:c.719C>A	240	A/D	gCt/gAt	0.779
NM_001875.4:c.724G>A	242	V/M	Gtg/Atg	0.853
NM_001875.4:c.725T>C	242	V/A	gTg/gCg	0.932
NM_001875.4:c.729C>A	243	H/Q	caC/caA	0.653
NM_001875.4:c.733G>T	245	V/F	Gtt/Ttt	0.943
NM_001875.4:c.736C>T	246	P/S	Ccc/Tcc	0.922
NM_001875.4:c.737C>T	246	P/L	cCc/cTc	0.913
NM_001875.4:c.742A>T	248	N/Y	Aac/Tac	0.737
NM_001875.4:c.748G>A	250	D/N	Gat/Aat	0.589
NM_001875.4:c.754A>C	252	T/P	Acc/Ccc	0.535
NM_001875.4:c.754A>T	252	T/S	Acc/Tcc	0.249
NM_001875.4:c.762G>A	254	M/I	atG/atA	0.3
NM_001875.4:c.763G>A	255	E/K	Gag/Aag	0.352
NM_001875.4:c.766T>G	256	Y/D	Tat/Gat	0.937
NM_001875.4:c.773G>A	258	G/E	gGg/gAg	0.956
NM_001875.4:c.773G>T	258	G/V	gGg/gTg	0.952
NM_001875.4:c.780G>C	260	L/F	ttG/ttC	0.266
NM_001875.4:c.780G>T	260	L/F	ttG/ttT	0.266
NM_001875.4:c.785C>T	262	A/V	gCg/gTg	0.56
NM_001875.4:c.791G>T	264	G/V	gGa/gTa	0.973
NM_001875.4:c.793C>T	265	P/S	Ccg/Tcg	0.893
NM_001875.4:c.794C>A	265	P/Q	cCg/cAg	0.905
NM_001875.4:c.794C>G	265	P/R	cCg/cGg	0.924
NM_001875.4:c.802C>A	268	P/T	Cca/Aca	0.892
NM_001875.4:c.808C>T	270	L/F	Ctt/Ttt	0.529
NM_001875.4:c.809T>C	270	L/P	cTt/cCt	0.701
NM_001875.4:c.814G>A	272	E/K	Gaa/Aaa	0.322
NM_001875.4:c.846G>T	282	L/F	ttG/ttT	0.407
NM_001875.4:c.853G>A	285	D/N	Gat/Aat	0.344
NM_001875.4:c.853G>C	285	D/H	Gat/Cat	0.59
NM_001875.4:c.856C>T	286	R/C	Cgc/Tgc	0.671
NM_001875.4:c.857G>A	286	R/H	cGc/cAc	0.602
NM_001875.4:c.861G>T	287	K/N	aaG/aaT	0.219
NM_001875.4:c.871T>C	291	F/L	Ttt/Ctt	0.946
NM_001875.4:c.877A>G	293	I/V	Atc/Gtc	0.51
NM_001875.4:c.887G>A	296	G/E	gGa/gAa	0.99
NM_001875.4:c.889A>G	297	N/D	Aac/Gac	0.793
NM_001875.4:c.896T>A	299	I/K	aTa/aAa	0.934
NM_001875.4:c.899C>T	300	T/I	aCa/aTa	0.339
NM_001875.4:c.907G>C	303	A/P	Gct/Cct	0.929
NM_001875.4:c.907G>T	303	A/S	Gct/Tct	0.798
NM_001875.4:c.910G>A	304	A/T	Gct/Act	0.664
NM_001875.4:c.930G>C	310	K/N	aaG/aaC	0.792
NM_001875.4:c.933G>A	311	M/I	atG/atA	0.596
NM_001875.4:c.935C>T	312	S/F	tCc/tTc	0.42
NM_001875.4:c.940G>A	314	A/T	Gcc/Acc	0.651
NM_001875.4:c.943A>G	315	N/D	Aac/Gac	0.894
NM_001875.4:c.952C>A	318	Q/K	Cag/Aag	0.784
NM_001875.4:c.961C>T	321	P/S	Cct/Tct	0.905
NM_001875.4:c.962C>T	321	P/L	cCt/cTt	0.878
NM_001875.4:c.964G>A	322	V/I	Gtt/Att	0.592
NM_001875.4:c.969G>T	323	L/F	ttG/ttT	0.482
NM_001875.4:c.971A>G	324	N/S	aAt/aGt	0.587
NM_001875.4:c.979A>C	327	N/H	Aac/Cac	0.501
NM_001875.4:c.992T>A	331	F/Y	tTc/tAc	0.527
NM_001875.4:c.1000G>A	334	A/T	Gct/Act	0.428
NM_001875.4:c.1001C>A	334	A/D	gCt/gAt	0.772
NM_001875.4:c.1003C>A	335	Q/K	Cag/Aag	0.939
NM_001875.4:c.1018G>T	340	A/S	Gcc/Tcc	0.69
NM_001875.4:c.1019C>T	340	A/V	gCc/gTc	0.673
NM_001875.4:c.1021T>A	341	L/M	Ttg/Atg	0.474
NM_001875.4:c.1025A>G	342	D/G	gAc/gGc	0.889
NM_001875.4:c.1030A>G	344	T/A	Acc/Gcc	0.249
NM_001875.4:c.1036C>T	346	P/S	Cct/Tct	0.759
NM_001875.4:c.1037C>A	346	P/H	cCt/cAt	0.786
NM_001875.4:c.1039G>T	347	A/S	Gct/Tct	0.256
NM_001875.4:c.1043G>A	348	G/D	gGc/gAc	0.428
NM_001875.4:c.1043G>T	348	G/V	gGc/gTc	0.76
NM_001875.4:c.1066G>C	356	V/L	Gtc/Ctc	0.29
NM_001875.4:c.1070A>G	357	N/S	aAc/aGc	0.911
NM_001875.4:c.1072G>A	358	D/N	Gat/Aat	0.771
NM_001875.4:c.1073A>T	358	D/V	gAt/gTt	0.973
NM_001875.4:c.1075C>A	359	Q/K	Caa/Aaa	0.343
NM_001875.4:c.1087G>A	363	G/R	Ggg/Agg	0.952
NM_001875.4:c.1088G>A	363	G/E	gGg/gAg	0.953
NM_001875.4:c.1095G>A	365	M/I	atG/atA	0.472
NM_001875.4:c.1096C>T	366	H/Y	Cat/Tat	0.723
NM_001875.4:c.1105A>C	369	K/Q	Aaa/Caa	0.717
NM_001875.4:c.1105A>G	369	K/E	Aaa/Gaa	0.834
NM_001875.4:c.1113C>A	371	F/L	ttC/ttA	0.309
NM_001875.4:c.1117G>A	373	A/T	Gct/Act	0.307
NM_001875.4:c.1117G>T	373	A/S	Gct/Tct	0.316
NM_001875.4:c.1135G>A	379	E/K	Gag/Aag	0.86
NM_001875.4:c.1136A>T	379	E/V	gAg/gTg	0.953
NM_001875.4:c.1144C>A	382	P/T	Ccg/Acg	0.543
NM_001875.4:c.1145C>A	382	P/Q	cCg/cAg	0.681
NM_001875.4:c.1145C>T	382	P/L	cCg/cTg	0.692
NM_001875.4:c.1148G>A	383	G/E	gGg/gAg	0.91
NM_001875.4:c.1153A>G	385	I/V	Ata/Gta	0.354
NM_001875.4:c.1154T>C	385	I/T	aTa/aCa	0.288
NM_001875.4:c.1168C>A	390	L/M	Ctg/Atg	0.781
NM_001875.4:c.1178C>T	393	S/F	tCc/tTc	0.5
NM_001875.4:c.1180T>C	394	F/L	Ttt/Ctt	0.914
NM_001875.4:c.1183T>G	395	F/V	Ttc/Gtc	0.247
NM_001875.4:c.1190T>G	397	L/R	cTg/cGg	0.703
NM_001875.4:c.1194A>G	398	I/M	atA/atG	0.408
NM_001875.4:c.1196A>G	399	K/R	aAg/aGg	0.296
NM_001875.4:c.1197G>T	399	K/N	aaG/aaT	0.541
NM_001875.4:c.1200A>T	400	K/N	aaA/aaT	0.303
NM_001875.4:c.1208C>G	403	A/G	gCt/gGt	0.352
NM_001875.4:c.1220C>T	407	T/I	aCa/aTa	0.414
NM_001875.4:c.1231C>T	411	P/S	Ccg/Tcg	0.63
NM_001875.4:c.1232C>G	411	P/R	cCg/cGg	0.641
NM_001875.4:c.1232C>T	411	P/L	cCg/cTg	0.641
NM_001875.4:c.1252T>A	418	S/T	Tct/Act	0.439
NM_001875.4:c.1259T>C	420	V/A	gTt/gCt	0.289
NM_001875.4:c.1268C>T	423	S/F	tCc/tTc	0.883
NM_001875.4:c.1271A>C	424	K/T	aAa/aCa	0.944
NM_001875.4:c.1272A>C	424	K/N	aaA/aaC	0.87
NM_001875.4:c.1274T>C	425	V/A	gTc/gCc	0.891
NM_001875.4:c.1282C>A	428	L/I	Cta/Ata	0.633
NM_001875.4:c.1286G>T	429	G/V	gGa/gTa	0.965
NM_001875.4:c.1289C>T	430	S/L	tCa/tTa	0.925
NM_001875.4:c.1301C>T	434	S/F	tCc/tTc	0.944
NM_001875.4:c.1304T>G	435	I/S	aTt/aGt	0.976
NM_001875.4:c.1306G>C	436	G/R	Ggt/Cgt	0.925
NM_001875.4:c.1311G>T	437	Q/H	caG/caT	0.948
NM_001875.4:c.1312G>A	438	A/T	Gct/Act	0.937
NM_001875.4:c.1312G>C	438	A/P	Gct/Cct	0.959
NM_001875.4:c.1316G>T	439	G/V	gGa/gTa	0.872
NM_001875.4:c.1324G>C	442	D/H	Gat/Cat	0.963
NM_001875.4:c.1327T>C	443	Y/H	Tac/Cac	0.946
NM_001875.4:c.1328A>T	443	Y/F	tAc/tTc	0.932
NM_001875.4:c.1334G>T	445	G/V	gGa/gTa	0.962
NM_001875.4:c.1337C>T	446	S/F	tCt/tTt	0.91
NM_001875.4:c.1342G>A	448	A/T	Gct/Act	0.908
NM_001875.4:c.1356G>T	452	M/I	atG/atT	0.572
NM_001875.4:c.1358A>C	453	K/T	aAg/aCg	0.927
NM_001875.4:c.1363G>A	455	E/K	Gaa/Aaa	0.924
NM_001875.4:c.1369G>T	457	V/F	Gtc/Ttc	0.727
NM_001875.4:c.1373A>G	458	K/R	aAa/aGa	0.345
NM_001875.4:c.1378G>C	460	V/L	Gtt/Ctt	0.808
NM_001875.4:c.1386G>T	462	M/I	atG/atT	0.488
NM_001875.4:c.1391C>A	464	P/Q	cCa/cAa	0.929
NM_001875.4:c.1391C>G	464	P/R	cCa/cGa	0.956
NM_001875.4:c.1405G>T	469	V/F	Gtc/Ttc	0.899
NM_001875.4:c.1410G>T	470	Q/H	caG/caT	0.939
NM_001875.4:c.1411A>C	471	T/P	Acc/Ccc	0.959
NM_001875.4:c.1420G>A	474	V/M	Gtg/Atg	0.452
NM_001875.4:c.1420G>T	474	V/L	Gtg/Ttg	0.432
NM_001875.4:c.1430A>T	477	K/M	aAg/aTg	0.743
NM_001875.4:c.1436C>G	479	A/G	gCg/gGg	0.864
NM_001875.4:c.1436C>T	479	A/V	gCg/gTg	0.909
NM_001875.4:c.1438G>A	480	D/N	Gat/Aat	0.815
NM_001875.4:c.1438G>T	480	D/Y	Gat/Tat	0.91
NM_001875.4:c.1441A>T	481	T/S	Act/Tct	0.31
NM_001875.4:c.1442C>T	481	T/I	aCt/aTt	0.239
NM_001875.4:c.1444G>C	482	V/L	Gtc/Ctc	0.856
NM_001875.4:c.1447T>C	483	Y/H	Tac/Cac	0.982
NM_001875.4:c.1453C>T	485	L/F	Ctt/Ttt	0.881
NM_001875.4:c.1457C>A	486	P/H	cCc/cAc	0.939
NM_001875.4:c.1459A>T	487	I/F	Atc/Ttc	0.815
NM_001875.4:c.1462A>T	488	T/S	Acc/Tcc	0.854
NM_001875.4:c.1463C>A	488	T/N	aCc/aAc	0.725
NM_001875.4:c.1466C>A	489	P/H	cCt/cAt	0.911
NM_001875.4:c.1466C>T	489	P/L	cCt/cTt	0.804
NM_001875.4:c.1468C>A	490	Q/K	Cag/Aag	0.423
NM_001875.4:c.1477A>G	493	T/A	Aca/Gca	0.392
NM_001875.4:c.1483G>T	495	V/F	Gtc/Ttc	0.964
NM_001875.4:c.1492G>A	498	A/T	Gca/Aca	0.425
NM_001875.4:c.1498C>A	500	Q/K	Cag/Aag	0.254
NM_001875.4:c.1501C>A	501	P/T	Cca/Aca	0.896
NM_001875.4:c.1502C>T	501	P/L	cCa/cTa	0.877
NM_001875.4:c.1504G>C	502	D/H	Gat/Cat	0.945
NM_001875.4:c.1507G>A	503	G/R	Ggg/Agg	0.966
NM_001875.4:c.1508G>A	503	G/E	gGg/gAg	0.964
NM_001875.4:c.1512A>T	504	L/F	ttA/ttT	0.622
NM_001875.4:c.1516C>A	506	L/M	Ctg/Atg	0.807
NM_001875.4:c.1519G>A	507	G/S	Ggc/Agc	0.516
NM_001875.4:c.1520G>T	507	G/V	gGc/gTc	0.809
NM_001875.4:c.1524G>T	508	M/I	atG/atT	0.907
NM_001875.4:c.1526G>A	509	G/D	gGt/gAt	0.974
NM_001875.4:c.1529G>T	510	G/V	gGc/gTc	0.979
NM_001875.4:c.1547G>C	516	C/S	tGt/tCt	0.943
NM_001875.4:c.1547G>T	516	C/F	tGt/tTt	0.931
NM_001875.4:c.1550G>A	517	G/E	gGa/gAa	0.966
NM_001875.4:c.1555G>C	519	E/Q	Gaa/Caa	0.625
NM_001875.4:c.1568G>A	523	R/K	aGa/aAa	0.414
NM_001875.4:c.1570G>T	524	G/C	Ggt/Tgt	0.972
NM_001875.4:c.1576C>T	526	L/F	Ctc/Ttc	0.659
NM_001875.4:c.1580A>C	527	K/T	aAg/aCg	0.546
NM_001875.4:c.1581G>T	527	K/N	aaG/aaT	0.426
NM_001875.4:c.1586A>G	529	Y/C	tAt/tGt	0.943
NM_001875.4:c.1588G>T	530	G/C	Ggt/Tgt	0.887
NM_001875.4:c.1589G>T	530	G/V	gGt/gTt	0.858
NM_001875.4:c.1597G>A	533	V/I	Gtc/Atc	0.571
NM_001875.4:c.1612G>A	538	V/I	Gtt/Att	0.475
NM_001875.4:c.1624A>T	542	M/L	Atg/Ttg	0.57
NM_001875.4:c.1627G>T	543	A/S	Gct/Tct	0.528
NM_001875.4:c.1631C>A	544	T/K	aCg/aAg	0.932
NM_001875.4:c.1631C>T	544	T/M	aCg/aTg	0.939
NM_001875.4:c.1633G>A	545	E/K	Gaa/Aaa	0.934
NM_001875.4:c.1640G>A	547	R/K	aGg/aAg	0.893
NM_001875.4:c.1643A>C	548	Q/P	cAg/cCg	0.839
NM_001875.4:c.1652C>T	551	S/L	tCa/tTa	0.632
NM_001875.4:c.1661T>C	554	L/P	cTa/cCa	0.957
NM_001875.4:c.1679A>C	560	K/T	aAg/aCg	0.653
NM_001875.4:c.1680G>T	560	K/N	aaG/aaT	0.435
NM_001875.4:c.1684G>T	562	A/S	Gct/Tct	0.933
NM_001875.4:c.1687C>T	563	P/S	Cca/Tca	0.797
NM_001875.4:c.1688C>T	563	P/L	cCa/cTa	0.829
NM_001875.4:c.1690A>C	564	S/R	Agt/Cgt	0.984
NM_001875.4:c.1691G>A	564	S/N	aGt/aAt	0.864
NM_001875.4:c.1700T>A	567	V/E	gTg/gAg	0.968
NM_001875.4:c.1706C>T	569	S/L	tCg/tTg	0.64
NM_001875.4:c.1713G>T	571	E/D	gaG/gaT	0.349
NM_001875.4:c.1717G>T	573	A/S	Gca/Tca	0.765
NM_001875.4:c.1723A>C	575	K/Q	Aag/Cag	0.371
NM_001875.4:c.1725G>C	575	K/N	aaG/aaC	0.362
NM_001875.4:c.1725G>T	575	K/N	aaG/aaT	0.362
NM_001875.4:c.1736C>A	579	T/N	aCc/aAc	0.26
NM_001875.4:c.1738A>G	580	I/V	Att/Gtt	0.642
NM_001875.4:c.1742G>A	581	G/D	gGc/gAc	0.939
NM_001875.4:c.1747C>G	583	P/A	Cca/Gca	0.969
NM_001875.4:c.1748C>A	583	P/Q	cCa/cAa	0.975
NM_001875.4:c.1750G>A	584	V/M	Gtg/Atg	0.921
NM_001875.4:c.1755G>A	585	M/I	atG/atA	0.656
NM_001875.4:c.1755G>C	585	M/I	atG/atC	0.656
NM_001875.4:c.1760G>A	587	R/H	cGt/cAt	0.979
NM_001875.4:c.1765G>A	589	A/T	Gcc/Acc	0.962
NM_001875.4:c.1771G>T	591	A/S	Gca/Tca	0.62
NM_001875.4:c.1780G>T	594	G/W	Ggg/Tgg	0.963
NM_001875.4:c.1785A>C	595	L/F	ttA/ttC	0.783
NM_001875.4:c.1786G>T	596	G/C	Ggc/Tgc	0.947
NM_001875.4:c.1801C>T	601	P/S	Ccc/Tcc	0.459
NM_001875.4:c.1802C>T	601	P/L	cCc/cTc	0.391
NM_001875.4:c.1812G>T	604	E/D	gaG/gaT	0.471
NM_001875.4:c.1822G>A	608	D/N	Gac/Aac	0.492
NM_001875.4:c.1830C>A	610	S/R	agC/agA	0.488
NM_001875.4:c.1836G>T	612	K/N	aaG/aaT	0.35
NM_001875.4:c.1846A>C	616	M/L	Atg/Ctg	0.381
NM_001875.4:c.1848G>T	616	M/I	atG/atT	0.335
NM_001875.4:c.1860T>G	620	I/M	atT/atG	0.725
NM_001875.4:c.1864G>C	622	V/L	Gtg/Ctg	0.804
NM_001875.4:c.1864G>T	622	V/L	Gtg/Ttg	0.804
NM_001875.4:c.1871A>C	624	K/T	aAg/aCg	0.604
NM_001875.4:c.1873T>C	625	S/P	Tca/Cca	0.943
NM_001875.4:c.1883G>T	628	G/V	gGt/gTt	0.962
NM_001875.4:c.1890A>C	630	K/N	aaA/aaC	0.883
NM_001875.4:c.1891G>C	631	E/Q	Gaa/Caa	0.942
NM_001875.4:c.1903G>A	635	E/K	Gaa/Aaa	0.946
NM_001875.4:c.1912C>G	638	R/G	Cga/Gga	0.931
NM_001875.4:c.1913G>A	638	R/Q	cGa/cAa	0.948
NM_001875.4:c.1917T>A	639	D/E	gaT/gaA	0.905
NM_001875.4:c.1937C>T	646	T/I	aCt/aTt	0.846
NM_001875.4:c.1942T>C	648	C/R	Tgt/Cgt	0.97
NM_001875.4:c.1951G>A	651	E/K	Gaa/Aaa	0.967
NM_001875.4:c.1953A>C	651	E/D	gaA/gaC	0.784
NM_001875.4:c.1957G>A	653	V/I	Gtt/Att	0.361
NM_001875.4:c.1964C>T	655	A/V	gCc/gTc	0.785
NM_001875.4:c.1966A>G	656	M/V	Atg/Gtg	0.635
NM_001875.4:c.1967T>A	656	M/K	aTg/aAg	0.942
NM_001875.4:c.1968G>T	656	M/I	atG/atT	0.708
NM_001875.4:c.1969G>T	657	G/C	Ggt/Tgt	0.989
NM_001875.4:c.1978A>G	660	T/A	Aca/Gca	0.971
NM_001875.4:c.1981G>T	661	G/C	Ggt/Tgt	0.963
NM_001875.4:c.1987T>G	663	S/A	Tca/Gca	0.931
NM_001875.4:c.1990G>A	664	V/I	Gtt/Att	0.39
NM_001875.4:c.2002C>T	668	P/S	Cct/Tct	0.97
NM_001875.4:c.2003C>T	668	P/L	cCt/cTt	0.965
NM_001875.4:c.2015T>C	672	L/P	cTc/cCc	0.988
NM_001875.4:c.2020A>G	674	N/D	Aat/Gat	0.523
NM_001875.4:c.2021A>T	674	N/I	aAt/aTt	0.946
NM_001875.4:c.2024C>T	675	A/V	gCc/gTc	0.33
NM_001875.4:c.2027A>T	676	E/V	gAg/gTg	0.93
NM_001875.4:c.2044C>T	682	R/C	Cgt/Tgt	0.476
NM_001875.4:c.2045G>A	682	R/H	cGt/cAt	0.246
NM_001875.4:c.2045G>C	682	R/P	cGt/cCt	0.562
NM_001875.4:c.2048C>T	683	T/I	aCt/aTt	0.385
NM_001875.4:c.2051C>T	684	S/L	tCa/tTa	0.759
NM_001875.4:c.2053A>T	685	I/F	Atc/Ttc	0.828
NM_001875.4:c.2059G>C	687	V/L	Gtt/Ctt	0.818
NM_001875.4:c.2065C>T	689	R/C	Cgc/Tgc	0.943
NM_001875.4:c.2066G>A	689	R/H	cGc/cAc	0.976
NM_001875.4:c.2069A>T	690	H/L	cAc/cTc	0.935
NM_001875.4:c.2071T>G	691	L/V	Ttg/Gtg	0.812
NM_001875.4:c.2073G>T	691	L/F	ttG/ttT	0.866
NM_001875.4:c.2075G>A	692	G/D	gGc/gAc	0.736
NM_001875.4:c.2093A>G	698	N/S	aAc/aGc	0.893
NM_001875.4:c.2110C>T	704	H/Y	Cat/Tat	0.813
NM_001875.4:c.2113C>A	705	P/T	Cct/Act	0.923
NM_001875.4:c.2113C>T	705	P/S	Cct/Tct	0.931
NM_001875.4:c.2114C>G	705	P/R	cCt/cGt	0.959
NM_001875.4:c.2117C>A	706	T/N	aCc/aAc	0.429
NM_001875.4:c.2117C>T	706	T/I	aCc/aTc	0.432
NM_001875.4:c.2120C>T	707	S/L	tCa/tTa	0.852
NM_001875.4:c.2122A>T	708	M/L	Atg/Ttg	0.368
NM_001875.4:c.2132G>T	711	C/F	tGc/tTc	0.625
NM_001875.4:c.2138T>G	713	I/S	aTt/aGt	0.975
NM_001875.4:c.2142A>C	714	E/D	gaA/gaC	0.922
NM_001875.4:c.2150C>T	717	A/V	gCc/gTc	0.966
NM_001875.4:c.2153G>C	718	R/T	aGa/aCa	0.972
NM_001875.4:c.2153G>T	718	R/I	aGa/aTa	0.972
NM_001875.4:c.2162G>A	721	R/Q	cGa/cAa	0.947
NM_001875.4:c.2162G>T	721	R/L	cGa/cTa	0.964
NM_001875.4:c.2165G>A	722	S/N	aGc/aAc	0.882
NM_001875.4:c.2167T>G	723	S/A	Tct/Gct	0.936
NM_001875.4:c.2173C>A	725	L/M	Ctg/Atg	0.787
NM_001875.4:c.2174T>C	725	L/P	cTg/cCg	0.972
NM_001875.4:c.2177C>T	726	A/V	gCc/gTc	0.947
NM_001875.4:c.2186C>A	729	A/D	gCc/gAc	0.954
NM_001875.4:c.2191G>T	731	G/C	Ggc/Tgc	0.95
NM_001875.4:c.2197C>A	733	P/T	Cca/Aca	0.918
NM_001875.4:c.2198C>A	733	P/Q	cCa/cAa	0.882
NM_001875.4:c.2198C>T	733	P/L	cCa/cTa	0.887
NM_001875.4:c.2203G>T	735	A/S	Gca/Tca	0.795
NM_001875.4:c.2216C>A	739	A/E	gCa/gAa	0.909
NM_001875.4:c.2216C>T	739	A/V	gCa/gTa	0.855
NM_001875.4:c.2225C>T	742	A/V	gCc/gTc	0.766
NM_001875.4:c.2231G>A	744	G/E	gGa/gAa	0.922
NM_001875.4:c.2236C>T	746	P/S	Cca/Tca	0.468
NM_001875.4:c.2237C>T	746	P/L	cCa/cTa	0.613
NM_001875.4:c.2242C>T	748	P/S	Cca/Tca	0.757
NM_001875.4:c.2248A>T	750	I/F	Att/Ttt	0.852
NM_001875.4:c.2253G>C	751	K/N	aaG/aaC	0.578
NM_001875.4:c.2258T>C	753	V/A	gTc/gCc	0.416
NM_001875.4:c.2260G>A	754	V/I	Gta/Ata	0.416
NM_001875.4:c.2264C>T	755	S/F	tCc/tTc	0.593
NM_001875.4:c.2266G>A	756	G/R	Ggg/Agg	0.438
NM_001875.4:c.2266G>C	756	G/R	Ggg/Cgg	0.433
NM_001875.4:c.2278G>T	760	A/S	Gcc/Tcc	0.791
NM_001875.4:c.2291C>T	764	P/L	cCt/cTt	0.875
NM_001875.4:c.2293A>T	765	S/C	Agc/Tgc	0.853
NM_001875.4:c.2294G>A	765	S/N	aGc/aAc	0.544
NM_001875.4:c.2297T>A	766	L/Q	cTg/cAg	0.924
NM_001875.4:c.2299G>A	767	D/N	Gat/Aat	0.734
NM_001875.4:c.2306T>C	769	M/T	aTg/aCg	0.498
NM_001875.4:c.2307G>T	769	M/I	atG/atT	0.328
NM_001875.4:c.2308G>A	770	V/I	Gtc/Atc	0.585
NM_001875.4:c.2309T>C	770	V/A	gTc/gCc	0.851
NM_001875.4:c.2315A>G	772	K/R	aAg/aGg	0.906
NM_001875.4:c.2316G>T	772	K/N	aaG/aaT	0.813
NM_001875.4:c.2320C>A	774	P/T	Ccc/Acc	0.961
NM_001875.4:c.2321C>T	774	P/L	cCc/cTc	0.966
NM_001875.4:c.2323C>G	775	R/G	Cgc/Ggc	0.912
NM_001875.4:c.2324G>A	775	R/H	cGc/cAc	0.874
NM_001875.4:c.2328G>T	776	W/C	tgG/tgT	0.907
NM_001875.4:c.2339G>A	780	R/H	cGt/cAt	0.863
NM_001875.4:c.2339G>T	780	R/L	cGt/cTt	0.845
NM_001875.4:c.2341T>C	781	F/L	Ttt/Ctt	0.903
NM_001875.4:c.2344C>T	782	H/Y	Cat/Tat	0.381
NM_001875.4:c.2354C>A	785	S/Y	tCt/tAt	0.674
NM_001875.4:c.2360G>A	787	R/Q	cGa/cAa	0.165
NM_001875.4:c.2363T>A	788	I/N	aTt/aAt	0.916
NM_001875.4:c.2372C>A	791	S/Y	tCt/tAt	0.676
NM_001875.4:c.2372C>T	791	S/F	tCt/tTt	0.697
NM_001875.4:c.2376G>A	792	M/I	atG/atA	0.742
NM_001875.4:c.2376G>T	792	M/I	atG/atT	0.742
NM_001875.4:c.2386G>C	796	G/R	Gga/Cga	0.943
NM_001875.4:c.2389G>A	797	E/K	Gag/Aag	0.832
NM_001875.4:c.2389G>C	797	E/Q	Gag/Cag	0.737
NM_001875.4:c.2391G>T	797	E/D	gaG/gaT	0.87
NM_001875.4:c.2401A>G	801	I/V	Att/Gtt	0.493
NM_001875.4:c.2407C>A	803	R/S	Cgt/Agt	0.93
NM_001875.4:c.2407C>T	803	R/C	Cgt/Tgt	0.942
NM_001875.4:c.2408G>A	803	R/H	cGt/cAt	0.947
NM_001875.4:c.2413T>A	805	F/I	Ttt/Att	0.954
NM_001875.4:c.2424T>G	808	S/R	agT/agG	0.814
NM_001875.4:c.2425T>A	809	F/I	Ttc/Atc	0.302
NM_001875.4:c.2432A>G	811	K/R	aAa/aGa	0.94
NM_001875.4:c.2435C>T	812	A/V	gCt/gTt	0.918
NM_001875.4:c.2440C>T	814	R/W	Cgg/Tgg	0.881
NM_001875.4:c.2441G>A	814	R/Q	cGg/cAg	0.894
NM_001875.4:c.2441G>T	814	R/L	cGg/cTg	0.968
NM_001875.4:c.2445G>T	815	M/I	atG/atT	0.882
NM_001875.4:c.2446T>C	816	C/R	Tgc/Cgc	0.917
NM_001875.4:c.2449C>T	817	H/Y	Cac/Tac	0.833
NM_001875.4:c.2456C>G	819	S/C	tCt/tGt	0.738
NM_001875.4:c.2458A>G	820	I/V	Ata/Gta	0.343
NM_001875.4:c.2461G>A	821	E/K	Gaa/Aaa	0.386
NM_001875.4:c.2465G>T	822	G/V	gGt/gTt	0.935
NM_001875.4:c.2474C>T	825	P/L	cCc/cTc	0.449
NM_001875.4:c.2476C>A	826	R/S	Cgt/Agt	0.513
NM_001875.4:c.2476C>T	826	R/C	Cgt/Tgt	0.379
NM_001875.4:c.2477G>A	826	R/H	cGt/cAt	0.258
NM_001875.4:c.2482C>T	828	P/S	Cca/Tca	0.73
NM_001875.4:c.2485A>G	829	M/V	Atg/Gtg	0.372
NM_001875.4:c.2486T>A	829	M/K	aTg/aAg	0.659
NM_001875.4:c.2487G>A	829	M/I	atG/atA	0.497
NM_001875.4:c.2493A>T	831	K/N	aaA/aaT	0.498
NM_001875.4:c.2500C>T	834	P/S	Cca/Tca	0.377
NM_001875.4:c.2504C>A	835	S/Y	tCt/tAt	0.34
NM_001875.4:c.2506A>G	836	N/D	Aat/Gat	0.174
NM_001875.4:c.2512G>A	838	D/N	Gat/Aat	0.333
NM_001875.4:c.2514T>G	838	D/E	gaT/gaG	0.31
NM_001875.4:c.2515C>G	839	L/V	Ctt/Gtt	0.419
NM_001875.4:c.2515C>T	839	L/F	Ctt/Ttt	0.603
NM_001875.4:c.2519G>T	840	R/I	aGa/aTa	0.339
NM_001875.4:c.2535A>T	845	E/D	gaA/gaT	0.229
NM_001875.4:c.2536C>A	846	P/T	Cca/Aca	0.824
NM_001875.4:c.2536C>T	846	P/S	Cca/Tca	0.791
NM_001875.4:c.2540G>A	847	S/N	aGc/aAc	0.477
NM_001875.4:c.2540G>C	847	S/T	aGc/aCc	0.308
NM_001875.4:c.2545A>T	849	T/S	Acg/Tcg	0.402
NM_001875.4:c.2546C>A	849	T/K	aCg/aAg	0.532
NM_001875.4:c.2546C>T	849	T/M	aCg/aTg	0.591
NM_001875.4:c.2549G>A	850	R/H	cGt/cAt	0.991
NM_001875.4:c.2555A>T	852	Y/F	tAt/tTt	0.434
NM_001875.4:c.2563G>T	855	A/S	Gcc/Tcc	0.814
NM_001875.4:c.2570C>A	857	A/D	gCc/gAc	0.954
NM_001875.4:c.2573T>A	858	I/N	aTt/aAt	0.678
NM_001875.4:c.2575G>A	859	D/N	Gat/Aat	0.223
NM_001875.4:c.2580C>A	860	D/E	gaC/gaA	0.255
NM_001875.4:c.2588C>T	863	S/F	tCc/tTc	0.652
NM_001875.4:c.2590C>A	864	L/I	Ctt/Att	0.222
NM_001875.4:c.2590C>T	864	L/F	Ctt/Ttt	0.433
NM_001875.4:c.2596G>A	866	E/K	Gag/Aag	0.391
NM_001875.4:c.2600T>C	867	I/T	aTt/aCt	0.944
NM_001875.4:c.2601T>G	867	I/M	atT/atG	0.727
NM_001875.4:c.2603A>G	868	E/G	gAg/gGg	0.321
NM_001875.4:c.2611A>C	871	T/P	Aca/Cca	0.959
NM_001875.4:c.2628G>T	876	W/C	tgG/tgT	0.916
NM_001875.4:c.2643G>T	881	M/I	atG/atT	0.417
NM_001875.4:c.2644C>T	882	R/C	Cgt/Tgt	0.791
NM_001875.4:c.2645G>A	882	R/H	cGt/cAt	0.311
NM_001875.4:c.2650A>C	884	I/L	Att/Ctt	0.694
NM_001875.4:c.2658C>A	886	N/K	aaC/aaA	0.211
NM_001875.4:c.2662G>A	888	E/K	Gaa/Aaa	0.656
NM_001875.4:c.2662G>C	888	E/Q	Gaa/Caa	0.628
NM_001875.4:c.2667G>T	889	K/N	aaG/aaT	0.24
NM_001875.4:c.2671C>G	891	L/V	Ctg/Gtg	0.747
NM_001875.4:c.2680C>G	894	L/V	Ctc/Gtc	0.31
NM_001875.4:c.2680C>T	894	L/F	Ctc/Ttc	0.323
NM_001875.4:c.2683A>T	895	N/Y	Aac/Tac	0.397
NM_001875.4:c.2687G>A	896	S/N	aGt/aAt	0.382
NM_001875.4:c.2693C>G	898	S/C	tCc/tGc	0.456
NM_001875.4:c.2702A>G	901	E/G	gAa/gGa	0.437
NM_001875.4:c.2703A>T	901	E/D	gaA/gaT	0.333
NM_001875.4:c.2707A>C	903	T/P	Acc/Ccc	0.646
NM_001875.4:c.2708C>T	903	T/I	aCc/aTc	0.363
NM_001875.4:c.2710C>A	904	L/M	Ctg/Atg	0.705
NM_001875.4:c.2710C>G	904	L/V	Ctg/Gtg	0.772
NM_001875.4:c.2716A>G	906	R/G	Agg/Ggg	0.358
NM_001875.4:c.2716A>T	906	R/W	Agg/Tgg	0.53
NM_001875.4:c.2717G>T	906	R/M	aGg/aTg	0.341
NM_001875.4:c.2719G>T	907	A/S	Gca/Tca	0.765
NM_001875.4:c.2724G>T	908	K/N	aaG/aaT	0.839
NM_001875.4:c.2730T>G	910	I/M	atT/atG	0.314
NM_001875.4:c.2734T>A	912	F/I	Ttc/Atc	0.97
NM_001875.4:c.2740G>A	914	D/N	Gat/Aat	0.918
NM_001875.4:c.2743A>G	915	K/E	Aag/Gag	0.616
NM_001875.4:c.2750T>C	917	I/T	aTt/aCt	0.965
NM_001875.4:c.2761C>T	921	L/F	Ctt/Ttt	0.477
NM_001875.4:c.2762T>G	921	L/R	cTt/cGt	0.874
NM_001875.4:c.2767C>A	923	L/I	Ctc/Atc	0.124
NM_001875.4:c.2770A>T	924	T/S	Act/Tct	0.336
NM_001875.4:c.2788G>A	930	E/K	Gag/Aag	0.409
NM_001875.4:c.2792T>G	931	L/R	cTg/cGg	0.841
NM_001875.4:c.2801A>C	934	K/T	aAg/aCg	0.395
NM_001875.4:c.2801A>G	934	K/R	aAg/aGg	0.347
NM_001875.4:c.2802G>T	934	K/N	aaG/aaT	0.353
NM_001875.4:c.2803A>G	935	K/E	Aaa/Gaa	0.437
NM_001875.4:c.2807A>T	936	N/I	aAc/aTc	0.849
NM_001875.4:c.2812C>T	938	H/Y	Cac/Tac	0.265
NM_001875.4:c.2816C>T	939	P/L	cCt/cTt	0.949
NM_001875.4:c.2831T>C	944	I/T	aTt/aCt	0.972
NM_001875.4:c.2836A>G	946	T/A	Aca/Gca	0.969
NM_001875.4:c.2855C>A	952	P/Q	cCa/cAa	0.792
NM_001875.4:c.2855C>T	952	P/L	cCa/cTa	0.857
NM_001875.4:c.2860G>T	954	V/L	Gta/Tta	0.32
NM_001875.4:c.2861T>G	954	V/G	gTa/gGa	0.669
NM_001875.4:c.2864C>A	955	T/K	aCa/aAa	0.941
NM_001875.4:c.2866A>C	956	N/H	Aac/Cac	0.92
NM_001875.4:c.2872C>A	958	L/I	Ctc/Atc	0.848
NM_001875.4:c.2872C>G	958	L/V	Ctc/Gtc	0.897
NM_001875.4:c.2872C>T	958	L/F	Ctc/Ttc	0.91
NM_001875.4:c.2887A>G	963	N/D	Aat/Gat	0.591
NM_001875.4:c.2890G>T	964	G/C	Ggt/Tgt	0.915
NM_001875.4:c.2893C>A	965	Q/K	Cag/Aag	0.564
NM_001875.4:c.2896G>A	966	E/K	Gag/Aag	0.813
NM_001875.4:c.2899C>A	967	H/N	Cat/Aat	0.51
NM_001875.4:c.2899C>T	967	H/Y	Cat/Tat	0.851
NM_001875.4:c.2902G>A	968	D/N	Gat/Aat	0.768
NM_001875.4:c.2906T>C	969	V/A	gTc/gCc	0.581
NM_001875.4:c.2914G>C	972	D/H	Gat/Cat	0.566
NM_001875.4:c.2919C>A	973	D/E	gaC/gaA	0.301
NM_001875.4:c.2919C>G	973	D/E	gaC/gaG	0.3
NM_001875.4:c.2928G>A	976	M/I	atG/atA	0.257
NM_001875.4:c.2941T>G	981	C/G	Tgt/Ggt	0.84
NM_001875.4:c.2944G>T	982	G/C	Ggt/Tgt	0.972
NM_001875.4:c.2945G>A	982	G/D	gGt/gAt	0.993
NM_001875.4:c.2945G>T	982	G/V	gGt/gTt	0.982
NM_001875.4:c.2948C>T	983	P/L	cCa/cTa	0.862
NM_001875.4:c.2950T>C	984	Y/H	Tat/Cat	0.962
NM_001875.4:c.2953C>G	985	H/D	Cac/Gac	0.903
NM_001875.4:c.2968G>A	990	V/M	Gtg/Atg	0.867
NM_001875.4:c.2974T>C	992	F/L	Ttt/Ctt	0.943
NM_001875.4:c.2982G>T	994	W/C	tgG/tgT	0.89
NM_001875.4:c.2989G>T	997	V/F	Gtc/Ttc	0.915
NM_001875.4:c.3001C>A	1001	R/S	Cgc/Agc	0.748
NM_001875.4:c.3001C>T	1001	R/C	Cgc/Tgc	0.755
NM_001875.4:c.3002G>A	1001	R/H	cGc/cAc	0.824
NM_001875.4:c.3002G>T	1001	R/L	cGc/cTc	0.834
NM_001875.4:c.3010C>T	1004	R/C	Cgt/Tgt	0.854
NM_001875.4:c.3011G>A	1004	R/H	cGt/cAt	0.872
NM_001875.4:c.3017T>G	1006	L/R	cTt/cGt	0.7
NM_001875.4:c.3020G>C	1007	G/A	gGc/gCc	0.859
NM_001875.4:c.3023A>T	1008	K/M	aAg/aTg	0.433
NM_001875.4:c.3026A>C	1009	K/T	aAg/aCg	0.814
NM_001875.4:c.3029C>A	1010	T/K	aCg/aAg	0.792
NM_001875.4:c.3029C>T	1010	T/M	aCg/aTg	0.698
NM_001875.4:c.3034G>C	1012	V/L	Gtg/Ctg	0.618
NM_001875.4:c.3034G>T	1012	V/L	Gtg/Ttg	0.618
NM_001875.4:c.3044G>A	1015	C/Y	tGc/tAc	0.456
NM_001875.4:c.3049C>T	1017	P/S	Cct/Tct	0.922
NM_001875.4:c.3050C>T	1017	P/L	cCt/cTt	0.927
NM_001875.4:c.3054G>T	1018	E/D	gaG/gaT	0.909
NM_001875.4:c.3069C>A	1023	D/E	gaC/gaA	0.851
NM_001875.4:c.3106T>C	1036	S/P	Tcc/Ccc	0.898
NM_001875.4:c.3121C>A	1041	L/I	Cta/Ata	0.796
NM_001875.4:c.3139G>A	1047	E/K	Gag/Aag	0.903
NM_001875.4:c.3141G>T	1047	E/D	gaG/gaT	0.831
NM_001875.4:c.3147T>G	1049	C/W	tgT/tgG	0.758
NM_001875.4:c.3148G>A	1050	G/S	Ggt/Agt	0.273
NM_001875.4:c.3158T>A	1053	I/N	aTc/aAc	0.962
NM_001875.4:c.3164C>T	1055	S/L	tCa/tTa	0.928
NM_001875.4:c.3169G>A	1057	G/R	Gga/Aga	0.957
NM_001875.4:c.3172G>T	1058	G/C	Ggc/Tgc	0.954
NM_001875.4:c.3181C>T	1061	P/S	Cca/Tca	0.857
NM_001875.4:c.3185A>C	1062	N/T	aAc/aCc	0.915
NM_001875.4:c.3186C>A	1062	N/K	aaC/aaA	0.845
NM_001875.4:c.3194C>A	1065	A/E	gCa/gAa	0.938
NM_001875.4:c.3196G>A	1066	V/I	Gtt/Att	0.43
NM_001875.4:c.3199C>A	1067	P/T	Cct/Act	0.798
NM_001875.4:c.3205T>C	1069	Y/H	Tac/Cac	0.347
NM_001875.4:c.3206A>T	1069	Y/F	tAc/tTc	0.594
NM_001875.4:c.3209A>G	1070	K/R	aAg/aGg	0.334
NM_001875.4:c.3212A>T	1071	N/I	aAt/aTt	0.492
NM_001875.4:c.3215G>A	1072	G/D	gGt/gAt	0.78
NM_001875.4:c.3221A>C	1074	K/T	aAg/aCg	0.636
NM_001875.4:c.3222G>T	1074	K/N	aaG/aaT	0.386
NM_001875.4:c.3227T>A	1076	M/K	aTg/aAg	0.83
NM_001875.4:c.3229G>C	1077	G/R	Ggc/Cgc	0.968
NM_001875.4:c.3230G>A	1077	G/D	gGc/gAc	0.978
NM_001875.4:c.3233C>G	1078	T/R	aCa/aGa	0.936
NM_001875.4:c.3238C>A	1080	P/T	Ccc/Acc	0.851
NM_001875.4:c.3241C>A	1081	L/M	Ctg/Atg	0.297
NM_001875.4:c.3245A>C	1082	Q/P	cAg/cCg	0.769
NM_001875.4:c.3246G>T	1082	Q/H	caG/caT	0.681
NM_001875.4:c.3250G>T	1084	D/Y	Gac/Tac	0.896
NM_001875.4:c.3254G>A	1085	R/K	aGg/aAg	0.336
NM_001875.4:c.3257C>A	1086	A/D	gCt/gAt	0.949
NM_001875.4:c.3260A>T	1087	E/V	gAg/gTg	0.972
NM_001875.4:c.3262G>A	1088	D/N	Gat/Aat	0.538
NM_001875.4:c.3265C>T	1089	R/C	Cgc/Tgc	0.899
NM_001875.4:c.3266G>A	1089	R/H	cGc/cAc	0.913
NM_001875.4:c.3281C>A	1094	A/D	gCt/gAt	0.486
NM_001875.4:c.3283G>A	1095	V/I	Gtc/Atc	0.361
NM_001875.4:c.3284T>C	1095	V/A	gTc/gCc	0.591
NM_001875.4:c.3287T>C	1096	L/S	tTg/tCg	0.967
NM_001875.4:c.3292G>A	1098	E/K	Gag/Aag	0.4
NM_001875.4:c.3295C>A	1099	L/M	Ctg/Atg	0.703
NM_001875.4:c.3316T>C	1106	W/R	Tgg/Cgg	0.94
NM_001875.4:c.3322G>A	1108	A/T	Gct/Act	0.768
NM_001875.4:c.3322G>T	1108	A/S	Gct/Tct	0.512
NM_001875.4:c.3343G>T	1115	A/S	Gca/Tca	0.719
NM_001875.4:c.3347T>C	1116	L/P	cTg/cCg	0.716
NM_001875.4:c.3356C>T	1119	A/V	gCa/gTa	0.667
NM_001875.4:c.3367G>A	1123	D/N	Gac/Aac	0.447
NM_001875.4:c.3374C>A	1125	P/H	cCc/cAc	0.811
NM_001875.4:c.3379T>G	1127	L/V	Ttg/Gtg	0.789
NM_001875.4:c.3384G>C	1128	L/F	ttG/ttC	0.773
NM_001875.4:c.3386G>A	1129	R/K	aGg/aAg	0.806
NM_001875.4:c.3398T>C	1133	V/A	gTt/gCt	0.922
NM_001875.4:c.3404G>C	1135	S/T	aGt/aCt	0.856
NM_001875.4:c.3405T>G	1135	S/R	agT/agG	0.94
NM_001875.4:c.3410C>A	1137	S/Y	tCt/tAt	0.836
NM_001875.4:c.3410C>T	1137	S/F	tCt/tTt	0.889
NM_001875.4:c.3412G>A	1138	A/T	Gct/Act	0.949
NM_001875.4:c.3413C>A	1138	A/D	gCt/gAt	0.956
NM_001875.4:c.3425T>C	1142	V/A	gTa/gCa	0.384
NM_001875.4:c.3429C>A	1143	F/L	ttC/ttA	0.466
NM_001875.4:c.3433G>A	1145	E/K	Gag/Aag	0.481
NM_001875.4:c.3433G>C	1145	E/Q	Gag/Cag	0.479
NM_001875.4:c.3435G>T	1145	E/D	gaG/gaT	0.497
NM_001875.4:c.3436G>A	1146	D/N	Gat/Aat	0.395
NM_001875.4:c.3444G>A	1148	M/I	atG/atA	0.546
NM_001875.4:c.3448A>C	1150	K/Q	Aaa/Caa	0.322
NM_001875.4:c.3453C>G	1151	F/L	ttC/ttG	0.747
NM_001875.4:c.3454C>A	1152	L/I	Cta/Ata	0.717
NM_001875.4:c.3458A>T	1153	E/V	gAa/gTa	0.411
NM_001875.4:c.3462G>T	1154	E/D	gaG/gaT	0.708
NM_001875.4:c.3463G>T	1155	A/S	Gcg/Tcg	0.829
NM_001875.4:c.3464C>T	1155	A/V	gCg/gTg	0.916
NM_001875.4:c.3470G>A	1157	R/K	aGa/aAa	0.516
NM_001875.4:c.3470G>T	1157	R/I	aGa/aTa	0.602
NM_001875.4:c.3471A>C	1157	R/S	agA/agC	0.557
NM_001875.4:c.3472G>A	1158	V/I	Gtt/Att	0.631
NM_001875.4:c.3475T>A	1159	S/T	Tct/Act	0.877
NM_001875.4:c.3475T>G	1159	S/A	Tct/Gct	0.783
NM_001875.4:c.3476C>A	1159	S/Y	tCt/tAt	0.866
NM_001875.4:c.3479A>G	1160	Q/R	cAg/cGg	0.518
NM_001875.4:c.3479A>T	1160	Q/L	cAg/cTg	0.669
NM_001875.4:c.3482A>T	1161	E/V	gAg/gTg	0.818
NM_001875.4:c.3483G>T	1161	E/D	gaG/gaT	0.32
NM_001875.4:c.3484C>T	1162	H/Y	Cac/Tac	0.49
NM_001875.4:c.3490G>A	1164	V/M	Gtg/Atg	0.856
NM_001875.4:c.3490G>C	1164	V/L	Gtg/Ctg	0.87
NM_001875.4:c.3496C>A	1166	L/M	Ctg/Atg	0.448
NM_001875.4:c.3500C>A	1167	T/K	aCa/aAa	0.83
NM_001875.4:c.3503A>C	1168	K/T	aAa/aCa	0.897
NM_001875.4:c.3505T>G	1169	F/V	Ttt/Gtt	0.926
NM_001875.4:c.3511G>C	1171	E/Q	Gaa/Caa	0.373
NM_001875.4:c.3514G>T	1172	G/W	Ggg/Tgg	0.822
NM_001875.4:c.3517G>A	1173	A/T	Gcc/Acc	0.778
NM_001875.4:c.3521G>A	1174	R/Q	cGa/cAa	0.757
NM_001875.4:c.3523G>A	1175	E/K	Gaa/Aaa	0.953
NM_001875.4:c.3529G>C	1177	E/Q	Gaa/Caa	0.857
NM_001875.4:c.3530A>G	1177	E/G	gAa/gGa	0.973
NM_001875.4:c.3538G>A	1180	A/T	Gct/Act	0.896
NM_001875.4:c.3541G>A	1181	V/I	Gtt/Att	0.631
NM_001875.4:c.3541G>T	1181	V/F	Gtt/Ttt	0.921
NM_001875.4:c.3544G>T	1182	G/C	Ggc/Tgc	0.583
NM_001875.4:c.3547A>G	1183	K/E	Aaa/Gaa	0.728
NM_001875.4:c.3554G>A	1185	G/E	gGa/gAa	0.883
NM_001875.4:c.3556A>G	1186	R/G	Agg/Ggg	0.578
NM_001875.4:c.3557G>T	1186	R/M	aGg/aTg	0.738
NM_001875.4:c.3560T>A	1187	V/D	gTt/gAt	0.986
NM_001875.4:c.3562A>T	1188	I/F	Atc/Ttc	0.774
NM_001875.4:c.3569A>G	1190	H/R	cAt/cGt	0.885
NM_001875.4:c.3571G>T	1191	A/S	Gcc/Tcc	0.836
NM_001875.4:c.3580G>C	1194	E/Q	Gaa/Caa	0.908
NM_001875.4:c.3582A>T	1194	E/D	gaA/gaT	0.83
NM_001875.4:c.3585T>G	1195	H/Q	caT/caG	0.82
NM_001875.4:c.3601G>A	1201	V/I	Gtc/Atc	0.62
NM_001875.4:c.3604C>A	1202	H/N	Cac/Aac	0.866
NM_001875.4:c.3608C>G	1203	S/W	tCg/tGg	0.946
NM_001875.4:c.3608C>T	1203	S/L	tCg/tTg	0.966
NM_001875.4:c.3611G>A	1204	G/E	gGa/gAa	0.963
NM_001875.4:c.3616G>A	1206	A/T	Gcc/Acc	0.946
NM_001875.4:c.3617C>G	1206	A/G	gCc/gGc	0.909
NM_001875.4:c.3620C>A	1207	T/N	aCt/aAt	0.797
NM_001875.4:c.3622C>G	1208	L/V	Ctg/Gtg	0.629
NM_001875.4:c.3631C>T	1211	P/S	Ccc/Tcc	0.972
NM_001875.4:c.3634A>G	1212	T/A	Aca/Gca	0.395
NM_001875.4:c.3637C>A	1213	Q/K	Caa/Aaa	0.893
NM_001875.4:c.3641C>T	1214	T/I	aCc/aTc	0.871
NM_001875.4:c.3643A>G	1215	I/V	Atc/Gtc	0.696
NM_001875.4:c.3647G>A	1216	S/N	aGc/aAc	0.494
NM_001875.4:c.3647G>T	1216	S/I	aGc/aTc	0.821
NM_001875.4:c.3649C>A	1217	Q/K	Caa/Aaa	0.489
NM_001875.4:c.3650A>C	1217	Q/P	cAa/cCa	0.402
NM_001875.4:c.3661G>A	1221	E/K	Gaa/Aaa	0.459
NM_001875.4:c.3667G>A	1223	V/M	Gtg/Atg	0.844
NM_001875.4:c.3671A>T	1224	K/M	aAg/aTg	0.923
NM_001875.4:c.3673G>A	1225	D/N	Gat/Aat	0.4
NM_001875.4:c.3679A>T	1227	T/S	Acc/Tcc	0.701
NM_001875.4:c.3682C>G	1228	R/G	Cgg/Ggg	0.644
NM_001875.4:c.3683G>A	1228	R/Q	cGg/cAg	0.534
NM_001875.4:c.3686A>G	1229	K/R	aAg/aGg	0.575
NM_001875.4:c.3697G>T	1233	A/S	Gct/Tct	0.639
NM_001875.4:c.3698C>A	1233	A/D	gCt/gAt	0.895
NM_001875.4:c.3706A>G	1236	I/V	Atc/Gtc	0.682
NM_001875.4:c.3715C>A	1239	P/T	Cca/Aca	0.941
NM_001875.4:c.3727C>A	1243	Q/K	Caa/Aaa	0.943
NM_001875.4:c.3733C>A	1245	L/I	Ctt/Att	0.568
NM_001875.4:c.3737T>C	1246	V/A	gTc/gCc	0.592
NM_001875.4:c.3740A>G	1247	K/R	aAa/aGa	0.389
NM_001875.4:c.3741A>T	1247	K/N	aaA/aaT	0.424
NM_001875.4:c.3742G>C	1248	G/R	Gga/Cga	0.807
NM_001875.4:c.3743G>A	1248	G/E	gGa/gAa	0.641
NM_001875.4:c.3749A>G	1250	D/G	gAt/gGt	0.75
NM_001875.4:c.3756G>C	1252	L/F	ttG/ttC	0.606
NM_001875.4:c.3764A>C	1255	E/A	gAg/gCg	0.964
NM_001875.4:c.3771C>A	1257	N/K	aaC/aaA	0.866
NM_001875.4:c.3772T>A	1258	L/M	Ttg/Atg	0.68
NM_001875.4:c.3772T>G	1258	L/V	Ttg/Gtg	0.652
NM_001875.4:c.3774G>T	1258	L/F	ttG/ttT	0.839
NM_001875.4:c.3782C>T	1261	S/F	tCt/tTt	0.951
NM_001875.4:c.3785G>A	1262	R/Q	cGa/cAa	0.915
NM_001875.4:c.3788C>T	1263	S/F	tCc/tTc	0.94
NM_001875.4:c.3793C>T	1265	P/S	Ccc/Tcc	0.936
NM_001875.4:c.3803C>G	1268	S/C	tCc/tGc	0.642
NM_001875.4:c.3807G>T	1269	K/N	aaG/aaT	0.864
NM_001875.4:c.3814G>A	1272	G/R	Ggg/Agg	0.939
NM_001875.4:c.3815G>A	1272	G/E	gGg/gAg	0.922
NM_001875.4:c.3815G>T	1272	G/V	gGg/gTg	0.945
NM_001875.4:c.3823T>A	1275	F/I	Ttc/Atc	0.538
NM_001875.4:c.3825C>A	1275	F/L	ttC/ttA	0.36
NM_001875.4:c.3826A>T	1276	I/F	Att/Ttt	0.717
NM_001875.4:c.3829G>A	1277	D/N	Gat/Aat	0.043
NM_001875.4:c.3829G>T	1277	D/Y	Gat/Tat	0.352
NM_001875.4:c.3833T>A	1278	V/E	gTg/gAg	0.891
NM_001875.4:c.3843G>T	1281	K/N	aaG/aaT	0.794
NM_001875.4:c.3844G>A	1282	V/M	Gtg/Atg	0.843
NM_001875.4:c.3845T>A	1282	V/E	gTg/gAg	0.95
NM_001875.4:c.3854G>A	1285	G/E	gGa/gAa	0.872
NM_001875.4:c.3866A>G	1289	D/G	gAt/gGt	0.194
NM_001875.4:c.3868G>A	1290	E/K	Gag/Aag	0.438
NM_001875.4:c.3875A>T	1292	H/L	cAt/cTt	0.07
NM_001875.4:c.3876T>G	1292	H/Q	caT/caG	0.016
NM_001875.4:c.3884C>G	1295	T/R	aCa/aGa	0.148
NM_001875.4:c.3888G>T	1296	L/F	ttG/ttT	0.161
NM_001875.4:c.3889G>C	1297	D/H	Gac/Cac	0.097
NM_001875.4:c.3895C>G	1299	P/A	Ccc/Gcc	0.3
NM_001875.4:c.3904C>G	1302	P/A	Cct/Gct	0.34
NM_001875.4:c.3904C>T	1302	P/S	Cct/Tct	0.407
NM_001875.4:c.3905C>T	1302	P/L	cCt/cTt	0.482
NM_001875.4:c.3916G>A	1306	V/I	Gtt/Att	0.375
NM_001875.4:c.3917T>C	1306	V/A	gTt/gCt	0.811
NM_001875.4:c.3919G>T	1307	A/S	Gca/Tca	0.236
NM_001875.4:c.3928G>T	1310	A/S	Gct/Tct	0.217
NM_001875.4:c.3931C>A	1311	P/T	Ccc/Acc	0.9
NM_001875.4:c.3931C>T	1311	P/S	Ccc/Tcc	0.76
NM_001875.4:c.3932C>T	1311	P/L	cCc/cTc	0.885
NM_001875.4:c.3939T>A	1313	F/L	ttT/ttA	0.878
NM_001875.4:c.3941C>T	1314	S/F	tCc/tTc	0.843
NM_001875.4:c.3946C>T	1316	P/S	Ccc/Tcc	0.411
NM_001875.4:c.3947C>T	1316	P/L	cCc/cTc	0.618
NM_001875.4:c.3949C>T	1317	R/W	Cgg/Tgg	0.813
NM_001875.4:c.3956G>T	1319	R/M	aGg/aTg	0.862
NM_001875.4:c.3961G>T	1321	A/S	Gct/Tct	0.36
NM_001875.4:c.3964G>A	1322	D/N	Gac/Aac	0.686
NM_001875.4:c.3973C>A	1325	L/M	Ctg/Atg	0.742
NM_001875.4:c.3980G>A	1327	C/Y	tGt/tAt	0.846
NM_001875.4:c.3997G>A	1333	G/R	Gga/Aga	0.982
NM_001875.4:c.3998G>C	1333	G/A	gGa/gCa	0.981
NM_001875.4:c.4012T>G	1338	F/V	Ttt/Gtt	0.818
NM_001875.4:c.4015G>T	1339	G/C	Ggt/Tgt	0.806
NM_001875.4:c.4016G>A	1339	G/D	gGt/gAt	0.696
NM_001875.4:c.4016G>T	1339	G/V	gGt/gTt	0.823
NM_001875.4:c.4019A>G	1340	E/G	gAa/gGa	0.347
NM_001875.4:c.4024A>T	1342	I/F	Att/Ttt	0.329
NM_001875.4:c.4025T>G	1342	I/S	aTt/aGt	0.558
NM_001875.4:c.4026T>G	1342	I/M	atT/atG	0.394
NM_001875.4:c.4027C>G	1343	H/D	Cat/Gat	0.391
NM_001875.4:c.4027C>T	1343	H/Y	Cat/Tat	0.362
NM_001875.4:c.4031C>A	1344	T/K	aCa/aAa	0.339
NM_001875.4:c.4036T>C	1346	F/L	Ttc/Ctc	0.669
NM_001875.4:c.4049T>C	1350	M/T	aTg/aCg	0.561
NM_001875.4:c.4051C>A	1351	L/I	Ctt/Att	0.366
NM_001875.4:c.4060G>A	1354	G/R	Gga/Aga	0.678
NM_001875.4:c.4061G>A	1354	G/E	gGa/gAa	0.581
NM_001875.4:c.4064T>A	1355	F/Y	tTt/tAt	0.366
NM_001875.4:c.4072C>T	1358	P/S	Ccc/Tcc	0.863
NM_001875.4:c.4081G>T	1361	G/C	Ggc/Tgc	0.846
NM_001875.4:c.4094G>T	1365	G/V	gGc/gTc	0.777
NM_001875.4:c.4102C>A	1368	Q/K	Caa/Aaa	0.304
NM_001875.4:c.4103A>T	1368	Q/L	cAa/cTa	0.322
NM_001875.4:c.4111C>T	1371	R/W	Cgg/Tgg	0.749
NM_001875.4:c.4112G>A	1371	R/Q	cGg/cAg	0.356
NM_001875.4:c.4112G>T	1371	R/L	cGg/cTg	0.524
NM_001875.4:c.4126G>A	1376	G/S	Ggt/Agt	0.275
NM_001875.4:c.4129G>A	1377	V/M	Gtg/Atg	0.422
NM_001875.4:c.4130T>A	1377	V/E	gTg/gAg	0.365
NM_001875.4:c.4132G>T	1378	A/S	Gct/Tct	0.771
NM_001875.4:c.4138C>A	1380	Q/K	Caa/Aaa	0.346
NM_001875.4:c.4153G>T	1385	G/C	Ggt/Tgt	0.967
NM_001875.4:c.4163T>A	1388	L/Q	cTg/cAg	0.947
NM_001875.4:c.4165T>G	1389	F/V	Ttt/Gtt	0.408
NM_001875.4:c.4172C>T	1391	T/M	aCg/aTg	0.914
NM_001875.4:c.4184C>T	1395	S/L	tCa/tTa	0.558
NM_001875.4:c.4186G>A	1396	D/N	Gac/Aac	0.389
NM_001875.4:c.4186G>T	1396	D/Y	Gac/Tac	0.601
NM_001875.4:c.4191G>T	1397	W/C	tgG/tgT	0.785
NM_001875.4:c.4198G>A	1400	A/T	Gcc/Acc	0.311
NM_001875.4:c.4202A>G	1401	N/S	aAc/aGc	0.446
NM_001875.4:c.4203C>A	1401	N/K	aaC/aaA	0.35
NM_001875.4:c.4205A>G	1402	N/S	aAt/aGt	0.364
NM_001875.4:c.4206T>A	1402	N/K	aaT/aaA	0.291
NM_001875.4:c.4217C>A	1406	T/N	aCc/aAc	0.208
NM_001875.4:c.4219C>T	1407	P/S	Cca/Tca	0.314
NM_001875.4:c.4220C>T	1407	P/L	cCa/cTa	0.364
NM_001875.4:c.4226C>T	1409	A/V	gCa/gTa	0.427
NM_001875.4:c.4229G>T	1410	W/L	tGg/tTg	0.463
NM_001875.4:c.4231C>T	1411	P/S	Ccg/Tcg	0.624
NM_001875.4:c.4234T>C	1412	S/P	Tct/Cct	0.522
NM_001875.4:c.4238A>T	1413	Q/L	cAa/cTa	0.424
NM_001875.4:c.4247A>G	1416	Q/R	cAg/cGg	0.246
NM_001875.4:c.4256G>A	1419	S/N	aGc/aAc	0.289
NM_001875.4:c.4258C>A	1420	L/I	Ctc/Atc	0.325
NM_001875.4:c.4265C>T	1422	S/F	tCc/tTc	0.457
NM_001875.4:c.4283G>C	1428	R/T	aGa/aCa	0.172
NM_001875.4:c.4289G>T	1430	G/V	gGc/gTc	0.895
NM_001875.4:c.4291A>G	1431	S/G	Agc/Ggc	0.264
NM_001875.4:c.4292G>A	1431	S/N	aGc/aAc	0.231
NM_001875.4:c.4300C>A	1434	L/I	Cta/Ata	0.65
NM_001875.4:c.4304T>C	1435	V/A	gTg/gCg	0.689
NM_001875.4:c.4311C>A	1437	N/K	aaC/aaA	0.689
NM_001875.4:c.4316C>A	1439	P/H	cCc/cAc	0.688
NM_001875.4:c.4319A>G	1440	N/S	aAc/aGc	0.411
NM_001875.4:c.4327A>G	1443	T/A	Act/Gct	0.567
NM_001875.4:c.4334T>A	1445	F/Y	tTt/tAt	0.26
NM_001875.4:c.4339C>G	1447	H/D	Cat/Gat	0.376
NM_001875.4:c.4339C>T	1447	H/Y	Cat/Tat	0.433
NM_001875.4:c.4340A>C	1447	H/P	cAt/cCt	0.447
NM_001875.4:c.4357C>T	1453	R/W	Cgg/Tgg	0.857
NM_001875.4:c.4358G>A	1453	R/Q	cGg/cAg	0.925
NM_001875.4:c.4358G>T	1453	R/L	cGg/cTg	0.922
NM_001875.4:c.4360A>G	1454	R/G	Agg/Ggg	0.887
NM_001875.4:c.4361G>T	1454	R/M	aGg/aTg	0.911
NM_001875.4:c.4367C>T	1456	A/V	gCt/gTt	0.911
NM_001875.4:c.4378G>A	1460	G/R	Gga/Aga	0.512
NM_001875.4:c.4379G>A	1460	G/E	gGa/gAa	0.653
NM_001875.4:c.4384C>T	1462	P/S	Cct/Tct	0.363
NM_001875.4:c.4385C>G	1462	P/R	cCt/cGt	0.724
NM_001875.4:c.4391T>C	1464	L/P	cTc/cCc	0.936
NM_001875.4:c.4396A>G	1466	N/D	Aat/Gat	0.714
NM_001875.4:c.4399T>A	1467	F/I	Ttt/Att	0.371
NM_001875.4:c.4408A>T	1470	T/S	Acc/Tcc	0.427
NM_001875.4:c.4414C>T	1472	L/F	Ctt/Ttt	0.613
NM_001875.4:c.4415T>C	1472	L/P	cTt/cCt	0.861
NM_001875.4:c.4415T>G	1472	L/R	cTt/cGt	0.857
NM_001875.4:c.4421C>T	1474	A/V	gCt/gTt	0.393
NM_001875.4:c.4423G>A	1475	E/K	Gaa/Aaa	0.69
NM_001875.4:c.4427C>A	1476	A/D	gCt/gAt	0.769
NM_001875.4:c.4427C>T	1476	A/V	gCt/gTt	0.746
NM_001875.4:c.4436A>C	1479	K/T	aAa/aCa	0.324
NM_001875.4:c.4441C>T	1481	R/C	Cgc/Tgc	0.365
NM_001875.4:c.4442G>T	1481	R/L	cGc/cTc	0.336
NM_001875.4:c.4447G>A	1483	V/M	Gtg/Atg	0.277
NM_001875.4:c.4458G>T	1486	K/N	aaG/aaT	0.291
NM_001875.4:c.4462C>T	1488	L/F	Ctt/Ttt	0.623
NM_001875.4:c.4463T>A	1488	L/H	cTt/cAt	0.836
NM_001875.4:c.4468C>T	1490	H/Y	Cac/Tac	0.57
NM_001875.4:c.4474A>G	1492	R/G	Agg/Ggg	0.595
NM_001875.4:c.4475G>T	1492	R/M	aGg/aTg	0.72
NM_001875.4:c.4480T>A	1494	Y/N	Tac/Aac	0.302
NM_001875.4:c.4481A>T	1494	Y/F	tAc/tTc	0.193
NM_001875.4:c.4483A>T	1495	S/C	Agt/Tgt	0.206
NM_001875.4:c.4489G>A	1497	G/R	Gga/Aga	0.374
NM_001875.4:c.4498G>C	1500	A/P	Gca/Cca	0.287

## Sheet: CPS1_gnomAD
Table 9.6. REVEL scores of CPS1 missense variants found in gnomAD
Sequence Variant	Protein_position	Amino_acids	Codons	REVEL_score		Strength of evidence for sequence variant pathogenicity according to Pejaver et al. (PMID: 36413997)
NM_001875.4:c.5C>T	2	T/M	aCg/aTg	0.416		REVEL score	Evidence Strength	Number of Variants	Fraction of Variants
NM_001875.4:c.8G>T	3	R/M	aGg/aTg	0.635		≥0.932	Path Strong	108	0.145357
NM_001875.4:c.11T>C	4	I/T	aTt/aCt	0.554		0.932>Score≥0.773	Path Moderate	183	0.246299
NM_001875.4:c.17C>T	6	T/I	aCa/aTa	0.339		0.773>Score≥0.644	Path Supporting	92	0.123822
NM_001875.4:c.19G>C	7	A/P	Gct/Cct	0.658		0.644>Score>0.290	Ideterminate	294	0.395693
NM_001875.4:c.31G>A	11	V/M	Gtg/Atg	0.298		0.290≥Score>0.183	Benign Supporting	54	0.0726783
NM_001875.4:c.41T>C	14	L/P	cTg/cCg	0.703		0.183≥Score>0.016	Benign Moderate	12	0.0161507
NM_001875.4:c.46A>C	16	T/P	Act/Cct	0.421		0.016≥Score>0.003	Benign Strong	0	0
NM_001875.4:c.49G>A	17	G/S	Ggt/Agt	0.308		≤0.003	Benign Very Strong	0	0
NM_001875.4:c.58T>C	20	F/L	Ttt/Ctt	0.354				743
NM_001875.4:c.70A>G	24	T/A	Act/Gct	0.339
NM_001875.4:c.71C>T	24	T/I	aCt/aTt	0.314
NM_001875.4:c.74C>A	25	A/E	gCa/gAa	0.407
NM_001875.4:c.74C>T	25	A/V	gCa/gTa	0.323
NM_001875.4:c.80A>G	27	Q/R	cAa/cGa	0.306
NM_001875.4:c.92T>A	31	F/Y	tTt/tAt	0.32
NM_001875.4:c.111G>C	37	R/S	agG/agC	0.533
NM_001875.4:c.112C>T	38	L/F	Ctc/Ttc	0.437
NM_001875.4:c.115C>A	39	L/I	Ctt/Att	0.312
NM_001875.4:c.115C>T	39	L/F	Ctt/Ttt	0.361
NM_001875.4:c.116T>A	39	L/H	cTt/cAt	0.58
NM_001875.4:c.119C>T	40	S/F	tCt/tTt	0.629
NM_001875.4:c.121G>T	41	V/F	Gtc/Ttc	0.51
NM_001875.4:c.125A>G	42	K/R	aAg/aGg	0.353
NM_001875.4:c.154G>A	52	D/N	Gat/Aat	0.7
NM_001875.4:c.155A>G	52	D/G	gAt/gGt	0.932
NM_001875.4:c.158G>A	53	G/E	gGa/gAa	0.962
NM_001875.4:c.158G>C	53	G/A	gGa/gCa	0.958
NM_001875.4:c.161C>T	54	T/I	aCt/aTt	0.773
NM_001875.4:c.167T>G	56	M/R	aTg/aGg	0.911
NM_001875.4:c.191C>A	64	P/Q	cCa/cAa	0.418
NM_001875.4:c.194C>T	65	S/F	tCc/tTc	0.659
NM_001875.4:c.206G>T	69	G/V	gGt/gTt	0.991
NM_001875.4:c.211G>A	71	V/M	Gtg/Atg	0.809
NM_001875.4:c.215T>A	72	V/D	gTt/gAt	0.979
NM_001875.4:c.221A>G	74	N/S	aAt/aGt	0.599
NM_001875.4:c.224C>A	75	T/N	aCt/aAt	0.911
NM_001875.4:c.227G>A	76	G/D	gGc/gAc	0.938
NM_001875.4:c.229C>G	77	L/V	Ctg/Gtg	0.705
NM_001875.4:c.236G>A	79	G/E	gGg/gAg	0.995
NM_001875.4:c.250A>G	84	I/V	Att/Gtt	0.302
NM_001875.4:c.250A>T	84	I/F	Att/Ttt	0.496
NM_001875.4:c.254C>T	85	T/I	aCt/aTt	0.913
NM_001875.4:c.256G>A	86	D/N	Gac/Aac	0.819
NM_001875.4:c.266A>G	89	Y/C	tAc/tGc	0.954
NM_001875.4:c.268A>C	90	K/Q	Aaa/Caa	0.286
NM_001875.4:c.274C>A	92	Q/K	Cag/Aag	0.873
NM_001875.4:c.280C>G	94	L/V	Ctc/Gtc	0.817
NM_001875.4:c.283A>T	95	T/S	Aca/Tca	0.754
NM_001875.4:c.286A>G	96	M/V	Atg/Gtg	0.41
NM_001875.4:c.293A>T	98	N/I	aAc/aTc	0.652
NM_001875.4:c.295C>A	99	P/T	Cct/Act	0.965
NM_001875.4:c.296C>T	99	P/L	cCt/cTt	0.968
NM_001875.4:c.301A>G	101	I/V	Att/Gtt	0.306
NM_001875.4:c.302T>C	101	I/T	aTt/aCt	0.767
NM_001875.4:c.310G>A	104	G/S	Ggt/Agt	0.511
NM_001875.4:c.311G>A	104	G/D	gGt/gAt	0.696
NM_001875.4:c.314G>A	105	G/E	gGa/gAa	0.945
NM_001875.4:c.317C>T	106	A/V	gCt/gTt	0.337
NM_001875.4:c.322G>A	108	D/N	Gat/Aat	0.368
NM_001875.4:c.325A>G	109	T/A	Act/Gct	0.575
NM_001875.4:c.334C>G	112	L/V	Ctg/Gtg	0.213
NM_001875.4:c.343C>A	115	L/M	Ctg/Atg	0.373
NM_001875.4:c.346G>A	116	G/R	Gga/Aga	0.903
NM_001875.4:c.347G>A	116	G/E	gGa/gAa	0.918
NM_001875.4:c.388G>A	130	G/S	Ggt/Agt	0.965
NM_001875.4:c.391T>G	131	L/V	Ttg/Gtg	0.739
NM_001875.4:c.398T>G	133	V/G	gTg/gGg	0.978
NM_001875.4:c.403G>T	135	D/Y	Gat/Tat	0.8
NM_001875.4:c.404A>G	135	D/G	gAt/gGt	0.787
NM_001875.4:c.409A>T	137	S/C	Agt/Tgt	0.644
NM_001875.4:c.419A>G	140	Y/C	tAc/tGc	0.848
NM_001875.4:c.436A>G	146	T/A	Acc/Gcc	0.291
NM_001875.4:c.442A>G	148	S/G	Agt/Ggt	0.812
NM_001875.4:c.449G>A	150	G/E	gGg/gAg	0.625
NM_001875.4:c.469A>G	157	K/E	Aag/Gag	0.523
NM_001875.4:c.481A>G	161	I/V	Att/Gtt	0.311
NM_001875.4:c.487G>A	163	G/R	Gga/Aga	0.935
NM_001875.4:c.496A>G	166	T/A	Aca/Gca	0.975
NM_001875.4:c.504G>C	168	M/I	atG/atC	0.818
NM_001875.4:c.506T>A	169	L/Q	cTg/cAg	0.973
NM_001875.4:c.514A>G	172	I/V	Ata/Gta	0.318
NM_001875.4:c.518T>A	173	I/N	aTt/aAt	0.953
NM_001875.4:c.521G>C	174	R/P	cGg/cCg	0.959
NM_001875.4:c.524A>G	175	D/G	gAt/gGt	0.931
NM_001875.4:c.535A>G	179	M/V	Atg/Gtg	0.243
NM_001875.4:c.542G>C	181	G/A	gGg/gCg	0.838
NM_001875.4:c.549T>G	183	I/M	atT/atG	0.802
NM_001875.4:c.550G>A	184	E/K	Gaa/Aaa	0.799
NM_001875.4:c.550G>C	184	E/Q	Gaa/Caa	0.685
NM_001875.4:c.554T>C	185	F/S	tTt/tCt	0.808
NM_001875.4:c.563A>G	188	Q/R	cAg/cGg	0.491
NM_001875.4:c.563A>T	188	Q/L	cAg/cTg	0.461
NM_001875.4:c.581A>C	194	D/A	gAt/gCt	0.925
NM_001875.4:c.586A>G	196	N/D	Aat/Gat	0.757
NM_001875.4:c.587A>G	196	N/S	aAt/aGt	0.7
NM_001875.4:c.590A>G	197	K/R	aAa/aGa	0.334
NM_001875.4:c.593A>G	198	Q/R	cAg/cGg	0.226
NM_001875.4:c.605C>G	202	A/G	gCt/gGt	0.602
NM_001875.4:c.609G>C	203	E/D	gaG/gaC	0.643
NM_001875.4:c.616A>G	206	T/A	Acc/Gcc	0.508
NM_001875.4:c.617C>T	206	T/I	aCc/aTc	0.389
NM_001875.4:c.637G>A	213	G/S	Ggc/Agc	0.479
NM_001875.4:c.655A>G	219	K/E	Aaa/Gaa	0.756
NM_001875.4:c.658G>T	220	V/L	Gtg/Ttg	0.541
NM_001875.4:c.659T>C	220	V/A	gTg/gCg	0.856
NM_001875.4:c.667G>A	223	V/I	Gta/Ata	0.424
NM_001875.4:c.692T>C	231	V/A	gTa/gCa	0.309
NM_001875.4:c.697C>T	233	R/C	Cgc/Tgc	0.846
NM_001875.4:c.698G>A	233	R/H	cGc/cAc	0.919
NM_001875.4:c.698G>T	233	R/L	cGc/cTc	0.927
NM_001875.4:c.711G>T	237	K/N	aaG/aaT	0.5
NM_001875.4:c.713G>A	238	R/Q	cGa/cAa	0.592
NM_001875.4:c.721G>A	241	E/K	Gaa/Aaa	0.822
NM_001875.4:c.723A>C	241	E/D	gaA/gaC	0.668
NM_001875.4:c.728A>C	243	H/P	cAc/cCc	0.729
NM_001875.4:c.728A>G	243	H/R	cAc/cGc	0.408
NM_001875.4:c.729C>G	243	H/Q	caC/caG	0.653
NM_001875.4:c.733G>A	245	V/I	Gtt/Att	0.679
NM_001875.4:c.744C>A	248	N/K	aaC/aaA	0.648
NM_001875.4:c.746A>C	249	H/P	cAt/cCt	0.731
NM_001875.4:c.748G>T	250	D/Y	Gat/Tat	0.888
NM_001875.4:c.754A>G	252	T/A	Acc/Gcc	0.236
NM_001875.4:c.760A>G	254	M/V	Atg/Gtg	0.326
NM_001875.4:c.763G>A	255	E/K	Gag/Aag	0.352
NM_001875.4:c.764A>C	255	E/A	gAg/gCg	0.407
NM_001875.4:c.773G>C	258	G/A	gGg/gCg	0.912
NM_001875.4:c.784G>A	262	A/T	Gcg/Acg	0.391
NM_001875.4:c.785C>T	262	A/V	gCg/gTg	0.56
NM_001875.4:c.788G>A	263	G/E	gGa/gAa	0.673
NM_001875.4:c.791G>A	264	G/E	gGa/gAa	0.971
NM_001875.4:c.791G>T	264	G/V	gGa/gTa	0.973
NM_001875.4:c.794C>T	265	P/L	cCg/cTg	0.918
NM_001875.4:c.796G>T	266	G/W	Ggg/Tgg	0.94
NM_001875.4:c.797G>A	266	G/E	gGg/gAg	0.928
NM_001875.4:c.802C>G	268	P/A	Cca/Gca	0.854
NM_001875.4:c.817C>G	273	P/A	Cca/Gca	0.22
NM_001875.4:c.825T>G	275	I/M	atT/atG	0.817
NM_001875.4:c.828G>T	276	Q/H	caG/caT	0.257
NM_001875.4:c.831T>A	277	N/K	aaT/aaA	0.523
NM_001875.4:c.835A>G	279	R/G	Aga/Gga	0.553
NM_001875.4:c.840G>T	280	K/N	aaG/aaT	0.478
NM_001875.4:c.851G>A	284	S/N	aGt/aAt	0.364
NM_001875.4:c.856C>T	286	R/C	Cgc/Tgc	0.671
NM_001875.4:c.857G>A	286	R/H	cGc/cAc	0.602
NM_001875.4:c.865C>G	289	P/A	Cca/Gca	0.955
NM_001875.4:c.875G>C	292	G/A	gGa/gCa	0.961
NM_001875.4:c.877A>G	293	I/V	Atc/Gtc	0.51
NM_001875.4:c.883A>G	295	T/A	Aca/Gca	0.482
NM_001875.4:c.902G>A	301	G/E	gGa/gAa	0.853
NM_001875.4:c.906G>C	302	L/F	ttG/ttC	0.682
NM_001875.4:c.907G>C	303	A/P	Gct/Cct	0.929
NM_001875.4:c.907G>T	303	A/S	Gct/Tct	0.798
NM_001875.4:c.911C>T	304	A/V	gCt/gTt	0.681
NM_001875.4:c.923C>T	308	T/I	aCc/aTc	0.571
NM_001875.4:c.926A>C	309	Y/S	tAc/tCc	0.924
NM_001875.4:c.926A>G	309	Y/C	tAc/tGc	0.911
NM_001875.4:c.930G>T	310	K/N	aaG/aaT	0.792
NM_001875.4:c.937A>G	313	M/V	Atg/Gtg	0.651
NM_001875.4:c.950G>A	317	G/E	gGg/gAg	0.943
NM_001875.4:c.952C>A	318	Q/K	Cag/Aag	0.784
NM_001875.4:c.972T>G	324	N/K	aaT/aaG	0.68
NM_001875.4:c.975C>G	325	I/M	atC/atG	0.127
NM_001875.4:c.977C>T	326	T/I	aCa/aTa	0.348
NM_001875.4:c.979A>G	327	N/D	Aac/Gac	0.315
NM_001875.4:c.983A>G	328	K/R	aAa/aGa	0.277
NM_001875.4:c.988G>T	330	A/S	Gct/Tct	0.67
NM_001875.4:c.994A>T	332	I/F	Att/Ttt	0.951
NM_001875.4:c.1016A>G	339	Y/C	tAt/tGt	0.933
NM_001875.4:c.1018G>A	340	A/T	Gcc/Acc	0.658
NM_001875.4:c.1021T>G	341	L/V	Ttg/Gtg	0.203
NM_001875.4:c.1026C>A	342	D/E	gaC/gaA	0.606
NM_001875.4:c.1028A>G	343	N/S	aAc/aGc	0.28
NM_001875.4:c.1028A>T	343	N/I	aAc/aTc	0.262
NM_001875.4:c.1030A>G	344	T/A	Acc/Gcc	0.249
NM_001875.4:c.1030A>T	344	T/S	Acc/Tcc	0.297
NM_001875.4:c.1031C>T	344	T/I	aCc/aTc	0.581
NM_001875.4:c.1036C>T	346	P/S	Cct/Tct	0.759
NM_001875.4:c.1039G>T	347	A/S	Gct/Tct	0.256
NM_001875.4:c.1060G>C	354	V/L	Gtg/Ctg	0.637
NM_001875.4:c.1070A>G	357	N/S	aAc/aGc	0.911
NM_001875.4:c.1072G>A	358	D/N	Gat/Aat	0.771
NM_001875.4:c.1072G>C	358	D/H	Gat/Cat	0.939
NM_001875.4:c.1075C>G	359	Q/E	Caa/Gaa	0.312
NM_001875.4:c.1088G>A	363	G/E	gGg/gAg	0.953
NM_001875.4:c.1090A>G	364	I/V	Att/Gtt	0.554
NM_001875.4:c.1092T>G	364	I/M	atT/atG	0.739
NM_001875.4:c.1098T>G	366	H/Q	caT/caG	0.815
NM_001875.4:c.1099G>A	367	E/K	Gag/Aag	0.383
NM_001875.4:c.1100A>C	367	E/A	gAg/gCg	0.4
NM_001875.4:c.1101G>C	367	E/D	gaG/gaC	0.319
NM_001875.4:c.1102A>T	368	S/C	Agc/Tgc	0.709
NM_001875.4:c.1105A>C	369	K/Q	Aaa/Caa	0.717
NM_001875.4:c.1109C>A	370	P/H	cCc/cAc	0.831
NM_001875.4:c.1109C>G	370	P/R	cCc/cGc	0.86
NM_001875.4:c.1112T>C	371	F/S	tTc/tCc	0.648
NM_001875.4:c.1113C>G	371	F/L	ttC/ttG	0.309
NM_001875.4:c.1117G>A	373	A/T	Gct/Act	0.307
NM_001875.4:c.1136A>T	379	E/V	gAg/gTg	0.953
NM_001875.4:c.1137G>C	379	E/D	gaG/gaC	0.549
NM_001875.4:c.1145C>T	382	P/L	cCg/cTg	0.692
NM_001875.4:c.1153A>G	385	I/V	Ata/Gta	0.354
NM_001875.4:c.1154T>C	385	I/T	aTa/aCa	0.288
NM_001875.4:c.1160C>A	387	T/N	aCt/aAt	0.649
NM_001875.4:c.1178C>G	393	S/C	tCc/tGc	0.547
NM_001875.4:c.1201G>A	401	G/R	Gga/Aga	0.548
NM_001875.4:c.1201G>C	401	G/R	Gga/Cga	0.548
NM_001875.4:c.1205A>G	402	K/R	aAa/aGa	0.461
NM_001875.4:c.1208C>G	403	A/G	gCt/gGt	0.352
NM_001875.4:c.1211C>T	404	T/I	aCc/aTc	0.466
NM_001875.4:c.1214C>A	405	T/N	aCc/aAc	0.367
NM_001875.4:c.1214C>T	405	T/I	aCc/aTc	0.416
NM_001875.4:c.1216A>G	406	I/V	Att/Gtt	0.319
NM_001875.4:c.1220C>T	407	T/I	aCa/aTa	0.414
NM_001875.4:c.1223C>T	408	S/L	tCa/tTa	0.509
NM_001875.4:c.1226T>C	409	V/A	gTc/gCc	0.396
NM_001875.4:c.1229T>C	410	L/S	tTa/tCa	0.498
NM_001875.4:c.1232C>T	411	P/L	cCg/cTg	0.641
NM_001875.4:c.1237C>T	413	P/S	Cca/Tca	0.384
NM_001875.4:c.1255C>T	419	R/W	Cgg/Tgg	0.817
NM_001875.4:c.1256G>A	419	R/Q	cGg/cAg	0.61
NM_001875.4:c.1256G>T	419	R/L	cGg/cTg	0.693
NM_001875.4:c.1258G>A	420	V/I	Gtt/Att	0.207
NM_001875.4:c.1264G>T	422	V/F	Gtt/Ttt	0.792
NM_001875.4:c.1265T>G	422	V/G	gTt/gGt	0.905
NM_001875.4:c.1279A>C	427	I/L	Att/Ctt	0.557
NM_001875.4:c.1291G>A	431	G/R	Gga/Aga	0.935
NM_001875.4:c.1303A>G	435	I/V	Att/Gtt	0.873
NM_001875.4:c.1312G>A	438	A/T	Gct/Act	0.937
NM_001875.4:c.1312G>T	438	A/S	Gct/Tct	0.828
NM_001875.4:c.1327T>A	443	Y/N	Tac/Aac	0.948
NM_001875.4:c.1337C>T	446	S/F	tCt/tTt	0.91
NM_001875.4:c.1345G>A	449	V/I	Gta/Ata	0.463
NM_001875.4:c.1364A>G	455	E/G	gAa/gGa	0.97
NM_001875.4:c.1365A>C	455	E/D	gaA/gaC	0.893
NM_001875.4:c.1367A>G	456	N/S	aAt/aGt	0.581
NM_001875.4:c.1378G>A	460	V/I	Gtt/Att	0.438
NM_001875.4:c.1400C>T	467	A/V	gCa/gTa	0.936
NM_001875.4:c.1414A>G	472	N/D	Aat/Gat	0.563
NM_001875.4:c.1423G>A	475	G/S	Ggc/Agc	0.766
NM_001875.4:c.1430A>G	477	K/R	aAg/aGg	0.53
NM_001875.4:c.1433A>T	478	Q/L	cAa/cTa	0.632
NM_001875.4:c.1436C>A	479	A/E	gCg/gAg	0.882
NM_001875.4:c.1436C>T	479	A/V	gCg/gTg	0.909
NM_001875.4:c.1438G>A	480	D/N	Gat/Aat	0.815
NM_001875.4:c.1448A>G	483	Y/C	tAc/tGc	0.974
NM_001875.4:c.1451T>C	484	F/S	tTt/tCt	0.961
NM_001875.4:c.1463C>T	488	T/I	aCc/aTc	0.927
NM_001875.4:c.1465C>G	489	P/A	Cct/Gct	0.677
NM_001875.4:c.1478C>T	493	T/I	aCa/aTa	0.497
NM_001875.4:c.1481A>G	494	E/G	gAg/gGg	0.888
NM_001875.4:c.1486A>T	496	I/F	Atc/Ttc	0.978
NM_001875.4:c.1487T>C	496	I/T	aTc/aCc	0.981
NM_001875.4:c.1495G>C	499	E/Q	Gaa/Caa	0.904
NM_001875.4:c.1501C>G	501	P/A	Cca/Gca	0.857
NM_001875.4:c.1505A>G	502	D/G	gAt/gGt	0.96
NM_001875.4:c.1513A>G	505	I/V	Att/Gtt	0.393
NM_001875.4:c.1523T>C	508	M/T	aTg/aCg	0.948
NM_001875.4:c.1538C>G	513	A/G	gCt/gGt	0.827
NM_001875.4:c.1567A>G	523	R/G	Aga/Gga	0.553
NM_001875.4:c.1570G>C	524	G/R	Ggt/Cgt	0.955
NM_001875.4:c.1571G>T	524	G/V	gGt/gTt	0.97
NM_001875.4:c.1576C>T	526	L/F	Ctc/Ttc	0.659
NM_001875.4:c.1582G>A	528	E/K	Gaa/Aaa	0.338
NM_001875.4:c.1582G>C	528	E/Q	Gaa/Caa	0.355
NM_001875.4:c.1589G>T	530	G/V	gGt/gTt	0.858
NM_001875.4:c.1591G>T	531	V/L	Gtg/Ttg	0.917
NM_001875.4:c.1612G>A	538	V/I	Gtt/Att	0.475
NM_001875.4:c.1613T>C	538	V/A	gTt/gCt	0.827
NM_001875.4:c.1624A>C	542	M/L	Atg/Ctg	0.57
NM_001875.4:c.1627G>A	543	A/T	Gct/Act	0.551
NM_001875.4:c.1630A>T	544	T/S	Acg/Tcg	0.837
NM_001875.4:c.1631C>T	544	T/M	aCg/aTg	0.939
NM_001875.4:c.1638C>A	546	D/E	gaC/gaA	0.819
NM_001875.4:c.1639A>T	547	R/W	Agg/Tgg	0.911
NM_001875.4:c.1655A>G	552	D/G	gAt/gGt	0.769
NM_001875.4:c.1657A>G	553	K/E	Aaa/Gaa	0.866
NM_001875.4:c.1663A>T	555	N/Y	Aat/Tat	0.605
NM_001875.4:c.1667A>G	556	E/G	gAg/gGg	0.902
NM_001875.4:c.1669A>T	557	I/F	Atc/Ttc	0.92
NM_001875.4:c.1672A>G	558	N/D	Aat/Gat	0.369
NM_001875.4:c.1678A>G	560	K/E	Aag/Gag	0.658
NM_001875.4:c.1680G>C	560	K/N	aaG/aaC	0.435
NM_001875.4:c.1682T>C	561	I/T	aTt/aCt	0.752
NM_001875.4:c.1684G>T	562	A/S	Gct/Tct	0.933
NM_001875.4:c.1687C>T	563	P/S	Cca/Tca	0.797
NM_001875.4:c.1693T>A	565	F/I	Ttt/Att	0.354
NM_001875.4:c.1695T>G	565	F/L	ttT/ttG	0.386
NM_001875.4:c.1699G>A	567	V/M	Gtg/Atg	0.9
NM_001875.4:c.1699G>C	567	V/L	Gtg/Ctg	0.839
NM_001875.4:c.1705T>A	569	S/T	Tcg/Acg	0.315
NM_001875.4:c.1706C>T	569	S/L	tCg/tTg	0.64
NM_001875.4:c.1714G>A	572	D/N	Gat/Aat	0.639
NM_001875.4:c.1714G>T	572	D/Y	Gat/Tat	0.828
NM_001875.4:c.1724A>G	575	K/R	aAg/aGg	0.36
NM_001875.4:c.1739T>C	580	I/T	aTt/aCt	0.937
NM_001875.4:c.1740T>G	580	I/M	atT/atG	0.875
NM_001875.4:c.1747C>G	583	P/A	Cca/Gca	0.969
NM_001875.4:c.1747C>T	583	P/S	Cca/Tca	0.978
NM_001875.4:c.1765G>A	589	A/T	Gcc/Acc	0.962
NM_001875.4:c.1786G>A	596	G/S	Ggc/Agc	0.973
NM_001875.4:c.1795A>T	599	I/F	Atc/Ttc	0.39
NM_001875.4:c.1801C>A	601	P/T	Ccc/Acc	0.423
NM_001875.4:c.1801C>T	601	P/S	Ccc/Tcc	0.459
NM_001875.4:c.1805A>G	602	N/S	aAc/aGc	0.473
NM_001875.4:c.1818G>C	606	L/F	ttG/ttC	0.632
NM_001875.4:c.1823A>G	608	D/G	gAc/gGc	0.592
NM_001875.4:c.1829G>A	610	S/N	aGc/aAc	0.448
NM_001875.4:c.1838C>A	613	A/D	gCc/gAc	0.967
NM_001875.4:c.1838C>T	613	A/V	gCc/gTc	0.935
NM_001875.4:c.1844C>G	615	A/G	gCt/gGt	0.866
NM_001875.4:c.1846A>G	616	M/V	Atg/Gtg	0.374
NM_001875.4:c.1849A>T	617	T/S	Acc/Tcc	0.362
NM_001875.4:c.1850C>T	617	T/I	aCc/aTc	0.684
NM_001875.4:c.1852A>C	618	N/H	Aac/Cac	0.586
NM_001875.4:c.1852A>G	618	N/D	Aac/Gac	0.4
NM_001875.4:c.1873T>A	625	S/T	Tca/Aca	0.904
NM_001875.4:c.1882G>T	628	G/C	Ggt/Tgt	0.964
NM_001875.4:c.1883G>A	628	G/D	gGt/gAt	0.956
NM_001875.4:c.1883G>T	628	G/V	gGt/gTt	0.962
NM_001875.4:c.1894A>C	632	I/L	Ata/Cta	0.666
NM_001875.4:c.1894A>G	632	I/V	Ata/Gta	0.395
NM_001875.4:c.1910T>C	637	V/A	gTt/gCt	0.972
NM_001875.4:c.1913G>A	638	R/Q	cGa/cAa	0.948
NM_001875.4:c.1918G>A	640	A/T	Gct/Act	0.548
NM_001875.4:c.1918G>T	640	A/S	Gct/Tct	0.482
NM_001875.4:c.1937C>G	646	T/S	aCt/aGt	0.903
NM_001875.4:c.1946A>T	649	N/I	aAc/aTc	0.704
NM_001875.4:c.1966A>G	656	M/V	Atg/Gtg	0.635
NM_001875.4:c.1967T>C	656	M/T	aTg/aCg	0.884
NM_001875.4:c.1972G>A	658	V/I	Gtt/Att	0.341
NM_001875.4:c.1990G>A	664	V/I	Gtt/Att	0.39
NM_001875.4:c.2002C>G	668	P/A	Cct/Gct	0.924
NM_001875.4:c.2005G>C	669	A/P	Gcc/Ccc	0.715
NM_001875.4:c.2021A>G	674	N/S	aAt/aGt	0.754
NM_001875.4:c.2026G>A	676	E/K	Gag/Aag	0.949
NM_001875.4:c.2035A>T	679	M/L	Atg/Ttg	0.41
NM_001875.4:c.2044C>T	682	R/C	Cgt/Tgt	0.476
NM_001875.4:c.2045G>A	682	R/H	cGt/cAt	0.246
NM_001875.4:c.2048C>T	683	T/I	aCt/aTt	0.385
NM_001875.4:c.2053A>G	685	I/V	Atc/Gtc	0.499
NM_001875.4:c.2057A>C	686	N/T	aAt/aCt	0.7
NM_001875.4:c.2057A>T	686	N/I	aAt/aTt	0.827
NM_001875.4:c.2065C>A	689	R/S	Cgc/Agc	0.938
NM_001875.4:c.2065C>T	689	R/C	Cgc/Tgc	0.943
NM_001875.4:c.2066G>A	689	R/H	cGc/cAc	0.976
NM_001875.4:c.2083G>A	695	G/S	Ggt/Agt	0.958
NM_001875.4:c.2114C>G	705	P/R	cCt/cGt	0.959
NM_001875.4:c.2116A>G	706	T/A	Acc/Gcc	0.398
NM_001875.4:c.2122A>G	708	M/V	Atg/Gtg	0.337
NM_001875.4:c.2138T>C	713	I/T	aTt/aCt	0.965
NM_001875.4:c.2143G>T	715	V/L	Gtg/Ttg	0.936
NM_001875.4:c.2148T>A	716	N/K	aaT/aaA	0.872
NM_001875.4:c.2162G>A	721	R/Q	cGa/cAa	0.947
NM_001875.4:c.2170G>T	724	A/S	Gct/Tct	0.896
NM_001875.4:c.2192G>A	731	G/D	gGc/gAc	0.946
NM_001875.4:c.2206T>G	736	F/V	Ttc/Gtc	0.94
NM_001875.4:c.2207T>C	736	F/S	tTc/tCc	0.857
NM_001875.4:c.2211T>G	737	I/M	atT/atG	0.717
NM_001875.4:c.2212G>T	738	A/S	Gct/Tct	0.727
NM_001875.4:c.2215G>A	739	A/T	Gca/Aca	0.782
NM_001875.4:c.2216C>T	739	A/V	gCa/gTa	0.855
NM_001875.4:c.2220G>T	740	K/N	aaG/aaT	0.799
NM_001875.4:c.2225C>T	742	A/V	gCc/gTc	0.766
NM_001875.4:c.2236C>A	746	P/T	Cca/Aca	0.487
NM_001875.4:c.2252A>G	751	K/R	aAg/aGg	0.403
NM_001875.4:c.2256C>A	752	N/K	aaC/aaA	0.624
NM_001875.4:c.2257G>A	753	V/I	Gtc/Atc	0.493
NM_001875.4:c.2260G>A	754	V/I	Gta/Ata	0.416
NM_001875.4:c.2267G>T	756	G/V	gGg/gTg	0.634
NM_001875.4:c.2275T>A	759	S/T	Tca/Aca	0.389
NM_001875.4:c.2276C>T	759	S/L	tCa/tTa	0.459
NM_001875.4:c.2287G>A	763	E/K	Gaa/Aaa	0.875
NM_001875.4:c.2291C>G	764	P/R	cCt/cGt	0.892
NM_001875.4:c.2294G>A	765	S/N	aGc/aAc	0.544
NM_001875.4:c.2302T>C	768	Y/H	Tac/Cac	0.944
NM_001875.4:c.2305A>G	769	M/V	Atg/Gtg	0.301
NM_001875.4:c.2323C>T	775	R/C	Cgc/Tgc	0.897
NM_001875.4:c.2324G>A	775	R/H	cGc/cAc	0.874
NM_001875.4:c.2324G>T	775	R/L	cGc/cTc	0.885
NM_001875.4:c.2336A>G	779	D/G	gAc/gGc	0.665
NM_001875.4:c.2337C>A	779	D/E	gaC/gaA	0.377
NM_001875.4:c.2338C>T	780	R/C	Cgt/Tgt	0.806
NM_001875.4:c.2339G>A	780	R/H	cGt/cAt	0.863
NM_001875.4:c.2345A>C	782	H/P	cAt/cCt	0.436
NM_001875.4:c.2354C>G	785	S/C	tCt/tGt	0.653
NM_001875.4:c.2357G>A	786	S/N	aGc/aAc	0.278
NM_001875.4:c.2360G>A	787	R/Q	cGa/cAa	0.165
NM_001875.4:c.2368A>G	790	S/G	Agc/Ggc	0.785
NM_001875.4:c.2369G>C	790	S/T	aGc/aCc	0.41
NM_001875.4:c.2372C>T	791	S/F	tCt/tTt	0.697
NM_001875.4:c.2384T>C	795	V/A	gTa/gCa	0.937
NM_001875.4:c.2407C>A	803	R/S	Cgt/Agt	0.93
NM_001875.4:c.2407C>G	803	R/G	Cgt/Ggt	0.948
NM_001875.4:c.2407C>T	803	R/C	Cgt/Tgt	0.942
NM_001875.4:c.2408G>A	803	R/H	cGt/cAt	0.947
NM_001875.4:c.2440C>T	814	R/W	Cgg/Tgg	0.881
NM_001875.4:c.2441G>A	814	R/Q	cGg/cAg	0.894
NM_001875.4:c.2447G>A	816	C/Y	tGc/tAc	0.762
NM_001875.4:c.2453C>T	818	P/L	cCa/cTa	0.688
NM_001875.4:c.2458A>G	820	I/V	Ata/Gta	0.343
NM_001875.4:c.2459T>C	820	I/T	aTa/aCa	0.309
NM_001875.4:c.2462A>C	821	E/A	gAa/gCa	0.345
NM_001875.4:c.2470A>T	824	T/S	Act/Tct	0.327
NM_001875.4:c.2473C>T	825	P/S	Ccc/Tcc	0.138
NM_001875.4:c.2476C>T	826	R/C	Cgt/Tgt	0.379
NM_001875.4:c.2477G>A	826	R/H	cGt/cAt	0.258
NM_001875.4:c.2485A>G	829	M/V	Atg/Gtg	0.372
NM_001875.4:c.2490C>A	830	N/K	aaC/aaA	0.394
NM_001875.4:c.2497T>C	833	W/R	Tgg/Cgg	0.762
NM_001875.4:c.2500C>A	834	P/T	Cca/Aca	0.353
NM_001875.4:c.2503T>G	835	S/A	Tct/Gct	0.309
NM_001875.4:c.2507A>G	836	N/S	aAt/aGt	0.197
NM_001875.4:c.2512G>A	838	D/N	Gat/Aat	0.333
NM_001875.4:c.2512G>C	838	D/H	Gat/Cat	0.585
NM_001875.4:c.2516T>C	839	L/P	cTt/cCt	0.843
NM_001875.4:c.2516T>G	839	L/R	cTt/cGt	0.805
NM_001875.4:c.2525A>G	842	E/G	gAg/gGg	0.728
NM_001875.4:c.2536C>T	846	P/S	Cca/Tca	0.791
NM_001875.4:c.2537C>T	846	P/L	cCa/cTa	0.793
NM_001875.4:c.2543G>A	848	S/N	aGc/aAc	0.569
NM_001875.4:c.2546C>G	849	T/R	aCg/aGg	0.517
NM_001875.4:c.2546C>T	849	T/M	aCg/aTg	0.591
NM_001875.4:c.2548C>T	850	R/C	Cgt/Tgt	0.993
NM_001875.4:c.2549G>A	850	R/H	cGt/cAt	0.991
NM_001875.4:c.2549G>T	850	R/L	cGt/cTt	0.994
NM_001875.4:c.2553C>G	851	I/M	atC/atG	0.292
NM_001875.4:c.2569G>A	857	A/T	Gcc/Acc	0.85
NM_001875.4:c.2572A>G	858	I/V	Att/Gtt	0.299
NM_001875.4:c.2581A>G	861	N/D	Aac/Gac	0.465
NM_001875.4:c.2582A>G	861	N/S	aAc/aGc	0.488
NM_001875.4:c.2582A>T	861	N/I	aAc/aTc	0.635
NM_001875.4:c.2583C>G	861	N/K	aaC/aaG	0.296
NM_001875.4:c.2585T>C	862	M/T	aTg/aCg	0.736
NM_001875.4:c.2587T>A	863	S/T	Tcc/Acc	0.237
NM_001875.4:c.2588C>T	863	S/F	tCc/tTc	0.652
NM_001875.4:c.2594A>T	865	D/V	gAt/gTt	0.942
NM_001875.4:c.2596G>A	866	E/K	Gag/Aag	0.391
NM_001875.4:c.2600T>C	867	I/T	aTt/aCt	0.944
NM_001875.4:c.2608C>T	870	L/F	Ctc/Ttc	0.939
NM_001875.4:c.2611A>T	871	T/S	Aca/Tca	0.762
NM_001875.4:c.2617A>G	873	I/V	Att/Gtt	0.884
NM_001875.4:c.2623A>G	875	K/E	Aag/Gag	0.877
NM_001875.4:c.2631T>G	877	F/L	ttT/ttG	0.908
NM_001875.4:c.2638A>C	880	K/Q	Aag/Cag	0.876
NM_001875.4:c.2642T>C	881	M/T	aTg/aCg	0.917
NM_001875.4:c.2644C>T	882	R/C	Cgt/Tgt	0.791
NM_001875.4:c.2645G>A	882	R/H	cGt/cAt	0.311
NM_001875.4:c.2645G>T	882	R/L	cGt/cTt	0.556
NM_001875.4:c.2654T>C	885	L/S	tTa/tCa	0.48
NM_001875.4:c.2660T>C	887	M/T	aTg/aCg	0.584
NM_001875.4:c.2662G>C	888	E/Q	Gaa/Caa	0.628
NM_001875.4:c.2678G>T	893	G/V	gGc/gTc	0.231
NM_001875.4:c.2684A>T	895	N/I	aAc/aTc	0.472
NM_001875.4:c.2689G>A	897	E/K	Gag/Aag	0.29
NM_001875.4:c.2695A>G	899	M/V	Atg/Gtg	0.233
NM_001875.4:c.2695A>T	899	M/L	Atg/Ttg	0.249
NM_001875.4:c.2696T>C	899	M/T	aTg/aCg	0.369
NM_001875.4:c.2704G>A	902	E/K	Gaa/Aaa	0.717
NM_001875.4:c.2705A>G	902	E/G	gAa/gGa	0.684
NM_001875.4:c.2713A>G	905	K/E	Aaa/Gaa	0.327
NM_001875.4:c.2717G>T	906	R/M	aGg/aTg	0.341
NM_001875.4:c.2719G>A	907	A/T	Gca/Aca	0.879
NM_001875.4:c.2734T>G	912	F/V	Ttc/Gtc	0.955
NM_001875.4:c.2738C>T	913	S/L	tCa/tTa	0.955
NM_001875.4:c.2740G>C	914	D/H	Gat/Cat	0.984
NM_001875.4:c.2743A>G	915	K/E	Aag/Gag	0.616
NM_001875.4:c.2748G>T	916	Q/H	caG/caT	0.624
NM_001875.4:c.2750T>C	917	I/T	aTt/aCt	0.965
NM_001875.4:c.2756A>C	919	K/T	aAa/aCa	0.689
NM_001875.4:c.2758T>C	920	C/R	Tgc/Cgc	0.649
NM_001875.4:c.2771C>G	924	T/S	aCt/aGt	0.348
NM_001875.4:c.2771C>T	924	T/I	aCt/aTt	0.615
NM_001875.4:c.2775G>C	925	E/D	gaG/gaC	0.69
NM_001875.4:c.2776G>T	926	A/S	Gcc/Tcc	0.382
NM_001875.4:c.2780A>G	927	Q/R	cAg/cGg	0.382
NM_001875.4:c.2785A>G	929	R/G	Agg/Ggg	0.927
NM_001875.4:c.2786G>A	929	R/K	aGg/aAg	0.907
NM_001875.4:c.2789A>G	930	E/G	gAg/gGg	0.433
NM_001875.4:c.2789A>T	930	E/V	gAg/gTg	0.443
NM_001875.4:c.2810T>A	937	I/N	aTc/aAc	0.963
NM_001875.4:c.2815C>T	939	P/S	Cct/Tct	0.922
NM_001875.4:c.2822T>C	941	V/A	gTt/gCt	0.969
NM_001875.4:c.2845G>A	949	A/T	Gca/Aca	0.958
NM_001875.4:c.2860G>T	954	V/L	Gta/Tta	0.32
NM_001875.4:c.2863A>G	955	T/A	Aca/Gca	0.978
NM_001875.4:c.2870A>G	957	Y/C	tAt/tGt	0.982
NM_001875.4:c.2875T>C	959	Y/H	Tat/Cat	0.972
NM_001875.4:c.2876A>G	959	Y/C	tAt/tGt	0.99
NM_001875.4:c.2887A>G	963	N/D	Aat/Gat	0.591
NM_001875.4:c.2891G>T	964	G/V	gGt/gTt	0.922
NM_001875.4:c.2908A>G	970	N/D	Aat/Gat	0.28
NM_001875.4:c.2909A>G	970	N/S	aAt/aGt	0.259
NM_001875.4:c.2916T>A	972	D/E	gaT/gaA	0.43
NM_001875.4:c.2917G>C	973	D/H	Gac/Cac	0.707
NM_001875.4:c.2920C>A	974	H/N	Cat/Aat	0.267
NM_001875.4:c.2921A>G	974	H/R	cAt/cGt	0.294
NM_001875.4:c.2924G>C	975	G/A	gGa/gCa	0.822
NM_001875.4:c.2932G>A	978	V/M	Gtg/Atg	0.926
NM_001875.4:c.2944G>A	982	G/S	Ggt/Agt	0.998
NM_001875.4:c.2945G>C	982	G/A	gGt/gCt	0.969
NM_001875.4:c.2945G>T	982	G/V	gGt/gTt	0.982
NM_001875.4:c.2987C>T	996	A/V	gCt/gTt	0.858
NM_001875.4:c.2993C>T	998	S/F	tCt/tTt	0.899
NM_001875.4:c.3001C>T	1001	R/C	Cgc/Tgc	0.755
NM_001875.4:c.3010C>T	1004	R/C	Cgt/Tgt	0.854
NM_001875.4:c.3011G>A	1004	R/H	cGt/cAt	0.872
NM_001875.4:c.3020G>A	1007	G/D	gGc/gAc	0.881
NM_001875.4:c.3025A>C	1009	K/Q	Aag/Cag	0.582
NM_001875.4:c.3029C>T	1010	T/M	aCg/aTg	0.698
NM_001875.4:c.3032T>C	1011	V/A	gTg/gCg	0.843
NM_001875.4:c.3045C>G	1015	C/W	tgC/tgG	0.725
NM_001875.4:c.3047A>G	1016	N/S	aAt/aGt	0.892
NM_001875.4:c.3065C>T	1022	T/I	aCa/aTa	0.885
NM_001875.4:c.3085A>C	1029	K/Q	Aaa/Caa	0.407
NM_001875.4:c.3095T>A	1032	F/Y	tTt/tAt	0.897
NM_001875.4:c.3119T>C	1040	I/T	aTc/aCc	0.921
NM_001875.4:c.3121C>A	1041	L/I	Cta/Ata	0.796
NM_001875.4:c.3121C>G	1041	L/V	Cta/Gta	0.84
NM_001875.4:c.3127A>G	1043	I/V	Atc/Gtc	0.438
NM_001875.4:c.3129C>G	1043	I/M	atC/atG	0.896
NM_001875.4:c.3131A>G	1044	Y/C	tAc/tGc	0.654
NM_001875.4:c.3138G>C	1046	Q/H	caG/caC	0.337
NM_001875.4:c.3145T>G	1049	C/G	Tgt/Ggt	0.82
NM_001875.4:c.3148G>C	1050	G/R	Ggt/Cgt	0.31
NM_001875.4:c.3149G>A	1050	G/D	gGt/gAt	0.191
NM_001875.4:c.3162A>G	1054	I/M	atA/atG	0.613
NM_001875.4:c.3167T>C	1056	V/A	gTt/gCt	0.87
NM_001875.4:c.3181C>G	1061	P/A	Cca/Gca	0.814
NM_001875.4:c.3185A>G	1062	N/S	aAc/aGc	0.876
NM_001875.4:c.3194C>A	1065	A/E	gCa/gAa	0.938
NM_001875.4:c.3196G>C	1066	V/L	Gtt/Ctt	0.481
NM_001875.4:c.3196G>T	1066	V/F	Gtt/Ttt	0.686
NM_001875.4:c.3199C>T	1067	P/S	Cct/Tct	0.655
NM_001875.4:c.3200C>T	1067	P/L	cCt/cTt	0.849
NM_001875.4:c.3205T>C	1069	Y/H	Tac/Cac	0.347
NM_001875.4:c.3208A>G	1070	K/E	Aag/Gag	0.385
NM_001875.4:c.3210G>C	1070	K/N	aaG/aaC	0.489
NM_001875.4:c.3217G>A	1073	V/I	Gtc/Atc	0.605
NM_001875.4:c.3223A>G	1075	I/V	Atc/Gtc	0.482
NM_001875.4:c.3232A>T	1078	T/S	Aca/Tca	0.947
NM_001875.4:c.3242T>C	1081	L/P	cTg/cCg	0.543
NM_001875.4:c.3250G>A	1084	D/N	Gac/Aac	0.693
NM_001875.4:c.3250G>C	1084	D/H	Gac/Cac	0.837
NM_001875.4:c.3265C>T	1089	R/C	Cgc/Tgc	0.899
NM_001875.4:c.3266G>A	1089	R/H	cGc/cAc	0.913
NM_001875.4:c.3269C>T	1090	S/F	tCc/tTc	0.493
NM_001875.4:c.3271A>G	1091	I/V	Atc/Gtc	0.341
NM_001875.4:c.3272T>G	1091	I/S	aTc/aGc	0.425
NM_001875.4:c.3281C>A	1094	A/D	gCt/gAt	0.486
NM_001875.4:c.3281C>T	1094	A/V	gCt/gTt	0.482
NM_001875.4:c.3292G>A	1098	E/K	Gag/Aag	0.4
NM_001875.4:c.3310G>A	1104	A/T	Gca/Aca	0.848
NM_001875.4:c.3313C>T	1105	P/S	Cct/Tct	0.494
NM_001875.4:c.3340G>A	1114	E/K	Gaa/Aaa	0.563
NM_001875.4:c.3349G>A	1117	E/K	Gaa/Aaa	0.321
NM_001875.4:c.3355G>A	1119	A/T	Gca/Aca	0.64
NM_001875.4:c.3355G>T	1119	A/S	Gca/Tca	0.714
NM_001875.4:c.3358A>G	1120	K/E	Aag/Gag	0.233
NM_001875.4:c.3365T>G	1122	V/G	gTg/gGg	0.914
NM_001875.4:c.3368A>T	1123	D/V	gAc/gTc	0.556
NM_001875.4:c.3373C>A	1125	P/T	Ccc/Acc	0.897
NM_001875.4:c.3376T>G	1126	C/G	Tgc/Ggc	0.902
NM_001875.4:c.3395A>G	1132	Y/C	tAt/tGt	0.914
NM_001875.4:c.3398T>C	1133	V/A	gTt/gCt	0.922
NM_001875.4:c.3403A>T	1135	S/C	Agt/Tgt	0.966
NM_001875.4:c.3407G>A	1136	G/E	gGg/gAg	0.98
NM_001875.4:c.3412G>C	1138	A/P	Gct/Cct	0.972
NM_001875.4:c.3416T>C	1139	M/T	aTg/aCg	0.981
NM_001875.4:c.3422T>C	1141	V/A	gTg/gCg	0.938
NM_001875.4:c.3433G>A	1145	E/K	Gag/Aag	0.481
NM_001875.4:c.3439G>A	1147	E/K	Gag/Aag	0.896
NM_001875.4:c.3451T>C	1151	F/L	Ttc/Ctc	0.842
NM_001875.4:c.3464C>G	1155	A/G	gCg/gGg	0.84
NM_001875.4:c.3464C>T	1155	A/V	gCg/gTg	0.916
NM_001875.4:c.3466A>T	1156	T/S	Act/Tct	0.519
NM_001875.4:c.3472G>A	1158	V/I	Gtt/Att	0.631
NM_001875.4:c.3508G>T	1170	V/F	Gtt/Ttt	0.5
NM_001875.4:c.3514G>A	1172	G/R	Ggg/Agg	0.782
NM_001875.4:c.3521G>A	1174	R/Q	cGa/cAa	0.757
NM_001875.4:c.3523G>C	1175	E/Q	Gaa/Caa	0.902
NM_001875.4:c.3526G>A	1176	V/I	Gta/Ata	0.528
NM_001875.4:c.3527T>C	1176	V/A	gTa/gCa	0.905
NM_001875.4:c.3532A>C	1178	M/L	Atg/Ctg	0.423
NM_001875.4:c.3536A>C	1179	D/A	gAc/gCc	0.964
NM_001875.4:c.3538G>A	1180	A/T	Gct/Act	0.896
NM_001875.4:c.3539C>T	1180	A/V	gCt/gTt	0.783
NM_001875.4:c.3541G>A	1181	V/I	Gtt/Att	0.631
NM_001875.4:c.3551A>T	1184	D/V	gAt/gTt	0.505
NM_001875.4:c.3552T>G	1184	D/E	gaT/gaG	0.253
NM_001875.4:c.3557G>A	1186	R/K	aGg/aAg	0.333
NM_001875.4:c.3566C>T	1189	S/F	tCt/tTt	0.44
NM_001875.4:c.3568C>T	1190	H/Y	Cat/Tat	0.555
NM_001875.4:c.3569A>G	1190	H/R	cAt/cGt	0.885
NM_001875.4:c.3574A>G	1192	I/V	Atc/Gtc	0.323
NM_001875.4:c.3580G>C	1194	E/Q	Gaa/Caa	0.908
NM_001875.4:c.3596C>G	1199	A/G	gCa/gGa	0.899
NM_001875.4:c.3596C>T	1199	A/V	gCa/gTa	0.941
NM_001875.4:c.3608C>T	1203	S/L	tCg/tTg	0.966
NM_001875.4:c.3619A>C	1207	T/P	Act/Cct	0.92
NM_001875.4:c.3622C>A	1208	L/M	Ctg/Atg	0.609
NM_001875.4:c.3626T>C	1209	M/T	aTg/aCg	0.606
NM_001875.4:c.3634A>G	1212	T/A	Aca/Gca	0.395
NM_001875.4:c.3637C>A	1213	Q/K	Caa/Aaa	0.893
NM_001875.4:c.3643A>G	1215	I/V	Atc/Gtc	0.696
NM_001875.4:c.3655G>A	1219	A/T	Gcc/Acc	0.421
NM_001875.4:c.3661G>A	1221	E/K	Gaa/Aaa	0.459
NM_001875.4:c.3662A>G	1221	E/G	gAa/gGa	0.795
NM_001875.4:c.3672G>T	1224	K/N	aaG/aaT	0.718
NM_001875.4:c.3675T>A	1225	D/E	gaT/gaA	0.34
NM_001875.4:c.3682C>T	1228	R/W	Cgg/Tgg	0.564
NM_001875.4:c.3683G>A	1228	R/Q	cGg/cAg	0.534
NM_001875.4:c.3687G>T	1229	K/N	aaG/aaT	0.73
NM_001875.4:c.3689T>A	1230	I/N	aTt/aAt	0.959
NM_001875.4:c.3706A>G	1236	I/V	Atc/Gtc	0.682
NM_001875.4:c.3710C>A	1237	S/Y	tCt/tAt	0.841
NM_001875.4:c.3710C>G	1237	S/C	tCt/tGt	0.713
NM_001875.4:c.3715C>G	1239	P/A	Cca/Gca	0.871
NM_001875.4:c.3724G>A	1242	V/I	Gtc/Atc	0.327
NM_001875.4:c.3736G>A	1246	V/I	Gtc/Atc	0.578
NM_001875.4:c.3740A>C	1247	K/T	aAa/aCa	0.486
NM_001875.4:c.3742G>A	1248	G/R	Gga/Aga	0.807
NM_001875.4:c.3751G>A	1251	V/I	Gtc/Atc	0.496
NM_001875.4:c.3757G>A	1253	V/M	Gtg/Atg	0.803
NM_001875.4:c.3778G>A	1260	A/T	Gct/Act	0.913
NM_001875.4:c.3793C>T	1265	P/S	Ccc/Tcc	0.936
NM_001875.4:c.3796T>C	1266	F/L	Ttt/Ctt	0.9
NM_001875.4:c.3798T>A	1266	F/L	ttT/ttA	0.782
NM_001875.4:c.3818T>A	1273	V/D	gTt/gAt	0.905
NM_001875.4:c.3827T>C	1276	I/T	aTt/aCt	0.719
NM_001875.4:c.3836C>T	1279	A/V	gCc/gTc	0.901
NM_001875.4:c.3839C>A	1280	T/N	aCc/aAc	0.821
NM_001875.4:c.3847A>T	1283	M/L	Atg/Ttg	0.453
NM_001875.4:c.3851T>C	1284	I/T	aTt/aCt	0.107
NM_001875.4:c.3851T>G	1284	I/S	aTt/aGt	0.389
NM_001875.4:c.3856G>A	1286	E/K	Gag/Aag	0.141
NM_001875.4:c.3863T>C	1288	V/A	gTt/gCt	0.474
NM_001875.4:c.3875A>G	1292	H/R	cAt/cGt	0.036
NM_001875.4:c.3886T>A	1296	L/M	Ttg/Atg	0.236
NM_001875.4:c.3887T>C	1296	L/S	tTg/tCg	0.295
NM_001875.4:c.3891C>A	1297	D/E	gaC/gaA	0.044
NM_001875.4:c.3891C>G	1297	D/E	gaC/gaG	0.044
NM_001875.4:c.3893A>G	1298	H/R	cAt/cGt	0.068
NM_001875.4:c.3895C>T	1299	P/S	Ccc/Tcc	0.288
NM_001875.4:c.3905C>T	1302	P/L	cCt/cTt	0.482
NM_001875.4:c.3914A>G	1305	Y/C	tAt/tGt	0.851
NM_001875.4:c.3928G>C	1310	A/P	Gct/Cct	0.611
NM_001875.4:c.3928G>T	1310	A/S	Gct/Tct	0.217
NM_001875.4:c.3929C>T	1310	A/V	gCt/gTt	0.278
NM_001875.4:c.3931C>T	1311	P/S	Ccc/Tcc	0.76
NM_001875.4:c.3932C>T	1311	P/L	cCc/cTc	0.885
NM_001875.4:c.3946C>T	1316	P/S	Ccc/Tcc	0.411
NM_001875.4:c.3947C>T	1316	P/L	cCc/cTc	0.618
NM_001875.4:c.3949C>T	1317	R/W	Cgg/Tgg	0.813
NM_001875.4:c.3950G>A	1317	R/Q	cGg/cAg	0.568
NM_001875.4:c.3952T>G	1318	L/V	Ttg/Gtg	0.658
NM_001875.4:c.3955A>G	1319	R/G	Agg/Ggg	0.516
NM_001875.4:c.3956G>A	1319	R/K	aGg/aAg	0.602
NM_001875.4:c.3961G>C	1321	A/P	Gct/Cct	0.866
NM_001875.4:c.3974T>G	1325	L/R	cTg/cGg	0.979
NM_001875.4:c.3995C>A	1332	T/N	aCt/aAt	0.913
NM_001875.4:c.3998G>A	1333	G/E	gGa/gAa	0.98
NM_001875.4:c.4019A>G	1340	E/G	gAa/gGa	0.347
NM_001875.4:c.4021G>C	1341	G/R	Ggt/Cgt	0.069
NM_001875.4:c.4022G>T	1341	G/V	gGt/gTt	0.192
NM_001875.4:c.4025T>C	1342	I/T	aTt/aCt	0.439
NM_001875.4:c.4027C>A	1343	H/N	Cat/Aat	0.35
NM_001875.4:c.4027C>T	1343	H/Y	Cat/Tat	0.362
NM_001875.4:c.4033G>A	1345	A/T	Gcc/Acc	0.938
NM_001875.4:c.4048A>G	1350	M/V	Atg/Gtg	0.379
NM_001875.4:c.4051C>T	1351	L/F	Ctt/Ttt	0.82
NM_001875.4:c.4057A>G	1353	T/A	Aca/Gca	0.448
NM_001875.4:c.4063T>G	1355	F/V	Ttt/Gtt	0.609
NM_001875.4:c.4066A>G	1356	K/E	Aag/Gag	0.25
NM_001875.4:c.4072C>A	1358	P/T	Ccc/Acc	0.859
NM_001875.4:c.4072C>G	1358	P/A	Ccc/Gcc	0.839
NM_001875.4:c.4081G>T	1361	G/C	Ggc/Tgc	0.846
NM_001875.4:c.4090A>G	1364	I/V	Ata/Gta	0.271
NM_001875.4:c.4097T>C	1366	I/T	aTc/aCc	0.826
NM_001875.4:c.4110C>G	1370	F/L	ttC/ttG	0.421
NM_001875.4:c.4111C>T	1371	R/W	Cgg/Tgg	0.749
NM_001875.4:c.4112G>A	1371	R/Q	cGg/cAg	0.356
NM_001875.4:c.4118G>T	1373	R/I	aGa/aTa	0.384
NM_001875.4:c.4126G>A	1376	G/S	Ggt/Agt	0.275
NM_001875.4:c.4127G>A	1376	G/D	gGt/gAt	0.242
NM_001875.4:c.4144C>T	1382	H/Y	Cac/Tac	0.274
NM_001875.4:c.4148A>G	1383	N/S	aAt/aGt	0.232
NM_001875.4:c.4154G>A	1385	G/D	gGt/gAt	0.966
NM_001875.4:c.4172C>T	1391	T/M	aCg/aTg	0.914
NM_001875.4:c.4177G>A	1393	A/T	Gcc/Acc	0.629
NM_001875.4:c.4183T>A	1395	S/T	Tca/Aca	0.426
NM_001875.4:c.4190G>T	1397	W/L	tGg/tTg	0.523
NM_001875.4:c.4191G>T	1397	W/C	tgG/tgT	0.785
NM_001875.4:c.4197C>A	1399	N/K	aaC/aaA	0.273
NM_001875.4:c.4198G>A	1400	A/T	Gcc/Acc	0.311
NM_001875.4:c.4217C>A	1406	T/N	aCc/aAc	0.208
NM_001875.4:c.4220C>T	1407	P/L	cCa/cTa	0.364
NM_001875.4:c.4225G>A	1409	A/T	Gca/Aca	0.442
NM_001875.4:c.4231C>T	1411	P/S	Ccg/Tcg	0.624
NM_001875.4:c.4232C>T	1411	P/L	cCg/cTg	0.729
NM_001875.4:c.4237C>G	1413	Q/E	Caa/Gaa	0.356
NM_001875.4:c.4243G>C	1415	G/R	Gga/Cga	0.432
NM_001875.4:c.4252C>G	1418	P/A	Ccc/Gcc	0.282
NM_001875.4:c.4252C>T	1418	P/S	Ccc/Tcc	0.284
NM_001875.4:c.4255A>G	1419	S/G	Agc/Ggc	0.252
NM_001875.4:c.4267A>G	1423	I/V	Atc/Gtc	0.21
NM_001875.4:c.4267A>T	1423	I/F	Atc/Ttc	0.406
NM_001875.4:c.4273A>C	1425	K/Q	Aaa/Caa	0.413
NM_001875.4:c.4275A>C	1425	K/N	aaA/aaC	0.218
NM_001875.4:c.4280T>C	1427	I/T	aTt/aCt	0.837
NM_001875.4:c.4284A>T	1428	R/S	agA/agT	0.132
NM_001875.4:c.4289G>A	1430	G/D	gGc/gAc	0.783
NM_001875.4:c.4292G>A	1431	S/N	aGc/aAc	0.231
NM_001875.4:c.4292G>T	1431	S/I	aGc/aTc	0.227
NM_001875.4:c.4303G>A	1435	V/M	Gtg/Atg	0.704
NM_001875.4:c.4312C>A	1438	L/I	Ctt/Att	0.51
NM_001875.4:c.4325A>C	1442	N/T	aAc/aCc	0.492
NM_001875.4:c.4326C>A	1442	N/K	aaC/aaA	0.54
NM_001875.4:c.4331A>C	1444	K/T	aAa/aCa	0.426
NM_001875.4:c.4341T>A	1447	H/Q	caT/caA	0.217
NM_001875.4:c.4343A>G	1448	D/G	gAt/gGt	0.787
NM_001875.4:c.4345A>G	1449	N/D	Aat/Gat	0.696
NM_001875.4:c.4358G>A	1453	R/Q	cGg/cAg	0.925
NM_001875.4:c.4363A>C	1455	T/P	Aca/Cca	0.693
NM_001875.4:c.4364C>T	1455	T/I	aCa/aTa	0.461
NM_001875.4:c.4381A>C	1461	I/L	Atc/Ctc	0.452
NM_001875.4:c.4385C>T	1462	P/L	cCt/cTt	0.734
NM_001875.4:c.4394C>T	1465	T/I	aCt/aTt	0.843
NM_001875.4:c.4403A>G	1468	Q/R	cAg/cGg	0.383
NM_001875.4:c.4412A>G	1471	K/R	aAa/aGa	0.453
NM_001875.4:c.4412A>T	1471	K/I	aAa/aTa	0.634
NM_001875.4:c.4414C>G	1472	L/V	Ctt/Gtt	0.491
NM_001875.4:c.4414C>T	1472	L/F	Ctt/Ttt	0.613
NM_001875.4:c.4415T>A	1472	L/H	cTt/cAt	0.879
NM_001875.4:c.4441C>T	1481	R/C	Cgc/Tgc	0.365
NM_001875.4:c.4442G>A	1481	R/H	cGc/cAc	0.277
NM_001875.4:c.4442G>C	1481	R/P	cGc/cCc	0.459
NM_001875.4:c.4442G>T	1481	R/L	cGc/cTc	0.336
NM_001875.4:c.4446G>T	1482	K/N	aaG/aaT	0.132
NM_001875.4:c.4457A>G	1486	K/R	aAg/aGg	0.193
NM_001875.4:c.4459A>G	1487	S/G	Agt/Ggt	0.597
NM_001875.4:c.4468C>T	1490	H/Y	Cac/Tac	0.57
NM_001875.4:c.4496C>T	1499	A/V	gCa/gTa	0.207

## Sheet: Citrin_Patients
Table 9.7. REVEL scores of citrin missense variants found in patients with citrin deficiency
Sequence Variant	Protein_position	Amino_acids	Codons	REVEL_score		Strength of evidence for sequence variant pathogenicity according to Pejaver et al. (PMID: 36413997)
NM_014251.2:c.1958A>G	653	K/R	aAa/aGa	0.418		REVEL score	Evidence Strength	Number of Variants	Fraction of Variants
NM_014251.2:c.1945G>C	649	G/R	Ggg/Cgg	0.804		≥0.932	Path Strong	5	0.0819672
NM_014251.2:c.1910T>C	637	V/A	gTt/gCt	0.595		0.932>Score≥0.773	Path Moderate	22	0.360656
NM_014251.2:c.1823A>G	608	Y/C	tAc/tGc	0.809		0.773>Score≥0.644	Path Supporting	8	0.131148
NM_014251.2:c.1801G>A	601	E/K	Gaa/Aaa	0.887		0.644>Score>0.290	Ideterminate	19	0.311475
NM_014251.2:c.1793T>G	598	L/R	cTg/cGg	0.854		0.290≥Score>0.183	Benign Supporting	4	0.0655738
NM_014251.2:c.1775A>C	592	Q/P	cAg/cCg	0.865		0.183≥Score>0.016	Benign Moderate	3	0.0491803
NM_014251.2:c.1763G>A	588	R/Q	cGa/cAa	0.832		0.016≥Score>0.003	Benign Strong	0	0
NM_014251.2:c.1754G>A	585	R/H	cGt/cAt	0.834		≤0.003	Benign Very Strong	0	0
NM_014251.2:c.1660G>A	554	A/T	Gct/Act	0.282				61
NM_014251.2:c.1658G>A	553	R/Q	cGg/cAg	0.728
NM_014251.2:c.1637C>T	546	T/M	aCg/aTg	0.902
NM_014251.2:c.1618C>T	540	P/S	Cct/Tct	0.92
NM_014251.2:c.1592G>A	531	G/D	gGt/gAt	0.932
NM_014251.2:c.1547G>A	516	G/E	gGg/gAg	0.591
NM_014251.2:c.1505C>T	502	P/L	cCg/cTg	0.754
NM_014251.2:c.1495A>G	499	I/V	Atc/Gtc	0.564
NM_014251.2:c.1478A>G	493	D/G	gAc/gGc	0.897
NM_014251.2:c.1465T>C	489	C/R	Tgc/Cgc	0.838
NM_014251.2:c.1420G>A	474	V/M	Gtg/Atg	0.596
NM_014251.2:c.1393G>T	465	G/C	Ggt/Tgt	0.848
NM_014251.2:c.1357A>G	453	K/E	Aag/Gag	0.956
NM_014251.2:c.1354G>A	452	V/I	Gtc/Atc	0.592
NM_014251.2:c.1336A>C	446	T/P	Aca/Cca	0.967
NM_014251.2:c.1313C>T	438	A/V	gCt/gTt	0.778
NM_014251.2:c.1267G>A	423	D/N	Gat/Aat	0.292
NM_014251.2:c.1231G>A	411	V/M	Gtg/Atg	0.383
NM_014251.2:c.1177G>A	393	G/S	Ggt/Agt	0.945
NM_014251.2:c.1151A>T	384	Y/F	tAt/tTt	0.319
NM_014251.2:c.1147C>T	383	R/C	Cgc/Tgc	0.872
NM_014251.2:c.1088G>T	363	G/V	gGc/gTc	0.75
NM_014251.2:c.1070A>G	357	Q/R	cAg/cGg	0.968
NM_014251.2:c.1064G>A	355	R/Q	cGa/cAa	0.916
NM_014251.2:c.1063C>G	355	R/G	Cga/Gga	0.918
NM_014251.2:c.1048G>A	350	D/N	Gat/Aat	0.808
NM_014251.2:c.922G>A	308	A/T	Gcc/Acc	0.149
NM_014251.2:c.874C>T	292	R/W	Cgg/Tgg	0.604
NM_014251.2:c.869T>C	290	I/T	aTt/aCt	0.777
NM_014251.2:c.848G>A	283	G/E	gGa/gAa	0.709
NM_014251.2:c.809A>G	270	D/G	gAc/gGc	0.802
NM_014251.2:c.790G>A	264	V/I	Gtt/Att	0.672
NM_014251.2:c.701G>C	234	R/T	aGa/aCa	0.66
NM_014251.2:c.635C>T	212	S/F	tCc/tTc	0.642
NM_014251.2:c.614C>T	205	A/V	gCt/gTt	0.409
NM_014251.2:c.571C>T	191	R/C	Cgc/Tgc	0.625
NM_014251.2:c.508C>T	170	R/W	Cgg/Tgg	0.378
NM_014251.2:c.454A>G	152	T/A	Act/Gct	0.496
NM_014251.2:c.421G>A	141	E/K	Gaa/Aaa	0.099
NM_014251.2:c.415G>A	139	G/R	Gga/Aga	0.816
NM_014251.2:c.401T>A	134	V/E	gTg/gAg	0.779
NM_014251.2:c.332A>G	111	D/G	gAt/gGt	0.651
NM_014251.2:c.193G>A	65	V/M	Gtg/Atg	0.19
NM_014251.2:c.185G>A	62	S/N	aGt/aAt	0.12
NM_014251.2:c.173T>C	58	V/A	gTg/gCg	0.397
NM_014251.2:c.158C>T	53	P/L	cCt/cTt	0.242
NM_014251.2:c.135G>C	45	L/F	ttG/ttC	0.684
NM_014251.2:c.107C>G	36	S/C	tCc/tGc	0.351
NM_014251.2:c.79A>G	27	I/V	Att/Gtt	0.263
NM_014251.2:c.73G>A	25	A/T	Gca/Aca	0.789
NM_014251.2:c.2T>C	1	M/T	aTg/aCg	0.542
NM_014251.2:c.2T>C	1	M/T	aTg/aCg	0.542

## Sheet: Citrin_Tumors
Table 9.8. REVEL scores of citrin missense variants found in tumors
Sequence Variant	Protein_position	Amino_acids	Codons	REVEL_score		Strength of evidence for sequence variant pathogenicity according to Pejaver et al. (PMID: 36413997)
NM_014251.2:c.2024C>T	675	P/L	cCa/cTa	0.171		REVEL score	Evidence Strength	Number of Variants	Fraction of Variants
NM_014251.2:c.2023C>T	675	P/S	Cca/Tca	0.247		≥0.932	Path Strong	12	0.0413793
NM_014251.2:c.2018G>T	673	G/V	gGa/gTa	0.131		0.932>Score≥0.773	Path Moderate	58	0.2
NM_014251.2:c.2011A>G	671	I/V	Att/Gtt	0.163		0.773>Score≥0.644	Path Supporting	56	0.193103
NM_014251.2:c.2007G>T	669	K/N	aaG/aaT	0.093		0.644>Score>0.290	Ideterminate	124	0.427586
NM_014251.2:c.2006A>C	669	K/T	aAg/aCg	0.113		0.290≥Score>0.183	Benign Supporting	20	0.0689655
NM_014251.2:c.1999A>T	667	T/S	Acc/Tcc	0.196		0.183≥Score>0.016	Benign Moderate	20	0.0689655
NM_014251.2:c.1996T>A	666	S/T	Tct/Act	0.132		0.016≥Score>0.003	Benign Strong	0	0
NM_014251.2:c.1991C>T	664	S/L	tCa/tTa	0.349		≤0.003	Benign Very Strong	0	0
NM_014251.2:c.1982T>C	661	F/S	tTc/tCc	0.684				290
NM_014251.2:c.1978C>A	660	L/I	Ctc/Atc	0.262
NM_014251.2:c.1976C>T	659	P/L	cCt/cTt	0.793
NM_014251.2:c.1970A>G	657	Y/C	tAc/tGc	0.163
NM_014251.2:c.1951G>C	651	E/Q	Gaa/Caa	0.679
NM_014251.2:c.1945G>C	649	G/R	Ggg/Cgg	0.804
NM_014251.2:c.1937C>T	646	T/I	aCa/aTa	0.535
NM_014251.2:c.1936A>G	646	T/A	Aca/Gca	0.651
NM_014251.2:c.1900C>T	634	P/S	Cct/Tct	0.313
NM_014251.2:c.1895C>G	632	P/R	cCg/cGg	0.354
NM_014251.2:c.1894C>A	632	P/T	Ccg/Acg	0.389
NM_014251.2:c.1881C>G	627	I/M	atC/atG	0.258
NM_014251.2:c.1864G>T	622	V/F	Gtt/Ttt	0.244
NM_014251.2:c.1853G>T	618	G/V	gGa/gTa	0.529
NM_014251.2:c.1851G>T	617	M/I	atG/atT	0.211
NM_014251.2:c.1828G>T	610	D/Y	Gat/Tat	0.772
NM_014251.2:c.1823A>T	608	Y/F	tAc/tTc	0.485
NM_014251.2:c.1816T>C	606	W/R	Tgg/Cgg	0.506
NM_014251.2:c.1814G>A	605	R/Q	cGa/cAa	0.392
NM_014251.2:c.1814G>T	605	R/L	cGa/cTa	0.604
NM_014251.2:c.1801G>A	601	E/K	Gaa/Aaa	0.887
NM_014251.2:c.1796C>T	599	T/I	aCt/aTt	0.782
NM_014251.2:c.1793T>G	598	L/R	cTg/cGg	0.854
NM_014251.2:c.1783G>A	595	V/I	Gta/Ata	0.398
NM_014251.2:c.1781G>T	594	G/V	gGt/gTt	0.864
NM_014251.2:c.1766C>T	589	S/F	tCc/tTc	0.821
NM_014251.2:c.1763G>A	588	R/Q	cGa/cAa	0.832
NM_014251.2:c.1759T>A	587	F/I	Ttt/Att	0.604
NM_014251.2:c.1754G>A	585	R/H	cGt/cAt	0.834
NM_014251.2:c.1753C>T	585	R/C	Cgt/Tgt	0.883
NM_014251.2:c.1739A>G	580	K/R	aAg/aGg	0.666
NM_014251.2:c.1736G>T	579	W/L	tGg/tTg	0.699
NM_014251.2:c.1712G>T	571	R/L	cGt/cTt	0.514
NM_014251.2:c.1711C>T	571	R/C	Cgt/Tgt	0.507
NM_014251.2:c.1708C>A	570	L/M	Ctg/Atg	0.332
NM_014251.2:c.1690G>A	564	D/N	Gac/Aac	0.634
NM_014251.2:c.1690G>T	564	D/Y	Gac/Tac	0.869
NM_014251.2:c.1689A>G	563	I/M	atA/atG	0.133
NM_014251.2:c.1685T>C	562	V/A	gTg/gCg	0.754
NM_014251.2:c.1682G>C	561	G/A	gGa/gCa	0.903
NM_014251.2:c.1681G>A	561	G/R	Gga/Aga	0.89
NM_014251.2:c.1679G>T	560	S/I	aGc/aTc	0.436
NM_014251.2:c.1655C>T	552	A/V	gCc/gTc	0.677
NM_014251.2:c.1647G>T	549	Q/H	caG/caT	0.857
NM_014251.2:c.1632C>G	544	I/M	atC/atG	0.749
NM_014251.2:c.1630A>T	544	I/F	Atc/Ttc	0.89
NM_014251.2:c.1625A>T	542	D/V	gAt/gTt	0.944
NM_014251.2:c.1615A>G	539	T/A	Acc/Gcc	0.771
NM_014251.2:c.1598C>T	533	P/L	cCt/cTt	0.576
NM_014251.2:c.1591G>T	531	G/C	Ggt/Tgt	0.945
NM_014251.2:c.1583C>T	528	A/V	gCc/gTc	0.621
NM_014251.2:c.1580G>A	527	G/D	gGt/gAt	0.938
NM_014251.2:c.1579G>A	527	G/S	Ggt/Agt	0.895
NM_014251.2:c.1576G>T	526	A/S	Gct/Tct	0.495
NM_014251.2:c.1575A>T	525	L/F	ttA/ttT	0.232
NM_014251.2:c.1565G>C	522	S/T	aGc/aCc	0.148
NM_014251.2:c.1562G>A	521	G/E	gGa/gAa	0.46
NM_014251.2:c.1552G>A	518	V/I	Gtt/Att	0.139
NM_014251.2:c.1546G>T	516	G/W	Ggg/Tgg	0.723
NM_014251.2:c.1529C>T	510	S/F	tCc/tTc	0.312
NM_014251.2:c.1516C>T	506	H/Y	Cat/Tat	0.599
NM_014251.2:c.1514C>A	505	A/D	gCt/gAt	0.705
NM_014251.2:c.1513G>A	505	A/T	Gct/Act	0.799
NM_014251.2:c.1504C>T	502	P/S	Ccg/Tcg	0.672
NM_014251.2:c.1493C>T	498	A/V	gCc/gTc	0.838
NM_014251.2:c.1484C>A	495	P/H	cCt/cAt	0.921
NM_014251.2:c.1484C>T	495	P/L	cCt/cTt	0.848
NM_014251.2:c.1483C>G	495	P/A	Cct/Gct	0.892
NM_014251.2:c.1474C>T	492	R/W	Cgg/Tgg	0.845
NM_014251.2:c.1466G>T	489	C/F	tGc/tTc	0.848
NM_014251.2:c.1457C>T	486	A/V	gCc/gTc	0.63
NM_014251.2:c.1454G>A	485	G/D	gGt/gAt	0.945
NM_014251.2:c.1451A>T	484	K/M	aAg/aTg	0.945
NM_014251.2:c.1450A>G	484	K/E	Aag/Gag	0.92
NM_014251.2:c.1441G>A	481	G/R	Ggg/Agg	0.892
NM_014251.2:c.1441G>T	481	G/W	Ggg/Tgg	0.926
NM_014251.2:c.1427A>G	476	D/G	gAc/gGc	0.825
NM_014251.2:c.1423C>T	475	R/W	Cgg/Tgg	0.711
NM_014251.2:c.1420G>A	474	V/M	Gtg/Atg	0.596
NM_014251.2:c.1409C>A	470	A/D	gCt/gAt	0.883
NM_014251.2:c.1409C>T	470	A/V	gCt/gTt	0.613
NM_014251.2:c.1408G>A	470	A/T	Gct/Act	0.744
NM_014251.2:c.1408G>T	470	A/S	Gct/Tct	0.675
NM_014251.2:c.1406G>A	469	S/N	aGt/aAt	0.439
NM_014251.2:c.1406G>T	469	S/I	aGt/aTt	0.735
NM_014251.2:c.1400G>T	467	R/L	cGa/cTa	0.495
NM_014251.2:c.1399C>G	467	R/G	Cga/Gga	0.549
NM_014251.2:c.1396C>T	466	P/S	Cct/Tct	0.442
NM_014251.2:c.1393G>T	465	G/C	Ggt/Tgt	0.848
NM_014251.2:c.1383A>T	461	E/D	gaA/gaT	0.522
NM_014251.2:c.1381G>C	461	E/Q	Gaa/Caa	0.577
NM_014251.2:c.1379G>A	460	G/E	gGa/gAa	0.836
NM_014251.2:c.1375G>A	459	A/T	Gca/Aca	0.722
NM_014251.2:c.1373T>A	458	V/E	gTg/gAg	0.927
NM_014251.2:c.1372G>A	458	V/M	Gtg/Atg	0.621
NM_014251.2:c.1364G>A	455	R/H	cGt/cAt	0.841
NM_014251.2:c.1363C>T	455	R/C	Cgt/Tgt	0.765
NM_014251.2:c.1354G>A	452	V/I	Gtc/Atc	0.592
NM_014251.2:c.1347A>T	449	L/F	ttA/ttT	0.607
NM_014251.2:c.1343C>T	448	P/L	cCt/cTt	0.935
NM_014251.2:c.1342C>T	448	P/S	Cct/Tct	0.942
NM_014251.2:c.1325A>T	442	Q/L	cAg/cTg	0.917
NM_014251.2:c.1318G>A	440	G/S	Ggc/Agc	0.526
NM_014251.2:c.1316G>T	439	G/V	gGa/gTa	0.937
NM_014251.2:c.1315G>A	439	G/R	Gga/Aga	0.949
NM_014251.2:c.1310G>A	437	C/Y	tGc/tAc	0.699
NM_014251.2:c.1301C>T	434	A/V	gCt/gTt	0.899
NM_014251.2:c.1297C>G	433	L/V	Ctt/Gtt	0.353
NM_014251.2:c.1277T>C	426	V/A	gTc/gCc	0.492
NM_014251.2:c.1274C>T	425	S/L	tCg/tTg	0.521
NM_014251.2:c.1273T>C	425	S/P	Tcg/Ccg	0.507
NM_014251.2:c.1271G>T	424	G/V	gGt/gTt	0.649
NM_014251.2:c.1253A>C	418	K/T	aAa/aCa	0.713
NM_014251.2:c.1250A>T	417	D/V	gAt/gTt	0.708
NM_014251.2:c.1248G>T	416	R/S	agG/agT	0.748
NM_014251.2:c.1243G>A	415	V/M	Gtg/Atg	0.589
NM_014251.2:c.1237G>A	413	D/N	Gat/Aat	0.672
NM_014251.2:c.1231G>A	411	V/M	Gtg/Atg	0.383
NM_014251.2:c.1226T>G	409	L/R	cTt/cGt	0.927
NM_014251.2:c.1221A>G	407	I/M	atA/atG	0.747
NM_014251.2:c.1219A>G	407	I/V	Ata/Gta	0.431
NM_014251.2:c.1180C>A	394	L/M	Ctg/Atg	0.624
NM_014251.2:c.1157G>A	386	G/D	gGc/gAc	0.94
NM_014251.2:c.1157G>T	386	G/V	gGc/gTc	0.968
NM_014251.2:c.1148G>A	383	R/H	cGc/cAc	0.714
NM_014251.2:c.1147C>T	383	R/C	Cgc/Tgc	0.872
NM_014251.2:c.1144C>A	382	L/I	Cta/Ata	0.181
NM_014251.2:c.1137G>T	379	K/N	aaG/aaT	0.543
NM_014251.2:c.1129T>A	377	C/S	Tgt/Agt	0.837
NM_014251.2:c.1127A>G	376	D/G	gAc/gGc	0.854
NM_014251.2:c.1117A>G	373	N/D	Aac/Gac	0.767
NM_014251.2:c.1090T>C	364	S/P	Tct/Cct	0.669
NM_014251.2:c.1088G>T	363	G/V	gGc/gTc	0.75
NM_014251.2:c.1085C>T	362	T/I	aCt/aTt	0.401
NM_014251.2:c.1078C>G	360	R/G	Cga/Gga	0.476
NM_014251.2:c.1064G>A	355	R/Q	cGa/cAa	0.916
NM_014251.2:c.1058A>G	353	K/R	aAa/aGa	0.92
NM_014251.2:c.1057A>C	353	K/Q	Aaa/Caa	0.967
NM_014251.2:c.1048G>A	350	D/N	Gat/Aat	0.808
NM_014251.2:c.1045A>G	349	I/V	Atc/Gtc	0.549
NM_014251.2:c.1045A>T	349	I/F	Atc/Ttc	0.702
NM_014251.2:c.1043C>A	348	P/H	cCt/cAt	0.93
NM_014251.2:c.1040A>T	347	Y/F	tAt/tTt	0.64
NM_014251.2:c.1033G>T	345	A/S	Gct/Tct	0.701
NM_014251.2:c.1028C>T	343	A/V	gCc/gTc	0.644
NM_014251.2:c.1018G>T	340	A/S	Gct/Tct	0.689
NM_014251.2:c.1006T>C	336	S/P	Tct/Cct	0.902
NM_014251.2:c.1000C>A	334	L/M	Ctg/Atg	0.556
NM_014251.2:c.998G>A	333	G/D	gGt/gAt	0.507
NM_014251.2:c.997G>T	333	G/C	Ggt/Tgt	0.4
NM_014251.2:c.992G>T	331	R/M	aGg/aTg	0.828
NM_014251.2:c.989A>G	330	Y/C	tAc/tGc	0.843
NM_014251.2:c.983C>T	328	S/L	tCg/tTg	0.702
NM_014251.2:c.977C>G	326	A/G	gCa/gGa	0.388
NM_014251.2:c.976G>A	326	A/T	Gca/Aca	0.494
NM_014251.2:c.959C>T	320	P/L	cCa/cTa	0.506
NM_014251.2:c.958C>A	320	P/T	Cca/Aca	0.223
NM_014251.2:c.956G>C	319	R/P	cGa/cCa	0.675
NM_014251.2:c.956G>T	319	R/L	cGa/cTa	0.662
NM_014251.2:c.926A>G	309	Q/R	cAg/cGg	0.405
NM_014251.2:c.892G>A	298	E/K	Gag/Aag	0.514
NM_014251.2:c.886C>G	296	L/V	Ctg/Gtg	0.431
NM_014251.2:c.883C>T	295	P/S	Cct/Tct	0.56
NM_014251.2:c.874C>G	292	R/G	Cgg/Ggg	0.549
NM_014251.2:c.874C>T	292	R/W	Cgg/Tgg	0.604
NM_014251.2:c.871G>A	291	E/K	Gaa/Aaa	0.488
NM_014251.2:c.869T>C	290	I/T	aTt/aCt	0.777
NM_014251.2:c.862G>A	288	A/T	Gca/Aca	0.197
NM_014251.2:c.859T>G	287	L/V	Tta/Gta	0.315
NM_014251.2:c.855G>A	285	M/I	atG/atA	0.249
NM_014251.2:c.854T>G	285	M/R	aTg/aGg	0.599
NM_014251.2:c.851G>A	284	R/H	cGt/cAt	0.569
NM_014251.2:c.851G>T	284	R/L	cGt/cTt	0.695
NM_014251.2:c.850C>G	284	R/G	Cgt/Ggt	0.707
NM_014251.2:c.850C>T	284	R/C	Cgt/Tgt	0.562
NM_014251.2:c.848G>A	283	G/E	gGa/gAa	0.709
NM_014251.2:c.845G>T	282	R/M	aGg/aTg	0.391
NM_014251.2:c.836A>G	279	Y/C	tAt/tGt	0.292
NM_014251.2:c.832T>G	278	L/V	Tta/Gta	0.469
NM_014251.2:c.830A>T	277	D/V	gAt/gTt	0.634
NM_014251.2:c.821A>G	274	Q/R	cAg/cGg	0.344
NM_014251.2:c.810C>A	270	D/E	gaC/gaA	0.381
NM_014251.2:c.802G>A	268	E/K	Gaa/Aaa	0.699
NM_014251.2:c.796C>T	266	P/S	Ccc/Tcc	0.663
NM_014251.2:c.794C>T	265	T/I	aCa/aTa	0.744
NM_014251.2:c.790G>A	264	V/I	Gtt/Att	0.672
NM_014251.2:c.790G>T	264	V/F	Gtt/Ttt	0.401
NM_014251.2:c.779A>T	260	K/I	aAa/aTa	0.442
NM_014251.2:c.773C>A	258	A/D	gCt/gAt	0.677
NM_014251.2:c.769G>A	257	A/T	Gca/Aca	0.316
NM_014251.2:c.757G>A	253	E/K	Gag/Aag	0.784
NM_014251.2:c.753G>C	251	K/N	aaG/aaC	0.55
NM_014251.2:c.742G>C	248	E/Q	Gaa/Caa	0.325
NM_014251.2:c.739G>T	247	V/F	Gtt/Ttt	0.397
NM_014251.2:c.730A>G	244	R/G	Agg/Ggg	0.363
NM_014251.2:c.706A>T	236	I/F	Atc/Ttc	0.902
NM_014251.2:c.705G>C	235	K/N	aaG/aaC	0.596
NM_014251.2:c.701G>C	234	R/T	aGa/aCa	0.66
NM_014251.2:c.700A>G	234	R/G	Aga/Gga	0.667
NM_014251.2:c.694C>T	232	L/F	Ctc/Ttc	0.517
NM_014251.2:c.690G>A	230	M/I	atG/atA	0.589
NM_014251.2:c.683A>G	228	N/S	aAc/aGc	0.323
NM_014251.2:c.674C>T	225	S/L	tCg/tTg	0.594
NM_014251.2:c.670A>G	224	N/D	Aat/Gat	0.68
NM_014251.2:c.665G>T	222	G/V	gGa/gTa	0.444
NM_014251.2:c.653C>T	218	S/F	tCc/tTc	0.795
NM_014251.2:c.651C>A	217	F/L	ttC/ttA	0.682
NM_014251.2:c.635C>T	212	S/F	tCc/tTc	0.642
NM_014251.2:c.634T>C	212	S/P	Tcc/Ccc	0.529
NM_014251.2:c.616G>T	206	A/S	Gct/Tct	0.407
NM_014251.2:c.614C>A	205	A/D	gCt/gAt	0.53
NM_014251.2:c.607C>A	203	L/I	Cta/Ata	0.541
NM_014251.2:c.595G>T	199	V/L	Gta/Tta	0.608
NM_014251.2:c.590C>A	197	P/H	cCt/cAt	0.653
NM_014251.2:c.589C>T	197	P/S	Cct/Tct	0.293
NM_014251.2:c.581T>G	194	V/G	gTc/gGc	0.396
NM_014251.2:c.575C>T	192	P/L	cCc/cTc	0.348
NM_014251.2:c.572G>A	191	R/H	cGc/cAc	0.622
NM_014251.2:c.571C>T	191	R/C	Cgc/Tgc	0.625
NM_014251.2:c.558C>G	186	I/M	atC/atG	0.665
NM_014251.2:c.551G>T	184	R/L	cGa/cTa	0.5
NM_014251.2:c.549C>G	183	F/L	ttC/ttG	0.523
NM_014251.2:c.544G>T	182	D/Y	Gac/Tac	0.884
NM_014251.2:c.539C>T	180	A/V	gCc/gTc	0.478
NM_014251.2:c.527G>T	176	G/V	gGg/gTg	0.851
NM_014251.2:c.502G>A	168	V/M	Gtg/Atg	0.209
NM_014251.2:c.487G>A	163	A/T	Gca/Aca	0.593
NM_014251.2:c.474A>G	158	I/M	atA/atG	0.258
NM_014251.2:c.470A>T	157	E/V	gAa/gTa	0.599
NM_014251.2:c.448G>A	150	E/K	Gaa/Aaa	0.856
NM_014251.2:c.446C>T	149	A/V	gCg/gTg	0.119
NM_014251.2:c.442T>C	148	Y/H	Tat/Cat	0.809
NM_014251.2:c.437T>C	146	L/P	cTg/cCg	0.914
NM_014251.2:c.435C>A	145	H/Q	caC/caA	0.066
NM_014251.2:c.432A>T	144	R/S	agA/agT	0.37
NM_014251.2:c.431G>A	144	R/K	aGa/aAa	0.134
NM_014251.2:c.430A>G	144	R/G	Aga/Gga	0.328
NM_014251.2:c.425G>A	142	R/K	aGa/aAa	0.201
NM_014251.2:c.425G>T	142	R/I	aGa/aTa	0.446
NM_014251.2:c.416G>T	139	G/V	gGa/gTa	0.839
NM_014251.2:c.405A>C	135	Q/H	caA/caC	0.351
NM_014251.2:c.404A>G	135	Q/R	cAa/cGa	0.083
NM_014251.2:c.397T>A	133	F/I	Ttt/Att	0.753
NM_014251.2:c.394G>C	132	E/Q	Gaa/Caa	0.453
NM_014251.2:c.388G>A	130	D/N	Gat/Aat	0.168
NM_014251.2:c.376C>G	126	P/A	Cca/Gca	0.595
NM_014251.2:c.376C>T	126	P/S	Cca/Tca	0.591
NM_014251.2:c.371A>G	124	H/R	cAt/cGt	0.125
NM_014251.2:c.350G>A	117	G/E	gGa/gAa	0.07
NM_014251.2:c.342A>C	114	Q/H	caA/caC	0.042
NM_014251.2:c.338A>T	113	K/M	aAg/aTg	0.519
NM_014251.2:c.322A>G	108	T/A	Act/Gct	0.228
NM_014251.2:c.299A>G	100	D/G	gAc/gGc	0.914
NM_014251.2:c.273G>T	91	L/F	ttG/ttT	0.421
NM_014251.2:c.269C>T	90	A/V	gCt/gTt	0.615
NM_014251.2:c.263C>A	88	P/H	cCt/cAt	0.609
NM_014251.2:c.253C>A	85	L/M	Ctg/Atg	0.634
NM_014251.2:c.248C>T	83	S/F	tCt/tTt	0.738
NM_014251.2:c.233T>A	78	F/Y	tTt/tAt	0.784
NM_014251.2:c.231A>T	77	E/D	gaA/gaT	0.592
NM_014251.2:c.227A>G	76	Q/R	cAa/cGa	0.266
NM_014251.2:c.203C>T	68	T/I	aCc/aTc	0.408
NM_014251.2:c.201G>C	67	Q/H	caG/caC	0.14
NM_014251.2:c.198T>G	66	D/E	gaT/gaG	0.769
NM_014251.2:c.168G>C	56	K/N	aaG/aaC	0.199
NM_014251.2:c.168G>T	56	K/N	aaG/aaT	0.199
NM_014251.2:c.140T>A	47	I/N	aTt/aAt	0.344
NM_014251.2:c.138C>G	46	N/K	aaC/aaG	0.2
NM_014251.2:c.134T>C	45	L/S	tTg/tCg	0.91
NM_014251.2:c.124A>T	42	T/S	Act/Tct	0.189
NM_014251.2:c.102C>A	34	F/L	ttC/ttA	0.457
NM_014251.2:c.94G>A	32	E/K	Gaa/Aaa	0.57
NM_014251.2:c.91G>A	31	G/S	Ggt/Agt	0.762
NM_014251.2:c.87A>C	29	K/N	aaA/aaC	0.401
NM_014251.2:c.82G>A	28	E/K	Gag/Aag	0.192
NM_014251.2:c.76A>G	26	S/G	Agc/Ggc	0.662
NM_014251.2:c.58A>C	20	I/L	Ata/Cta	0.338
NM_014251.2:c.40C>T	14	P/S	Cca/Tca	0.356
NM_014251.2:c.30G>C	10	K/N	aaG/aaC	0.408
NM_014251.2:c.25A>G	9	T/A	Acc/Gcc	0.36
NM_014251.2:c.23T>C	8	L/S	tTa/tCa	0.331

## Sheet: Citrin_gnomAD
Table 9.7. REVEL scores of citrin missense variants found in gnomAD
Sequence Variant	Protein_position	Amino_acids	Codons	REVEL_score		Strength of evidence for sequence variant pathogenicity according to Pejaver et al. (PMID: 36413997)
NM_014251.2:c.2024C>G	675	P/R	cCa/cGa	0.189		REVEL score	Evidence Strength	Number of Variants	Fraction of Variants
NM_014251.2:c.2021G>T	674	G/V	gGc/gTc	0.166		≥0.932	Path Strong	9	0.0241935
NM_014251.2:c.2014G>A	672	G/S	Ggt/Agt	0.224		0.932>Score≥0.773	Path Moderate	78	0.209677
NM_014251.2:c.2012T>C	671	I/T	aTt/aCt	0.144		0.773>Score≥0.644	Path Supporting	60	0.16129
NM_014251.2:c.2008G>A	670	A/T	Gct/Act	0.275		0.644>Score>0.290	Ideterminate	149	0.400538
NM_014251.2:c.2008G>C	670	A/P	Gct/Cct	0.264		0.290≥Score>0.183	Benign Supporting	43	0.115591
NM_014251.2:c.2008G>T	670	A/S	Gct/Tct	0.222		0.183≥Score>0.016	Benign Moderate	33	0.0887097
NM_014251.2:c.2003C>T	668	S/L	tCa/tTa	0.321		0.016≥Score>0.003	Benign Strong	0	0
NM_014251.2:c.1999A>G	667	T/A	Acc/Gcc	0.226		≤0.003	Benign Very Strong	0	0
NM_014251.2:c.1994T>C	665	V/A	gTa/gCa	0.138				372
NM_014251.2:c.1993G>T	665	V/L	Gta/Tta	0.099
NM_014251.2:c.1990T>A	664	S/T	Tca/Aca	0.131
NM_014251.2:c.1975C>A	659	P/T	Cct/Act	0.802
NM_014251.2:c.1966C>A	656	L/I	Ctt/Att	0.581
NM_014251.2:c.1961T>C	654	F/S	tTt/tCt	0.893
NM_014251.2:c.1958A>G	653	K/R	aAa/aGa	0.418
NM_014251.2:c.1950T>G	650	I/M	atT/atG	0.462
NM_014251.2:c.1945G>C	649	G/R	Ggg/Cgg	0.804
NM_014251.2:c.1943C>T	648	A/V	gCa/gTa	0.549
NM_014251.2:c.1942G>A	648	A/T	Gca/Aca	0.478
NM_014251.2:c.1936A>G	646	T/A	Aca/Gca	0.651
NM_014251.2:c.1933G>A	645	A/T	Gct/Act	0.419
NM_014251.2:c.1928C>T	643	A/V	gCa/gTa	0.748
NM_014251.2:c.1910T>C	637	V/A	gTt/gCt	0.595
NM_014251.2:c.1910T>G	637	V/G	gTt/gGt	0.681
NM_014251.2:c.1909G>A	637	V/I	Gtt/Att	0.197
NM_014251.2:c.1909G>T	637	V/F	Gtt/Ttt	0.422
NM_014251.2:c.1904A>G	635	D/G	gAt/gGt	0.678
NM_014251.2:c.1903G>T	635	D/Y	Gat/Tat	0.634
NM_014251.2:c.1895C>T	632	P/L	cCg/cTg	0.345
NM_014251.2:c.1892C>T	631	A/V	gCc/gTc	0.381
NM_014251.2:c.1883A>T	628	N/I	aAc/aTc	0.108
NM_014251.2:c.1876A>G	626	R/G	Agg/Ggg	0.448
NM_014251.2:c.1868C>T	623	P/L	cCt/cTt	0.386
NM_014251.2:c.1850T>C	617	M/T	aTg/aCg	0.146
NM_014251.2:c.1847C>T	616	P/L	cCc/cTc	0.603
NM_014251.2:c.1838G>C	613	G/A	gGa/gCa	0.714
NM_014251.2:c.1828G>C	610	D/H	Gat/Cat	0.718
NM_014251.2:c.1823A>G	608	Y/C	tAc/tGc	0.809
NM_014251.2:c.1814G>A	605	R/Q	cGa/cAa	0.392
NM_014251.2:c.1808T>C	603	L/P	cTa/cCa	0.94
NM_014251.2:c.1801G>A	601	E/K	Gaa/Aaa	0.887
NM_014251.2:c.1796C>T	599	T/I	aCt/aTt	0.782
NM_014251.2:c.1792C>A	598	L/M	Ctg/Atg	0.187
NM_014251.2:c.1781G>A	594	G/D	gGt/gAt	0.925
NM_014251.2:c.1778T>G	593	F/C	tTt/tGt	0.828
NM_014251.2:c.1777T>C	593	F/L	Ttt/Ctt	0.839
NM_014251.2:c.1771C>T	591	P/S	Ccc/Tcc	0.881
NM_014251.2:c.1763G>A	588	R/Q	cGa/cAa	0.832
NM_014251.2:c.1756G>A	586	V/I	Gta/Ata	0.287
NM_014251.2:c.1754G>A	585	R/H	cGt/cAt	0.834
NM_014251.2:c.1753C>T	585	R/C	Cgt/Tgt	0.883
NM_014251.2:c.1745C>G	582	A/G	gCt/gGt	0.403
NM_014251.2:c.1712G>A	571	R/H	cGt/cAt	0.37
NM_014251.2:c.1712G>T	571	R/L	cGt/cTt	0.514
NM_014251.2:c.1711C>T	571	R/C	Cgt/Tgt	0.507
NM_014251.2:c.1706T>C	569	I/T	aTa/aCa	0.827
NM_014251.2:c.1694G>C	565	C/S	tGc/tCc	0.831
NM_014251.2:c.1684G>A	562	V/M	Gtg/Atg	0.575
NM_014251.2:c.1681G>A	561	G/R	Gga/Aga	0.89
NM_014251.2:c.1680C>A	560	S/R	agC/agA	0.302
NM_014251.2:c.1679G>A	560	S/N	aGc/aAc	0.119
NM_014251.2:c.1673C>T	558	T/I	aCt/aTt	0.669
NM_014251.2:c.1670C>T	557	T/I	aCc/aTc	0.681
NM_014251.2:c.1667A>G	556	Q/R	cAa/cGa	0.734
NM_014251.2:c.1666C>G	556	Q/E	Caa/Gaa	0.519
NM_014251.2:c.1663G>A	555	G/S	Ggc/Agc	0.731
NM_014251.2:c.1658G>A	553	R/Q	cGg/cAg	0.728
NM_014251.2:c.1658G>C	553	R/P	cGg/cCg	0.791
NM_014251.2:c.1657C>T	553	R/W	Cgg/Tgg	0.694
NM_014251.2:c.1654G>A	552	A/T	Gcc/Acc	0.654
NM_014251.2:c.1648G>A	550	V/M	Gtg/Atg	0.646
NM_014251.2:c.1637C>G	546	T/R	aCg/aGg	0.888
NM_014251.2:c.1637C>T	546	T/M	aCg/aTg	0.902
NM_014251.2:c.1632C>G	544	I/M	atC/atG	0.749
NM_014251.2:c.1631T>C	544	I/T	aTc/aCc	0.944
NM_014251.2:c.1618C>T	540	P/S	Cct/Tct	0.92
NM_014251.2:c.1616C>A	539	T/N	aCc/aAc	0.529
NM_014251.2:c.1616C>T	539	T/I	aCc/aTc	0.733
NM_014251.2:c.1613T>G	538	V/G	gTg/gGg	0.887
NM_014251.2:c.1612G>C	538	V/L	Gtg/Ctg	0.781
NM_014251.2:c.1612G>T	538	V/L	Gtg/Ttg	0.781
NM_014251.2:c.1597C>T	533	P/S	Cct/Tct	0.61
NM_014251.2:c.1592G>A	531	G/D	gGt/gAt	0.932
NM_014251.2:c.1591G>A	531	G/S	Ggt/Agt	0.942
NM_014251.2:c.1586T>G	529	I/R	aTa/aGa	0.914
NM_014251.2:c.1585A>G	529	I/V	Ata/Gta	0.143
NM_014251.2:c.1582G>A	528	A/T	Gcc/Acc	0.406
NM_014251.2:c.1568T>C	523	L/P	cTg/cCg	0.861
NM_014251.2:c.1550A>C	517	Q/P	cAg/cCg	0.235
NM_014251.2:c.1547G>A	516	G/E	gGg/gAg	0.591
NM_014251.2:c.1547G>T	516	G/V	gGg/gTg	0.666
NM_014251.2:c.1544A>T	515	D/V	gAt/gTt	0.698
NM_014251.2:c.1539T>G	513	N/K	aaT/aaG	0.185
NM_014251.2:c.1538A>G	513	N/S	aAt/aGt	0.155
NM_014251.2:c.1535C>T	512	A/V	gCa/gTa	0.454
NM_014251.2:c.1525G>A	509	A/T	Gct/Act	0.24
NM_014251.2:c.1519G>A	507	V/M	Gtg/Atg	0.192
NM_014251.2:c.1511A>G	504	Y/C	tAt/tGt	0.924
NM_014251.2:c.1505C>T	502	P/L	cCg/cTg	0.754
NM_014251.2:c.1504C>G	502	P/A	Ccg/Gcg	0.626
NM_014251.2:c.1497C>G	499	I/M	atC/atG	0.678
NM_014251.2:c.1495A>G	499	I/V	Atc/Gtc	0.564
NM_014251.2:c.1490C>T	497	S/L	tCg/tTg	0.9
NM_014251.2:c.1483C>G	495	P/A	Cct/Gct	0.892
NM_014251.2:c.1480A>G	494	I/V	Att/Gtt	0.363
NM_014251.2:c.1475G>A	492	R/Q	cGg/cAg	0.91
NM_014251.2:c.1474C>T	492	R/W	Cgg/Tgg	0.845
NM_014251.2:c.1465T>C	489	C/R	Tgc/Cgc	0.838
NM_014251.2:c.1451A>G	484	K/R	aAg/aGg	0.708
NM_014251.2:c.1445T>C	482	I/T	aTc/aCc	0.775
NM_014251.2:c.1438T>C	480	F/L	Ttt/Ctt	0.299
NM_014251.2:c.1426G>C	476	D/H	Gac/Cac	0.573
NM_014251.2:c.1424G>A	475	R/Q	cGg/cAg	0.429
NM_014251.2:c.1423C>T	475	R/W	Cgg/Tgg	0.711
NM_014251.2:c.1420G>A	474	V/M	Gtg/Atg	0.596
NM_014251.2:c.1420G>T	474	V/L	Gtg/Ttg	0.174
NM_014251.2:c.1415C>G	472	S/C	tCt/tGt	0.41
NM_014251.2:c.1415C>T	472	S/F	tCt/tTt	0.432
NM_014251.2:c.1408G>A	470	A/T	Gct/Act	0.744
NM_014251.2:c.1400G>A	467	R/Q	cGa/cAa	0.438
NM_014251.2:c.1400G>T	467	R/L	cGa/cTa	0.495
NM_014251.2:c.1399C>G	467	R/G	Cga/Gga	0.549
NM_014251.2:c.1393G>T	465	G/C	Ggt/Tgt	0.848
NM_014251.2:c.1391C>G	464	T/S	aCt/aGt	0.408
NM_014251.2:c.1364G>A	455	R/H	cGt/cAt	0.841
NM_014251.2:c.1364G>C	455	R/P	cGt/cCt	0.854
NM_014251.2:c.1364G>T	455	R/L	cGt/cTt	0.801
NM_014251.2:c.1363C>T	455	R/C	Cgt/Tgt	0.765
NM_014251.2:c.1360A>G	454	I/V	Atc/Gtc	0.528
NM_014251.2:c.1360A>T	454	I/F	Atc/Ttc	0.888
NM_014251.2:c.1359G>T	453	K/N	aaG/aaT	0.815
NM_014251.2:c.1354G>A	452	V/I	Gtc/Atc	0.592
NM_014251.2:c.1340A>G	447	N/S	aAt/aGt	0.667
NM_014251.2:c.1337C>T	446	T/I	aCa/aTa	0.809
NM_014251.2:c.1336A>C	446	T/P	Aca/Cca	0.967
NM_014251.2:c.1327G>A	443	V/M	Gtg/Atg	0.871
NM_014251.2:c.1322C>T	441	S/F	tCc/tTc	0.649
NM_014251.2:c.1315G>A	439	G/R	Gga/Aga	0.949
NM_014251.2:c.1310G>A	437	C/Y	tGc/tAc	0.699
NM_014251.2:c.1310G>C	437	C/S	tGc/tCc	0.64
NM_014251.2:c.1307G>A	436	G/D	gGc/gAc	0.845
NM_014251.2:c.1300G>C	434	A/P	Gct/Cct	0.882
NM_014251.2:c.1294A>G	432	I/V	Att/Gtt	0.213
NM_014251.2:c.1283T>C	428	L/P	cTt/cCt	0.743
NM_014251.2:c.1282C>T	428	L/F	Ctt/Ttt	0.224
NM_014251.2:c.1271G>A	424	G/D	gGt/gAt	0.588
NM_014251.2:c.1267G>A	423	D/N	Gat/Aat	0.292
NM_014251.2:c.1267G>T	423	D/Y	Gat/Tat	0.654
NM_014251.2:c.1262A>C	421	H/P	cAc/cCc	0.319
NM_014251.2:c.1261C>T	421	H/Y	Cac/Tac	0.282
NM_014251.2:c.1260G>A	420	M/I	atG/atA	0.254
NM_014251.2:c.1253A>C	418	K/T	aAa/aCa	0.713
NM_014251.2:c.1243G>A	415	V/M	Gtg/Atg	0.589
NM_014251.2:c.1231G>A	411	V/M	Gtg/Atg	0.383
NM_014251.2:c.1219A>G	407	I/V	Ata/Gta	0.431
NM_014251.2:c.1201G>A	401	V/I	Gtt/Att	0.435
NM_014251.2:c.1199G>A	400	G/E	gGa/gAa	0.79
NM_014251.2:c.1199G>C	400	G/A	gGa/gCa	0.697
NM_014251.2:c.1196T>C	399	L/S	tTg/tCg	0.845
NM_014251.2:c.1190A>G	397	Q/R	cAg/cGg	0.693
NM_014251.2:c.1186C>T	396	P/S	Cca/Tca	0.792
NM_014251.2:c.1172A>G	391	Y/C	tAt/tGt	0.891
NM_014251.2:c.1169T>A	390	L/Q	cTg/cAg	0.892
NM_014251.2:c.1156G>A	386	G/S	Ggc/Agc	0.863
NM_014251.2:c.1156G>C	386	G/R	Ggc/Cgc	0.929
NM_014251.2:c.1151A>G	384	Y/C	tAt/tGt	0.644
NM_014251.2:c.1148G>A	383	R/H	cGc/cAc	0.714
NM_014251.2:c.1147C>T	383	R/C	Cgc/Tgc	0.872
NM_014251.2:c.1136A>T	379	K/M	aAg/aTg	0.808
NM_014251.2:c.1121G>C	374	S/T	aGc/aCc	0.508
NM_014251.2:c.1110G>A	370	M/I	atG/atA	0.623
NM_014251.2:c.1108A>G	370	M/V	Atg/Gtg	0.635
NM_014251.2:c.1088G>T	363	G/V	gGc/gTc	0.75
NM_014251.2:c.1084A>G	362	T/A	Act/Gct	0.195
NM_014251.2:c.1079G>A	360	R/Q	cGa/cAa	0.545
NM_014251.2:c.1073A>G	358	N/S	aAc/aGc	0.531
NM_014251.2:c.1064G>A	355	R/Q	cGa/cAa	0.916
NM_014251.2:c.1064G>T	355	R/L	cGa/cTa	0.902
NM_014251.2:c.1063C>G	355	R/G	Cga/Gga	0.918
NM_014251.2:c.1061C>G	354	T/S	aCt/aGt	0.758
NM_014251.2:c.1054G>C	352	V/L	Gta/Cta	0.736
NM_014251.2:c.1051C>A	351	L/I	Ctt/Att	0.558
NM_014251.2:c.1048G>A	350	D/N	Gat/Aat	0.808
NM_014251.2:c.1045A>C	349	I/L	Atc/Ctc	0.499
NM_014251.2:c.1045A>G	349	I/V	Atc/Gtc	0.549
NM_014251.2:c.1036G>A	346	V/M	Gtg/Atg	0.733
NM_014251.2:c.1006T>A	336	S/T	Tct/Act	0.721
NM_014251.2:c.1000C>A	334	L/M	Ctg/Atg	0.556
NM_014251.2:c.1000C>G	334	L/V	Ctg/Gtg	0.522
NM_014251.2:c.998G>T	333	G/V	gGt/gTt	0.301
NM_014251.2:c.989A>G	330	Y/C	tAc/tGc	0.843
NM_014251.2:c.988T>C	330	Y/H	Tac/Cac	0.775
NM_014251.2:c.981G>T	327	E/D	gaG/gaT	0.577
NM_014251.2:c.962T>G	321	V/G	gTt/gGt	0.432
NM_014251.2:c.956G>C	319	R/P	cGa/cCa	0.675
NM_014251.2:c.955C>G	319	R/G	Cga/Gga	0.533
NM_014251.2:c.946G>A	316	D/N	Gat/Aat	0.201
NM_014251.2:c.941C>T	314	S/L	tCa/tTa	0.14
NM_014251.2:c.940T>C	314	S/P	Tca/Cca	0.116
NM_014251.2:c.938C>T	313	A/V	gCc/gTc	0.227
NM_014251.2:c.930G>T	310	R/S	agG/agT	0.441
NM_014251.2:c.916G>A	306	A/T	Gct/Act	0.486
NM_014251.2:c.896G>A	299	G/E	gGa/gAa	0.433
NM_014251.2:c.884C>T	295	P/L	cCt/cTt	0.609
NM_014251.2:c.883C>G	295	P/A	Cct/Gct	0.575
NM_014251.2:c.883C>T	295	P/S	Cct/Tct	0.56
NM_014251.2:c.881C>T	294	A/V	gCt/gTt	0.478
NM_014251.2:c.877A>C	293	I/L	Att/Ctt	0.449
NM_014251.2:c.875G>A	292	R/Q	cGg/cAg	0.362
NM_014251.2:c.874C>T	292	R/W	Cgg/Tgg	0.604
NM_014251.2:c.869T>C	290	I/T	aTt/aCt	0.777
NM_014251.2:c.862G>C	288	A/P	Gca/Cca	0.541
NM_014251.2:c.860T>C	287	L/S	tTa/tCa	0.514
NM_014251.2:c.853A>G	285	M/V	Atg/Gtg	0.109
NM_014251.2:c.851G>A	284	R/H	cGt/cAt	0.569
NM_014251.2:c.851G>T	284	R/L	cGt/cTt	0.695
NM_014251.2:c.850C>T	284	R/C	Cgt/Tgt	0.562
NM_014251.2:c.848G>A	283	G/E	gGa/gAa	0.709
NM_014251.2:c.838G>A	280	E/K	Gag/Aag	0.317
NM_014251.2:c.829G>A	277	D/N	Gat/Aat	0.37
NM_014251.2:c.826G>A	276	A/T	Gca/Aca	0.322
NM_014251.2:c.809A>G	270	D/G	gAc/gGc	0.802
NM_014251.2:c.806T>C	269	V/A	gTt/gCt	0.475
NM_014251.2:c.801G>A	267	M/I	atG/atA	0.43
NM_014251.2:c.800T>C	267	M/T	aTg/aCg	0.619
NM_014251.2:c.790G>A	264	V/I	Gtt/Att	0.672
NM_014251.2:c.789G>C	263	Q/H	caG/caC	0.597
NM_014251.2:c.777G>C	259	Q/H	caG/caC	0.571
NM_014251.2:c.776A>C	259	Q/P	cAg/cCg	0.726
NM_014251.2:c.775C>G	259	Q/E	Cag/Gag	0.38
NM_014251.2:c.772G>C	258	A/P	Gct/Cct	0.824
NM_014251.2:c.770C>A	257	A/E	gCa/gAa	0.475
NM_014251.2:c.763G>T	255	V/F	Gtt/Ttt	0.394
NM_014251.2:c.759G>C	253	E/D	gaG/gaC	0.359
NM_014251.2:c.751A>G	251	K/E	Aag/Gag	0.776
NM_014251.2:c.742G>A	248	E/K	Gaa/Aaa	0.368
NM_014251.2:c.733A>G	245	K/E	Aaa/Gaa	0.378
NM_014251.2:c.730A>G	244	R/G	Agg/Ggg	0.363
NM_014251.2:c.713G>A	238	S/N	aGc/aAc	0.323
NM_014251.2:c.710A>G	237	Y/C	tAt/tGt	0.884
NM_014251.2:c.708C>G	236	I/M	atC/atG	0.607
NM_014251.2:c.701G>C	234	R/T	aGa/aCa	0.66
NM_014251.2:c.693A>C	231	E/D	gaA/gaC	0.497
NM_014251.2:c.693A>T	231	E/D	gaA/gaT	0.489
NM_014251.2:c.688A>G	230	M/V	Atg/Gtg	0.693
NM_014251.2:c.685A>G	229	N/D	Aac/Gac	0.518
NM_014251.2:c.683A>G	228	N/S	aAc/aGc	0.323
NM_014251.2:c.674C>T	225	S/L	tCg/tTg	0.594
NM_014251.2:c.665G>T	222	G/V	gGa/gTa	0.444
NM_014251.2:c.660T>A	220	F/L	ttT/ttA	0.797
NM_014251.2:c.655T>C	219	Y/H	Tat/Cat	0.692
NM_014251.2:c.653C>G	218	S/C	tCc/tGc	0.669
NM_014251.2:c.652T>A	218	S/T	Tcc/Acc	0.315
NM_014251.2:c.651C>A	217	F/L	ttC/ttA	0.682
NM_014251.2:c.649T>G	217	F/V	Ttc/Gtc	0.926
NM_014251.2:c.647G>A	216	S/N	aGt/aAt	0.529
NM_014251.2:c.643G>A	215	V/I	Gtt/Att	0.297
NM_014251.2:c.635C>T	212	S/F	tCc/tTc	0.642
NM_014251.2:c.632C>T	211	T/I	aCa/aTa	0.196
NM_014251.2:c.623G>C	208	G/A	gGa/gCa	0.607
NM_014251.2:c.610G>A	204	V/I	Gta/Ata	0.345
NM_014251.2:c.580G>A	194	V/I	Gtc/Atc	0.231
NM_014251.2:c.579T>A	193	H/Q	caT/caA	0.668
NM_014251.2:c.578A>C	193	H/P	cAt/cCt	0.862
NM_014251.2:c.578A>G	193	H/R	cAt/cGt	0.786
NM_014251.2:c.578A>T	193	H/L	cAt/cTt	0.845
NM_014251.2:c.577C>T	193	H/Y	Cat/Tat	0.787
NM_014251.2:c.574C>A	192	P/T	Ccc/Acc	0.329
NM_014251.2:c.572G>A	191	R/H	cGc/cAc	0.622
NM_014251.2:c.571C>T	191	R/C	Cgc/Tgc	0.625
NM_014251.2:c.569T>C	190	I/T	aTc/aCc	0.65
NM_014251.2:c.551G>A	184	R/Q	cGa/cAa	0.46
NM_014251.2:c.544G>A	182	D/N	Gac/Aac	0.746
NM_014251.2:c.541A>G	181	I/V	Atc/Gtc	0.218
NM_014251.2:c.538G>A	180	A/T	Gcc/Acc	0.47
NM_014251.2:c.538G>T	180	A/S	Gcc/Tcc	0.381
NM_014251.2:c.517G>T	173	A/S	Gct/Tct	0.246
NM_014251.2:c.511G>C	171	D/H	Gac/Cac	0.92
NM_014251.2:c.509G>A	170	R/Q	cGg/cAg	0.33
NM_014251.2:c.508C>T	170	R/W	Cgg/Tgg	0.378
NM_014251.2:c.502G>A	168	V/M	Gtg/Atg	0.209
NM_014251.2:c.500T>C	167	F/S	tTt/tCt	0.961
NM_014251.2:c.488C>A	163	A/E	gCa/gAa	0.804
NM_014251.2:c.487G>A	163	A/T	Gca/Aca	0.593
NM_014251.2:c.481G>C	161	E/Q	Gag/Cag	0.7
NM_014251.2:c.476A>G	159	Q/R	cAa/cGa	0.512
NM_014251.2:c.460T>C	154	F/L	Ttt/Ctt	0.411
NM_014251.2:c.455C>T	152	T/I	aCt/aTt	0.713
NM_014251.2:c.454A>G	152	T/A	Act/Gct	0.496
NM_014251.2:c.446C>T	149	A/V	gCg/gTg	0.119
NM_014251.2:c.435C>G	145	H/Q	caC/caG	0.066
NM_014251.2:c.433C>T	145	H/Y	Cac/Tac	0.113
NM_014251.2:c.428A>T	143	K/I	aAa/aTa	0.605
NM_014251.2:c.425G>A	142	R/K	aGa/aAa	0.201
NM_014251.2:c.421G>A	141	E/K	Gaa/Aaa	0.099
NM_014251.2:c.415G>A	139	G/R	Gga/Aga	0.816
NM_014251.2:c.410A>C	137	H/P	cAt/cCt	0.848
NM_014251.2:c.405A>C	135	Q/H	caA/caC	0.351
NM_014251.2:c.400G>T	134	V/L	Gtg/Ttg	0.217
NM_014251.2:c.389A>C	130	D/A	gAt/gCt	0.521
NM_014251.2:c.380T>G	127	F/C	tTt/tGt	0.889
NM_014251.2:c.371A>G	124	H/R	cAt/cGt	0.125
NM_014251.2:c.369A>C	123	Q/H	caA/caC	0.07
NM_014251.2:c.361A>G	121	I/V	Att/Gtt	0.05
NM_014251.2:c.358A>G	120	T/A	Aca/Gca	0.288
NM_014251.2:c.355A>G	119	T/A	Acc/Gcc	0.507
NM_014251.2:c.349G>A	117	G/R	Gga/Aga	0.188
NM_014251.2:c.343G>A	115	V/I	Gtt/Att	0.117
NM_014251.2:c.338A>G	113	K/R	aAg/aGg	0.058
NM_014251.2:c.333T>A	111	D/E	gaT/gaA	0.208
NM_014251.2:c.332A>G	111	D/G	gAt/gGt	0.651
NM_014251.2:c.307G>A	103	G/S	Ggc/Agc	0.589
NM_014251.2:c.302A>G	101	K/R	aAa/aGa	0.259
NM_014251.2:c.283G>A	95	A/T	Gcc/Acc	0.628
NM_014251.2:c.280G>A	94	V/I	Gta/Ata	0.162
NM_014251.2:c.279G>A	93	M/I	atG/atA	0.095
NM_014251.2:c.277A>G	93	M/V	Atg/Gtg	0.073
NM_014251.2:c.269C>T	90	A/V	gCt/gTt	0.615
NM_014251.2:c.262C>A	88	P/T	Cct/Act	0.646
NM_014251.2:c.262C>T	88	P/S	Cct/Tct	0.546
NM_014251.2:c.259G>A	87	A/T	Gcc/Acc	0.182
NM_014251.2:c.257G>A	86	C/Y	tGt/tAt	0.64
NM_014251.2:c.250G>T	84	V/F	Gtc/Ttc	0.53
NM_014251.2:c.239C>T	80	A/V	gCc/gTc	0.489
NM_014251.2:c.235G>A	79	V/I	Gtt/Att	0.171
NM_014251.2:c.235G>C	79	V/L	Gtt/Ctt	0.114
NM_014251.2:c.235G>T	79	V/F	Gtt/Ttt	0.25
NM_014251.2:c.233T>G	78	F/C	tTt/tGt	0.944
NM_014251.2:c.232T>C	78	F/L	Ttt/Ctt	0.937
NM_014251.2:c.211G>C	71	G/R	Gga/Cga	0.855
NM_014251.2:c.197A>G	66	D/G	gAt/gGt	0.903
NM_014251.2:c.193G>A	65	V/M	Gtg/Atg	0.19
NM_014251.2:c.185G>A	62	S/N	aGt/aAt	0.12
NM_014251.2:c.176A>G	59	E/G	gAa/gGa	0.225
NM_014251.2:c.175G>A	59	E/K	Gaa/Aaa	0.246
NM_014251.2:c.173T>C	58	V/A	gTg/gCg	0.397
NM_014251.2:c.172G>A	58	V/M	Gtg/Atg	0.497
NM_014251.2:c.167A>G	56	K/R	aAg/aGg	0.288
NM_014251.2:c.161A>C	54	N/T	aAt/aCt	0.323
NM_014251.2:c.158C>G	53	P/R	cCt/cGt	0.226
NM_014251.2:c.158C>T	53	P/L	cCt/cTt	0.242
NM_014251.2:c.154C>A	52	Q/K	Cag/Aag	0.19
NM_014251.2:c.146G>A	49	G/E	gGa/gAa	0.311
NM_014251.2:c.143T>G	48	F/C	tTt/tGt	0.428
NM_014251.2:c.133T>G	45	L/V	Ttg/Gtg	0.617
NM_014251.2:c.128G>T	43	R/L	cGa/cTa	0.514
NM_014251.2:c.121G>T	41	V/F	Gtc/Ttc	0.721
NM_014251.2:c.114T>A	38	N/K	aaT/aaA	0.105
NM_014251.2:c.113A>G	38	N/S	aAt/aGt	0.057
NM_014251.2:c.110C>G	37	P/R	cCc/cGc	0.835
NM_014251.2:c.107C>G	36	S/C	tCc/tGc	0.351
NM_014251.2:c.105G>T	35	M/I	atG/atT	0.327
NM_014251.2:c.92G>A	31	G/D	gGt/gAt	0.738
NM_014251.2:c.91G>A	31	G/S	Ggt/Agt	0.762
NM_014251.2:c.89A>G	30	N/S	aAc/aGc	0.106
NM_014251.2:c.85A>G	29	K/E	Aaa/Gaa	0.272
NM_014251.2:c.80T>G	27	I/S	aTt/aGt	0.282
NM_014251.2:c.74C>A	25	A/E	gCa/gAa	0.916
NM_014251.2:c.73G>A	25	A/T	Gca/Aca	0.789
NM_014251.2:c.70T>C	24	Y/H	Tat/Cat	0.475
NM_014251.2:c.60A>G	20	I/M	atA/atG	0.673
NM_014251.2:c.49C>A	17	L/I	Ctt/Att	0.493
NM_014251.2:c.49C>T	17	L/F	Ctt/Ttt	0.527
NM_014251.2:c.41C>T	14	P/L	cCa/cTa	0.633
NM_014251.2:c.40C>G	14	P/A	Cca/Gca	0.58
NM_014251.2:c.34G>A	12	A/T	Gca/Aca	0.41
NM_014251.2:c.29A>G	10	K/R	aAg/aGg	0.235
NM_014251.2:c.11C>A	4	A/D	gCc/gAc	0.389
NM_014251.2:c.4G>A	2	A/T	Gcg/Acg	0.27
NM_014251.2:c.4G>C	2	A/P	Gcg/Ccg	0.318
NM_014251.2:c.2T>C	1	M/T	aTg/aCg	0.542
